# Supplementary material for: RBM45 Preferential Binding to m6A: Simulations Suggest Synergy of RRM3 and Other Domains
Source: J Phys Chem B. 2026 May 15;130(21):5310–34. doi: 10.1021/acs.jpcb.6c01856 (PMC13224180; doi:10.1021/acs.jpcb.6c01856)
Supplement: Supplementary file 2 [file jp6c01856_si_002.pdb]

CRYST1    0.000    0.000    0.000  90.00  90.00  90.00 P 1           1
ATOM      1  N   MET X   1      61.297  52.185  39.484  1.00  0.00      PROA  
ATOM      2  HT1 MET X   1      61.793  52.039  38.581  1.00  0.00      PROA  
ATOM      3  HT2 MET X   1      60.758  51.301  39.581  1.00  0.00      PROA  
ATOM      4  HT3 MET X   1      61.847  52.209  40.365  1.00  0.00      PROA  
ATOM      5  CA  MET X   1      60.414  53.387  39.515  1.00  0.00      PROA  
ATOM      6  HA  MET X   1      59.856  53.353  38.591  1.00  0.00      PROA  
ATOM      7  CB  MET X   1      59.453  53.337  40.728  1.00  0.00      PROA  
ATOM      8  HB1 MET X   1      59.188  54.338  41.130  1.00  0.00      PROA  
ATOM      9  HB2 MET X   1      59.933  52.870  41.614  1.00  0.00      PROA  
ATOM     10  CG  MET X   1      58.097  52.618  40.535  1.00  0.00      PROA  
ATOM     11  HG1 MET X   1      58.270  51.524  40.446  1.00  0.00      PROA  
ATOM     12  HG2 MET X   1      57.744  52.935  39.530  1.00  0.00      PROA  
ATOM     13  SD  MET X   1      56.787  52.841  41.779  1.00  0.00      PROA  
ATOM     14  CE  MET X   1      57.772  52.391  43.178  1.00  0.00      PROA  
ATOM     15  HE1 MET X   1      58.633  53.091  43.215  1.00  0.00      PROA  
ATOM     16  HE2 MET X   1      58.111  51.365  42.922  1.00  0.00      PROA  
ATOM     17  HE3 MET X   1      57.183  52.337  44.118  1.00  0.00      PROA  
ATOM     18  C   MET X   1      61.250  54.639  39.427  1.00  0.00      PROA  
ATOM     19  O   MET X   1      61.881  54.995  40.486  1.00  0.00      PROA  
ATOM     20  N   ASP X   2      61.277  55.288  38.223  1.00  0.00      PROA  
ATOM     21  HN  ASP X   2      60.762  54.879  37.473  1.00  0.00      PROA  
ATOM     22  CA  ASP X   2      61.853  56.679  38.121  1.00  0.00      PROA  
ATOM     23  HA  ASP X   2      62.625  56.822  38.863  1.00  0.00      PROA  
ATOM     24  CB  ASP X   2      62.588  56.832  36.734  1.00  0.00      PROA  
ATOM     25  HB1 ASP X   2      62.847  57.896  36.549  1.00  0.00      PROA  
ATOM     26  HB2 ASP X   2      61.813  56.478  36.020  1.00  0.00      PROA  
ATOM     27  CG  ASP X   2      63.719  55.880  36.736  1.00  0.00      PROA  
ATOM     28  OD1 ASP X   2      63.669  54.782  36.138  1.00  0.00      PROA  
ATOM     29  OD2 ASP X   2      64.728  56.223  37.381  1.00  0.00      PROA  
ATOM     30  C   ASP X   2      60.785  57.684  38.333  1.00  0.00      PROA  
ATOM     31  O   ASP X   2      59.657  57.605  37.999  1.00  0.00      PROA  
ATOM     32  N   GLU X   3      61.110  58.852  38.991  1.00  0.00      PROA  
ATOM     33  HN  GLU X   3      60.337  59.438  39.222  1.00  0.00      PROA  
ATOM     34  CA  GLU X   3      62.285  59.255  39.584  1.00  0.00      PROA  
ATOM     35  HA  GLU X   3      63.105  58.619  39.284  1.00  0.00      PROA  
ATOM     36  CB  GLU X   3      62.652  60.822  39.306  1.00  0.00      PROA  
ATOM     37  HB1 GLU X   3      63.634  61.049  39.774  1.00  0.00      PROA  
ATOM     38  HB2 GLU X   3      61.860  61.483  39.718  1.00  0.00      PROA  
ATOM     39  CG  GLU X   3      62.817  61.131  37.769  1.00  0.00      PROA  
ATOM     40  HG1 GLU X   3      61.824  61.020  37.283  1.00  0.00      PROA  
ATOM     41  HG2 GLU X   3      63.592  60.467  37.330  1.00  0.00      PROA  
ATOM     42  CD  GLU X   3      63.175  62.658  37.634  1.00  0.00      PROA  
ATOM     43  OE1 GLU X   3      64.402  62.972  37.926  1.00  0.00      PROA  
ATOM     44  OE2 GLU X   3      62.355  63.418  37.105  1.00  0.00      PROA  
ATOM     45  C   GLU X   3      62.286  59.066  41.134  1.00  0.00      PROA  
ATOM     46  O   GLU X   3      61.383  59.433  41.888  1.00  0.00      PROA  
ATOM     47  N   ALA X   4      63.330  58.472  41.718  1.00  0.00      PROA  
ATOM     48  HN  ALA X   4      63.364  58.481  42.714  1.00  0.00      PROA  
ATOM     49  CA  ALA X   4      64.453  57.824  41.138  1.00  0.00      PROA  
ATOM     50  HA  ALA X   4      64.028  57.102  40.457  1.00  0.00      PROA  
ATOM     51  CB  ALA X   4      65.507  58.862  40.561  1.00  0.00      PROA  
ATOM     52  HB1 ALA X   4      65.804  59.647  41.290  1.00  0.00      PROA  
ATOM     53  HB2 ALA X   4      65.007  59.331  39.687  1.00  0.00      PROA  
ATOM     54  HB3 ALA X   4      66.462  58.383  40.257  1.00  0.00      PROA  
ATOM     55  C   ALA X   4      65.138  57.012  42.233  1.00  0.00      PROA  
ATOM     56  O   ALA X   4      64.965  57.205  43.413  1.00  0.00      PROA  
ATOM     57  N   GLY X   5      65.941  55.973  42.024  1.00  0.00      PROA  
ATOM     58  HN  GLY X   5      66.294  55.562  42.861  1.00  0.00      PROA  
ATOM     59  CA  GLY X   5      66.324  55.427  40.723  1.00  0.00      PROA  
ATOM     60  HA1 GLY X   5      67.328  55.754  40.494  1.00  0.00      PROA  
ATOM     61  HA2 GLY X   5      65.574  55.691  39.994  1.00  0.00      PROA  
ATOM     62  C   GLY X   5      66.257  53.920  40.570  1.00  0.00      PROA  
ATOM     63  O   GLY X   5      67.062  53.324  39.834  1.00  0.00      PROA  
ATOM     64  N   SER X   6      65.373  53.346  41.371  1.00  0.00      PROA  
ATOM     65  HN  SER X   6      64.834  53.737  42.114  1.00  0.00      PROA  
ATOM     66  CA  SER X   6      65.121  51.919  41.468  1.00  0.00      PROA  
ATOM     67  HA  SER X   6      65.984  51.412  41.878  1.00  0.00      PROA  
ATOM     68  CB  SER X   6      63.879  51.573  42.389  1.00  0.00      PROA  
ATOM     69  HB1 SER X   6      64.118  52.001  43.386  1.00  0.00      PROA  
ATOM     70  HB2 SER X   6      63.795  50.466  42.438  1.00  0.00      PROA  
ATOM     71  OG  SER X   6      62.642  52.119  41.913  1.00  0.00      PROA  
ATOM     72  HG1 SER X   6      62.211  52.520  42.671  1.00  0.00      PROA  
ATOM     73  C   SER X   6      64.812  51.212  40.203  1.00  0.00      PROA  
ATOM     74  O   SER X   6      64.370  51.825  39.225  1.00  0.00      PROA  
ATOM     75  N   SER X   7      65.078  49.924  40.106  1.00  0.00      PROA  
ATOM     76  HN  SER X   7      65.517  49.570  40.928  1.00  0.00      PROA  
ATOM     77  CA  SER X   7      64.790  49.015  38.991  1.00  0.00      PROA  
ATOM     78  HA  SER X   7      64.730  48.089  39.543  1.00  0.00      PROA  
ATOM     79  CB  SER X   7      63.409  49.253  38.375  1.00  0.00      PROA  
ATOM     80  HB1 SER X   7      63.349  50.200  37.798  1.00  0.00      PROA  
ATOM     81  HB2 SER X   7      62.689  49.319  39.220  1.00  0.00      PROA  
ATOM     82  OG  SER X   7      63.064  48.233  37.473  1.00  0.00      PROA  
ATOM     83  HG1 SER X   7      62.858  47.445  37.981  1.00  0.00      PROA  
ATOM     84  C   SER X   7      65.846  48.805  37.910  1.00  0.00      PROA  
ATOM     85  O   SER X   7      66.218  49.626  37.059  1.00  0.00      PROA  
ATOM     86  N   ALA X   8      66.375  47.604  37.762  1.00  0.00      PROA  
ATOM     87  HN  ALA X   8      66.248  46.936  38.491  1.00  0.00      PROA  
ATOM     88  CA  ALA X   8      67.198  47.277  36.625  1.00  0.00      PROA  
ATOM     89  HA  ALA X   8      66.825  47.820  35.770  1.00  0.00      PROA  
ATOM     90  CB  ALA X   8      68.680  47.658  36.791  1.00  0.00      PROA  
ATOM     91  HB1 ALA X   8      69.309  47.604  35.877  1.00  0.00      PROA  
ATOM     92  HB2 ALA X   8      69.161  47.189  37.677  1.00  0.00      PROA  
ATOM     93  HB3 ALA X   8      68.577  48.752  36.949  1.00  0.00      PROA  
ATOM     94  C   ALA X   8      67.006  45.735  36.402  1.00  0.00      PROA  
ATOM     95  O   ALA X   8      66.663  44.949  37.258  1.00  0.00      PROA  
ATOM     96  N   SER X   9      67.235  45.361  35.153  1.00  0.00      PROA  
ATOM     97  HN  SER X   9      67.530  46.085  34.536  1.00  0.00      PROA  
ATOM     98  CA  SER X   9      66.894  44.021  34.627  1.00  0.00      PROA  
ATOM     99  HA  SER X   9      66.171  43.534  35.265  1.00  0.00      PROA  
ATOM    100  CB  SER X   9      66.383  44.035  33.071  1.00  0.00      PROA  
ATOM    101  HB1 SER X   9      65.382  44.508  32.976  1.00  0.00      PROA  
ATOM    102  HB2 SER X   9      66.067  43.016  32.763  1.00  0.00      PROA  
ATOM    103  OG  SER X   9      67.204  44.765  32.218  1.00  0.00      PROA  
ATOM    104  HG1 SER X   9      67.421  45.621  32.594  1.00  0.00      PROA  
ATOM    105  C   SER X   9      68.074  43.070  34.758  1.00  0.00      PROA  
ATOM    106  O   SER X   9      69.247  43.441  34.425  1.00  0.00      PROA  
ATOM    107  N   GLY X  10      67.855  41.839  35.279  1.00  0.00      PROA  
ATOM    108  HN  GLY X  10      66.936  41.520  35.498  1.00  0.00      PROA  
ATOM    109  CA  GLY X  10      68.997  40.850  35.496  1.00  0.00      PROA  
ATOM    110  HA1 GLY X  10      69.470  40.558  34.570  1.00  0.00      PROA  
ATOM    111  HA2 GLY X  10      68.579  40.047  36.083  1.00  0.00      PROA  
ATOM    112  C   GLY X  10      70.119  41.221  36.462  1.00  0.00      PROA  
ATOM    113  O   GLY X  10      69.749  41.772  37.490  1.00  0.00      PROA  
ATOM    114  N   GLY X  11      71.444  41.023  36.212  1.00  0.00      PROA  
ATOM    115  HN  GLY X  11      71.585  40.271  35.572  1.00  0.00      PROA  
ATOM    116  CA  GLY X  11      72.653  41.729  36.804  1.00  0.00      PROA  
ATOM    117  HA1 GLY X  11      72.405  42.747  36.543  1.00  0.00      PROA  
ATOM    118  HA2 GLY X  11      73.591  41.274  36.523  1.00  0.00      PROA  
ATOM    119  C   GLY X  11      72.729  41.725  38.306  1.00  0.00      PROA  
ATOM    120  O   GLY X  11      72.140  40.907  38.994  1.00  0.00      PROA  
ATOM    121  N   GLY X  12      73.675  42.586  38.879  1.00  0.00      PROA  
ATOM    122  HN  GLY X  12      73.893  43.350  38.276  1.00  0.00      PROA  
ATOM    123  CA  GLY X  12      74.020  42.751  40.277  1.00  0.00      PROA  
ATOM    124  HA1 GLY X  12      74.703  43.585  40.332  1.00  0.00      PROA  
ATOM    125  HA2 GLY X  12      74.506  41.900  40.729  1.00  0.00      PROA  
ATOM    126  C   GLY X  12      72.882  43.097  41.212  1.00  0.00      PROA  
ATOM    127  O   GLY X  12      71.869  43.666  40.833  1.00  0.00      PROA  
ATOM    128  N   PHE X  13      72.975  42.780  42.489  1.00  0.00      PROA  
ATOM    129  HN  PHE X  13      73.798  42.322  42.818  1.00  0.00      PROA  
ATOM    130  CA  PHE X  13      71.978  43.022  43.457  1.00  0.00      PROA  
ATOM    131  HA  PHE X  13      71.031  42.763  43.006  1.00  0.00      PROA  
ATOM    132  CB  PHE X  13      72.003  42.045  44.667  1.00  0.00      PROA  
ATOM    133  HB1 PHE X  13      72.999  42.034  45.158  1.00  0.00      PROA  
ATOM    134  HB2 PHE X  13      71.812  41.029  44.265  1.00  0.00      PROA  
ATOM    135  CG  PHE X  13      70.983  42.378  45.707  1.00  0.00      PROA  
ATOM    136  CD1 PHE X  13      71.363  43.096  46.884  1.00  0.00      PROA  
ATOM    137  HD1 PHE X  13      72.416  43.271  47.049  1.00  0.00      PROA  
ATOM    138  CE1 PHE X  13      70.431  43.143  47.934  1.00  0.00      PROA  
ATOM    139  HE1 PHE X  13      70.685  43.626  48.866  1.00  0.00      PROA  
ATOM    140  CZ  PHE X  13      69.036  42.751  47.741  1.00  0.00      PROA  
ATOM    141  HZ  PHE X  13      68.300  42.813  48.530  1.00  0.00      PROA  
ATOM    142  CD2 PHE X  13      69.686  41.926  45.530  1.00  0.00      PROA  
ATOM    143  HD2 PHE X  13      69.336  41.331  44.700  1.00  0.00      PROA  
ATOM    144  CE2 PHE X  13      68.718  42.128  46.527  1.00  0.00      PROA  
ATOM    145  HE2 PHE X  13      67.740  41.756  46.263  1.00  0.00      PROA  
ATOM    146  C   PHE X  13      71.601  44.466  43.856  1.00  0.00      PROA  
ATOM    147  O   PHE X  13      72.426  45.212  44.405  1.00  0.00      PROA  
ATOM    148  N   ARG X  14      70.406  44.923  43.491  1.00  0.00      PROA  
ATOM    149  HN  ARG X  14      69.790  44.277  43.046  1.00  0.00      PROA  
ATOM    150  CA  ARG X  14      69.818  46.174  43.654  1.00  0.00      PROA  
ATOM    151  HA  ARG X  14      70.607  46.855  43.938  1.00  0.00      PROA  
ATOM    152  CB  ARG X  14      68.974  46.685  42.456  1.00  0.00      PROA  
ATOM    153  HB1 ARG X  14      68.769  47.760  42.648  1.00  0.00      PROA  
ATOM    154  HB2 ARG X  14      68.000  46.178  42.288  1.00  0.00      PROA  
ATOM    155  CG  ARG X  14      69.693  46.468  41.096  1.00  0.00      PROA  
ATOM    156  HG1 ARG X  14      68.967  46.950  40.408  1.00  0.00      PROA  
ATOM    157  HG2 ARG X  14      69.565  45.386  40.878  1.00  0.00      PROA  
ATOM    158  CD  ARG X  14      71.174  46.945  40.965  1.00  0.00      PROA  
ATOM    159  HD1 ARG X  14      71.742  46.215  41.580  1.00  0.00      PROA  
ATOM    160  HD2 ARG X  14      71.380  47.982  41.309  1.00  0.00      PROA  
ATOM    161  NE  ARG X  14      71.652  46.744  39.611  1.00  0.00      PROA  
ATOM    162  HE  ARG X  14      71.040  46.623  38.830  1.00  0.00      PROA  
ATOM    163  CZ  ARG X  14      72.907  46.519  39.259  1.00  0.00      PROA  
ATOM    164  NH1 ARG X  14      73.899  46.569  40.110  1.00  0.00      PROA  
ATOM    165 HH11 ARG X  14      73.711  47.029  40.978  1.00  0.00      PROA  
ATOM    166 HH12 ARG X  14      74.835  46.418  39.793  1.00  0.00      PROA  
ATOM    167  NH2 ARG X  14      73.234  46.251  38.047  1.00  0.00      PROA  
ATOM    168 HH21 ARG X  14      72.570  46.618  37.395  1.00  0.00      PROA  
ATOM    169 HH22 ARG X  14      74.170  45.977  37.832  1.00  0.00      PROA  
ATOM    170  C   ARG X  14      68.926  46.081  44.840  1.00  0.00      PROA  
ATOM    171  O   ARG X  14      68.100  45.170  44.880  1.00  0.00      PROA  
ATOM    172  N   PRO X  15      69.127  46.925  45.917  1.00  0.00      PROA  
ATOM    173  CD  PRO X  15      70.399  47.474  46.377  1.00  0.00      PROA  
ATOM    174  HD1 PRO X  15      70.600  48.395  45.788  1.00  0.00      PROA  
ATOM    175  HD2 PRO X  15      71.234  46.742  46.336  1.00  0.00      PROA  
ATOM    176  CA  PRO X  15      68.094  47.065  46.924  1.00  0.00      PROA  
ATOM    177  HA  PRO X  15      68.051  46.122  47.449  1.00  0.00      PROA  
ATOM    178  CB  PRO X  15      68.732  48.168  47.885  1.00  0.00      PROA  
ATOM    179  HB1 PRO X  15      68.201  48.097  48.859  1.00  0.00      PROA  
ATOM    180  HB2 PRO X  15      68.505  49.221  47.616  1.00  0.00      PROA  
ATOM    181  CG  PRO X  15      70.219  47.875  47.847  1.00  0.00      PROA  
ATOM    182  HG1 PRO X  15      70.854  48.775  47.996  1.00  0.00      PROA  
ATOM    183  HG2 PRO X  15      70.491  46.958  48.412  1.00  0.00      PROA  
ATOM    184  C   PRO X  15      66.721  47.342  46.356  1.00  0.00      PROA  
ATOM    185  O   PRO X  15      66.491  48.194  45.481  1.00  0.00      PROA  
ATOM    186  N   GLY X  16      65.686  46.680  46.842  1.00  0.00      PROA  
ATOM    187  HN  GLY X  16      65.782  46.003  47.567  1.00  0.00      PROA  
ATOM    188  CA  GLY X  16      64.325  46.889  46.371  1.00  0.00      PROA  
ATOM    189  HA1 GLY X  16      63.754  46.113  46.859  1.00  0.00      PROA  
ATOM    190  HA2 GLY X  16      64.270  46.944  45.295  1.00  0.00      PROA  
ATOM    191  C   GLY X  16      63.703  48.148  46.880  1.00  0.00      PROA  
ATOM    192  O   GLY X  16      64.264  48.844  47.672  1.00  0.00      PROA  
ATOM    193  N   VAL X  17      62.484  48.507  46.433  1.00  0.00      PROA  
ATOM    194  HN  VAL X  17      62.135  47.982  45.661  1.00  0.00      PROA  
ATOM    195  CA  VAL X  17      61.772  49.734  46.841  1.00  0.00      PROA  
ATOM    196  HA  VAL X  17      62.417  50.548  46.545  1.00  0.00      PROA  
ATOM    197  CB  VAL X  17      60.437  49.898  46.112  1.00  0.00      PROA  
ATOM    198  HB  VAL X  17      59.955  50.874  46.330  1.00  0.00      PROA  
ATOM    199  CG1 VAL X  17      60.765  49.878  44.575  1.00  0.00      PROA  
ATOM    200 HG11 VAL X  17      61.646  50.514  44.343  1.00  0.00      PROA  
ATOM    201 HG12 VAL X  17      59.904  50.235  43.970  1.00  0.00      PROA  
ATOM    202 HG13 VAL X  17      60.939  48.884  44.111  1.00  0.00      PROA  
ATOM    203  CG2 VAL X  17      59.396  48.826  46.497  1.00  0.00      PROA  
ATOM    204 HG21 VAL X  17      59.814  47.868  46.118  1.00  0.00      PROA  
ATOM    205 HG22 VAL X  17      58.466  49.023  45.924  1.00  0.00      PROA  
ATOM    206 HG23 VAL X  17      59.036  48.665  47.535  1.00  0.00      PROA  
ATOM    207  C   VAL X  17      61.521  49.825  48.328  1.00  0.00      PROA  
ATOM    208  O   VAL X  17      61.660  50.900  48.906  1.00  0.00      PROA  
ATOM    209  N   ASP X  18      61.140  48.744  49.014  1.00  0.00      PROA  
ATOM    210  HN  ASP X  18      60.897  47.905  48.534  1.00  0.00      PROA  
ATOM    211  CA  ASP X  18      60.860  48.670  50.412  1.00  0.00      PROA  
ATOM    212  HA  ASP X  18      60.090  49.380  50.677  1.00  0.00      PROA  
ATOM    213  CB  ASP X  18      60.361  47.289  50.689  1.00  0.00      PROA  
ATOM    214  HB1 ASP X  18      60.310  47.202  51.796  1.00  0.00      PROA  
ATOM    215  HB2 ASP X  18      60.951  46.478  50.211  1.00  0.00      PROA  
ATOM    216  CG  ASP X  18      58.913  46.909  50.442  1.00  0.00      PROA  
ATOM    217  OD1 ASP X  18      58.526  45.688  50.734  1.00  0.00      PROA  
ATOM    218  OD2 ASP X  18      58.146  47.777  49.923  1.00  0.00      PROA  
ATOM    219  C   ASP X  18      62.146  48.996  51.197  1.00  0.00      PROA  
ATOM    220  O   ASP X  18      62.121  49.743  52.133  1.00  0.00      PROA  
ATOM    221  N   SER X  19      63.283  48.467  50.767  1.00  0.00      PROA  
ATOM    222  HN  SER X  19      63.155  47.833  50.008  1.00  0.00      PROA  
ATOM    223  CA  SER X  19      64.593  48.768  51.313  1.00  0.00      PROA  
ATOM    224  HA  SER X  19      64.552  48.673  52.388  1.00  0.00      PROA  
ATOM    225  CB  SER X  19      65.617  47.823  50.702  1.00  0.00      PROA  
ATOM    226  HB1 SER X  19      65.609  47.732  49.595  1.00  0.00      PROA  
ATOM    227  HB2 SER X  19      65.257  46.795  50.917  1.00  0.00      PROA  
ATOM    228  OG  SER X  19      66.959  47.941  51.293  1.00  0.00      PROA  
ATOM    229  HG1 SER X  19      66.882  47.536  52.161  1.00  0.00      PROA  
ATOM    230  C   SER X  19      64.974  50.252  51.184  1.00  0.00      PROA  
ATOM    231  O   SER X  19      65.404  50.924  52.115  1.00  0.00      PROA  
ATOM    232  N   LEU X  20      64.733  50.761  49.949  1.00  0.00      PROA  
ATOM    233  HN  LEU X  20      64.542  50.198  49.149  1.00  0.00      PROA  
ATOM    234  CA  LEU X  20      64.945  52.141  49.652  1.00  0.00      PROA  
ATOM    235  HA  LEU X  20      65.991  52.384  49.763  1.00  0.00      PROA  
ATOM    236  CB  LEU X  20      64.806  52.589  48.160  1.00  0.00      PROA  
ATOM    237  HB1 LEU X  20      64.998  53.677  48.048  1.00  0.00      PROA  
ATOM    238  HB2 LEU X  20      63.784  52.259  47.875  1.00  0.00      PROA  
ATOM    239  CG  LEU X  20      65.709  51.866  47.169  1.00  0.00      PROA  
ATOM    240  HG  LEU X  20      65.510  50.774  47.199  1.00  0.00      PROA  
ATOM    241  CD1 LEU X  20      65.397  52.301  45.749  1.00  0.00      PROA  
ATOM    242 HD11 LEU X  20      65.766  51.592  44.976  1.00  0.00      PROA  
ATOM    243 HD12 LEU X  20      65.679  53.364  45.589  1.00  0.00      PROA  
ATOM    244 HD13 LEU X  20      64.293  52.247  45.637  1.00  0.00      PROA  
ATOM    245  CD2 LEU X  20      67.227  51.910  47.393  1.00  0.00      PROA  
ATOM    246 HD21 LEU X  20      67.492  51.338  48.308  1.00  0.00      PROA  
ATOM    247 HD22 LEU X  20      67.661  52.932  47.428  1.00  0.00      PROA  
ATOM    248 HD23 LEU X  20      67.649  51.429  46.485  1.00  0.00      PROA  
ATOM    249  C   LEU X  20      64.081  53.167  50.531  1.00  0.00      PROA  
ATOM    250  O   LEU X  20      64.581  54.214  51.100  1.00  0.00      PROA  
ATOM    251  N   ASP X  21      62.764  52.778  50.751  1.00  0.00      PROA  
ATOM    252  HN  ASP X  21      62.377  51.988  50.281  1.00  0.00      PROA  
ATOM    253  CA  ASP X  21      61.882  53.667  51.560  1.00  0.00      PROA  
ATOM    254  HA  ASP X  21      62.164  54.613  51.120  1.00  0.00      PROA  
ATOM    255  CB  ASP X  21      60.468  53.114  51.308  1.00  0.00      PROA  
ATOM    256  HB1 ASP X  21      60.388  52.218  51.960  1.00  0.00      PROA  
ATOM    257  HB2 ASP X  21      60.271  52.921  50.232  1.00  0.00      PROA  
ATOM    258  CG  ASP X  21      59.389  54.170  51.657  1.00  0.00      PROA  
ATOM    259  OD1 ASP X  21      58.206  53.745  51.747  1.00  0.00      PROA  
ATOM    260  OD2 ASP X  21      59.702  55.377  51.649  1.00  0.00      PROA  
ATOM    261  C   ASP X  21      62.256  53.661  53.062  1.00  0.00      PROA  
ATOM    262  O   ASP X  21      62.194  54.678  53.773  1.00  0.00      PROA  
ATOM    263  N   GLU X  22      62.590  52.407  53.620  1.00  0.00      PROA  
ATOM    264  HN  GLU X  22      62.514  51.553  53.110  1.00  0.00      PROA  
ATOM    265  CA  GLU X  22      63.095  52.226  54.988  1.00  0.00      PROA  
ATOM    266  HA  GLU X  22      62.253  52.373  55.648  1.00  0.00      PROA  
ATOM    267  CB  GLU X  22      63.309  50.719  55.133  1.00  0.00      PROA  
ATOM    268  HB1 GLU X  22      63.917  50.414  54.255  1.00  0.00      PROA  
ATOM    269  HB2 GLU X  22      62.335  50.195  55.020  1.00  0.00      PROA  
ATOM    270  CG  GLU X  22      63.995  50.177  56.437  1.00  0.00      PROA  
ATOM    271  HG1 GLU X  22      63.707  50.780  57.323  1.00  0.00      PROA  
ATOM    272  HG2 GLU X  22      65.099  50.221  56.319  1.00  0.00      PROA  
ATOM    273  CD  GLU X  22      63.722  48.718  56.765  1.00  0.00      PROA  
ATOM    274  OE1 GLU X  22      63.127  48.576  57.844  1.00  0.00      PROA  
ATOM    275  OE2 GLU X  22      64.112  47.842  56.005  1.00  0.00      PROA  
ATOM    276  C   GLU X  22      64.175  53.053  55.761  1.00  0.00      PROA  
ATOM    277  O   GLU X  22      65.144  53.485  55.155  1.00  0.00      PROA  
ATOM    278  N   PRO X  23      64.054  53.334  57.095  1.00  0.00      PROA  
ATOM    279  CD  PRO X  23      65.121  53.903  57.991  1.00  0.00      PROA  
ATOM    280  HD1 PRO X  23      65.229  54.984  57.758  1.00  0.00      PROA  
ATOM    281  HD2 PRO X  23      66.036  53.307  57.783  1.00  0.00      PROA  
ATOM    282  CA  PRO X  23      62.737  53.678  57.669  1.00  0.00      PROA  
ATOM    283  HA  PRO X  23      62.180  52.756  57.588  1.00  0.00      PROA  
ATOM    284  CB  PRO X  23      62.986  54.118  59.095  1.00  0.00      PROA  
ATOM    285  HB1 PRO X  23      62.252  53.611  59.756  1.00  0.00      PROA  
ATOM    286  HB2 PRO X  23      63.006  55.212  59.290  1.00  0.00      PROA  
ATOM    287  CG  PRO X  23      64.466  53.628  59.356  1.00  0.00      PROA  
ATOM    288  HG1 PRO X  23      64.848  54.280  60.171  1.00  0.00      PROA  
ATOM    289  HG2 PRO X  23      64.493  52.562  59.668  1.00  0.00      PROA  
ATOM    290  C   PRO X  23      61.964  54.734  56.906  1.00  0.00      PROA  
ATOM    291  O   PRO X  23      62.658  55.634  56.491  1.00  0.00      PROA  
ATOM    292  N   PRO X  24      60.665  54.744  56.798  1.00  0.00      PROA  
ATOM    293  CD  PRO X  24      59.705  53.987  57.599  1.00  0.00      PROA  
ATOM    294  HD1 PRO X  24      60.186  54.057  58.598  1.00  0.00      PROA  
ATOM    295  HD2 PRO X  24      59.588  52.960  57.193  1.00  0.00      PROA  
ATOM    296  CA  PRO X  24      60.017  55.923  56.266  1.00  0.00      PROA  
ATOM    297  HA  PRO X  24      60.390  56.144  55.277  1.00  0.00      PROA  
ATOM    298  CB  PRO X  24      58.530  55.551  56.274  1.00  0.00      PROA  
ATOM    299  HB1 PRO X  24      58.288  54.962  55.363  1.00  0.00      PROA  
ATOM    300  HB2 PRO X  24      57.909  56.462  56.146  1.00  0.00      PROA  
ATOM    301  CG  PRO X  24      58.370  54.703  57.530  1.00  0.00      PROA  
ATOM    302  HG1 PRO X  24      58.327  55.254  58.494  1.00  0.00      PROA  
ATOM    303  HG2 PRO X  24      57.522  53.987  57.478  1.00  0.00      PROA  
ATOM    304  C   PRO X  24      60.252  57.244  57.041  1.00  0.00      PROA  
ATOM    305  O   PRO X  24      60.454  57.275  58.255  1.00  0.00      PROA  
ATOM    306  N   ASN X  25      60.163  58.308  56.275  1.00  0.00      PROA  
ATOM    307  HN  ASN X  25      60.043  58.234  55.289  1.00  0.00      PROA  
ATOM    308  CA  ASN X  25      60.328  59.631  56.894  1.00  0.00      PROA  
ATOM    309  HA  ASN X  25      59.953  60.379  56.212  1.00  0.00      PROA  
ATOM    310  CB  ASN X  25      59.422  59.911  58.064  1.00  0.00      PROA  
ATOM    311  HB1 ASN X  25      59.357  60.988  58.333  1.00  0.00      PROA  
ATOM    312  HB2 ASN X  25      59.708  59.384  58.999  1.00  0.00      PROA  
ATOM    313  CG  ASN X  25      57.936  59.605  57.682  1.00  0.00      PROA  
ATOM    314  OD1 ASN X  25      57.386  60.096  56.724  1.00  0.00      PROA  
ATOM    315  ND2 ASN X  25      57.279  58.807  58.543  1.00  0.00      PROA  
ATOM    316 HD21 ASN X  25      56.284  58.710  58.561  1.00  0.00      PROA  
ATOM    317 HD22 ASN X  25      57.822  58.415  59.287  1.00  0.00      PROA  
ATOM    318  C   ASN X  25      61.778  59.945  57.291  1.00  0.00      PROA  
ATOM    319  O   ASN X  25      62.029  60.795  58.197  1.00  0.00      PROA  
ATOM    320  N   SER X  26      62.795  59.337  56.726  1.00  0.00      PROA  
ATOM    321  HN  SER X  26      62.519  58.721  55.993  1.00  0.00      PROA  
ATOM    322  CA  SER X  26      64.227  59.507  57.065  1.00  0.00      PROA  
ATOM    323  HA  SER X  26      64.377  60.057  57.983  1.00  0.00      PROA  
ATOM    324  CB  SER X  26      64.778  58.088  57.356  1.00  0.00      PROA  
ATOM    325  HB1 SER X  26      64.246  57.481  58.119  1.00  0.00      PROA  
ATOM    326  HB2 SER X  26      65.747  58.059  57.898  1.00  0.00      PROA  
ATOM    327  OG  SER X  26      64.902  57.338  56.165  1.00  0.00      PROA  
ATOM    328  HG1 SER X  26      64.039  57.008  55.905  1.00  0.00      PROA  
ATOM    329  C   SER X  26      65.067  60.172  55.910  1.00  0.00      PROA  
ATOM    330  O   SER X  26      66.287  60.387  55.977  1.00  0.00      PROA  
ATOM    331  N   ARG X  27      64.356  60.482  54.802  1.00  0.00      PROA  
ATOM    332  HN  ARG X  27      63.367  60.346  54.803  1.00  0.00      PROA  
ATOM    333  CA  ARG X  27      64.918  61.329  53.791  1.00  0.00      PROA  
ATOM    334  HA  ARG X  27      65.929  61.593  54.063  1.00  0.00      PROA  
ATOM    335  CB  ARG X  27      64.889  60.688  52.343  1.00  0.00      PROA  
ATOM    336  HB1 ARG X  27      65.691  59.920  52.292  1.00  0.00      PROA  
ATOM    337  HB2 ARG X  27      65.154  61.461  51.590  1.00  0.00      PROA  
ATOM    338  CG  ARG X  27      63.610  60.016  51.914  1.00  0.00      PROA  
ATOM    339  HG1 ARG X  27      62.712  60.598  52.213  1.00  0.00      PROA  
ATOM    340  HG2 ARG X  27      63.425  59.054  52.439  1.00  0.00      PROA  
ATOM    341  CD  ARG X  27      63.458  59.855  50.435  1.00  0.00      PROA  
ATOM    342  HD1 ARG X  27      63.363  60.784  49.835  1.00  0.00      PROA  
ATOM    343  HD2 ARG X  27      62.467  59.373  50.290  1.00  0.00      PROA  
ATOM    344  NE  ARG X  27      64.544  59.031  49.861  1.00  0.00      PROA  
ATOM    345  HE  ARG X  27      65.314  59.494  49.422  1.00  0.00      PROA  
ATOM    346  CZ  ARG X  27      64.929  57.826  50.158  1.00  0.00      PROA  
ATOM    347  NH1 ARG X  27      64.300  56.978  50.978  1.00  0.00      PROA  
ATOM    348 HH11 ARG X  27      64.457  55.991  50.946  1.00  0.00      PROA  
ATOM    349 HH12 ARG X  27      63.361  57.266  51.171  1.00  0.00      PROA  
ATOM    350  NH2 ARG X  27      65.986  57.300  49.527  1.00  0.00      PROA  
ATOM    351 HH21 ARG X  27      66.671  57.781  48.979  1.00  0.00      PROA  
ATOM    352 HH22 ARG X  27      66.217  56.353  49.749  1.00  0.00      PROA  
ATOM    353  C   ARG X  27      64.259  62.655  53.657  1.00  0.00      PROA  
ATOM    354  O   ARG X  27      63.085  62.711  53.945  1.00  0.00      PROA  
ATOM    355  N   ILE X  28      65.031  63.737  53.378  1.00  0.00      PROA  
ATOM    356  HN  ILE X  28      66.010  63.603  53.248  1.00  0.00      PROA  
ATOM    357  CA  ILE X  28      64.614  65.228  53.239  1.00  0.00      PROA  
ATOM    358  HA  ILE X  28      63.538  65.248  53.332  1.00  0.00      PROA  
ATOM    359  CB  ILE X  28      65.237  66.151  54.244  1.00  0.00      PROA  
ATOM    360  HB  ILE X  28      64.940  67.211  54.095  1.00  0.00      PROA  
ATOM    361  CG2 ILE X  28      64.471  65.887  55.580  1.00  0.00      PROA  
ATOM    362 HG21 ILE X  28      63.392  66.139  55.501  1.00  0.00      PROA  
ATOM    363 HG22 ILE X  28      64.906  66.445  56.436  1.00  0.00      PROA  
ATOM    364 HG23 ILE X  28      64.485  64.802  55.818  1.00  0.00      PROA  
ATOM    365  CG1 ILE X  28      66.756  66.049  54.463  1.00  0.00      PROA  
ATOM    366 HG11 ILE X  28      67.221  65.790  53.487  1.00  0.00      PROA  
ATOM    367 HG12 ILE X  28      66.950  65.160  55.100  1.00  0.00      PROA  
ATOM    368  CD  ILE X  28      67.466  67.284  55.045  1.00  0.00      PROA  
ATOM    369  HD1 ILE X  28      66.960  67.611  55.979  1.00  0.00      PROA  
ATOM    370  HD2 ILE X  28      67.299  68.071  54.278  1.00  0.00      PROA  
ATOM    371  HD3 ILE X  28      68.555  67.102  55.168  1.00  0.00      PROA  
ATOM    372  C   ILE X  28      64.945  65.638  51.886  1.00  0.00      PROA  
ATOM    373  O   ILE X  28      65.800  65.061  51.244  1.00  0.00      PROA  
ATOM    374  N   PHE X  29      64.190  66.613  51.296  1.00  0.00      PROA  
ATOM    375  HN  PHE X  29      63.492  67.139  51.775  1.00  0.00      PROA  
ATOM    376  CA  PHE X  29      64.466  67.253  50.052  1.00  0.00      PROA  
ATOM    377  HA  PHE X  29      65.307  66.703  49.657  1.00  0.00      PROA  
ATOM    378  CB  PHE X  29      63.270  67.204  49.085  1.00  0.00      PROA  
ATOM    379  HB1 PHE X  29      62.859  66.178  49.204  1.00  0.00      PROA  
ATOM    380  HB2 PHE X  29      63.527  67.514  48.049  1.00  0.00      PROA  
ATOM    381  CG  PHE X  29      62.100  68.153  49.375  1.00  0.00      PROA  
ATOM    382  CD1 PHE X  29      62.212  69.487  48.979  1.00  0.00      PROA  
ATOM    383  HD1 PHE X  29      62.997  69.941  48.390  1.00  0.00      PROA  
ATOM    384  CE1 PHE X  29      61.210  70.412  49.339  1.00  0.00      PROA  
ATOM    385  HE1 PHE X  29      61.255  71.461  49.083  1.00  0.00      PROA  
ATOM    386  CZ  PHE X  29      60.043  69.958  50.009  1.00  0.00      PROA  
ATOM    387  HZ  PHE X  29      59.343  70.734  50.282  1.00  0.00      PROA  
ATOM    388  CD2 PHE X  29      60.989  67.713  50.080  1.00  0.00      PROA  
ATOM    389  HD2 PHE X  29      60.864  66.680  50.376  1.00  0.00      PROA  
ATOM    390  CE2 PHE X  29      60.021  68.648  50.444  1.00  0.00      PROA  
ATOM    391  HE2 PHE X  29      59.114  68.295  50.914  1.00  0.00      PROA  
ATOM    392  C   PHE X  29      64.858  68.695  50.347  1.00  0.00      PROA  
ATOM    393  O   PHE X  29      64.579  69.350  51.346  1.00  0.00      PROA  
ATOM    394  N   LEU X  30      65.730  69.250  49.466  1.00  0.00      PROA  
ATOM    395  HN  LEU X  30      65.919  68.914  48.546  1.00  0.00      PROA  
ATOM    396  CA  LEU X  30      66.359  70.509  49.753  1.00  0.00      PROA  
ATOM    397  HA  LEU X  30      65.746  71.066  50.447  1.00  0.00      PROA  
ATOM    398  CB  LEU X  30      67.831  70.343  50.091  1.00  0.00      PROA  
ATOM    399  HB1 LEU X  30      68.335  71.331  50.015  1.00  0.00      PROA  
ATOM    400  HB2 LEU X  30      68.368  69.755  49.317  1.00  0.00      PROA  
ATOM    401  CG  LEU X  30      68.173  69.754  51.415  1.00  0.00      PROA  
ATOM    402  HG  LEU X  30      67.236  69.732  52.012  1.00  0.00      PROA  
ATOM    403  CD1 LEU X  30      68.791  68.375  51.370  1.00  0.00      PROA  
ATOM    404 HD11 LEU X  30      67.975  67.646  51.177  1.00  0.00      PROA  
ATOM    405 HD12 LEU X  30      69.271  68.215  52.360  1.00  0.00      PROA  
ATOM    406 HD13 LEU X  30      69.606  68.320  50.618  1.00  0.00      PROA  
ATOM    407  CD2 LEU X  30      69.064  70.729  52.071  1.00  0.00      PROA  
ATOM    408 HD21 LEU X  30      68.647  71.747  52.230  1.00  0.00      PROA  
ATOM    409 HD22 LEU X  30      70.006  70.888  51.503  1.00  0.00      PROA  
ATOM    410 HD23 LEU X  30      69.208  70.358  53.108  1.00  0.00      PROA  
ATOM    411  C   LEU X  30      66.263  71.356  48.493  1.00  0.00      PROA  
ATOM    412  O   LEU X  30      66.334  70.840  47.384  1.00  0.00      PROA  
ATOM    413  N   VAL X  31      65.994  72.681  48.621  1.00  0.00      PROA  
ATOM    414  HN  VAL X  31      65.614  73.021  49.479  1.00  0.00      PROA  
ATOM    415  CA  VAL X  31      66.038  73.569  47.480  1.00  0.00      PROA  
ATOM    416  HA  VAL X  31      66.178  73.107  46.514  1.00  0.00      PROA  
ATOM    417  CB  VAL X  31      64.757  74.343  47.382  1.00  0.00      PROA  
ATOM    418  HB  VAL X  31      64.586  74.936  48.306  1.00  0.00      PROA  
ATOM    419  CG1 VAL X  31      64.820  75.263  46.144  1.00  0.00      PROA  
ATOM    420 HG11 VAL X  31      63.747  75.459  45.929  1.00  0.00      PROA  
ATOM    421 HG12 VAL X  31      65.217  74.767  45.233  1.00  0.00      PROA  
ATOM    422 HG13 VAL X  31      65.306  76.248  46.310  1.00  0.00      PROA  
ATOM    423  CG2 VAL X  31      63.610  73.292  47.165  1.00  0.00      PROA  
ATOM    424 HG21 VAL X  31      62.659  73.859  47.073  1.00  0.00      PROA  
ATOM    425 HG22 VAL X  31      63.544  72.666  48.079  1.00  0.00      PROA  
ATOM    426 HG23 VAL X  31      63.843  72.727  46.237  1.00  0.00      PROA  
ATOM    427  C   VAL X  31      67.212  74.533  47.830  1.00  0.00      PROA  
ATOM    428  O   VAL X  31      67.212  75.168  48.894  1.00  0.00      PROA  
ATOM    429  N   ILE X  32      68.312  74.371  47.054  1.00  0.00      PROA  
ATOM    430  HN  ILE X  32      68.248  73.779  46.254  1.00  0.00      PROA  
ATOM    431  CA  ILE X  32      69.607  74.933  47.358  1.00  0.00      PROA  
ATOM    432  HA  ILE X  32      69.455  75.607  48.188  1.00  0.00      PROA  
ATOM    433  CB  ILE X  32      70.598  73.842  47.689  1.00  0.00      PROA  
ATOM    434  HB  ILE X  32      71.615  74.288  47.694  1.00  0.00      PROA  
ATOM    435  CG2 ILE X  32      70.358  73.315  49.107  1.00  0.00      PROA  
ATOM    436 HG21 ILE X  32      69.335  72.894  49.008  1.00  0.00      PROA  
ATOM    437 HG22 ILE X  32      70.347  74.176  49.810  1.00  0.00      PROA  
ATOM    438 HG23 ILE X  32      71.059  72.535  49.475  1.00  0.00      PROA  
ATOM    439  CG1 ILE X  32      70.420  72.725  46.624  1.00  0.00      PROA  
ATOM    440 HG11 ILE X  32      70.293  73.006  45.558  1.00  0.00      PROA  
ATOM    441 HG12 ILE X  32      69.504  72.183  46.946  1.00  0.00      PROA  
ATOM    442  CD  ILE X  32      71.505  71.720  46.585  1.00  0.00      PROA  
ATOM    443  HD1 ILE X  32      72.452  72.023  46.088  1.00  0.00      PROA  
ATOM    444  HD2 ILE X  32      71.093  70.974  45.872  1.00  0.00      PROA  
ATOM    445  HD3 ILE X  32      71.685  71.177  47.538  1.00  0.00      PROA  
ATOM    446  C   ILE X  32      70.005  75.658  46.132  1.00  0.00      PROA  
ATOM    447  O   ILE X  32      69.445  75.444  45.063  1.00  0.00      PROA  
ATOM    448  N   SER X  33      71.015  76.598  46.133  1.00  0.00      PROA  
ATOM    449  HN  SER X  33      71.334  76.989  46.992  1.00  0.00      PROA  
ATOM    450  CA  SER X  33      71.599  77.188  44.887  1.00  0.00      PROA  
ATOM    451  HA  SER X  33      70.800  77.570  44.269  1.00  0.00      PROA  
ATOM    452  CB  SER X  33      72.372  78.494  45.068  1.00  0.00      PROA  
ATOM    453  HB1 SER X  33      72.854  78.558  46.067  1.00  0.00      PROA  
ATOM    454  HB2 SER X  33      71.710  79.342  44.795  1.00  0.00      PROA  
ATOM    455  OG  SER X  33      73.548  78.684  44.154  1.00  0.00      PROA  
ATOM    456  HG1 SER X  33      73.960  79.550  44.196  1.00  0.00      PROA  
ATOM    457  C   SER X  33      72.168  76.114  43.934  1.00  0.00      PROA  
ATOM    458  O   SER X  33      72.872  75.153  44.373  1.00  0.00      PROA  
ATOM    459  N   LYS X  34      72.074  76.187  42.616  1.00  0.00      PROA  
ATOM    460  HN  LYS X  34      71.434  76.810  42.174  1.00  0.00      PROA  
ATOM    461  CA  LYS X  34      72.889  75.416  41.702  1.00  0.00      PROA  
ATOM    462  HA  LYS X  34      72.785  74.385  42.006  1.00  0.00      PROA  
ATOM    463  CB  LYS X  34      72.446  75.388  40.288  1.00  0.00      PROA  
ATOM    464  HB1 LYS X  34      71.413  74.978  40.243  1.00  0.00      PROA  
ATOM    465  HB2 LYS X  34      73.037  74.668  39.681  1.00  0.00      PROA  
ATOM    466  CG  LYS X  34      72.429  76.793  39.592  1.00  0.00      PROA  
ATOM    467  HG1 LYS X  34      73.417  77.302  39.579  1.00  0.00      PROA  
ATOM    468  HG2 LYS X  34      71.642  77.446  40.026  1.00  0.00      PROA  
ATOM    469  CD  LYS X  34      72.219  76.747  38.097  1.00  0.00      PROA  
ATOM    470  HD1 LYS X  34      71.129  76.536  38.049  1.00  0.00      PROA  
ATOM    471  HD2 LYS X  34      72.712  75.889  37.592  1.00  0.00      PROA  
ATOM    472  CE  LYS X  34      72.515  78.096  37.451  1.00  0.00      PROA  
ATOM    473  HE1 LYS X  34      73.597  78.281  37.626  1.00  0.00      PROA  
ATOM    474  HE2 LYS X  34      72.017  79.000  37.859  1.00  0.00      PROA  
ATOM    475  NZ  LYS X  34      72.212  78.054  36.008  1.00  0.00      PROA  
ATOM    476  HZ1 LYS X  34      71.305  77.570  35.849  1.00  0.00      PROA  
ATOM    477  HZ2 LYS X  34      72.892  77.367  35.626  1.00  0.00      PROA  
ATOM    478  HZ3 LYS X  34      72.214  79.033  35.653  1.00  0.00      PROA  
ATOM    479  C   LYS X  34      74.387  75.634  41.815  1.00  0.00      PROA  
ATOM    480  O   LYS X  34      75.117  74.685  41.666  1.00  0.00      PROA  
ATOM    481  N   TYR X  35      74.813  76.868  42.097  1.00  0.00      PROA  
ATOM    482  HN  TYR X  35      74.149  77.595  42.249  1.00  0.00      PROA  
ATOM    483  CA  TYR X  35      76.191  77.268  42.385  1.00  0.00      PROA  
ATOM    484  HA  TYR X  35      76.772  76.774  41.620  1.00  0.00      PROA  
ATOM    485  CB  TYR X  35      76.346  78.797  42.242  1.00  0.00      PROA  
ATOM    486  HB1 TYR X  35      77.418  79.047  42.392  1.00  0.00      PROA  
ATOM    487  HB2 TYR X  35      75.750  79.384  42.972  1.00  0.00      PROA  
ATOM    488  CG  TYR X  35      75.993  79.292  40.872  1.00  0.00      PROA  
ATOM    489  CD1 TYR X  35      74.761  79.900  40.572  1.00  0.00      PROA  
ATOM    490  HD1 TYR X  35      74.009  79.883  41.348  1.00  0.00      PROA  
ATOM    491  CE1 TYR X  35      74.386  80.434  39.379  1.00  0.00      PROA  
ATOM    492  HE1 TYR X  35      73.428  80.932  39.342  1.00  0.00      PROA  
ATOM    493  CZ  TYR X  35      75.385  80.344  38.331  1.00  0.00      PROA  
ATOM    494  OH  TYR X  35      75.045  80.927  37.060  1.00  0.00      PROA  
ATOM    495  HH  TYR X  35      75.798  80.721  36.501  1.00  0.00      PROA  
ATOM    496  CD2 TYR X  35      76.900  79.226  39.761  1.00  0.00      PROA  
ATOM    497  HD2 TYR X  35      77.857  78.794  40.016  1.00  0.00      PROA  
ATOM    498  CE2 TYR X  35      76.629  79.803  38.515  1.00  0.00      PROA  
ATOM    499  HE2 TYR X  35      77.302  79.776  37.671  1.00  0.00      PROA  
ATOM    500  C   TYR X  35      76.679  76.750  43.713  1.00  0.00      PROA  
ATOM    501  O   TYR X  35      77.864  76.682  43.933  1.00  0.00      PROA  
ATOM    502  N   THR X  36      75.843  76.390  44.663  1.00  0.00      PROA  
ATOM    503  HN  THR X  36      74.873  76.610  44.602  1.00  0.00      PROA  
ATOM    504  CA  THR X  36      76.245  75.804  45.980  1.00  0.00      PROA  
ATOM    505  HA  THR X  36      76.853  76.555  46.461  1.00  0.00      PROA  
ATOM    506  CB  THR X  36      74.958  75.636  46.822  1.00  0.00      PROA  
ATOM    507  HB  THR X  36      74.130  75.106  46.301  1.00  0.00      PROA  
ATOM    508  OG1 THR X  36      74.561  76.921  47.233  1.00  0.00      PROA  
ATOM    509  HG1 THR X  36      73.838  76.787  47.851  1.00  0.00      PROA  
ATOM    510  CG2 THR X  36      75.363  74.922  48.124  1.00  0.00      PROA  
ATOM    511 HG21 THR X  36      74.576  75.108  48.887  1.00  0.00      PROA  
ATOM    512 HG22 THR X  36      76.316  75.285  48.567  1.00  0.00      PROA  
ATOM    513 HG23 THR X  36      75.369  73.828  47.935  1.00  0.00      PROA  
ATOM    514  C   THR X  36      77.061  74.473  45.971  1.00  0.00      PROA  
ATOM    515  O   THR X  36      76.476  73.507  45.582  1.00  0.00      PROA  
ATOM    516  N   PRO X  37      78.369  74.320  46.382  1.00  0.00      PROA  
ATOM    517  CD  PRO X  37      79.217  75.438  46.678  1.00  0.00      PROA  
ATOM    518  HD1 PRO X  37      78.809  75.952  47.574  1.00  0.00      PROA  
ATOM    519  HD2 PRO X  37      79.296  76.045  45.751  1.00  0.00      PROA  
ATOM    520  CA  PRO X  37      79.078  73.026  46.410  1.00  0.00      PROA  
ATOM    521  HA  PRO X  37      79.126  72.632  45.406  1.00  0.00      PROA  
ATOM    522  CB  PRO X  37      80.334  73.398  47.219  1.00  0.00      PROA  
ATOM    523  HB1 PRO X  37      81.270  72.856  46.962  1.00  0.00      PROA  
ATOM    524  HB2 PRO X  37      80.170  73.236  48.306  1.00  0.00      PROA  
ATOM    525  CG  PRO X  37      80.603  74.878  46.947  1.00  0.00      PROA  
ATOM    526  HG1 PRO X  37      81.060  75.368  47.834  1.00  0.00      PROA  
ATOM    527  HG2 PRO X  37      81.259  74.896  46.050  1.00  0.00      PROA  
ATOM    528  C   PRO X  37      78.441  71.902  47.067  1.00  0.00      PROA  
ATOM    529  O   PRO X  37      77.792  72.106  48.073  1.00  0.00      PROA  
ATOM    530  N   GLU X  38      78.714  70.679  46.570  1.00  0.00      PROA  
ATOM    531  HN  GLU X  38      79.245  70.556  45.735  1.00  0.00      PROA  
ATOM    532  CA  GLU X  38      78.192  69.458  47.186  1.00  0.00      PROA  
ATOM    533  HA  GLU X  38      77.130  69.603  47.319  1.00  0.00      PROA  
ATOM    534  CB  GLU X  38      78.490  68.270  46.145  1.00  0.00      PROA  
ATOM    535  HB1 GLU X  38      78.335  67.301  46.664  1.00  0.00      PROA  
ATOM    536  HB2 GLU X  38      79.542  68.418  45.820  1.00  0.00      PROA  
ATOM    537  CG  GLU X  38      77.592  68.278  44.909  1.00  0.00      PROA  
ATOM    538  HG1 GLU X  38      77.637  69.281  44.434  1.00  0.00      PROA  
ATOM    539  HG2 GLU X  38      76.526  68.138  45.189  1.00  0.00      PROA  
ATOM    540  CD  GLU X  38      78.038  67.261  43.880  1.00  0.00      PROA  
ATOM    541  OE1 GLU X  38      78.590  67.697  42.857  1.00  0.00      PROA  
ATOM    542  OE2 GLU X  38      77.915  66.043  44.081  1.00  0.00      PROA  
ATOM    543  C   GLU X  38      78.735  69.192  48.521  1.00  0.00      PROA  
ATOM    544  O   GLU X  38      78.129  68.758  49.452  1.00  0.00      PROA  
ATOM    545  N   SER X  39      80.030  69.455  48.646  1.00  0.00      PROA  
ATOM    546  HN  SER X  39      80.608  69.712  47.875  1.00  0.00      PROA  
ATOM    547  CA  SER X  39      80.823  69.261  49.860  1.00  0.00      PROA  
ATOM    548  HA  SER X  39      80.728  68.237  50.192  1.00  0.00      PROA  
ATOM    549  CB  SER X  39      82.349  69.351  49.618  1.00  0.00      PROA  
ATOM    550  HB1 SER X  39      82.597  68.579  48.860  1.00  0.00      PROA  
ATOM    551  HB2 SER X  39      83.021  69.160  50.483  1.00  0.00      PROA  
ATOM    552  OG  SER X  39      82.733  70.608  49.066  1.00  0.00      PROA  
ATOM    553  HG1 SER X  39      82.410  70.472  48.172  1.00  0.00      PROA  
ATOM    554  C   SER X  39      80.369  70.109  51.009  1.00  0.00      PROA  
ATOM    555  O   SER X  39      80.368  69.666  52.193  1.00  0.00      PROA  
ATOM    556  N   VAL X  40      79.922  71.332  50.768  1.00  0.00      PROA  
ATOM    557  HN  VAL X  40      80.145  71.748  49.888  1.00  0.00      PROA  
ATOM    558  CA  VAL X  40      79.223  72.046  51.763  1.00  0.00      PROA  
ATOM    559  HA  VAL X  40      79.836  72.187  52.641  1.00  0.00      PROA  
ATOM    560  CB  VAL X  40      78.991  73.474  51.332  1.00  0.00      PROA  
ATOM    561  HB  VAL X  40      78.488  73.486  50.342  1.00  0.00      PROA  
ATOM    562  CG1 VAL X  40      78.084  74.329  52.286  1.00  0.00      PROA  
ATOM    563 HG11 VAL X  40      77.026  74.027  52.434  1.00  0.00      PROA  
ATOM    564 HG12 VAL X  40      78.088  75.378  51.920  1.00  0.00      PROA  
ATOM    565 HG13 VAL X  40      78.639  74.340  53.249  1.00  0.00      PROA  
ATOM    566  CG2 VAL X  40      80.352  74.165  51.182  1.00  0.00      PROA  
ATOM    567 HG21 VAL X  40      80.949  73.537  50.488  1.00  0.00      PROA  
ATOM    568 HG22 VAL X  40      80.898  74.388  52.123  1.00  0.00      PROA  
ATOM    569 HG23 VAL X  40      80.218  75.180  50.753  1.00  0.00      PROA  
ATOM    570  C   VAL X  40      77.873  71.470  52.287  1.00  0.00      PROA  
ATOM    571  O   VAL X  40      77.557  71.408  53.473  1.00  0.00      PROA  
ATOM    572  N   LEU X  41      77.036  70.961  51.432  1.00  0.00      PROA  
ATOM    573  HN  LEU X  41      77.174  70.877  50.449  1.00  0.00      PROA  
ATOM    574  CA  LEU X  41      75.805  70.171  51.758  1.00  0.00      PROA  
ATOM    575  HA  LEU X  41      75.046  70.713  52.303  1.00  0.00      PROA  
ATOM    576  CB  LEU X  41      75.182  69.782  50.299  1.00  0.00      PROA  
ATOM    577  HB1 LEU X  41      75.996  69.409  49.640  1.00  0.00      PROA  
ATOM    578  HB2 LEU X  41      74.761  70.744  49.935  1.00  0.00      PROA  
ATOM    579  CG  LEU X  41      74.038  68.672  50.199  1.00  0.00      PROA  
ATOM    580  HG  LEU X  41      74.492  67.713  50.528  1.00  0.00      PROA  
ATOM    581  CD1 LEU X  41      72.815  68.960  51.067  1.00  0.00      PROA  
ATOM    582 HD11 LEU X  41      72.037  69.691  50.760  1.00  0.00      PROA  
ATOM    583 HD12 LEU X  41      73.177  69.214  52.085  1.00  0.00      PROA  
ATOM    584 HD13 LEU X  41      72.221  68.033  51.217  1.00  0.00      PROA  
ATOM    585  CD2 LEU X  41      73.528  68.583  48.739  1.00  0.00      PROA  
ATOM    586 HD21 LEU X  41      72.667  67.883  48.690  1.00  0.00      PROA  
ATOM    587 HD22 LEU X  41      74.394  68.221  48.144  1.00  0.00      PROA  
ATOM    588 HD23 LEU X  41      73.108  69.548  48.384  1.00  0.00      PROA  
ATOM    589  C   LEU X  41      76.032  68.923  52.516  1.00  0.00      PROA  
ATOM    590  O   LEU X  41      75.307  68.748  53.514  1.00  0.00      PROA  
ATOM    591  N   ARG X  42      77.125  68.200  52.159  1.00  0.00      PROA  
ATOM    592  HN  ARG X  42      77.648  68.486  51.360  1.00  0.00      PROA  
ATOM    593  CA  ARG X  42      77.588  67.204  53.102  1.00  0.00      PROA  
ATOM    594  HA  ARG X  42      76.837  66.431  53.179  1.00  0.00      PROA  
ATOM    595  CB  ARG X  42      78.722  66.382  52.365  1.00  0.00      PROA  
ATOM    596  HB1 ARG X  42      78.983  65.503  52.995  1.00  0.00      PROA  
ATOM    597  HB2 ARG X  42      79.632  66.925  52.034  1.00  0.00      PROA  
ATOM    598  CG  ARG X  42      78.294  65.672  51.003  1.00  0.00      PROA  
ATOM    599  HG1 ARG X  42      77.771  66.323  50.271  1.00  0.00      PROA  
ATOM    600  HG2 ARG X  42      77.714  64.762  51.267  1.00  0.00      PROA  
ATOM    601  CD  ARG X  42      79.577  65.202  50.249  1.00  0.00      PROA  
ATOM    602  HD1 ARG X  42      80.288  64.555  50.807  1.00  0.00      PROA  
ATOM    603  HD2 ARG X  42      80.121  66.073  49.826  1.00  0.00      PROA  
ATOM    604  NE  ARG X  42      79.131  64.491  48.958  1.00  0.00      PROA  
ATOM    605  HE  ARG X  42      79.105  65.048  48.127  1.00  0.00      PROA  
ATOM    606  CZ  ARG X  42      78.591  63.287  48.940  1.00  0.00      PROA  
ATOM    607  NH1 ARG X  42      78.619  62.542  50.086  1.00  0.00      PROA  
ATOM    608 HH11 ARG X  42      79.268  62.766  50.813  1.00  0.00      PROA  
ATOM    609 HH12 ARG X  42      78.191  61.639  50.128  1.00  0.00      PROA  
ATOM    610  NH2 ARG X  42      77.921  62.874  47.948  1.00  0.00      PROA  
ATOM    611 HH21 ARG X  42      78.015  63.372  47.086  1.00  0.00      PROA  
ATOM    612 HH22 ARG X  42      77.883  61.876  48.014  1.00  0.00      PROA  
ATOM    613  C   ARG X  42      77.913  67.670  54.469  1.00  0.00      PROA  
ATOM    614  O   ARG X  42      77.327  67.353  55.519  1.00  0.00      PROA  
ATOM    615  N   GLU X  43      78.852  68.654  54.502  1.00  0.00      PROA  
ATOM    616  HN  GLU X  43      79.204  69.036  53.651  1.00  0.00      PROA  
ATOM    617  CA  GLU X  43      79.490  69.126  55.731  1.00  0.00      PROA  
ATOM    618  HA  GLU X  43      79.960  68.234  56.118  1.00  0.00      PROA  
ATOM    619  CB  GLU X  43      80.650  70.124  55.420  1.00  0.00      PROA  
ATOM    620  HB1 GLU X  43      80.226  70.815  54.661  1.00  0.00      PROA  
ATOM    621  HB2 GLU X  43      81.386  69.519  54.848  1.00  0.00      PROA  
ATOM    622  CG  GLU X  43      81.351  70.736  56.611  1.00  0.00      PROA  
ATOM    623  HG1 GLU X  43      81.520  70.009  57.434  1.00  0.00      PROA  
ATOM    624  HG2 GLU X  43      80.755  71.573  57.032  1.00  0.00      PROA  
ATOM    625  CD  GLU X  43      82.772  71.068  56.233  1.00  0.00      PROA  
ATOM    626  OE1 GLU X  43      83.581  70.100  56.016  1.00  0.00      PROA  
ATOM    627  OE2 GLU X  43      83.163  72.225  56.238  1.00  0.00      PROA  
ATOM    628  C   GLU X  43      78.531  69.687  56.755  1.00  0.00      PROA  
ATOM    629  O   GLU X  43      78.560  69.283  57.932  1.00  0.00      PROA  
ATOM    630  N   ARG X  44      77.596  70.555  56.356  1.00  0.00      PROA  
ATOM    631  HN  ARG X  44      77.338  70.643  55.397  1.00  0.00      PROA  
ATOM    632  CA  ARG X  44      76.710  71.332  57.277  1.00  0.00      PROA  
ATOM    633  HA  ARG X  44      77.297  71.643  58.128  1.00  0.00      PROA  
ATOM    634  CB  ARG X  44      76.205  72.643  56.607  1.00  0.00      PROA  
ATOM    635  HB1 ARG X  44      75.456  73.188  57.222  1.00  0.00      PROA  
ATOM    636  HB2 ARG X  44      75.720  72.489  55.619  1.00  0.00      PROA  
ATOM    637  CG  ARG X  44      77.427  73.667  56.374  1.00  0.00      PROA  
ATOM    638  HG1 ARG X  44      76.925  74.610  56.066  1.00  0.00      PROA  
ATOM    639  HG2 ARG X  44      77.962  73.285  55.479  1.00  0.00      PROA  
ATOM    640  CD  ARG X  44      78.344  73.915  57.529  1.00  0.00      PROA  
ATOM    641  HD1 ARG X  44      79.138  74.573  57.116  1.00  0.00      PROA  
ATOM    642  HD2 ARG X  44      78.874  73.042  57.968  1.00  0.00      PROA  
ATOM    643  NE  ARG X  44      77.563  74.598  58.639  1.00  0.00      PROA  
ATOM    644  HE  ARG X  44      76.572  74.563  58.764  1.00  0.00      PROA  
ATOM    645  CZ  ARG X  44      78.140  75.328  59.584  1.00  0.00      PROA  
ATOM    646  NH1 ARG X  44      79.484  75.604  59.627  1.00  0.00      PROA  
ATOM    647 HH11 ARG X  44      80.171  75.523  58.904  1.00  0.00      PROA  
ATOM    648 HH12 ARG X  44      79.842  76.186  60.358  1.00  0.00      PROA  
ATOM    649  NH2 ARG X  44      77.290  75.927  60.447  1.00  0.00      PROA  
ATOM    650 HH21 ARG X  44      76.318  75.734  60.312  1.00  0.00      PROA  
ATOM    651 HH22 ARG X  44      77.585  76.384  61.286  1.00  0.00      PROA  
ATOM    652  C   ARG X  44      75.598  70.429  57.711  1.00  0.00      PROA  
ATOM    653  O   ARG X  44      75.114  70.700  58.815  1.00  0.00      PROA  
ATOM    654  N   PHE X  45      75.206  69.383  57.011  1.00  0.00      PROA  
ATOM    655  HN  PHE X  45      75.638  69.314  56.115  1.00  0.00      PROA  
ATOM    656  CA  PHE X  45      74.176  68.438  57.471  1.00  0.00      PROA  
ATOM    657  HA  PHE X  45      73.521  69.002  58.119  1.00  0.00      PROA  
ATOM    658  CB  PHE X  45      73.356  67.885  56.287  1.00  0.00      PROA  
ATOM    659  HB1 PHE X  45      72.788  67.011  56.672  1.00  0.00      PROA  
ATOM    660  HB2 PHE X  45      73.940  67.594  55.388  1.00  0.00      PROA  
ATOM    661  CG  PHE X  45      72.260  68.897  55.936  1.00  0.00      PROA  
ATOM    662  CD1 PHE X  45      72.391  70.087  55.135  1.00  0.00      PROA  
ATOM    663  HD1 PHE X  45      73.315  70.267  54.606  1.00  0.00      PROA  
ATOM    664  CE1 PHE X  45      71.376  71.008  54.956  1.00  0.00      PROA  
ATOM    665  HE1 PHE X  45      71.564  71.942  54.449  1.00  0.00      PROA  
ATOM    666  CZ  PHE X  45      70.158  70.827  55.561  1.00  0.00      PROA  
ATOM    667  HZ  PHE X  45      69.295  71.452  55.389  1.00  0.00      PROA  
ATOM    668  CD2 PHE X  45      70.920  68.695  56.492  1.00  0.00      PROA  
ATOM    669  HD2 PHE X  45      70.782  67.870  57.173  1.00  0.00      PROA  
ATOM    670  CE2 PHE X  45      69.861  69.645  56.295  1.00  0.00      PROA  
ATOM    671  HE2 PHE X  45      68.919  69.458  56.791  1.00  0.00      PROA  
ATOM    672  C   PHE X  45      74.752  67.282  58.224  1.00  0.00      PROA  
ATOM    673  O   PHE X  45      74.110  66.465  58.908  1.00  0.00      PROA  
ATOM    674  N   SER X  46      76.096  67.097  58.259  1.00  0.00      PROA  
ATOM    675  HN  SER X  46      76.734  67.750  57.857  1.00  0.00      PROA  
ATOM    676  CA  SER X  46      76.807  65.962  58.887  1.00  0.00      PROA  
ATOM    677  HA  SER X  46      76.349  65.058  58.514  1.00  0.00      PROA  
ATOM    678  CB  SER X  46      78.277  66.101  58.569  1.00  0.00      PROA  
ATOM    679  HB1 SER X  46      78.766  66.942  59.105  1.00  0.00      PROA  
ATOM    680  HB2 SER X  46      78.319  66.398  57.499  1.00  0.00      PROA  
ATOM    681  OG  SER X  46      78.978  64.890  58.701  1.00  0.00      PROA  
ATOM    682  HG1 SER X  46      78.884  64.620  59.618  1.00  0.00      PROA  
ATOM    683  C   SER X  46      76.765  65.862  60.347  1.00  0.00      PROA  
ATOM    684  O   SER X  46      77.096  64.774  60.826  1.00  0.00      PROA  
ATOM    685  N   PRO X  47      76.426  66.770  61.225  1.00  0.00      PROA  
ATOM    686  CD  PRO X  47      76.659  68.207  60.959  1.00  0.00      PROA  
ATOM    687  HD1 PRO X  47      75.987  68.698  60.224  1.00  0.00      PROA  
ATOM    688  HD2 PRO X  47      77.705  68.302  60.595  1.00  0.00      PROA  
ATOM    689  CA  PRO X  47      76.454  66.445  62.651  1.00  0.00      PROA  
ATOM    690  HA  PRO X  47      77.124  65.614  62.822  1.00  0.00      PROA  
ATOM    691  CB  PRO X  47      76.959  67.723  63.325  1.00  0.00      PROA  
ATOM    692  HB1 PRO X  47      78.063  67.715  63.447  1.00  0.00      PROA  
ATOM    693  HB2 PRO X  47      76.582  67.945  64.345  1.00  0.00      PROA  
ATOM    694  CG  PRO X  47      76.468  68.827  62.381  1.00  0.00      PROA  
ATOM    695  HG1 PRO X  47      75.382  68.984  62.557  1.00  0.00      PROA  
ATOM    696  HG2 PRO X  47      77.069  69.757  62.293  1.00  0.00      PROA  
ATOM    697  C   PRO X  47      75.127  65.970  63.158  1.00  0.00      PROA  
ATOM    698  O   PRO X  47      75.082  65.496  64.272  1.00  0.00      PROA  
ATOM    699  N   PHE X  48      74.050  66.119  62.362  1.00  0.00      PROA  
ATOM    700  HN  PHE X  48      74.104  66.252  61.376  1.00  0.00      PROA  
ATOM    701  CA  PHE X  48      72.735  65.742  62.781  1.00  0.00      PROA  
ATOM    702  HA  PHE X  48      72.582  66.042  63.806  1.00  0.00      PROA  
ATOM    703  CB  PHE X  48      71.693  66.362  61.791  1.00  0.00      PROA  
ATOM    704  HB1 PHE X  48      70.652  66.119  62.093  1.00  0.00      PROA  
ATOM    705  HB2 PHE X  48      71.971  65.922  60.810  1.00  0.00      PROA  
ATOM    706  CG  PHE X  48      71.899  67.874  61.697  1.00  0.00      PROA  
ATOM    707  CD1 PHE X  48      71.901  68.617  62.883  1.00  0.00      PROA  
ATOM    708  HD1 PHE X  48      71.738  68.046  63.784  1.00  0.00      PROA  
ATOM    709  CE1 PHE X  48      72.158  69.975  62.919  1.00  0.00      PROA  
ATOM    710  HE1 PHE X  48      72.374  70.459  63.860  1.00  0.00      PROA  
ATOM    711  CZ  PHE X  48      72.454  70.586  61.717  1.00  0.00      PROA  
ATOM    712  HZ  PHE X  48      72.838  71.596  61.730  1.00  0.00      PROA  
ATOM    713  CD2 PHE X  48      71.994  68.556  60.503  1.00  0.00      PROA  
ATOM    714  HD2 PHE X  48      71.954  68.034  59.559  1.00  0.00      PROA  
ATOM    715  CE2 PHE X  48      72.277  69.936  60.488  1.00  0.00      PROA  
ATOM    716  HE2 PHE X  48      72.523  70.393  59.541  1.00  0.00      PROA  
ATOM    717  C   PHE X  48      72.632  64.239  62.862  1.00  0.00      PROA  
ATOM    718  O   PHE X  48      71.978  63.721  63.744  1.00  0.00      PROA  
ATOM    719  N   GLY X  49      73.369  63.516  62.038  1.00  0.00      PROA  
ATOM    720  HN  GLY X  49      73.874  64.006  61.333  1.00  0.00      PROA  
ATOM    721  CA  GLY X  49      73.452  62.054  62.145  1.00  0.00      PROA  
ATOM    722  HA1 GLY X  49      72.430  61.719  62.044  1.00  0.00      PROA  
ATOM    723  HA2 GLY X  49      73.853  61.774  63.107  1.00  0.00      PROA  
ATOM    724  C   GLY X  49      74.183  61.526  60.922  1.00  0.00      PROA  
ATOM    725  O   GLY X  49      74.722  62.353  60.229  1.00  0.00      PROA  
ATOM    726  N   ASP X  50      74.122  60.260  60.622  1.00  0.00      PROA  
ATOM    727  HN  ASP X  50      73.797  59.653  61.343  1.00  0.00      PROA  
ATOM    728  CA  ASP X  50      74.881  59.660  59.525  1.00  0.00      PROA  
ATOM    729  HA  ASP X  50      75.894  60.030  59.461  1.00  0.00      PROA  
ATOM    730  CB  ASP X  50      74.982  58.177  59.963  1.00  0.00      PROA  
ATOM    731  HB1 ASP X  50      75.390  57.543  59.147  1.00  0.00      PROA  
ATOM    732  HB2 ASP X  50      73.979  57.784  60.236  1.00  0.00      PROA  
ATOM    733  CG  ASP X  50      75.756  57.972  61.221  1.00  0.00      PROA  
ATOM    734  OD1 ASP X  50      75.578  56.895  61.873  1.00  0.00      PROA  
ATOM    735  OD2 ASP X  50      76.681  58.795  61.574  1.00  0.00      PROA  
ATOM    736  C   ASP X  50      74.262  59.702  58.149  1.00  0.00      PROA  
ATOM    737  O   ASP X  50      73.208  59.074  57.963  1.00  0.00      PROA  
ATOM    738  N   ILE X  51      74.870  60.454  57.242  1.00  0.00      PROA  
ATOM    739  HN  ILE X  51      75.596  61.076  57.525  1.00  0.00      PROA  
ATOM    740  CA  ILE X  51      74.338  60.639  55.893  1.00  0.00      PROA  
ATOM    741  HA  ILE X  51      73.268  60.616  56.039  1.00  0.00      PROA  
ATOM    742  CB  ILE X  51      74.683  61.969  55.281  1.00  0.00      PROA  
ATOM    743  HB  ILE X  51      75.787  62.086  55.261  1.00  0.00      PROA  
ATOM    744  CG2 ILE X  51      74.202  61.945  53.771  1.00  0.00      PROA  
ATOM    745 HG21 ILE X  51      74.895  61.299  53.190  1.00  0.00      PROA  
ATOM    746 HG22 ILE X  51      74.338  62.982  53.397  1.00  0.00      PROA  
ATOM    747 HG23 ILE X  51      73.132  61.685  53.627  1.00  0.00      PROA  
ATOM    748  CG1 ILE X  51      73.983  63.023  56.078  1.00  0.00      PROA  
ATOM    749 HG11 ILE X  51      73.895  62.764  57.155  1.00  0.00      PROA  
ATOM    750 HG12 ILE X  51      73.001  63.286  55.629  1.00  0.00      PROA  
ATOM    751  CD  ILE X  51      74.664  64.421  55.892  1.00  0.00      PROA  
ATOM    752  HD1 ILE X  51      75.725  64.497  56.215  1.00  0.00      PROA  
ATOM    753  HD2 ILE X  51      73.982  65.138  56.397  1.00  0.00      PROA  
ATOM    754  HD3 ILE X  51      74.661  64.778  54.839  1.00  0.00      PROA  
ATOM    755  C   ILE X  51      74.654  59.387  55.090  1.00  0.00      PROA  
ATOM    756  O   ILE X  51      75.780  59.185  54.661  1.00  0.00      PROA  
ATOM    757  N   GLN X  52      73.656  58.539  54.885  1.00  0.00      PROA  
ATOM    758  HN  GLN X  52      72.835  58.818  55.376  1.00  0.00      PROA  
ATOM    759  CA  GLN X  52      73.671  57.306  54.069  1.00  0.00      PROA  
ATOM    760  HA  GLN X  52      74.607  56.815  54.292  1.00  0.00      PROA  
ATOM    761  CB  GLN X  52      72.446  56.392  54.377  1.00  0.00      PROA  
ATOM    762  HB1 GLN X  52      72.645  55.413  53.891  1.00  0.00      PROA  
ATOM    763  HB2 GLN X  52      71.537  56.770  53.861  1.00  0.00      PROA  
ATOM    764  CG  GLN X  52      72.185  56.242  55.876  1.00  0.00      PROA  
ATOM    765  HG1 GLN X  52      71.207  55.721  55.955  1.00  0.00      PROA  
ATOM    766  HG2 GLN X  52      72.060  57.234  56.360  1.00  0.00      PROA  
ATOM    767  CD  GLN X  52      73.236  55.378  56.693  1.00  0.00      PROA  
ATOM    768  OE1 GLN X  52      72.867  54.239  57.027  1.00  0.00      PROA  
ATOM    769  NE2 GLN X  52      74.406  55.925  56.985  1.00  0.00      PROA  
ATOM    770 HE21 GLN X  52      75.074  55.404  57.517  1.00  0.00      PROA  
ATOM    771 HE22 GLN X  52      74.660  56.782  56.537  1.00  0.00      PROA  
ATOM    772  C   GLN X  52      73.760  57.570  52.544  1.00  0.00      PROA  
ATOM    773  O   GLN X  52      74.540  56.975  51.786  1.00  0.00      PROA  
ATOM    774  N   ASP X  53      72.899  58.480  51.997  1.00  0.00      PROA  
ATOM    775  HN  ASP X  53      72.299  58.956  52.636  1.00  0.00      PROA  
ATOM    776  CA  ASP X  53      72.901  58.733  50.575  1.00  0.00      PROA  
ATOM    777  HA  ASP X  53      73.878  58.545  50.155  1.00  0.00      PROA  
ATOM    778  CB  ASP X  53      71.803  57.793  50.003  1.00  0.00      PROA  
ATOM    779  HB1 ASP X  53      70.839  58.161  50.413  1.00  0.00      PROA  
ATOM    780  HB2 ASP X  53      72.010  56.737  50.276  1.00  0.00      PROA  
ATOM    781  CG  ASP X  53      71.850  57.889  48.472  1.00  0.00      PROA  
ATOM    782  OD1 ASP X  53      70.731  57.799  47.885  1.00  0.00      PROA  
ATOM    783  OD2 ASP X  53      72.925  57.932  47.879  1.00  0.00      PROA  
ATOM    784  C   ASP X  53      72.628  60.203  50.282  1.00  0.00      PROA  
ATOM    785  O   ASP X  53      71.823  60.834  50.956  1.00  0.00      PROA  
ATOM    786  N   ILE X  54      73.242  60.814  49.301  1.00  0.00      PROA  
ATOM    787  HN  ILE X  54      73.946  60.276  48.842  1.00  0.00      PROA  
ATOM    788  CA  ILE X  54      72.846  62.058  48.773  1.00  0.00      PROA  
ATOM    789  HA  ILE X  54      71.864  62.264  49.174  1.00  0.00      PROA  
ATOM    790  CB  ILE X  54      73.661  63.287  49.044  1.00  0.00      PROA  
ATOM    791  HB  ILE X  54      74.666  63.083  48.617  1.00  0.00      PROA  
ATOM    792  CG2 ILE X  54      73.081  64.533  48.501  1.00  0.00      PROA  
ATOM    793 HG21 ILE X  54      72.726  64.576  47.450  1.00  0.00      PROA  
ATOM    794 HG22 ILE X  54      73.752  65.372  48.782  1.00  0.00      PROA  
ATOM    795 HG23 ILE X  54      72.158  64.702  49.099  1.00  0.00      PROA  
ATOM    796  CG1 ILE X  54      74.017  63.434  50.571  1.00  0.00      PROA  
ATOM    797 HG11 ILE X  54      74.709  62.591  50.781  1.00  0.00      PROA  
ATOM    798 HG12 ILE X  54      73.161  63.295  51.266  1.00  0.00      PROA  
ATOM    799  CD  ILE X  54      74.735  64.695  50.956  1.00  0.00      PROA  
ATOM    800  HD1 ILE X  54      75.725  64.720  50.450  1.00  0.00      PROA  
ATOM    801  HD2 ILE X  54      74.878  64.767  52.056  1.00  0.00      PROA  
ATOM    802  HD3 ILE X  54      74.221  65.620  50.618  1.00  0.00      PROA  
ATOM    803  C   ILE X  54      72.721  61.913  47.305  1.00  0.00      PROA  
ATOM    804  O   ILE X  54      73.560  61.365  46.585  1.00  0.00      PROA  
ATOM    805  N   TRP X  55      71.600  62.379  46.763  1.00  0.00      PROA  
ATOM    806  HN  TRP X  55      70.981  62.836  47.397  1.00  0.00      PROA  
ATOM    807  CA  TRP X  55      71.323  62.590  45.358  1.00  0.00      PROA  
ATOM    808  HA  TRP X  55      72.143  62.164  44.798  1.00  0.00      PROA  
ATOM    809  CB  TRP X  55      69.969  61.789  44.914  1.00  0.00      PROA  
ATOM    810  HB1 TRP X  55      69.139  61.983  45.625  1.00  0.00      PROA  
ATOM    811  HB2 TRP X  55      70.396  60.785  45.118  1.00  0.00      PROA  
ATOM    812  CG  TRP X  55      69.458  61.835  43.526  1.00  0.00      PROA  
ATOM    813  CD1 TRP X  55      68.294  62.380  43.048  1.00  0.00      PROA  
ATOM    814  HD1 TRP X  55      67.474  62.814  43.602  1.00  0.00      PROA  
ATOM    815  NE1 TRP X  55      68.213  62.014  41.661  1.00  0.00      PROA  
ATOM    816  HE1 TRP X  55      67.637  62.394  40.971  1.00  0.00      PROA  
ATOM    817  CE2 TRP X  55      69.266  61.238  41.307  1.00  0.00      PROA  
ATOM    818  CD2 TRP X  55      70.043  61.044  42.490  1.00  0.00      PROA  
ATOM    819  CE3 TRP X  55      71.192  60.231  42.455  1.00  0.00      PROA  
ATOM    820  HE3 TRP X  55      71.800  60.248  43.346  1.00  0.00      PROA  
ATOM    821  CZ3 TRP X  55      71.413  59.488  41.352  1.00  0.00      PROA  
ATOM    822  HZ3 TRP X  55      72.291  58.862  41.281  1.00  0.00      PROA  
ATOM    823  CZ2 TRP X  55      69.473  60.433  40.229  1.00  0.00      PROA  
ATOM    824  HZ2 TRP X  55      68.787  60.509  39.399  1.00  0.00      PROA  
ATOM    825  CH2 TRP X  55      70.615  59.577  40.201  1.00  0.00      PROA  
ATOM    826  HH2 TRP X  55      70.771  58.899  39.375  1.00  0.00      PROA  
ATOM    827  C   TRP X  55      71.181  64.063  45.037  1.00  0.00      PROA  
ATOM    828  O   TRP X  55      70.408  64.746  45.664  1.00  0.00      PROA  
ATOM    829  N   VAL X  56      71.918  64.539  44.008  1.00  0.00      PROA  
ATOM    830  HN  VAL X  56      72.656  63.960  43.669  1.00  0.00      PROA  
ATOM    831  CA  VAL X  56      71.867  65.912  43.608  1.00  0.00      PROA  
ATOM    832  HA  VAL X  56      71.205  66.504  44.224  1.00  0.00      PROA  
ATOM    833  CB  VAL X  56      73.224  66.496  43.643  1.00  0.00      PROA  
ATOM    834  HB  VAL X  56      73.891  65.840  43.045  1.00  0.00      PROA  
ATOM    835  CG1 VAL X  56      73.248  67.902  43.068  1.00  0.00      PROA  
ATOM    836 HG11 VAL X  56      74.194  68.453  43.256  1.00  0.00      PROA  
ATOM    837 HG12 VAL X  56      72.429  68.612  43.317  1.00  0.00      PROA  
ATOM    838 HG13 VAL X  56      73.206  67.837  41.960  1.00  0.00      PROA  
ATOM    839  CG2 VAL X  56      73.768  66.412  45.109  1.00  0.00      PROA  
ATOM    840 HG21 VAL X  56      74.856  66.627  45.054  1.00  0.00      PROA  
ATOM    841 HG22 VAL X  56      73.563  65.406  45.534  1.00  0.00      PROA  
ATOM    842 HG23 VAL X  56      73.256  67.124  45.793  1.00  0.00      PROA  
ATOM    843  C   VAL X  56      71.348  65.899  42.244  1.00  0.00      PROA  
ATOM    844  O   VAL X  56      71.909  65.195  41.396  1.00  0.00      PROA  
ATOM    845  N   VAL X  57      70.309  66.599  41.954  1.00  0.00      PROA  
ATOM    846  HN  VAL X  57      69.964  67.273  42.602  1.00  0.00      PROA  
ATOM    847  CA  VAL X  57      69.636  66.587  40.700  1.00  0.00      PROA  
ATOM    848  HA  VAL X  57      69.567  65.537  40.457  1.00  0.00      PROA  
ATOM    849  CB  VAL X  57      68.218  67.059  40.809  1.00  0.00      PROA  
ATOM    850  HB  VAL X  57      68.252  68.030  41.348  1.00  0.00      PROA  
ATOM    851  CG1 VAL X  57      67.425  67.210  39.472  1.00  0.00      PROA  
ATOM    852 HG11 VAL X  57      67.870  67.848  38.679  1.00  0.00      PROA  
ATOM    853 HG12 VAL X  57      66.468  67.742  39.660  1.00  0.00      PROA  
ATOM    854 HG13 VAL X  57      67.297  66.201  39.025  1.00  0.00      PROA  
ATOM    855  CG2 VAL X  57      67.474  66.062  41.731  1.00  0.00      PROA  
ATOM    856 HG21 VAL X  57      67.413  65.039  41.300  1.00  0.00      PROA  
ATOM    857 HG22 VAL X  57      66.431  66.440  41.794  1.00  0.00      PROA  
ATOM    858 HG23 VAL X  57      67.930  65.984  42.741  1.00  0.00      PROA  
ATOM    859  C   VAL X  57      70.349  67.313  39.636  1.00  0.00      PROA  
ATOM    860  O   VAL X  57      70.814  68.432  39.804  1.00  0.00      PROA  
ATOM    861  N   ARG X  58      70.502  66.736  38.405  1.00  0.00      PROA  
ATOM    862  HN  ARG X  58      70.180  65.806  38.245  1.00  0.00      PROA  
ATOM    863  CA  ARG X  58      71.187  67.406  37.244  1.00  0.00      PROA  
ATOM    864  HA  ARG X  58      71.667  68.256  37.704  1.00  0.00      PROA  
ATOM    865  CB  ARG X  58      72.161  66.306  36.666  1.00  0.00      PROA  
ATOM    866  HB1 ARG X  58      72.567  66.506  35.652  1.00  0.00      PROA  
ATOM    867  HB2 ARG X  58      71.559  65.394  36.464  1.00  0.00      PROA  
ATOM    868  CG  ARG X  58      73.220  65.846  37.646  1.00  0.00      PROA  
ATOM    869  HG1 ARG X  58      73.840  65.031  37.216  1.00  0.00      PROA  
ATOM    870  HG2 ARG X  58      72.677  65.312  38.455  1.00  0.00      PROA  
ATOM    871  CD  ARG X  58      74.092  67.055  38.093  1.00  0.00      PROA  
ATOM    872  HD1 ARG X  58      73.381  67.704  38.647  1.00  0.00      PROA  
ATOM    873  HD2 ARG X  58      74.647  67.566  37.278  1.00  0.00      PROA  
ATOM    874  NE  ARG X  58      75.100  66.510  39.058  1.00  0.00      PROA  
ATOM    875  HE  ARG X  58      74.966  65.626  39.505  1.00  0.00      PROA  
ATOM    876  CZ  ARG X  58      75.797  67.329  39.920  1.00  0.00      PROA  
ATOM    877  NH1 ARG X  58      75.890  68.614  39.665  1.00  0.00      PROA  
ATOM    878 HH11 ARG X  58      76.380  69.192  40.317  1.00  0.00      PROA  
ATOM    879 HH12 ARG X  58      75.976  68.873  38.702  1.00  0.00      PROA  
ATOM    880  NH2 ARG X  58      76.396  66.762  40.870  1.00  0.00      PROA  
ATOM    881 HH21 ARG X  58      76.258  65.775  40.947  1.00  0.00      PROA  
ATOM    882 HH22 ARG X  58      76.783  67.293  41.625  1.00  0.00      PROA  
ATOM    883  C   ARG X  58      70.191  67.854  36.281  1.00  0.00      PROA  
ATOM    884  O   ARG X  58      69.077  67.305  36.185  1.00  0.00      PROA  
ATOM    885  N   ASP X  59      70.509  68.865  35.461  1.00  0.00      PROA  
ATOM    886  HN  ASP X  59      71.275  69.402  35.804  1.00  0.00      PROA  
ATOM    887  CA  ASP X  59      69.739  69.294  34.341  1.00  0.00      PROA  
ATOM    888  HA  ASP X  59      68.747  68.982  34.631  1.00  0.00      PROA  
ATOM    889  CB  ASP X  59      69.791  70.820  34.033  1.00  0.00      PROA  
ATOM    890  HB1 ASP X  59      70.657  71.141  33.415  1.00  0.00      PROA  
ATOM    891  HB2 ASP X  59      69.771  71.444  34.952  1.00  0.00      PROA  
ATOM    892  CG  ASP X  59      68.669  71.297  33.123  1.00  0.00      PROA  
ATOM    893  OD1 ASP X  59      67.584  70.600  33.185  1.00  0.00      PROA  
ATOM    894  OD2 ASP X  59      68.715  72.394  32.509  1.00  0.00      PROA  
ATOM    895  C   ASP X  59      70.198  68.536  33.011  1.00  0.00      PROA  
ATOM    896  O   ASP X  59      71.376  68.173  32.756  1.00  0.00      PROA  
ATOM    897  N   LYS X  60      69.144  68.218  32.234  1.00  0.00      PROA  
ATOM    898  HN  LYS X  60      68.301  68.720  32.410  1.00  0.00      PROA  
ATOM    899  CA  LYS X  60      69.044  67.049  31.321  1.00  0.00      PROA  
ATOM    900  HA  LYS X  60      68.896  66.173  31.936  1.00  0.00      PROA  
ATOM    901  CB  LYS X  60      67.817  67.284  30.390  1.00  0.00      PROA  
ATOM    902  HB1 LYS X  60      67.878  66.459  29.649  1.00  0.00      PROA  
ATOM    903  HB2 LYS X  60      67.983  68.220  29.816  1.00  0.00      PROA  
ATOM    904  CG  LYS X  60      66.422  67.380  31.082  1.00  0.00      PROA  
ATOM    905  HG1 LYS X  60      65.712  67.669  30.276  1.00  0.00      PROA  
ATOM    906  HG2 LYS X  60      66.511  68.283  31.724  1.00  0.00      PROA  
ATOM    907  CD  LYS X  60      65.978  66.169  31.860  1.00  0.00      PROA  
ATOM    908  HD1 LYS X  60      66.796  65.961  32.583  1.00  0.00      PROA  
ATOM    909  HD2 LYS X  60      65.818  65.322  31.159  1.00  0.00      PROA  
ATOM    910  CE  LYS X  60      64.677  66.286  32.610  1.00  0.00      PROA  
ATOM    911  HE1 LYS X  60      63.879  66.629  31.918  1.00  0.00      PROA  
ATOM    912  HE2 LYS X  60      64.812  67.107  33.347  1.00  0.00      PROA  
ATOM    913  NZ  LYS X  60      64.368  64.997  33.349  1.00  0.00      PROA  
ATOM    914  HZ1 LYS X  60      64.160  64.210  32.702  1.00  0.00      PROA  
ATOM    915  HZ2 LYS X  60      63.449  65.067  33.831  1.00  0.00      PROA  
ATOM    916  HZ3 LYS X  60      65.059  64.738  34.082  1.00  0.00      PROA  
ATOM    917  C   LYS X  60      70.295  66.723  30.536  1.00  0.00      PROA  
ATOM    918  O   LYS X  60      70.911  65.665  30.769  1.00  0.00      PROA  
ATOM    919  N   HSD X  61      70.788  67.532  29.611  1.00  0.00      PROA  
ATOM    920  HN  HSD X  61      70.314  68.364  29.336  1.00  0.00      PROA  
ATOM    921  CA  HSD X  61      71.977  67.171  28.788  1.00  0.00      PROA  
ATOM    922  HA  HSD X  61      72.436  66.228  29.046  1.00  0.00      PROA  
ATOM    923  CB  HSD X  61      71.624  67.164  27.248  1.00  0.00      PROA  
ATOM    924  HB1 HSD X  61      72.566  66.914  26.715  1.00  0.00      PROA  
ATOM    925  HB2 HSD X  61      71.463  68.223  26.955  1.00  0.00      PROA  
ATOM    926  ND1 HSD X  61      70.503  64.765  27.282  1.00  0.00      PROA  
ATOM    927  HD1 HSD X  61      71.200  64.240  27.771  1.00  0.00      PROA  
ATOM    928  CG  HSD X  61      70.592  66.100  26.803  1.00  0.00      PROA  
ATOM    929  CE1 HSD X  61      69.439  64.149  26.806  1.00  0.00      PROA  
ATOM    930  HE1 HSD X  61      69.077  63.125  26.891  1.00  0.00      PROA  
ATOM    931  NE2 HSD X  61      68.768  65.006  26.018  1.00  0.00      PROA  
ATOM    932  CD2 HSD X  61      69.504  66.179  26.028  1.00  0.00      PROA  
ATOM    933  HD2 HSD X  61      69.174  67.048  25.472  1.00  0.00      PROA  
ATOM    934  C   HSD X  61      73.145  68.119  29.083  1.00  0.00      PROA  
ATOM    935  O   HSD X  61      74.213  67.972  28.474  1.00  0.00      PROA  
ATOM    936  N   THR X  62      73.012  69.076  29.994  1.00  0.00      PROA  
ATOM    937  HN  THR X  62      72.169  69.229  30.504  1.00  0.00      PROA  
ATOM    938  CA  THR X  62      74.070  70.078  30.217  1.00  0.00      PROA  
ATOM    939  HA  THR X  62      74.876  70.114  29.498  1.00  0.00      PROA  
ATOM    940  CB  THR X  62      73.414  71.417  30.341  1.00  0.00      PROA  
ATOM    941  HB  THR X  62      74.085  72.242  30.657  1.00  0.00      PROA  
ATOM    942  OG1 THR X  62      72.329  71.529  31.248  1.00  0.00      PROA  
ATOM    943  HG1 THR X  62      72.589  72.263  31.810  1.00  0.00      PROA  
ATOM    944  CG2 THR X  62      72.958  71.881  28.957  1.00  0.00      PROA  
ATOM    945 HG21 THR X  62      73.760  72.105  28.221  1.00  0.00      PROA  
ATOM    946 HG22 THR X  62      72.366  72.822  28.978  1.00  0.00      PROA  
ATOM    947 HG23 THR X  62      72.306  71.114  28.487  1.00  0.00      PROA  
ATOM    948  C   THR X  62      74.787  69.731  31.489  1.00  0.00      PROA  
ATOM    949  O   THR X  62      75.836  70.281  31.785  1.00  0.00      PROA  
ATOM    950  N   LYS X  63      74.276  68.849  32.352  1.00  0.00      PROA  
ATOM    951  HN  LYS X  63      73.337  68.605  32.122  1.00  0.00      PROA  
ATOM    952  CA  LYS X  63      74.967  68.145  33.423  1.00  0.00      PROA  
ATOM    953  HA  LYS X  63      74.320  67.373  33.813  1.00  0.00      PROA  
ATOM    954  CB  LYS X  63      76.255  67.431  32.980  1.00  0.00      PROA  
ATOM    955  HB1 LYS X  63      76.718  66.981  33.884  1.00  0.00      PROA  
ATOM    956  HB2 LYS X  63      77.032  68.148  32.637  1.00  0.00      PROA  
ATOM    957  CG  LYS X  63      76.017  66.306  31.935  1.00  0.00      PROA  
ATOM    958  HG1 LYS X  63      76.991  65.824  31.700  1.00  0.00      PROA  
ATOM    959  HG2 LYS X  63      75.603  66.667  30.969  1.00  0.00      PROA  
ATOM    960  CD  LYS X  63      75.192  65.152  32.491  1.00  0.00      PROA  
ATOM    961  HD1 LYS X  63      74.256  65.529  32.956  1.00  0.00      PROA  
ATOM    962  HD2 LYS X  63      75.774  64.629  33.279  1.00  0.00      PROA  
ATOM    963  CE  LYS X  63      74.797  64.086  31.433  1.00  0.00      PROA  
ATOM    964  HE1 LYS X  63      75.678  63.536  31.037  1.00  0.00      PROA  
ATOM    965  HE2 LYS X  63      74.171  64.474  30.602  1.00  0.00      PROA  
ATOM    966  NZ  LYS X  63      73.993  63.070  32.224  1.00  0.00      PROA  
ATOM    967  HZ1 LYS X  63      74.439  62.708  33.092  1.00  0.00      PROA  
ATOM    968  HZ2 LYS X  63      74.014  62.235  31.605  1.00  0.00      PROA  
ATOM    969  HZ3 LYS X  63      73.059  63.447  32.485  1.00  0.00      PROA  
ATOM    970  C   LYS X  63      75.106  69.130  34.622  1.00  0.00      PROA  
ATOM    971  O   LYS X  63      75.718  68.854  35.628  1.00  0.00      PROA  
ATOM    972  N   GLU X  64      74.523  70.347  34.632  1.00  0.00      PROA  
ATOM    973  HN  GLU X  64      74.061  70.587  33.780  1.00  0.00      PROA  
ATOM    974  CA  GLU X  64      74.382  71.365  35.657  1.00  0.00      PROA  
ATOM    975  HA  GLU X  64      75.372  71.712  35.913  1.00  0.00      PROA  
ATOM    976  CB  GLU X  64      73.653  72.554  35.108  1.00  0.00      PROA  
ATOM    977  HB1 GLU X  64      73.635  73.376  35.854  1.00  0.00      PROA  
ATOM    978  HB2 GLU X  64      72.633  72.324  34.732  1.00  0.00      PROA  
ATOM    979  CG  GLU X  64      74.423  73.139  33.812  1.00  0.00      PROA  
ATOM    980  HG1 GLU X  64      74.755  72.362  33.092  1.00  0.00      PROA  
ATOM    981  HG2 GLU X  64      75.225  73.774  34.246  1.00  0.00      PROA  
ATOM    982  CD  GLU X  64      73.610  74.114  32.967  1.00  0.00      PROA  
ATOM    983  OE1 GLU X  64      72.517  73.784  32.415  1.00  0.00      PROA  
ATOM    984  OE2 GLU X  64      73.971  75.274  32.960  1.00  0.00      PROA  
ATOM    985  C   GLU X  64      73.507  71.002  36.815  1.00  0.00      PROA  
ATOM    986  O   GLU X  64      72.585  70.227  36.628  1.00  0.00      PROA  
ATOM    987  N   SER X  65      73.760  71.518  38.044  1.00  0.00      PROA  
ATOM    988  HN  SER X  65      74.596  72.051  38.153  1.00  0.00      PROA  
ATOM    989  CA  SER X  65      72.833  71.409  39.129  1.00  0.00      PROA  
ATOM    990  HA  SER X  65      72.749  70.340  39.256  1.00  0.00      PROA  
ATOM    991  CB  SER X  65      73.605  71.680  40.476  1.00  0.00      PROA  
ATOM    992  HB1 SER X  65      74.172  72.627  40.598  1.00  0.00      PROA  
ATOM    993  HB2 SER X  65      74.391  70.909  40.624  1.00  0.00      PROA  
ATOM    994  OG  SER X  65      72.705  71.518  41.610  1.00  0.00      PROA  
ATOM    995  HG1 SER X  65      73.298  71.616  42.360  1.00  0.00      PROA  
ATOM    996  C   SER X  65      71.465  71.968  39.004  1.00  0.00      PROA  
ATOM    997  O   SER X  65      71.337  73.049  38.422  1.00  0.00      PROA  
ATOM    998  N   LYS X  66      70.399  71.296  39.491  1.00  0.00      PROA  
ATOM    999  HN  LYS X  66      70.709  70.408  39.821  1.00  0.00      PROA  
ATOM   1000  CA  LYS X  66      69.020  71.774  39.306  1.00  0.00      PROA  
ATOM   1001  HA  LYS X  66      68.877  72.411  38.447  1.00  0.00      PROA  
ATOM   1002  CB  LYS X  66      68.226  70.511  38.955  1.00  0.00      PROA  
ATOM   1003  HB1 LYS X  66      68.001  69.921  39.869  1.00  0.00      PROA  
ATOM   1004  HB2 LYS X  66      68.808  69.847  38.281  1.00  0.00      PROA  
ATOM   1005  CG  LYS X  66      66.887  70.785  38.351  1.00  0.00      PROA  
ATOM   1006  HG1 LYS X  66      66.225  71.379  39.017  1.00  0.00      PROA  
ATOM   1007  HG2 LYS X  66      66.483  69.752  38.285  1.00  0.00      PROA  
ATOM   1008  CD  LYS X  66      66.985  71.344  36.938  1.00  0.00      PROA  
ATOM   1009  HD1 LYS X  66      67.838  71.043  36.293  1.00  0.00      PROA  
ATOM   1010  HD2 LYS X  66      67.153  72.440  36.991  1.00  0.00      PROA  
ATOM   1011  CE  LYS X  66      65.753  70.945  36.059  1.00  0.00      PROA  
ATOM   1012  HE1 LYS X  66      64.893  71.437  36.564  1.00  0.00      PROA  
ATOM   1013  HE2 LYS X  66      65.530  69.857  36.030  1.00  0.00      PROA  
ATOM   1014  NZ  LYS X  66      65.795  71.544  34.713  1.00  0.00      PROA  
ATOM   1015  HZ1 LYS X  66      66.509  71.119  34.087  1.00  0.00      PROA  
ATOM   1016  HZ2 LYS X  66      66.073  72.539  34.826  1.00  0.00      PROA  
ATOM   1017  HZ3 LYS X  66      64.846  71.579  34.288  1.00  0.00      PROA  
ATOM   1018  C   LYS X  66      68.634  72.570  40.495  1.00  0.00      PROA  
ATOM   1019  O   LYS X  66      67.536  73.123  40.607  1.00  0.00      PROA  
ATOM   1020  N   GLY X  67      69.532  72.698  41.412  1.00  0.00      PROA  
ATOM   1021  HN  GLY X  67      70.410  72.247  41.276  1.00  0.00      PROA  
ATOM   1022  CA  GLY X  67      69.330  73.302  42.631  1.00  0.00      PROA  
ATOM   1023  HA1 GLY X  67      68.802  74.219  42.413  1.00  0.00      PROA  
ATOM   1024  HA2 GLY X  67      70.239  73.566  43.149  1.00  0.00      PROA  
ATOM   1025  C   GLY X  67      68.504  72.444  43.548  1.00  0.00      PROA  
ATOM   1026  O   GLY X  67      67.954  72.895  44.529  1.00  0.00      PROA  
ATOM   1027  N   ILE X  68      68.347  71.182  43.205  1.00  0.00      PROA  
ATOM   1028  HN  ILE X  68      68.739  70.722  42.412  1.00  0.00      PROA  
ATOM   1029  CA  ILE X  68      67.495  70.289  43.972  1.00  0.00      PROA  
ATOM   1030  HA  ILE X  68      67.024  70.753  44.826  1.00  0.00      PROA  
ATOM   1031  CB  ILE X  68      66.398  69.639  43.125  1.00  0.00      PROA  
ATOM   1032  HB  ILE X  68      66.806  68.965  42.342  1.00  0.00      PROA  
ATOM   1033  CG2 ILE X  68      65.596  68.754  44.072  1.00  0.00      PROA  
ATOM   1034 HG21 ILE X  68      65.221  69.211  45.013  1.00  0.00      PROA  
ATOM   1035 HG22 ILE X  68      66.134  67.821  44.346  1.00  0.00      PROA  
ATOM   1036 HG23 ILE X  68      64.671  68.470  43.525  1.00  0.00      PROA  
ATOM   1037  CG1 ILE X  68      65.463  70.627  42.330  1.00  0.00      PROA  
ATOM   1038 HG11 ILE X  68      64.698  70.084  41.733  1.00  0.00      PROA  
ATOM   1039 HG12 ILE X  68      66.040  71.232  41.598  1.00  0.00      PROA  
ATOM   1040  CD  ILE X  68      64.581  71.588  43.237  1.00  0.00      PROA  
ATOM   1041  HD1 ILE X  68      63.849  72.143  42.612  1.00  0.00      PROA  
ATOM   1042  HD2 ILE X  68      65.333  72.248  43.719  1.00  0.00      PROA  
ATOM   1043  HD3 ILE X  68      64.031  71.013  44.013  1.00  0.00      PROA  
ATOM   1044  C   ILE X  68      68.394  69.230  44.592  1.00  0.00      PROA  
ATOM   1045  O   ILE X  68      69.215  68.646  43.928  1.00  0.00      PROA  
ATOM   1046  N   ALA X  69      68.277  68.897  45.921  1.00  0.00      PROA  
ATOM   1047  HN  ALA X  69      67.524  69.380  46.362  1.00  0.00      PROA  
ATOM   1048  CA  ALA X  69      68.967  67.784  46.500  1.00  0.00      PROA  
ATOM   1049  HA  ALA X  69      69.085  67.052  45.714  1.00  0.00      PROA  
ATOM   1050  CB  ALA X  69      70.270  68.103  47.211  1.00  0.00      PROA  
ATOM   1051  HB1 ALA X  69      70.842  68.582  46.388  1.00  0.00      PROA  
ATOM   1052  HB2 ALA X  69      70.794  67.208  47.608  1.00  0.00      PROA  
ATOM   1053  HB3 ALA X  69      70.189  68.879  48.002  1.00  0.00      PROA  
ATOM   1054  C   ALA X  69      68.108  66.979  47.416  1.00  0.00      PROA  
ATOM   1055  O   ALA X  69      67.098  67.377  47.988  1.00  0.00      PROA  
ATOM   1056  N   PHE X  70      68.531  65.740  47.680  1.00  0.00      PROA  
ATOM   1057  HN  PHE X  70      69.337  65.376  47.218  1.00  0.00      PROA  
ATOM   1058  CA  PHE X  70      67.809  64.751  48.454  1.00  0.00      PROA  
ATOM   1059  HA  PHE X  70      67.069  65.179  49.113  1.00  0.00      PROA  
ATOM   1060  CB  PHE X  70      67.182  63.633  47.519  1.00  0.00      PROA  
ATOM   1061  HB1 PHE X  70      66.959  62.760  48.170  1.00  0.00      PROA  
ATOM   1062  HB2 PHE X  70      67.925  63.178  46.830  1.00  0.00      PROA  
ATOM   1063  CG  PHE X  70      65.944  64.157  46.920  1.00  0.00      PROA  
ATOM   1064  CD1 PHE X  70      64.729  63.997  47.566  1.00  0.00      PROA  
ATOM   1065  HD1 PHE X  70      64.664  63.471  48.507  1.00  0.00      PROA  
ATOM   1066  CE1 PHE X  70      63.497  64.393  46.907  1.00  0.00      PROA  
ATOM   1067  HE1 PHE X  70      62.550  64.291  47.414  1.00  0.00      PROA  
ATOM   1068  CZ  PHE X  70      63.652  65.192  45.790  1.00  0.00      PROA  
ATOM   1069  HZ  PHE X  70      62.795  65.481  45.200  1.00  0.00      PROA  
ATOM   1070  CD2 PHE X  70      65.987  64.884  45.740  1.00  0.00      PROA  
ATOM   1071  HD2 PHE X  70      66.927  64.912  45.208  1.00  0.00      PROA  
ATOM   1072  CE2 PHE X  70      64.895  65.419  45.174  1.00  0.00      PROA  
ATOM   1073  HE2 PHE X  70      65.060  65.833  44.190  1.00  0.00      PROA  
ATOM   1074  C   PHE X  70      68.847  64.076  49.397  1.00  0.00      PROA  
ATOM   1075  O   PHE X  70      69.947  63.554  49.003  1.00  0.00      PROA  
ATOM   1076  N   VAL X  71      68.525  63.964  50.734  1.00  0.00      PROA  
ATOM   1077  HN  VAL X  71      67.708  64.450  51.033  1.00  0.00      PROA  
ATOM   1078  CA  VAL X  71      69.475  63.455  51.724  1.00  0.00      PROA  
ATOM   1079  HA  VAL X  71      70.321  62.964  51.268  1.00  0.00      PROA  
ATOM   1080  CB  VAL X  71      69.972  64.655  52.587  1.00  0.00      PROA  
ATOM   1081  HB  VAL X  71      69.129  65.297  52.918  1.00  0.00      PROA  
ATOM   1082  CG1 VAL X  71      70.736  64.161  53.899  1.00  0.00      PROA  
ATOM   1083 HG11 VAL X  71      70.064  63.630  54.606  1.00  0.00      PROA  
ATOM   1084 HG12 VAL X  71      71.066  65.025  54.516  1.00  0.00      PROA  
ATOM   1085 HG13 VAL X  71      71.680  63.616  53.683  1.00  0.00      PROA  
ATOM   1086  CG2 VAL X  71      70.906  65.549  51.749  1.00  0.00      PROA  
ATOM   1087 HG21 VAL X  71      71.672  64.928  51.239  1.00  0.00      PROA  
ATOM   1088 HG22 VAL X  71      71.332  66.366  52.369  1.00  0.00      PROA  
ATOM   1089 HG23 VAL X  71      70.287  66.227  51.123  1.00  0.00      PROA  
ATOM   1090  C   VAL X  71      68.810  62.432  52.606  1.00  0.00      PROA  
ATOM   1091  O   VAL X  71      67.745  62.655  53.180  1.00  0.00      PROA  
ATOM   1092  N   LYS X  72      69.401  61.246  52.706  1.00  0.00      PROA  
ATOM   1093  HN  LYS X  72      70.246  61.236  52.178  1.00  0.00      PROA  
ATOM   1094  CA  LYS X  72      69.017  60.085  53.574  1.00  0.00      PROA  
ATOM   1095  HA  LYS X  72      67.972  60.089  53.848  1.00  0.00      PROA  
ATOM   1096  CB  LYS X  72      69.369  58.768  52.820  1.00  0.00      PROA  
ATOM   1097  HB1 LYS X  72      70.472  58.632  52.807  1.00  0.00      PROA  
ATOM   1098  HB2 LYS X  72      68.916  58.826  51.808  1.00  0.00      PROA  
ATOM   1099  CG  LYS X  72      68.693  57.429  53.461  1.00  0.00      PROA  
ATOM   1100  HG1 LYS X  72      69.150  57.286  54.463  1.00  0.00      PROA  
ATOM   1101  HG2 LYS X  72      69.119  56.657  52.784  1.00  0.00      PROA  
ATOM   1102  CD  LYS X  72      67.170  57.454  53.387  1.00  0.00      PROA  
ATOM   1103  HD1 LYS X  72      66.789  57.749  52.386  1.00  0.00      PROA  
ATOM   1104  HD2 LYS X  72      66.793  58.223  54.095  1.00  0.00      PROA  
ATOM   1105  CE  LYS X  72      66.453  56.087  53.647  1.00  0.00      PROA  
ATOM   1106  HE1 LYS X  72      66.757  55.408  52.822  1.00  0.00      PROA  
ATOM   1107  HE2 LYS X  72      65.355  56.259  53.655  1.00  0.00      PROA  
ATOM   1108  NZ  LYS X  72      66.856  55.573  54.964  1.00  0.00      PROA  
ATOM   1109  HZ1 LYS X  72      66.168  54.856  55.273  1.00  0.00      PROA  
ATOM   1110  HZ2 LYS X  72      66.816  56.334  55.671  1.00  0.00      PROA  
ATOM   1111  HZ3 LYS X  72      67.834  55.247  54.829  1.00  0.00      PROA  
ATOM   1112  C   LYS X  72      69.926  60.141  54.784  1.00  0.00      PROA  
ATOM   1113  O   LYS X  72      71.104  60.020  54.818  1.00  0.00      PROA  
ATOM   1114  N   PHE X  73      69.227  60.222  55.936  1.00  0.00      PROA  
ATOM   1115  HN  PHE X  73      68.236  60.132  55.985  1.00  0.00      PROA  
ATOM   1116  CA  PHE X  73      69.813  59.916  57.202  1.00  0.00      PROA  
ATOM   1117  HA  PHE X  73      70.886  60.029  57.139  1.00  0.00      PROA  
ATOM   1118  CB  PHE X  73      69.298  60.883  58.297  1.00  0.00      PROA  
ATOM   1119  HB1 PHE X  73      69.634  60.409  59.244  1.00  0.00      PROA  
ATOM   1120  HB2 PHE X  73      68.220  61.139  58.374  1.00  0.00      PROA  
ATOM   1121  CG  PHE X  73      69.986  62.201  58.194  1.00  0.00      PROA  
ATOM   1122  CD1 PHE X  73      71.141  62.470  58.905  1.00  0.00      PROA  
ATOM   1123  HD1 PHE X  73      71.629  61.639  59.394  1.00  0.00      PROA  
ATOM   1124  CE1 PHE X  73      71.720  63.803  58.914  1.00  0.00      PROA  
ATOM   1125  HE1 PHE X  73      72.608  63.980  59.505  1.00  0.00      PROA  
ATOM   1126  CZ  PHE X  73      71.142  64.812  58.168  1.00  0.00      PROA  
ATOM   1127  HZ  PHE X  73      71.585  65.791  58.054  1.00  0.00      PROA  
ATOM   1128  CD2 PHE X  73      69.407  63.245  57.488  1.00  0.00      PROA  
ATOM   1129  HD2 PHE X  73      68.595  63.036  56.808  1.00  0.00      PROA  
ATOM   1130  CE2 PHE X  73      69.996  64.543  57.418  1.00  0.00      PROA  
ATOM   1131  HE2 PHE X  73      69.544  65.307  56.802  1.00  0.00      PROA  
ATOM   1132  C   PHE X  73      69.507  58.528  57.667  1.00  0.00      PROA  
ATOM   1133  O   PHE X  73      68.438  58.011  57.323  1.00  0.00      PROA  
ATOM   1134  N   ALA X  74      70.407  57.922  58.523  1.00  0.00      PROA  
ATOM   1135  HN  ALA X  74      71.313  58.270  58.753  1.00  0.00      PROA  
ATOM   1136  CA  ALA X  74      70.205  56.549  58.918  1.00  0.00      PROA  
ATOM   1137  HA  ALA X  74      70.308  55.849  58.102  1.00  0.00      PROA  
ATOM   1138  CB  ALA X  74      71.455  56.147  59.776  1.00  0.00      PROA  
ATOM   1139  HB1 ALA X  74      71.568  56.854  60.625  1.00  0.00      PROA  
ATOM   1140  HB2 ALA X  74      72.379  56.492  59.264  1.00  0.00      PROA  
ATOM   1141  HB3 ALA X  74      71.496  55.057  59.985  1.00  0.00      PROA  
ATOM   1142  C   ALA X  74      69.018  56.144  59.789  1.00  0.00      PROA  
ATOM   1143  O   ALA X  74      68.607  54.973  59.793  1.00  0.00      PROA  
ATOM   1144  N   ARG X  75      68.358  57.127  60.399  1.00  0.00      PROA  
ATOM   1145  HN  ARG X  75      68.754  58.042  60.378  1.00  0.00      PROA  
ATOM   1146  CA  ARG X  75      67.162  57.048  61.240  1.00  0.00      PROA  
ATOM   1147  HA  ARG X  75      66.614  56.135  61.059  1.00  0.00      PROA  
ATOM   1148  CB  ARG X  75      67.532  57.278  62.713  1.00  0.00      PROA  
ATOM   1149  HB1 ARG X  75      66.703  57.263  63.452  1.00  0.00      PROA  
ATOM   1150  HB2 ARG X  75      68.045  58.261  62.635  1.00  0.00      PROA  
ATOM   1151  CG  ARG X  75      68.602  56.425  63.383  1.00  0.00      PROA  
ATOM   1152  HG1 ARG X  75      68.625  56.757  64.444  1.00  0.00      PROA  
ATOM   1153  HG2 ARG X  75      69.570  56.505  62.844  1.00  0.00      PROA  
ATOM   1154  CD  ARG X  75      68.255  54.936  63.355  1.00  0.00      PROA  
ATOM   1155  HD1 ARG X  75      67.935  54.684  62.321  1.00  0.00      PROA  
ATOM   1156  HD2 ARG X  75      67.385  54.826  64.039  1.00  0.00      PROA  
ATOM   1157  NE  ARG X  75      69.393  54.218  63.843  1.00  0.00      PROA  
ATOM   1158  HE  ARG X  75      70.013  54.687  64.472  1.00  0.00      PROA  
ATOM   1159  CZ  ARG X  75      69.769  53.117  63.292  1.00  0.00      PROA  
ATOM   1160  NH1 ARG X  75      69.043  52.485  62.439  1.00  0.00      PROA  
ATOM   1161 HH11 ARG X  75      68.079  52.749  62.392  1.00  0.00      PROA  
ATOM   1162 HH12 ARG X  75      69.473  51.624  62.170  1.00  0.00      PROA  
ATOM   1163  NH2 ARG X  75      70.926  52.554  63.567  1.00  0.00      PROA  
ATOM   1164 HH21 ARG X  75      71.350  52.789  64.441  1.00  0.00      PROA  
ATOM   1165 HH22 ARG X  75      71.079  51.755  62.986  1.00  0.00      PROA  
ATOM   1166  C   ARG X  75      66.301  58.179  60.912  1.00  0.00      PROA  
ATOM   1167  O   ARG X  75      66.672  59.267  60.470  1.00  0.00      PROA  
ATOM   1168  N   SER X  76      64.958  58.049  61.160  1.00  0.00      PROA  
ATOM   1169  HN  SER X  76      64.511  57.227  61.505  1.00  0.00      PROA  
ATOM   1170  CA  SER X  76      64.026  59.077  60.880  1.00  0.00      PROA  
ATOM   1171  HA  SER X  76      64.109  59.491  59.887  1.00  0.00      PROA  
ATOM   1172  CB  SER X  76      62.583  58.507  60.952  1.00  0.00      PROA  
ATOM   1173  HB1 SER X  76      62.538  57.950  61.913  1.00  0.00      PROA  
ATOM   1174  HB2 SER X  76      62.557  57.830  60.071  1.00  0.00      PROA  
ATOM   1175  OG  SER X  76      61.584  59.562  60.990  1.00  0.00      PROA  
ATOM   1176  HG1 SER X  76      61.584  60.067  60.174  1.00  0.00      PROA  
ATOM   1177  C   SER X  76      64.184  60.257  61.771  1.00  0.00      PROA  
ATOM   1178  O   SER X  76      63.923  61.364  61.427  1.00  0.00      PROA  
ATOM   1179  N   SER X  77      64.724  60.100  62.985  1.00  0.00      PROA  
ATOM   1180  HN  SER X  77      65.190  59.288  63.323  1.00  0.00      PROA  
ATOM   1181  CA  SER X  77      64.800  61.158  64.007  1.00  0.00      PROA  
ATOM   1182  HA  SER X  77      63.838  61.625  64.156  1.00  0.00      PROA  
ATOM   1183  CB  SER X  77      65.115  60.534  65.389  1.00  0.00      PROA  
ATOM   1184  HB1 SER X  77      64.248  59.910  65.693  1.00  0.00      PROA  
ATOM   1185  HB2 SER X  77      65.206  61.318  66.172  1.00  0.00      PROA  
ATOM   1186  OG  SER X  77      66.164  59.582  65.406  1.00  0.00      PROA  
ATOM   1187  HG1 SER X  77      66.832  60.068  65.896  1.00  0.00      PROA  
ATOM   1188  C   SER X  77      65.872  62.162  63.671  1.00  0.00      PROA  
ATOM   1189  O   SER X  77      65.698  63.310  63.893  1.00  0.00      PROA  
ATOM   1190  N   GLN X  78      66.947  61.715  63.018  1.00  0.00      PROA  
ATOM   1191  HN  GLN X  78      66.996  60.733  62.851  1.00  0.00      PROA  
ATOM   1192  CA  GLN X  78      68.055  62.438  62.508  1.00  0.00      PROA  
ATOM   1193  HA  GLN X  78      68.448  62.989  63.349  1.00  0.00      PROA  
ATOM   1194  CB  GLN X  78      69.017  61.452  62.010  1.00  0.00      PROA  
ATOM   1195  HB1 GLN X  78      69.809  61.948  61.411  1.00  0.00      PROA  
ATOM   1196  HB2 GLN X  78      68.443  60.751  61.368  1.00  0.00      PROA  
ATOM   1197  CG  GLN X  78      69.632  60.595  63.040  1.00  0.00      PROA  
ATOM   1198  HG1 GLN X  78      68.978  60.104  63.792  1.00  0.00      PROA  
ATOM   1199  HG2 GLN X  78      70.237  61.267  63.685  1.00  0.00      PROA  
ATOM   1200  CD  GLN X  78      70.560  59.605  62.507  1.00  0.00      PROA  
ATOM   1201  OE1 GLN X  78      70.717  59.291  61.308  1.00  0.00      PROA  
ATOM   1202  NE2 GLN X  78      71.298  58.956  63.429  1.00  0.00      PROA  
ATOM   1203 HE21 GLN X  78      71.902  58.232  63.098  1.00  0.00      PROA  
ATOM   1204 HE22 GLN X  78      71.224  59.087  64.418  1.00  0.00      PROA  
ATOM   1205  C   GLN X  78      67.620  63.455  61.415  1.00  0.00      PROA  
ATOM   1206  O   GLN X  78      67.803  64.633  61.467  1.00  0.00      PROA  
ATOM   1207  N   ALA X  79      66.795  62.936  60.496  1.00  0.00      PROA  
ATOM   1208  HN  ALA X  79      66.729  61.956  60.331  1.00  0.00      PROA  
ATOM   1209  CA  ALA X  79      66.113  63.726  59.361  1.00  0.00      PROA  
ATOM   1210  HA  ALA X  79      66.858  64.226  58.759  1.00  0.00      PROA  
ATOM   1211  CB  ALA X  79      65.344  62.683  58.438  1.00  0.00      PROA  
ATOM   1212  HB1 ALA X  79      64.665  63.230  57.749  1.00  0.00      PROA  
ATOM   1213  HB2 ALA X  79      64.737  62.035  59.106  1.00  0.00      PROA  
ATOM   1214  HB3 ALA X  79      66.072  61.961  58.010  1.00  0.00      PROA  
ATOM   1215  C   ALA X  79      65.092  64.671  59.927  1.00  0.00      PROA  
ATOM   1216  O   ALA X  79      65.009  65.816  59.492  1.00  0.00      PROA  
ATOM   1217  N   CYS X  80      64.269  64.255  60.915  1.00  0.00      PROA  
ATOM   1218  HN  CYS X  80      64.279  63.304  61.214  1.00  0.00      PROA  
ATOM   1219  CA  CYS X  80      63.215  65.156  61.352  1.00  0.00      PROA  
ATOM   1220  HA  CYS X  80      62.849  65.733  60.516  1.00  0.00      PROA  
ATOM   1221  CB  CYS X  80      62.127  64.303  62.086  1.00  0.00      PROA  
ATOM   1222  HB1 CYS X  80      61.474  64.994  62.661  1.00  0.00      PROA  
ATOM   1223  HB2 CYS X  80      62.759  63.711  62.783  1.00  0.00      PROA  
ATOM   1224  SG  CYS X  80      61.191  63.095  61.001  1.00  0.00      PROA  
ATOM   1225  HG1 CYS X  80      62.241  62.292  60.916  1.00  0.00      PROA  
ATOM   1226  C   CYS X  80      63.886  66.229  62.230  1.00  0.00      PROA  
ATOM   1227  O   CYS X  80      63.389  67.383  62.364  1.00  0.00      PROA  
ATOM   1228  N   ARG X  81      65.083  65.946  62.839  1.00  0.00      PROA  
ATOM   1229  HN  ARG X  81      65.511  65.050  62.748  1.00  0.00      PROA  
ATOM   1230  CA  ARG X  81      65.847  66.960  63.481  1.00  0.00      PROA  
ATOM   1231  HA  ARG X  81      65.212  67.458  64.199  1.00  0.00      PROA  
ATOM   1232  CB  ARG X  81      66.988  66.318  64.183  1.00  0.00      PROA  
ATOM   1233  HB1 ARG X  81      67.554  65.511  63.669  1.00  0.00      PROA  
ATOM   1234  HB2 ARG X  81      66.652  65.696  65.041  1.00  0.00      PROA  
ATOM   1235  CG  ARG X  81      67.831  67.379  64.917  1.00  0.00      PROA  
ATOM   1236  HG1 ARG X  81      67.184  67.942  65.623  1.00  0.00      PROA  
ATOM   1237  HG2 ARG X  81      68.247  68.149  64.232  1.00  0.00      PROA  
ATOM   1238  CD  ARG X  81      69.031  66.833  65.754  1.00  0.00      PROA  
ATOM   1239  HD1 ARG X  81      69.809  66.339  65.134  1.00  0.00      PROA  
ATOM   1240  HD2 ARG X  81      68.726  66.151  66.578  1.00  0.00      PROA  
ATOM   1241  NE  ARG X  81      69.688  68.011  66.384  1.00  0.00      PROA  
ATOM   1242  HE  ARG X  81      69.465  68.946  66.111  1.00  0.00      PROA  
ATOM   1243  CZ  ARG X  81      70.879  67.899  66.971  1.00  0.00      PROA  
ATOM   1244  NH1 ARG X  81      71.536  66.794  67.265  1.00  0.00      PROA  
ATOM   1245 HH11 ARG X  81      71.242  65.884  66.976  1.00  0.00      PROA  
ATOM   1246 HH12 ARG X  81      72.413  66.847  67.743  1.00  0.00      PROA  
ATOM   1247  NH2 ARG X  81      71.479  69.060  67.354  1.00  0.00      PROA  
ATOM   1248 HH21 ARG X  81      71.041  69.912  67.065  1.00  0.00      PROA  
ATOM   1249 HH22 ARG X  81      72.262  69.059  67.977  1.00  0.00      PROA  
ATOM   1250  C   ARG X  81      66.442  67.921  62.387  1.00  0.00      PROA  
ATOM   1251  O   ARG X  81      66.414  69.127  62.638  1.00  0.00      PROA  
ATOM   1252  N   ALA X  82      66.865  67.442  61.244  1.00  0.00      PROA  
ATOM   1253  HN  ALA X  82      66.903  66.468  61.035  1.00  0.00      PROA  
ATOM   1254  CA  ALA X  82      67.633  68.260  60.322  1.00  0.00      PROA  
ATOM   1255  HA  ALA X  82      68.378  68.891  60.784  1.00  0.00      PROA  
ATOM   1256  CB  ALA X  82      68.432  67.241  59.432  1.00  0.00      PROA  
ATOM   1257  HB1 ALA X  82      67.717  66.562  58.920  1.00  0.00      PROA  
ATOM   1258  HB2 ALA X  82      69.101  66.648  60.090  1.00  0.00      PROA  
ATOM   1259  HB3 ALA X  82      69.090  67.741  58.689  1.00  0.00      PROA  
ATOM   1260  C   ALA X  82      66.751  69.200  59.504  1.00  0.00      PROA  
ATOM   1261  O   ALA X  82      67.143  70.366  59.308  1.00  0.00      PROA  
ATOM   1262  N   MET X  83      65.516  68.869  59.140  1.00  0.00      PROA  
ATOM   1263  HN  MET X  83      65.192  67.935  59.272  1.00  0.00      PROA  
ATOM   1264  CA  MET X  83      64.507  69.779  58.605  1.00  0.00      PROA  
ATOM   1265  HA  MET X  83      65.096  70.263  57.840  1.00  0.00      PROA  
ATOM   1266  CB  MET X  83      63.397  68.961  58.000  1.00  0.00      PROA  
ATOM   1267  HB1 MET X  83      63.869  68.173  57.373  1.00  0.00      PROA  
ATOM   1268  HB2 MET X  83      62.747  69.533  57.303  1.00  0.00      PROA  
ATOM   1269  CG  MET X  83      62.475  68.258  59.004  1.00  0.00      PROA  
ATOM   1270  HG1 MET X  83      63.023  67.736  59.818  1.00  0.00      PROA  
ATOM   1271  HG2 MET X  83      62.125  67.329  58.503  1.00  0.00      PROA  
ATOM   1272  SD  MET X  83      61.005  69.121  59.670  1.00  0.00      PROA  
ATOM   1273  CE  MET X  83      60.138  67.718  60.575  1.00  0.00      PROA  
ATOM   1274  HE1 MET X  83      59.823  66.956  59.830  1.00  0.00      PROA  
ATOM   1275  HE2 MET X  83      59.202  68.155  60.985  1.00  0.00      PROA  
ATOM   1276  HE3 MET X  83      60.707  67.214  61.385  1.00  0.00      PROA  
ATOM   1277  C   MET X  83      64.250  70.908  59.575  1.00  0.00      PROA  
ATOM   1278  O   MET X  83      64.098  72.049  59.144  1.00  0.00      PROA  
ATOM   1279  N   GLU X  84      64.103  70.648  60.939  1.00  0.00      PROA  
ATOM   1280  HN  GLU X  84      64.120  69.781  61.432  1.00  0.00      PROA  
ATOM   1281  CA  GLU X  84      63.892  71.799  61.799  1.00  0.00      PROA  
ATOM   1282  HA  GLU X  84      63.134  72.406  61.325  1.00  0.00      PROA  
ATOM   1283  CB  GLU X  84      63.184  71.249  63.080  1.00  0.00      PROA  
ATOM   1284  HB1 GLU X  84      63.261  71.985  63.908  1.00  0.00      PROA  
ATOM   1285  HB2 GLU X  84      63.836  70.397  63.370  1.00  0.00      PROA  
ATOM   1286  CG  GLU X  84      61.690  70.834  62.858  1.00  0.00      PROA  
ATOM   1287  HG1 GLU X  84      61.689  69.823  62.397  1.00  0.00      PROA  
ATOM   1288  HG2 GLU X  84      61.071  71.454  62.173  1.00  0.00      PROA  
ATOM   1289  CD  GLU X  84      60.794  70.708  64.062  1.00  0.00      PROA  
ATOM   1290  OE1 GLU X  84      61.118  69.960  65.023  1.00  0.00      PROA  
ATOM   1291  OE2 GLU X  84      59.751  71.419  64.079  1.00  0.00      PROA  
ATOM   1292  C   GLU X  84      65.145  72.543  62.240  1.00  0.00      PROA  
ATOM   1293  O   GLU X  84      65.118  73.724  62.543  1.00  0.00      PROA  
ATOM   1294  N   GLU X  85      66.283  71.944  62.188  1.00  0.00      PROA  
ATOM   1295  HN  GLU X  85      66.253  70.974  61.956  1.00  0.00      PROA  
ATOM   1296  CA  GLU X  85      67.561  72.555  62.427  1.00  0.00      PROA  
ATOM   1297  HA  GLU X  85      67.396  73.069  63.361  1.00  0.00      PROA  
ATOM   1298  CB  GLU X  85      68.702  71.539  62.462  1.00  0.00      PROA  
ATOM   1299  HB1 GLU X  85      69.592  72.155  62.213  1.00  0.00      PROA  
ATOM   1300  HB2 GLU X  85      68.562  70.813  61.634  1.00  0.00      PROA  
ATOM   1301  CG  GLU X  85      68.864  70.728  63.787  1.00  0.00      PROA  
ATOM   1302  HG1 GLU X  85      69.590  69.924  63.544  1.00  0.00      PROA  
ATOM   1303  HG2 GLU X  85      67.947  70.158  64.049  1.00  0.00      PROA  
ATOM   1304  CD  GLU X  85      69.451  71.518  64.945  1.00  0.00      PROA  
ATOM   1305  OE1 GLU X  85      69.762  70.886  66.026  1.00  0.00      PROA  
ATOM   1306  OE2 GLU X  85      69.688  72.782  64.890  1.00  0.00      PROA  
ATOM   1307  C   GLU X  85      67.897  73.727  61.477  1.00  0.00      PROA  
ATOM   1308  O   GLU X  85      68.367  74.772  61.938  1.00  0.00      PROA  
ATOM   1309  N   MET X  86      67.617  73.473  60.250  1.00  0.00      PROA  
ATOM   1310  HN  MET X  86      67.102  72.636  60.082  1.00  0.00      PROA  
ATOM   1311  CA  MET X  86      68.003  74.308  59.079  1.00  0.00      PROA  
ATOM   1312  HA  MET X  86      68.719  75.027  59.448  1.00  0.00      PROA  
ATOM   1313  CB  MET X  86      68.728  73.355  58.001  1.00  0.00      PROA  
ATOM   1314  HB1 MET X  86      68.648  73.942  57.061  1.00  0.00      PROA  
ATOM   1315  HB2 MET X  86      68.109  72.432  57.999  1.00  0.00      PROA  
ATOM   1316  CG  MET X  86      70.173  72.979  58.469  1.00  0.00      PROA  
ATOM   1317  HG1 MET X  86      70.631  72.259  57.758  1.00  0.00      PROA  
ATOM   1318  HG2 MET X  86      70.116  72.549  59.491  1.00  0.00      PROA  
ATOM   1319  SD  MET X  86      71.289  74.368  58.732  1.00  0.00      PROA  
ATOM   1320  CE  MET X  86      71.580  74.768  56.966  1.00  0.00      PROA  
ATOM   1321  HE1 MET X  86      72.479  74.277  56.535  1.00  0.00      PROA  
ATOM   1322  HE2 MET X  86      71.736  75.851  56.769  1.00  0.00      PROA  
ATOM   1323  HE3 MET X  86      70.692  74.521  56.346  1.00  0.00      PROA  
ATOM   1324  C   MET X  86      66.806  75.167  58.519  1.00  0.00      PROA  
ATOM   1325  O   MET X  86      66.865  75.680  57.388  1.00  0.00      PROA  
ATOM   1326  N   HSD X  87      65.749  75.329  59.400  1.00  0.00      PROA  
ATOM   1327  HN  HSD X  87      65.556  74.699  60.149  1.00  0.00      PROA  
ATOM   1328  CA  HSD X  87      64.666  76.233  59.093  1.00  0.00      PROA  
ATOM   1329  HA  HSD X  87      64.295  75.987  58.109  1.00  0.00      PROA  
ATOM   1330  CB  HSD X  87      63.509  76.190  60.094  1.00  0.00      PROA  
ATOM   1331  HB1 HSD X  87      63.808  76.636  61.066  1.00  0.00      PROA  
ATOM   1332  HB2 HSD X  87      63.295  75.116  60.277  1.00  0.00      PROA  
ATOM   1333  ND1 HSD X  87      61.933  78.329  59.657  1.00  0.00      PROA  
ATOM   1334  HD1 HSD X  87      62.583  78.983  60.044  1.00  0.00      PROA  
ATOM   1335  CG  HSD X  87      62.154  76.937  59.708  1.00  0.00      PROA  
ATOM   1336  CE1 HSD X  87      60.749  78.556  59.160  1.00  0.00      PROA  
ATOM   1337  HE1 HSD X  87      60.290  79.545  59.135  1.00  0.00      PROA  
ATOM   1338  NE2 HSD X  87      60.141  77.417  58.872  1.00  0.00      PROA  
ATOM   1339  CD2 HSD X  87      60.999  76.403  59.198  1.00  0.00      PROA  
ATOM   1340  HD2 HSD X  87      60.753  75.359  59.041  1.00  0.00      PROA  
ATOM   1341  C   HSD X  87      65.117  77.728  59.089  1.00  0.00      PROA  
ATOM   1342  O   HSD X  87      65.335  78.351  60.111  1.00  0.00      PROA  
ATOM   1343  N   GLY X  88      65.197  78.408  57.918  1.00  0.00      PROA  
ATOM   1344  HN  GLY X  88      65.008  77.893  57.086  1.00  0.00      PROA  
ATOM   1345  CA  GLY X  88      65.482  79.779  57.762  1.00  0.00      PROA  
ATOM   1346  HA1 GLY X  88      64.901  80.334  58.484  1.00  0.00      PROA  
ATOM   1347  HA2 GLY X  88      65.354  80.046  56.723  1.00  0.00      PROA  
ATOM   1348  C   GLY X  88      66.966  80.102  57.901  1.00  0.00      PROA  
ATOM   1349  O   GLY X  88      67.332  81.189  58.395  1.00  0.00      PROA  
ATOM   1350  N   GLN X  89      67.788  79.141  57.526  1.00  0.00      PROA  
ATOM   1351  HN  GLN X  89      67.468  78.251  57.210  1.00  0.00      PROA  
ATOM   1352  CA  GLN X  89      69.270  79.235  57.497  1.00  0.00      PROA  
ATOM   1353  HA  GLN X  89      69.525  80.207  57.891  1.00  0.00      PROA  
ATOM   1354  CB  GLN X  89      69.900  78.059  58.193  1.00  0.00      PROA  
ATOM   1355  HB1 GLN X  89      70.979  78.063  57.930  1.00  0.00      PROA  
ATOM   1356  HB2 GLN X  89      69.527  77.063  57.873  1.00  0.00      PROA  
ATOM   1357  CG  GLN X  89      69.848  78.035  59.765  1.00  0.00      PROA  
ATOM   1358  HG1 GLN X  89      70.614  77.292  60.073  1.00  0.00      PROA  
ATOM   1359  HG2 GLN X  89      68.893  77.665  60.198  1.00  0.00      PROA  
ATOM   1360  CD  GLN X  89      70.298  79.339  60.308  1.00  0.00      PROA  
ATOM   1361  OE1 GLN X  89      71.334  79.838  59.897  1.00  0.00      PROA  
ATOM   1362  NE2 GLN X  89      69.591  79.912  61.292  1.00  0.00      PROA  
ATOM   1363 HE21 GLN X  89      68.783  79.479  61.691  1.00  0.00      PROA  
ATOM   1364 HE22 GLN X  89      70.016  80.692  61.751  1.00  0.00      PROA  
ATOM   1365  C   GLN X  89      69.799  79.349  56.036  1.00  0.00      PROA  
ATOM   1366  O   GLN X  89      69.403  78.599  55.122  1.00  0.00      PROA  
ATOM   1367  N   CYS X  90      70.733  80.210  55.712  1.00  0.00      PROA  
ATOM   1368  HN  CYS X  90      71.145  80.783  56.417  1.00  0.00      PROA  
ATOM   1369  CA  CYS X  90      71.457  80.245  54.429  1.00  0.00      PROA  
ATOM   1370  HA  CYS X  90      70.803  79.889  53.646  1.00  0.00      PROA  
ATOM   1371  CB  CYS X  90      72.102  81.645  54.310  1.00  0.00      PROA  
ATOM   1372  HB1 CYS X  90      72.641  81.806  53.352  1.00  0.00      PROA  
ATOM   1373  HB2 CYS X  90      72.789  81.689  55.181  1.00  0.00      PROA  
ATOM   1374  SG  CYS X  90      70.777  82.960  54.507  1.00  0.00      PROA  
ATOM   1375  HG1 CYS X  90      69.809  82.194  54.026  1.00  0.00      PROA  
ATOM   1376  C   CYS X  90      72.580  79.262  54.430  1.00  0.00      PROA  
ATOM   1377  O   CYS X  90      73.253  79.057  55.492  1.00  0.00      PROA  
ATOM   1378  N   LEU X  91      72.844  78.549  53.313  1.00  0.00      PROA  
ATOM   1379  HN  LEU X  91      72.318  78.816  52.509  1.00  0.00      PROA  
ATOM   1380  CA  LEU X  91      73.755  77.436  53.292  1.00  0.00      PROA  
ATOM   1381  HA  LEU X  91      74.227  77.331  54.259  1.00  0.00      PROA  
ATOM   1382  CB  LEU X  91      73.007  76.179  52.801  1.00  0.00      PROA  
ATOM   1383  HB1 LEU X  91      72.438  76.517  51.908  1.00  0.00      PROA  
ATOM   1384  HB2 LEU X  91      72.198  75.956  53.529  1.00  0.00      PROA  
ATOM   1385  CG  LEU X  91      73.866  74.961  52.437  1.00  0.00      PROA  
ATOM   1386  HG  LEU X  91      74.668  75.181  51.701  1.00  0.00      PROA  
ATOM   1387  CD1 LEU X  91      74.533  74.414  53.736  1.00  0.00      PROA  
ATOM   1388 HD11 LEU X  91      75.441  75.041  53.869  1.00  0.00      PROA  
ATOM   1389 HD12 LEU X  91      74.786  73.334  53.681  1.00  0.00      PROA  
ATOM   1390 HD13 LEU X  91      73.790  74.612  54.539  1.00  0.00      PROA  
ATOM   1391  CD2 LEU X  91      73.055  73.888  51.672  1.00  0.00      PROA  
ATOM   1392 HD21 LEU X  91      72.190  73.648  52.328  1.00  0.00      PROA  
ATOM   1393 HD22 LEU X  91      73.703  72.989  51.590  1.00  0.00      PROA  
ATOM   1394 HD23 LEU X  91      72.793  74.372  50.708  1.00  0.00      PROA  
ATOM   1395  C   LEU X  91      74.889  77.745  52.299  1.00  0.00      PROA  
ATOM   1396  O   LEU X  91      74.761  77.788  51.057  1.00  0.00      PROA  
ATOM   1397  N   GLY X  92      76.113  77.714  52.848  1.00  0.00      PROA  
ATOM   1398  HN  GLY X  92      76.062  77.719  53.845  1.00  0.00      PROA  
ATOM   1399  CA  GLY X  92      77.386  77.969  52.215  1.00  0.00      PROA  
ATOM   1400  HA1 GLY X  92      77.450  77.417  51.290  1.00  0.00      PROA  
ATOM   1401  HA2 GLY X  92      78.140  77.659  52.924  1.00  0.00      PROA  
ATOM   1402  C   GLY X  92      77.653  79.313  51.739  1.00  0.00      PROA  
ATOM   1403  O   GLY X  92      76.957  80.258  52.061  1.00  0.00      PROA  
ATOM   1404  N   PRO X  93      78.719  79.533  50.982  1.00  0.00      PROA  
ATOM   1405  CD  PRO X  93      79.633  78.492  50.575  1.00  0.00      PROA  
ATOM   1406  HD1 PRO X  93      79.218  77.532  50.197  1.00  0.00      PROA  
ATOM   1407  HD2 PRO X  93      80.190  78.124  51.463  1.00  0.00      PROA  
ATOM   1408  CA  PRO X  93      79.304  80.836  50.740  1.00  0.00      PROA  
ATOM   1409  HA  PRO X  93      79.238  81.511  51.581  1.00  0.00      PROA  
ATOM   1410  CB  PRO X  93      80.775  80.488  50.559  1.00  0.00      PROA  
ATOM   1411  HB1 PRO X  93      81.270  80.374  51.546  1.00  0.00      PROA  
ATOM   1412  HB2 PRO X  93      81.358  81.238  49.982  1.00  0.00      PROA  
ATOM   1413  CG  PRO X  93      80.769  79.126  49.823  1.00  0.00      PROA  
ATOM   1414  HG1 PRO X  93      80.492  79.276  48.758  1.00  0.00      PROA  
ATOM   1415  HG2 PRO X  93      81.698  78.520  49.778  1.00  0.00      PROA  
ATOM   1416  C   PRO X  93      78.697  81.583  49.611  1.00  0.00      PROA  
ATOM   1417  O   PRO X  93      78.871  82.811  49.653  1.00  0.00      PROA  
ATOM   1418  N   ASN X  94      77.956  80.960  48.651  1.00  0.00      PROA  
ATOM   1419  HN  ASN X  94      77.750  79.992  48.772  1.00  0.00      PROA  
ATOM   1420  CA  ASN X  94      77.732  81.648  47.407  1.00  0.00      PROA  
ATOM   1421  HA  ASN X  94      78.321  82.546  47.296  1.00  0.00      PROA  
ATOM   1422  CB  ASN X  94      78.174  80.749  46.268  1.00  0.00      PROA  
ATOM   1423  HB1 ASN X  94      77.836  81.115  45.275  1.00  0.00      PROA  
ATOM   1424  HB2 ASN X  94      77.823  79.717  46.481  1.00  0.00      PROA  
ATOM   1425  CG  ASN X  94      79.676  80.735  46.075  1.00  0.00      PROA  
ATOM   1426  OD1 ASN X  94      80.214  79.617  46.132  1.00  0.00      PROA  
ATOM   1427  ND2 ASN X  94      80.321  81.902  46.084  1.00  0.00      PROA  
ATOM   1428 HD21 ASN X  94      81.264  81.947  45.753  1.00  0.00      PROA  
ATOM   1429 HD22 ASN X  94      79.904  82.747  46.421  1.00  0.00      PROA  
ATOM   1430  C   ASN X  94      76.271  81.992  47.397  1.00  0.00      PROA  
ATOM   1431  O   ASN X  94      75.856  82.523  46.412  1.00  0.00      PROA  
ATOM   1432  N   ASP X  95      75.490  81.736  48.493  1.00  0.00      PROA  
ATOM   1433  HN  ASP X  95      75.831  81.316  49.330  1.00  0.00      PROA  
ATOM   1434  CA  ASP X  95      74.033  81.932  48.450  1.00  0.00      PROA  
ATOM   1435  HA  ASP X  95      73.817  82.583  47.617  1.00  0.00      PROA  
ATOM   1436  CB  ASP X  95      73.341  80.557  48.088  1.00  0.00      PROA  
ATOM   1437  HB1 ASP X  95      73.624  79.939  48.968  1.00  0.00      PROA  
ATOM   1438  HB2 ASP X  95      73.924  80.129  47.244  1.00  0.00      PROA  
ATOM   1439  CG  ASP X  95      71.807  80.483  47.974  1.00  0.00      PROA  
ATOM   1440  OD1 ASP X  95      71.225  79.406  47.851  1.00  0.00      PROA  
ATOM   1441  OD2 ASP X  95      71.146  81.563  47.891  1.00  0.00      PROA  
ATOM   1442  C   ASP X  95      73.402  82.622  49.647  1.00  0.00      PROA  
ATOM   1443  O   ASP X  95      73.521  82.147  50.792  1.00  0.00      PROA  
ATOM   1444  N   THR X  96      72.744  83.788  49.558  1.00  0.00      PROA  
ATOM   1445  HN  THR X  96      72.770  84.365  48.746  1.00  0.00      PROA  
ATOM   1446  CA  THR X  96      72.257  84.483  50.748  1.00  0.00      PROA  
ATOM   1447  HA  THR X  96      72.734  84.222  51.681  1.00  0.00      PROA  
ATOM   1448  CB  THR X  96      72.272  86.021  50.670  1.00  0.00      PROA  
ATOM   1449  HB  THR X  96      71.869  86.441  51.617  1.00  0.00      PROA  
ATOM   1450  OG1 THR X  96      71.748  86.584  49.456  1.00  0.00      PROA  
ATOM   1451  HG1 THR X  96      70.840  86.765  49.709  1.00  0.00      PROA  
ATOM   1452  CG2 THR X  96      73.669  86.498  50.683  1.00  0.00      PROA  
ATOM   1453 HG21 THR X  96      74.135  85.982  51.551  1.00  0.00      PROA  
ATOM   1454 HG22 THR X  96      73.901  87.561  50.915  1.00  0.00      PROA  
ATOM   1455 HG23 THR X  96      74.248  86.224  49.775  1.00  0.00      PROA  
ATOM   1456  C   THR X  96      70.738  84.200  50.942  1.00  0.00      PROA  
ATOM   1457  O   THR X  96      70.097  84.686  51.879  1.00  0.00      PROA  
ATOM   1458  N   LYS X  97      70.117  83.405  50.087  1.00  0.00      PROA  
ATOM   1459  HN  LYS X  97      70.719  82.952  49.432  1.00  0.00      PROA  
ATOM   1460  CA  LYS X  97      68.745  82.933  50.256  1.00  0.00      PROA  
ATOM   1461  HA  LYS X  97      68.186  83.740  50.707  1.00  0.00      PROA  
ATOM   1462  CB  LYS X  97      68.254  82.352  48.937  1.00  0.00      PROA  
ATOM   1463  HB1 LYS X  97      68.735  81.411  48.594  1.00  0.00      PROA  
ATOM   1464  HB2 LYS X  97      68.659  83.124  48.249  1.00  0.00      PROA  
ATOM   1465  CG  LYS X  97      66.748  82.254  48.821  1.00  0.00      PROA  
ATOM   1466  HG1 LYS X  97      66.517  81.634  49.714  1.00  0.00      PROA  
ATOM   1467  HG2 LYS X  97      66.442  81.777  47.864  1.00  0.00      PROA  
ATOM   1468  CD  LYS X  97      66.066  83.648  48.888  1.00  0.00      PROA  
ATOM   1469  HD1 LYS X  97      66.552  84.444  48.284  1.00  0.00      PROA  
ATOM   1470  HD2 LYS X  97      66.054  83.925  49.964  1.00  0.00      PROA  
ATOM   1471  CE  LYS X  97      64.602  83.674  48.532  1.00  0.00      PROA  
ATOM   1472  HE1 LYS X  97      64.135  84.428  49.201  1.00  0.00      PROA  
ATOM   1473  HE2 LYS X  97      64.042  82.764  48.835  1.00  0.00      PROA  
ATOM   1474  NZ  LYS X  97      64.338  83.917  47.083  1.00  0.00      PROA  
ATOM   1475  HZ1 LYS X  97      64.644  83.086  46.539  1.00  0.00      PROA  
ATOM   1476  HZ2 LYS X  97      64.776  84.833  46.854  1.00  0.00      PROA  
ATOM   1477  HZ3 LYS X  97      63.345  84.103  46.838  1.00  0.00      PROA  
ATOM   1478  C   LYS X  97      68.712  81.730  51.231  1.00  0.00      PROA  
ATOM   1479  O   LYS X  97      69.414  80.728  51.045  1.00  0.00      PROA  
ATOM   1480  N   PRO X  98      67.918  81.792  52.350  1.00  0.00      PROA  
ATOM   1481  CD  PRO X  98      67.499  83.044  53.059  1.00  0.00      PROA  
ATOM   1482  HD1 PRO X  98      66.622  83.485  52.539  1.00  0.00      PROA  
ATOM   1483  HD2 PRO X  98      68.287  83.796  53.280  1.00  0.00      PROA  
ATOM   1484  CA  PRO X  98      67.732  80.598  53.171  1.00  0.00      PROA  
ATOM   1485  HA  PRO X  98      68.620  80.234  53.666  1.00  0.00      PROA  
ATOM   1486  CB  PRO X  98      66.668  81.039  54.164  1.00  0.00      PROA  
ATOM   1487  HB1 PRO X  98      66.840  80.453  55.092  1.00  0.00      PROA  
ATOM   1488  HB2 PRO X  98      65.628  80.867  53.813  1.00  0.00      PROA  
ATOM   1489  CG  PRO X  98      66.913  82.512  54.419  1.00  0.00      PROA  
ATOM   1490  HG1 PRO X  98      66.163  83.237  54.800  1.00  0.00      PROA  
ATOM   1491  HG2 PRO X  98      67.783  82.489  55.111  1.00  0.00      PROA  
ATOM   1492  C   PRO X  98      67.226  79.370  52.432  1.00  0.00      PROA  
ATOM   1493  O   PRO X  98      66.221  79.530  51.701  1.00  0.00      PROA  
ATOM   1494  N   ILE X  99      67.811  78.128  52.505  1.00  0.00      PROA  
ATOM   1495  HN  ILE X  99      68.578  77.999  53.129  1.00  0.00      PROA  
ATOM   1496  CA  ILE X  99      67.420  76.935  51.846  1.00  0.00      PROA  
ATOM   1497  HA  ILE X  99      67.242  77.109  50.795  1.00  0.00      PROA  
ATOM   1498  CB  ILE X  99      68.360  75.817  51.999  1.00  0.00      PROA  
ATOM   1499  HB  ILE X  99      68.140  74.979  51.304  1.00  0.00      PROA  
ATOM   1500  CG2 ILE X  99      69.769  76.246  51.505  1.00  0.00      PROA  
ATOM   1501 HG21 ILE X  99      70.431  75.376  51.707  1.00  0.00      PROA  
ATOM   1502 HG22 ILE X  99      70.210  77.091  52.076  1.00  0.00      PROA  
ATOM   1503 HG23 ILE X  99      69.699  76.561  50.442  1.00  0.00      PROA  
ATOM   1504  CG1 ILE X  99      68.424  75.203  53.409  1.00  0.00      PROA  
ATOM   1505 HG11 ILE X  99      67.514  74.602  53.619  1.00  0.00      PROA  
ATOM   1506 HG12 ILE X  99      68.715  76.003  54.123  1.00  0.00      PROA  
ATOM   1507  CD  ILE X  99      69.458  74.079  53.598  1.00  0.00      PROA  
ATOM   1508  HD1 ILE X  99      68.979  73.520  54.429  1.00  0.00      PROA  
ATOM   1509  HD2 ILE X  99      70.459  74.530  53.765  1.00  0.00      PROA  
ATOM   1510  HD3 ILE X  99      69.512  73.469  52.671  1.00  0.00      PROA  
ATOM   1511  C   ILE X  99      65.998  76.444  52.284  1.00  0.00      PROA  
ATOM   1512  O   ILE X  99      65.575  76.682  53.421  1.00  0.00      PROA  
ATOM   1513  N   LYS X 100      65.302  75.784  51.363  1.00  0.00      PROA  
ATOM   1514  HN  LYS X 100      65.646  75.704  50.430  1.00  0.00      PROA  
ATOM   1515  CA  LYS X 100      63.991  75.236  51.727  1.00  0.00      PROA  
ATOM   1516  HA  LYS X 100      63.660  75.554  52.704  1.00  0.00      PROA  
ATOM   1517  CB  LYS X 100      62.908  75.293  50.663  1.00  0.00      PROA  
ATOM   1518  HB1 LYS X 100      61.912  75.113  51.121  1.00  0.00      PROA  
ATOM   1519  HB2 LYS X 100      63.063  74.658  49.765  1.00  0.00      PROA  
ATOM   1520  CG  LYS X 100      62.840  76.770  50.108  1.00  0.00      PROA  
ATOM   1521  HG1 LYS X 100      62.095  76.898  49.295  1.00  0.00      PROA  
ATOM   1522  HG2 LYS X 100      63.812  76.997  49.621  1.00  0.00      PROA  
ATOM   1523  CD  LYS X 100      62.583  77.910  51.172  1.00  0.00      PROA  
ATOM   1524  HD1 LYS X 100      62.818  78.868  50.660  1.00  0.00      PROA  
ATOM   1525  HD2 LYS X 100      63.360  77.893  51.966  1.00  0.00      PROA  
ATOM   1526  CE  LYS X 100      61.183  77.999  51.698  1.00  0.00      PROA  
ATOM   1527  HE1 LYS X 100      61.044  78.861  52.386  1.00  0.00      PROA  
ATOM   1528  HE2 LYS X 100      60.993  77.052  52.247  1.00  0.00      PROA  
ATOM   1529  NZ  LYS X 100      60.127  78.285  50.639  1.00  0.00      PROA  
ATOM   1530  HZ1 LYS X 100      59.322  78.617  51.207  1.00  0.00      PROA  
ATOM   1531  HZ2 LYS X 100      59.858  77.378  50.209  1.00  0.00      PROA  
ATOM   1532  HZ3 LYS X 100      60.418  78.942  49.887  1.00  0.00      PROA  
ATOM   1533  C   LYS X 100      64.241  73.717  51.911  1.00  0.00      PROA  
ATOM   1534  O   LYS X 100      65.020  73.198  51.155  1.00  0.00      PROA  
ATOM   1535  N   VAL X 101      63.849  73.170  53.032  1.00  0.00      PROA  
ATOM   1536  HN  VAL X 101      63.295  73.593  53.746  1.00  0.00      PROA  
ATOM   1537  CA  VAL X 101      64.140  71.816  53.419  1.00  0.00      PROA  
ATOM   1538  HA  VAL X 101      64.173  71.216  52.522  1.00  0.00      PROA  
ATOM   1539  CB  VAL X 101      65.479  71.765  54.159  1.00  0.00      PROA  
ATOM   1540  HB  VAL X 101      66.182  71.982  53.326  1.00  0.00      PROA  
ATOM   1541  CG1 VAL X 101      65.561  72.802  55.293  1.00  0.00      PROA  
ATOM   1542 HG11 VAL X 101      66.581  72.826  55.733  1.00  0.00      PROA  
ATOM   1543 HG12 VAL X 101      64.987  72.633  56.229  1.00  0.00      PROA  
ATOM   1544 HG13 VAL X 101      65.350  73.847  54.981  1.00  0.00      PROA  
ATOM   1545  CG2 VAL X 101      65.872  70.438  54.636  1.00  0.00      PROA  
ATOM   1546 HG21 VAL X 101      66.889  70.456  55.085  1.00  0.00      PROA  
ATOM   1547 HG22 VAL X 101      65.999  69.728  53.791  1.00  0.00      PROA  
ATOM   1548 HG23 VAL X 101      65.172  69.977  55.367  1.00  0.00      PROA  
ATOM   1549  C   VAL X 101      63.087  71.173  54.265  1.00  0.00      PROA  
ATOM   1550  O   VAL X 101      62.825  71.569  55.434  1.00  0.00      PROA  
ATOM   1551  N   PHE X 102      62.366  70.170  53.672  1.00  0.00      PROA  
ATOM   1552  HN  PHE X 102      62.715  69.893  52.781  1.00  0.00      PROA  
ATOM   1553  CA  PHE X 102      61.248  69.481  54.305  1.00  0.00      PROA  
ATOM   1554  HA  PHE X 102      61.103  69.517  55.375  1.00  0.00      PROA  
ATOM   1555  CB  PHE X 102      59.923  69.995  53.790  1.00  0.00      PROA  
ATOM   1556  HB1 PHE X 102      59.835  69.894  52.687  1.00  0.00      PROA  
ATOM   1557  HB2 PHE X 102      59.888  71.077  54.033  1.00  0.00      PROA  
ATOM   1558  CG  PHE X 102      58.763  69.340  54.476  1.00  0.00      PROA  
ATOM   1559  CD1 PHE X 102      57.841  68.553  53.798  1.00  0.00      PROA  
ATOM   1560  HD1 PHE X 102      57.934  68.419  52.729  1.00  0.00      PROA  
ATOM   1561  CE1 PHE X 102      56.734  68.047  54.496  1.00  0.00      PROA  
ATOM   1562  HE1 PHE X 102      56.021  67.547  53.859  1.00  0.00      PROA  
ATOM   1563  CZ  PHE X 102      56.451  68.324  55.827  1.00  0.00      PROA  
ATOM   1564  HZ  PHE X 102      55.527  68.022  56.296  1.00  0.00      PROA  
ATOM   1565  CD2 PHE X 102      58.498  69.555  55.848  1.00  0.00      PROA  
ATOM   1566  HD2 PHE X 102      59.200  70.208  56.347  1.00  0.00      PROA  
ATOM   1567  CE2 PHE X 102      57.346  69.087  56.502  1.00  0.00      PROA  
ATOM   1568  HE2 PHE X 102      57.105  69.411  57.503  1.00  0.00      PROA  
ATOM   1569  C   PHE X 102      61.382  67.944  54.049  1.00  0.00      PROA  
ATOM   1570  O   PHE X 102      62.133  67.391  53.218  1.00  0.00      PROA  
ATOM   1571  N   ILE X 103      60.609  67.139  54.854  1.00  0.00      PROA  
ATOM   1572  HN  ILE X 103      59.956  67.533  55.496  1.00  0.00      PROA  
ATOM   1573  CA  ILE X 103      60.622  65.647  54.733  1.00  0.00      PROA  
ATOM   1574  HA  ILE X 103      61.648  65.309  54.708  1.00  0.00      PROA  
ATOM   1575  CB  ILE X 103      59.827  65.003  55.830  1.00  0.00      PROA  
ATOM   1576  HB  ILE X 103      58.854  65.512  55.995  1.00  0.00      PROA  
ATOM   1577  CG2 ILE X 103      59.660  63.463  55.636  1.00  0.00      PROA  
ATOM   1578 HG21 ILE X 103      60.611  63.014  55.279  1.00  0.00      PROA  
ATOM   1579 HG22 ILE X 103      59.015  63.303  54.746  1.00  0.00      PROA  
ATOM   1580 HG23 ILE X 103      59.304  62.987  56.574  1.00  0.00      PROA  
ATOM   1581  CG1 ILE X 103      60.558  65.233  57.152  1.00  0.00      PROA  
ATOM   1582 HG11 ILE X 103      59.816  65.015  57.951  1.00  0.00      PROA  
ATOM   1583 HG12 ILE X 103      60.769  66.323  57.167  1.00  0.00      PROA  
ATOM   1584  CD  ILE X 103      61.922  64.501  57.417  1.00  0.00      PROA  
ATOM   1585  HD1 ILE X 103      62.570  64.657  56.527  1.00  0.00      PROA  
ATOM   1586  HD2 ILE X 103      61.787  63.403  57.527  1.00  0.00      PROA  
ATOM   1587  HD3 ILE X 103      62.402  65.077  58.236  1.00  0.00      PROA  
ATOM   1588  C   ILE X 103      60.076  65.238  53.350  1.00  0.00      PROA  
ATOM   1589  O   ILE X 103      59.230  65.866  52.729  1.00  0.00      PROA  
ATOM   1590  N   ALA X 104      60.749  64.238  52.686  1.00  0.00      PROA  
ATOM   1591  HN  ALA X 104      61.456  63.695  53.133  1.00  0.00      PROA  
ATOM   1592  CA  ALA X 104      60.323  63.779  51.390  1.00  0.00      PROA  
ATOM   1593  HA  ALA X 104      59.613  64.485  50.985  1.00  0.00      PROA  
ATOM   1594  CB  ALA X 104      61.592  63.539  50.515  1.00  0.00      PROA  
ATOM   1595  HB1 ALA X 104      62.244  64.438  50.479  1.00  0.00      PROA  
ATOM   1596  HB2 ALA X 104      61.324  63.469  49.439  1.00  0.00      PROA  
ATOM   1597  HB3 ALA X 104      62.231  62.706  50.877  1.00  0.00      PROA  
ATOM   1598  C   ALA X 104      59.634  62.452  51.290  1.00  0.00      PROA  
ATOM   1599  O   ALA X 104      59.728  61.580  52.129  1.00  0.00      PROA  
ATOM   1600  N   GLN X 105      58.619  62.427  50.355  1.00  0.00      PROA  
ATOM   1601  HN  GLN X 105      58.649  63.209  49.737  1.00  0.00      PROA  
ATOM   1602  CA  GLN X 105      57.620  61.404  50.081  1.00  0.00      PROA  
ATOM   1603  HA  GLN X 105      56.981  61.334  50.949  1.00  0.00      PROA  
ATOM   1604  CB  GLN X 105      56.717  61.848  48.917  1.00  0.00      PROA  
ATOM   1605  HB1 GLN X 105      57.407  62.085  48.080  1.00  0.00      PROA  
ATOM   1606  HB2 GLN X 105      56.320  62.856  49.164  1.00  0.00      PROA  
ATOM   1607  CG  GLN X 105      55.684  60.846  48.437  1.00  0.00      PROA  
ATOM   1608  HG1 GLN X 105      56.134  59.914  48.033  1.00  0.00      PROA  
ATOM   1609  HG2 GLN X 105      55.034  61.328  47.675  1.00  0.00      PROA  
ATOM   1610  CD  GLN X 105      54.779  60.555  49.598  1.00  0.00      PROA  
ATOM   1611  OE1 GLN X 105      54.939  59.485  50.202  1.00  0.00      PROA  
ATOM   1612  NE2 GLN X 105      53.810  61.504  49.879  1.00  0.00      PROA  
ATOM   1613 HE21 GLN X 105      53.857  62.396  49.430  1.00  0.00      PROA  
ATOM   1614 HE22 GLN X 105      53.039  61.307  50.484  1.00  0.00      PROA  
ATOM   1615  C   GLN X 105      58.399  60.075  49.813  1.00  0.00      PROA  
ATOM   1616  O   GLN X 105      59.466  60.003  49.140  1.00  0.00      PROA  
ATOM   1617  N   SER X 106      57.827  58.963  50.341  1.00  0.00      PROA  
ATOM   1618  HN  SER X 106      57.187  59.072  51.098  1.00  0.00      PROA  
ATOM   1619  CA  SER X 106      58.024  57.544  50.037  1.00  0.00      PROA  
ATOM   1620  HA  SER X 106      58.711  57.325  50.841  1.00  0.00      PROA  
ATOM   1621  CB  SER X 106      56.716  56.714  50.352  1.00  0.00      PROA  
ATOM   1622  HB1 SER X 106      55.994  57.024  49.568  1.00  0.00      PROA  
ATOM   1623  HB2 SER X 106      56.224  56.957  51.319  1.00  0.00      PROA  
ATOM   1624  OG  SER X 106      56.836  55.312  50.160  1.00  0.00      PROA  
ATOM   1625  HG1 SER X 106      57.422  55.062  50.877  1.00  0.00      PROA  
ATOM   1626  C   SER X 106      58.740  57.044  48.747  1.00  0.00      PROA  
ATOM   1627  O   SER X 106      58.427  57.401  47.603  1.00  0.00      PROA  
ATOM   1628  N   ARG X 107      59.621  56.094  48.891  1.00  0.00      PROA  
ATOM   1629  HN  ARG X 107      59.859  55.840  49.826  1.00  0.00      PROA  
ATOM   1630  CA  ARG X 107      60.210  55.304  47.800  1.00  0.00      PROA  
ATOM   1631  HA  ARG X 107      60.084  55.869  46.888  1.00  0.00      PROA  
ATOM   1632  CB  ARG X 107      61.726  55.064  47.942  1.00  0.00      PROA  
ATOM   1633  HB1 ARG X 107      62.167  54.366  47.199  1.00  0.00      PROA  
ATOM   1634  HB2 ARG X 107      61.807  54.605  48.951  1.00  0.00      PROA  
ATOM   1635  CG  ARG X 107      62.510  56.434  47.985  1.00  0.00      PROA  
ATOM   1636  HG1 ARG X 107      63.596  56.208  47.930  1.00  0.00      PROA  
ATOM   1637  HG2 ARG X 107      62.393  56.944  48.965  1.00  0.00      PROA  
ATOM   1638  CD  ARG X 107      62.232  57.312  46.749  1.00  0.00      PROA  
ATOM   1639  HD1 ARG X 107      61.181  57.669  46.695  1.00  0.00      PROA  
ATOM   1640  HD2 ARG X 107      62.540  56.687  45.884  1.00  0.00      PROA  
ATOM   1641  NE  ARG X 107      63.157  58.412  46.963  1.00  0.00      PROA  
ATOM   1642  HE  ARG X 107      64.009  58.204  46.483  1.00  0.00      PROA  
ATOM   1643  CZ  ARG X 107      62.790  59.664  46.870  1.00  0.00      PROA  
ATOM   1644  NH1 ARG X 107      61.652  60.186  47.293  1.00  0.00      PROA  
ATOM   1645 HH11 ARG X 107      61.007  59.584  47.765  1.00  0.00      PROA  
ATOM   1646 HH12 ARG X 107      61.331  61.131  47.237  1.00  0.00      PROA  
ATOM   1647  NH2 ARG X 107      63.648  60.499  46.397  1.00  0.00      PROA  
ATOM   1648 HH21 ARG X 107      64.610  60.250  46.281  1.00  0.00      PROA  
ATOM   1649 HH22 ARG X 107      63.398  61.447  46.202  1.00  0.00      PROA  
ATOM   1650  C   ARG X 107      59.494  53.978  47.395  1.00  0.00      PROA  
ATOM   1651  O   ARG X 107      59.732  53.516  46.264  1.00  0.00      PROA  
ATOM   1652  N   SER X 108      58.533  53.490  48.161  1.00  0.00      PROA  
ATOM   1653  HN  SER X 108      58.212  54.045  48.924  1.00  0.00      PROA  
ATOM   1654  CA  SER X 108      57.832  52.228  47.840  1.00  0.00      PROA  
ATOM   1655  HA  SER X 108      58.359  51.578  47.156  1.00  0.00      PROA  
ATOM   1656  CB  SER X 108      57.494  51.447  49.107  1.00  0.00      PROA  
ATOM   1657  HB1 SER X 108      58.418  51.041  49.570  1.00  0.00      PROA  
ATOM   1658  HB2 SER X 108      56.866  50.589  48.784  1.00  0.00      PROA  
ATOM   1659  OG  SER X 108      56.738  52.118  50.134  1.00  0.00      PROA  
ATOM   1660  HG1 SER X 108      57.217  52.829  50.566  1.00  0.00      PROA  
ATOM   1661  C   SER X 108      56.554  52.631  47.132  1.00  0.00      PROA  
ATOM   1662  O   SER X 108      55.740  51.790  46.736  1.00  0.00      PROA  
ATOM   1663  N   SER X 109      56.319  53.936  46.846  1.00  0.00      PROA  
ATOM   1664  HN  SER X 109      56.971  54.568  47.258  1.00  0.00      PROA  
ATOM   1665  CA  SER X 109      55.299  54.443  45.956  1.00  0.00      PROA  
ATOM   1666  HA  SER X 109      54.943  53.578  45.417  1.00  0.00      PROA  
ATOM   1667  CB  SER X 109      54.225  55.028  46.878  1.00  0.00      PROA  
ATOM   1668  HB1 SER X 109      54.637  55.851  47.500  1.00  0.00      PROA  
ATOM   1669  HB2 SER X 109      53.883  54.217  47.557  1.00  0.00      PROA  
ATOM   1670  OG  SER X 109      53.093  55.618  46.123  1.00  0.00      PROA  
ATOM   1671  HG1 SER X 109      52.679  54.843  45.737  1.00  0.00      PROA  
ATOM   1672  C   SER X 109      55.818  55.507  44.990  1.00  0.00      PROA  
ATOM   1673  O   SER X 109      56.756  56.300  45.272  1.00  0.00      PROA  
ATOM   1674  N   GLY X 110      55.173  55.552  43.845  1.00  0.00      PROA  
ATOM   1675  HN  GLY X 110      54.454  54.906  43.598  1.00  0.00      PROA  
ATOM   1676  CA  GLY X 110      55.287  56.561  42.809  1.00  0.00      PROA  
ATOM   1677  HA1 GLY X 110      54.781  56.271  41.900  1.00  0.00      PROA  
ATOM   1678  HA2 GLY X 110      56.343  56.743  42.668  1.00  0.00      PROA  
ATOM   1679  C   GLY X 110      54.562  57.813  43.206  1.00  0.00      PROA  
ATOM   1680  O   GLY X 110      54.596  58.786  42.413  1.00  0.00      PROA  
ATOM   1681  N   SER X 111      53.907  57.933  44.430  1.00  0.00      PROA  
ATOM   1682  HN  SER X 111      53.815  57.063  44.910  1.00  0.00      PROA  
ATOM   1683  CA  SER X 111      53.238  59.119  44.912  1.00  0.00      PROA  
ATOM   1684  HA  SER X 111      52.378  59.313  44.290  1.00  0.00      PROA  
ATOM   1685  CB  SER X 111      52.679  59.019  46.400  1.00  0.00      PROA  
ATOM   1686  HB1 SER X 111      53.525  58.766  47.075  1.00  0.00      PROA  
ATOM   1687  HB2 SER X 111      51.873  58.254  46.417  1.00  0.00      PROA  
ATOM   1688  OG  SER X 111      52.111  60.244  46.825  1.00  0.00      PROA  
ATOM   1689  HG1 SER X 111      51.807  60.187  47.734  1.00  0.00      PROA  
ATOM   1690  C   SER X 111      54.003  60.423  44.786  1.00  0.00      PROA  
ATOM   1691  O   SER X 111      55.187  60.600  45.080  1.00  0.00      PROA  
ATOM   1692  N   HSD X 112      53.280  61.533  44.384  1.00  0.00      PROA  
ATOM   1693  HN  HSD X 112      52.320  61.362  44.182  1.00  0.00      PROA  
ATOM   1694  CA  HSD X 112      53.789  62.902  44.291  1.00  0.00      PROA  
ATOM   1695  HA  HSD X 112      54.868  62.940  44.268  1.00  0.00      PROA  
ATOM   1696  CB  HSD X 112      53.413  63.498  42.900  1.00  0.00      PROA  
ATOM   1697  HB1 HSD X 112      53.572  64.588  43.044  1.00  0.00      PROA  
ATOM   1698  HB2 HSD X 112      52.403  63.225  42.524  1.00  0.00      PROA  
ATOM   1699  ND1 HSD X 112      55.335  63.979  41.323  1.00  0.00      PROA  
ATOM   1700  HD1 HSD X 112      55.664  64.874  41.625  1.00  0.00      PROA  
ATOM   1701  CG  HSD X 112      54.481  63.084  41.918  1.00  0.00      PROA  
ATOM   1702  CE1 HSD X 112      55.854  63.358  40.282  1.00  0.00      PROA  
ATOM   1703  HE1 HSD X 112      56.655  63.744  39.652  1.00  0.00      PROA  
ATOM   1704  NE2 HSD X 112      55.347  62.177  40.127  1.00  0.00      PROA  
ATOM   1705  CD2 HSD X 112      54.548  61.969  41.240  1.00  0.00      PROA  
ATOM   1706  HD2 HSD X 112      54.131  61.008  41.514  1.00  0.00      PROA  
ATOM   1707  C   HSD X 112      53.289  63.733  45.523  1.00  0.00      PROA  
ATOM   1708  O   HSD X 112      53.399  64.976  45.491  1.00  0.00      PROA  
ATOM   1709  N   ARG X 113      52.650  63.142  46.460  1.00  0.00      PROA  
ATOM   1710  HN  ARG X 113      52.455  62.164  46.456  1.00  0.00      PROA  
ATOM   1711  CA  ARG X 113      52.044  63.894  47.557  1.00  0.00      PROA  
ATOM   1712  HA  ARG X 113      51.505  64.735  47.148  1.00  0.00      PROA  
ATOM   1713  CB  ARG X 113      50.903  63.200  48.290  1.00  0.00      PROA  
ATOM   1714  HB1 ARG X 113      50.562  63.912  49.072  1.00  0.00      PROA  
ATOM   1715  HB2 ARG X 113      51.369  62.361  48.849  1.00  0.00      PROA  
ATOM   1716  CG  ARG X 113      49.841  62.767  47.337  1.00  0.00      PROA  
ATOM   1717  HG1 ARG X 113      50.350  62.185  46.540  1.00  0.00      PROA  
ATOM   1718  HG2 ARG X 113      49.306  63.604  46.839  1.00  0.00      PROA  
ATOM   1719  CD  ARG X 113      48.782  61.821  47.938  1.00  0.00      PROA  
ATOM   1720  HD1 ARG X 113      49.316  61.026  48.501  1.00  0.00      PROA  
ATOM   1721  HD2 ARG X 113      48.102  61.378  47.179  1.00  0.00      PROA  
ATOM   1722  NE  ARG X 113      48.077  62.676  48.949  1.00  0.00      PROA  
ATOM   1723  HE  ARG X 113      48.479  62.782  49.859  1.00  0.00      PROA  
ATOM   1724  CZ  ARG X 113      47.223  63.674  48.712  1.00  0.00      PROA  
ATOM   1725  NH1 ARG X 113      46.837  64.007  47.452  1.00  0.00      PROA  
ATOM   1726 HH11 ARG X 113      46.260  64.816  47.333  1.00  0.00      PROA  
ATOM   1727 HH12 ARG X 113      47.354  63.633  46.683  1.00  0.00      PROA  
ATOM   1728  NH2 ARG X 113      46.598  64.320  49.677  1.00  0.00      PROA  
ATOM   1729 HH21 ARG X 113      46.675  63.876  50.570  1.00  0.00      PROA  
ATOM   1730 HH22 ARG X 113      45.802  64.884  49.454  1.00  0.00      PROA  
ATOM   1731  C   ARG X 113      53.135  64.484  48.427  1.00  0.00      PROA  
ATOM   1732  O   ARG X 113      54.267  63.973  48.458  1.00  0.00      PROA  
ATOM   1733  N   ASP X 114      52.859  65.621  49.077  1.00  0.00      PROA  
ATOM   1734  HN  ASP X 114      51.962  66.049  49.009  1.00  0.00      PROA  
ATOM   1735  CA  ASP X 114      53.728  66.171  50.129  1.00  0.00      PROA  
ATOM   1736  HA  ASP X 114      54.768  66.005  49.888  1.00  0.00      PROA  
ATOM   1737  CB  ASP X 114      53.380  67.729  50.277  1.00  0.00      PROA  
ATOM   1738  HB1 ASP X 114      54.021  68.176  51.066  1.00  0.00      PROA  
ATOM   1739  HB2 ASP X 114      52.291  67.940  50.350  1.00  0.00      PROA  
ATOM   1740  CG  ASP X 114      53.890  68.583  49.061  1.00  0.00      PROA  
ATOM   1741  OD1 ASP X 114      54.755  68.135  48.255  1.00  0.00      PROA  
ATOM   1742  OD2 ASP X 114      53.385  69.729  48.904  1.00  0.00      PROA  
ATOM   1743  C   ASP X 114      53.450  65.483  51.462  1.00  0.00      PROA  
ATOM   1744  O   ASP X 114      52.378  64.847  51.674  1.00  0.00      PROA  
ATOM   1745  N   VAL X 115      54.404  65.432  52.407  1.00  0.00      PROA  
ATOM   1746  HN  VAL X 115      55.206  65.980  52.184  1.00  0.00      PROA  
ATOM   1747  CA  VAL X 115      54.362  64.606  53.643  1.00  0.00      PROA  
ATOM   1748  HA  VAL X 115      53.868  63.656  53.500  1.00  0.00      PROA  
ATOM   1749  CB  VAL X 115      55.793  64.195  54.079  1.00  0.00      PROA  
ATOM   1750  HB  VAL X 115      56.455  65.086  54.022  1.00  0.00      PROA  
ATOM   1751  CG1 VAL X 115      55.790  63.659  55.526  1.00  0.00      PROA  
ATOM   1752 HG11 VAL X 115      54.896  63.005  55.615  1.00  0.00      PROA  
ATOM   1753 HG12 VAL X 115      55.634  64.538  56.186  1.00  0.00      PROA  
ATOM   1754 HG13 VAL X 115      56.700  63.073  55.775  1.00  0.00      PROA  
ATOM   1755  CG2 VAL X 115      56.298  63.138  53.134  1.00  0.00      PROA  
ATOM   1756 HG21 VAL X 115      57.360  62.915  53.370  1.00  0.00      PROA  
ATOM   1757 HG22 VAL X 115      56.371  63.578  52.116  1.00  0.00      PROA  
ATOM   1758 HG23 VAL X 115      55.712  62.196  53.067  1.00  0.00      PROA  
ATOM   1759  C   VAL X 115      53.540  65.350  54.667  1.00  0.00      PROA  
ATOM   1760  O   VAL X 115      53.877  66.483  54.855  1.00  0.00      PROA  
ATOM   1761  N   GLU X 116      52.560  64.705  55.325  1.00  0.00      PROA  
ATOM   1762  HN  GLU X 116      52.427  63.724  55.206  1.00  0.00      PROA  
ATOM   1763  CA  GLU X 116      51.713  65.467  56.174  1.00  0.00      PROA  
ATOM   1764  HA  GLU X 116      51.504  66.454  55.790  1.00  0.00      PROA  
ATOM   1765  CB  GLU X 116      50.336  64.846  56.333  1.00  0.00      PROA  
ATOM   1766  HB1 GLU X 116      49.696  65.400  57.051  1.00  0.00      PROA  
ATOM   1767  HB2 GLU X 116      50.398  63.801  56.705  1.00  0.00      PROA  
ATOM   1768  CG  GLU X 116      49.663  64.985  54.901  1.00  0.00      PROA  
ATOM   1769  HG1 GLU X 116      50.384  64.575  54.162  1.00  0.00      PROA  
ATOM   1770  HG2 GLU X 116      49.661  66.062  54.630  1.00  0.00      PROA  
ATOM   1771  CD  GLU X 116      48.324  64.336  54.690  1.00  0.00      PROA  
ATOM   1772  OE1 GLU X 116      48.222  63.451  53.833  1.00  0.00      PROA  
ATOM   1773  OE2 GLU X 116      47.424  64.647  55.550  1.00  0.00      PROA  
ATOM   1774  C   GLU X 116      52.355  65.601  57.571  1.00  0.00      PROA  
ATOM   1775  O   GLU X 116      52.937  64.661  58.051  1.00  0.00      PROA  
ATOM   1776  N   ASP X 117      52.140  66.756  58.193  1.00  0.00      PROA  
ATOM   1777  HN  ASP X 117      51.563  67.475  57.814  1.00  0.00      PROA  
ATOM   1778  CA  ASP X 117      52.598  67.063  59.533  1.00  0.00      PROA  
ATOM   1779  HA  ASP X 117      53.628  66.740  59.503  1.00  0.00      PROA  
ATOM   1780  CB  ASP X 117      52.645  68.635  59.816  1.00  0.00      PROA  
ATOM   1781  HB1 ASP X 117      53.232  69.000  58.946  1.00  0.00      PROA  
ATOM   1782  HB2 ASP X 117      53.061  68.851  60.824  1.00  0.00      PROA  
ATOM   1783  CG  ASP X 117      51.241  69.301  59.871  1.00  0.00      PROA  
ATOM   1784  OD1 ASP X 117      50.262  68.741  59.358  1.00  0.00      PROA  
ATOM   1785  OD2 ASP X 117      51.142  70.387  60.464  1.00  0.00      PROA  
ATOM   1786  C   ASP X 117      51.971  66.032  60.547  1.00  0.00      PROA  
ATOM   1787  O   ASP X 117      52.651  65.575  61.485  1.00  0.00      PROA  
ATOM   1788  N   GLU X 118      50.659  65.736  60.409  1.00  0.00      PROA  
ATOM   1789  HN  GLU X 118      50.116  66.277  59.771  1.00  0.00      PROA  
ATOM   1790  CA  GLU X 118      49.935  64.638  61.084  1.00  0.00      PROA  
ATOM   1791  HA  GLU X 118      49.680  64.946  62.087  1.00  0.00      PROA  
ATOM   1792  CB  GLU X 118      48.606  64.425  60.292  1.00  0.00      PROA  
ATOM   1793  HB1 GLU X 118      48.003  63.615  60.756  1.00  0.00      PROA  
ATOM   1794  HB2 GLU X 118      48.824  64.007  59.287  1.00  0.00      PROA  
ATOM   1795  CG  GLU X 118      47.782  65.742  60.266  1.00  0.00      PROA  
ATOM   1796  HG1 GLU X 118      48.374  66.460  59.660  1.00  0.00      PROA  
ATOM   1797  HG2 GLU X 118      47.601  66.067  61.313  1.00  0.00      PROA  
ATOM   1798  CD  GLU X 118      46.433  65.538  59.605  1.00  0.00      PROA  
ATOM   1799  OE1 GLU X 118      46.131  64.476  59.041  1.00  0.00      PROA  
ATOM   1800  OE2 GLU X 118      45.792  66.610  59.434  1.00  0.00      PROA  
ATOM   1801  C   GLU X 118      50.756  63.302  61.270  1.00  0.00      PROA  
ATOM   1802  O   GLU X 118      50.877  62.713  62.312  1.00  0.00      PROA  
ATOM   1803  N   GLU X 119      51.432  62.816  60.221  1.00  0.00      PROA  
ATOM   1804  HN  GLU X 119      51.474  63.267  59.333  1.00  0.00      PROA  
ATOM   1805  CA  GLU X 119      52.278  61.624  60.192  1.00  0.00      PROA  
ATOM   1806  HA  GLU X 119      51.861  60.807  60.762  1.00  0.00      PROA  
ATOM   1807  CB  GLU X 119      52.329  60.960  58.715  1.00  0.00      PROA  
ATOM   1808  HB1 GLU X 119      53.099  60.160  58.730  1.00  0.00      PROA  
ATOM   1809  HB2 GLU X 119      52.582  61.794  58.026  1.00  0.00      PROA  
ATOM   1810  CG  GLU X 119      51.029  60.177  58.469  1.00  0.00      PROA  
ATOM   1811  HG1 GLU X 119      50.635  59.808  59.440  1.00  0.00      PROA  
ATOM   1812  HG2 GLU X 119      51.346  59.325  57.830  1.00  0.00      PROA  
ATOM   1813  CD  GLU X 119      49.917  60.898  57.731  1.00  0.00      PROA  
ATOM   1814  OE1 GLU X 119      48.707  60.740  58.209  1.00  0.00      PROA  
ATOM   1815  OE2 GLU X 119      50.197  61.529  56.700  1.00  0.00      PROA  
ATOM   1816  C   GLU X 119      53.633  61.902  60.806  1.00  0.00      PROA  
ATOM   1817  O   GLU X 119      54.262  60.997  61.376  1.00  0.00      PROA  
ATOM   1818  N   LEU X 120      54.139  63.186  60.809  1.00  0.00      PROA  
ATOM   1819  HN  LEU X 120      53.646  63.883  60.294  1.00  0.00      PROA  
ATOM   1820  CA  LEU X 120      55.383  63.531  61.430  1.00  0.00      PROA  
ATOM   1821  HA  LEU X 120      56.032  62.708  61.171  1.00  0.00      PROA  
ATOM   1822  CB  LEU X 120      55.937  64.904  60.945  1.00  0.00      PROA  
ATOM   1823  HB1 LEU X 120      56.805  65.210  61.567  1.00  0.00      PROA  
ATOM   1824  HB2 LEU X 120      55.040  65.518  61.175  1.00  0.00      PROA  
ATOM   1825  CG  LEU X 120      56.319  65.035  59.491  1.00  0.00      PROA  
ATOM   1826  HG  LEU X 120      55.435  65.020  58.819  1.00  0.00      PROA  
ATOM   1827  CD1 LEU X 120      56.892  66.420  59.258  1.00  0.00      PROA  
ATOM   1828 HD11 LEU X 120      56.477  67.171  59.964  1.00  0.00      PROA  
ATOM   1829 HD12 LEU X 120      56.756  66.636  58.177  1.00  0.00      PROA  
ATOM   1830 HD13 LEU X 120      57.962  66.490  59.546  1.00  0.00      PROA  
ATOM   1831  CD2 LEU X 120      57.281  63.904  59.052  1.00  0.00      PROA  
ATOM   1832 HD21 LEU X 120      58.144  63.835  59.749  1.00  0.00      PROA  
ATOM   1833 HD22 LEU X 120      57.850  64.207  58.148  1.00  0.00      PROA  
ATOM   1834 HD23 LEU X 120      56.846  62.882  59.022  1.00  0.00      PROA  
ATOM   1835  C   LEU X 120      55.334  63.606  62.931  1.00  0.00      PROA  
ATOM   1836  O   LEU X 120      56.405  63.518  63.564  1.00  0.00      PROA  
ATOM   1837  N   THR X 121      54.073  63.773  63.424  1.00  0.00      PROA  
ATOM   1838  HN  THR X 121      53.321  64.026  62.819  1.00  0.00      PROA  
ATOM   1839  CA  THR X 121      53.827  63.693  64.828  1.00  0.00      PROA  
ATOM   1840  HA  THR X 121      54.685  63.972  65.421  1.00  0.00      PROA  
ATOM   1841  CB  THR X 121      52.796  64.750  65.253  1.00  0.00      PROA  
ATOM   1842  HB  THR X 121      52.714  64.821  66.359  1.00  0.00      PROA  
ATOM   1843  OG1 THR X 121      51.542  64.592  64.655  1.00  0.00      PROA  
ATOM   1844  HG1 THR X 121      51.634  64.458  63.709  1.00  0.00      PROA  
ATOM   1845  CG2 THR X 121      53.188  66.184  64.846  1.00  0.00      PROA  
ATOM   1846 HG21 THR X 121      54.214  66.475  65.157  1.00  0.00      PROA  
ATOM   1847 HG22 THR X 121      52.563  66.910  65.408  1.00  0.00      PROA  
ATOM   1848 HG23 THR X 121      53.237  66.369  63.751  1.00  0.00      PROA  
ATOM   1849  C   THR X 121      53.314  62.363  65.293  1.00  0.00      PROA  
ATOM   1850  O   THR X 121      52.978  62.211  66.496  1.00  0.00      PROA  
ATOM   1851  N   ARG X 122      53.028  61.420  64.380  1.00  0.00      PROA  
ATOM   1852  HN  ARG X 122      53.375  61.476  63.447  1.00  0.00      PROA  
ATOM   1853  CA  ARG X 122      52.230  60.230  64.746  1.00  0.00      PROA  
ATOM   1854  HA  ARG X 122      51.809  60.397  65.726  1.00  0.00      PROA  
ATOM   1855  CB  ARG X 122      51.097  59.976  63.715  1.00  0.00      PROA  
ATOM   1856  HB1 ARG X 122      51.518  59.932  62.688  1.00  0.00      PROA  
ATOM   1857  HB2 ARG X 122      50.360  60.806  63.758  1.00  0.00      PROA  
ATOM   1858  CG  ARG X 122      50.416  58.557  63.740  1.00  0.00      PROA  
ATOM   1859  HG1 ARG X 122      50.127  58.388  64.800  1.00  0.00      PROA  
ATOM   1860  HG2 ARG X 122      51.171  57.763  63.558  1.00  0.00      PROA  
ATOM   1861  CD  ARG X 122      49.143  58.559  62.931  1.00  0.00      PROA  
ATOM   1862  HD1 ARG X 122      49.271  59.165  62.008  1.00  0.00      PROA  
ATOM   1863  HD2 ARG X 122      48.302  59.031  63.483  1.00  0.00      PROA  
ATOM   1864  NE  ARG X 122      48.788  57.134  62.619  1.00  0.00      PROA  
ATOM   1865  HE  ARG X 122      49.439  56.381  62.514  1.00  0.00      PROA  
ATOM   1866  CZ  ARG X 122      47.505  56.801  62.322  1.00  0.00      PROA  
ATOM   1867  NH1 ARG X 122      46.478  57.529  62.647  1.00  0.00      PROA  
ATOM   1868 HH11 ARG X 122      45.539  57.197  62.550  1.00  0.00      PROA  
ATOM   1869 HH12 ARG X 122      46.509  58.451  63.030  1.00  0.00      PROA  
ATOM   1870  NH2 ARG X 122      47.285  55.572  61.904  1.00  0.00      PROA  
ATOM   1871 HH21 ARG X 122      46.330  55.410  61.658  1.00  0.00      PROA  
ATOM   1872 HH22 ARG X 122      47.994  54.952  61.568  1.00  0.00      PROA  
ATOM   1873  C   ARG X 122      53.091  59.030  64.931  1.00  0.00      PROA  
ATOM   1874  O   ARG X 122      53.675  58.601  63.956  1.00  0.00      PROA  
ATOM   1875  N   ILE X 123      53.282  58.456  66.152  1.00  0.00      PROA  
ATOM   1876  HN  ILE X 123      52.795  58.783  66.958  1.00  0.00      PROA  
ATOM   1877  CA  ILE X 123      54.271  57.389  66.426  1.00  0.00      PROA  
ATOM   1878  HA  ILE X 123      54.997  57.345  65.628  1.00  0.00      PROA  
ATOM   1879  CB  ILE X 123      55.011  57.453  67.769  1.00  0.00      PROA  
ATOM   1880  HB  ILE X 123      54.267  57.945  68.431  1.00  0.00      PROA  
ATOM   1881  CG2 ILE X 123      55.359  56.131  68.391  1.00  0.00      PROA  
ATOM   1882 HG21 ILE X 123      56.006  56.327  69.272  1.00  0.00      PROA  
ATOM   1883 HG22 ILE X 123      55.910  55.397  67.764  1.00  0.00      PROA  
ATOM   1884 HG23 ILE X 123      54.485  55.611  68.839  1.00  0.00      PROA  
ATOM   1885  CG1 ILE X 123      56.211  58.333  67.614  1.00  0.00      PROA  
ATOM   1886 HG11 ILE X 123      56.568  58.594  68.633  1.00  0.00      PROA  
ATOM   1887 HG12 ILE X 123      55.958  59.216  66.990  1.00  0.00      PROA  
ATOM   1888  CD  ILE X 123      57.490  57.624  67.001  1.00  0.00      PROA  
ATOM   1889  HD1 ILE X 123      58.124  58.447  66.607  1.00  0.00      PROA  
ATOM   1890  HD2 ILE X 123      57.254  57.053  66.078  1.00  0.00      PROA  
ATOM   1891  HD3 ILE X 123      58.040  57.090  67.805  1.00  0.00      PROA  
ATOM   1892  C   ILE X 123      53.472  56.147  66.235  1.00  0.00      PROA  
ATOM   1893  O   ILE X 123      52.373  56.006  66.786  1.00  0.00      PROA  
ATOM   1894  N   PHE X 124      53.981  55.137  65.498  1.00  0.00      PROA  
ATOM   1895  HN  PHE X 124      54.916  55.161  65.155  1.00  0.00      PROA  
ATOM   1896  CA  PHE X 124      53.356  53.880  65.345  1.00  0.00      PROA  
ATOM   1897  HA  PHE X 124      52.394  53.867  65.837  1.00  0.00      PROA  
ATOM   1898  CB  PHE X 124      53.202  53.429  63.837  1.00  0.00      PROA  
ATOM   1899  HB1 PHE X 124      54.176  53.178  63.365  1.00  0.00      PROA  
ATOM   1900  HB2 PHE X 124      52.779  54.260  63.233  1.00  0.00      PROA  
ATOM   1901  CG  PHE X 124      52.255  52.259  63.562  1.00  0.00      PROA  
ATOM   1902  CD1 PHE X 124      50.896  52.324  64.061  1.00  0.00      PROA  
ATOM   1903  HD1 PHE X 124      50.559  53.191  64.608  1.00  0.00      PROA  
ATOM   1904  CE1 PHE X 124      49.998  51.301  63.763  1.00  0.00      PROA  
ATOM   1905  HE1 PHE X 124      48.966  51.367  64.074  1.00  0.00      PROA  
ATOM   1906  CZ  PHE X 124      50.419  50.122  63.069  1.00  0.00      PROA  
ATOM   1907  HZ  PHE X 124      49.751  49.339  62.739  1.00  0.00      PROA  
ATOM   1908  CD2 PHE X 124      52.592  51.241  62.755  1.00  0.00      PROA  
ATOM   1909  HD2 PHE X 124      53.555  51.156  62.273  1.00  0.00      PROA  
ATOM   1910  CE2 PHE X 124      51.684  50.135  62.467  1.00  0.00      PROA  
ATOM   1911  HE2 PHE X 124      51.903  49.303  61.813  1.00  0.00      PROA  
ATOM   1912  C   PHE X 124      54.143  52.839  66.143  1.00  0.00      PROA  
ATOM   1913  O   PHE X 124      55.347  52.609  65.927  1.00  0.00      PROA  
ATOM   1914  N   VAL X 125      53.432  52.114  67.041  1.00  0.00      PROA  
ATOM   1915  HN  VAL X 125      52.444  52.205  67.142  1.00  0.00      PROA  
ATOM   1916  CA  VAL X 125      54.038  51.123  67.883  1.00  0.00      PROA  
ATOM   1917  HA  VAL X 125      55.067  50.915  67.626  1.00  0.00      PROA  
ATOM   1918  CB  VAL X 125      54.096  51.703  69.330  1.00  0.00      PROA  
ATOM   1919  HB  VAL X 125      54.354  50.901  70.054  1.00  0.00      PROA  
ATOM   1920  CG1 VAL X 125      55.376  52.577  69.361  1.00  0.00      PROA  
ATOM   1921 HG11 VAL X 125      56.214  51.850  69.292  1.00  0.00      PROA  
ATOM   1922 HG12 VAL X 125      55.323  53.138  70.318  1.00  0.00      PROA  
ATOM   1923 HG13 VAL X 125      55.415  53.343  68.558  1.00  0.00      PROA  
ATOM   1924  CG2 VAL X 125      52.761  52.487  69.860  1.00  0.00      PROA  
ATOM   1925 HG21 VAL X 125      51.847  51.866  69.743  1.00  0.00      PROA  
ATOM   1926 HG22 VAL X 125      52.727  53.503  69.412  1.00  0.00      PROA  
ATOM   1927 HG23 VAL X 125      52.850  52.626  70.959  1.00  0.00      PROA  
ATOM   1928  C   VAL X 125      53.376  49.821  67.940  1.00  0.00      PROA  
ATOM   1929  O   VAL X 125      52.209  49.708  67.580  1.00  0.00      PROA  
ATOM   1930  N   MET X 126      54.135  48.819  68.444  1.00  0.00      PROA  
ATOM   1931  HN  MET X 126      55.075  49.012  68.711  1.00  0.00      PROA  
ATOM   1932  CA  MET X 126      53.513  47.511  68.637  1.00  0.00      PROA  
ATOM   1933  HA  MET X 126      52.462  47.441  68.393  1.00  0.00      PROA  
ATOM   1934  CB  MET X 126      54.128  46.447  67.740  1.00  0.00      PROA  
ATOM   1935  HB1 MET X 126      53.798  46.463  66.679  1.00  0.00      PROA  
ATOM   1936  HB2 MET X 126      53.662  45.483  68.037  1.00  0.00      PROA  
ATOM   1937  CG  MET X 126      55.630  46.260  67.753  1.00  0.00      PROA  
ATOM   1938  HG1 MET X 126      55.901  46.134  68.824  1.00  0.00      PROA  
ATOM   1939  HG2 MET X 126      56.127  47.182  67.384  1.00  0.00      PROA  
ATOM   1940  SD  MET X 126      56.060  44.916  66.677  1.00  0.00      PROA  
ATOM   1941  CE  MET X 126      57.636  44.278  67.381  1.00  0.00      PROA  
ATOM   1942  HE1 MET X 126      57.685  44.452  68.478  1.00  0.00      PROA  
ATOM   1943  HE2 MET X 126      58.524  44.810  66.979  1.00  0.00      PROA  
ATOM   1944  HE3 MET X 126      57.672  43.179  67.229  1.00  0.00      PROA  
ATOM   1945  C   MET X 126      53.594  47.050  70.044  1.00  0.00      PROA  
ATOM   1946  O   MET X 126      54.611  47.268  70.729  1.00  0.00      PROA  
ATOM   1947  N   ILE X 127      52.523  46.465  70.650  1.00  0.00      PROA  
ATOM   1948  HN  ILE X 127      51.753  46.165  70.092  1.00  0.00      PROA  
ATOM   1949  CA  ILE X 127      52.280  46.365  72.053  1.00  0.00      PROA  
ATOM   1950  HA  ILE X 127      53.247  46.325  72.531  1.00  0.00      PROA  
ATOM   1951  CB  ILE X 127      51.530  47.519  72.535  1.00  0.00      PROA  
ATOM   1952  HB  ILE X 127      50.992  47.280  73.478  1.00  0.00      PROA  
ATOM   1953  CG2 ILE X 127      52.491  48.678  72.931  1.00  0.00      PROA  
ATOM   1954 HG21 ILE X 127      53.125  48.386  73.794  1.00  0.00      PROA  
ATOM   1955 HG22 ILE X 127      52.042  49.682  73.090  1.00  0.00      PROA  
ATOM   1956 HG23 ILE X 127      53.249  48.855  72.139  1.00  0.00      PROA  
ATOM   1957  CG1 ILE X 127      50.472  48.024  71.498  1.00  0.00      PROA  
ATOM   1958 HG11 ILE X 127      49.911  47.146  71.113  1.00  0.00      PROA  
ATOM   1959 HG12 ILE X 127      50.911  48.602  70.657  1.00  0.00      PROA  
ATOM   1960  CD  ILE X 127      49.508  49.058  72.162  1.00  0.00      PROA  
ATOM   1961  HD1 ILE X 127      48.953  48.608  73.013  1.00  0.00      PROA  
ATOM   1962  HD2 ILE X 127      48.714  49.280  71.417  1.00  0.00      PROA  
ATOM   1963  HD3 ILE X 127      50.025  49.997  72.453  1.00  0.00      PROA  
ATOM   1964  C   ILE X 127      51.564  45.133  72.374  1.00  0.00      PROA  
ATOM   1965  O   ILE X 127      50.880  44.680  71.487  1.00  0.00      PROA  
ATOM   1966  N   PRO X 128      51.640  44.454  73.565  1.00  0.00      PROA  
ATOM   1967  CD  PRO X 128      52.622  44.810  74.617  1.00  0.00      PROA  
ATOM   1968  HD1 PRO X 128      52.346  45.840  74.925  1.00  0.00      PROA  
ATOM   1969  HD2 PRO X 128      53.602  44.889  74.102  1.00  0.00      PROA  
ATOM   1970  CA  PRO X 128      50.672  43.474  74.044  1.00  0.00      PROA  
ATOM   1971  HA  PRO X 128      50.931  42.613  73.445  1.00  0.00      PROA  
ATOM   1972  CB  PRO X 128      51.016  43.219  75.579  1.00  0.00      PROA  
ATOM   1973  HB1 PRO X 128      51.229  42.141  75.748  1.00  0.00      PROA  
ATOM   1974  HB2 PRO X 128      50.230  43.724  76.180  1.00  0.00      PROA  
ATOM   1975  CG  PRO X 128      52.462  43.720  75.693  1.00  0.00      PROA  
ATOM   1976  HG1 PRO X 128      52.677  44.055  76.730  1.00  0.00      PROA  
ATOM   1977  HG2 PRO X 128      53.116  42.844  75.497  1.00  0.00      PROA  
ATOM   1978  C   PRO X 128      49.227  43.719  73.772  1.00  0.00      PROA  
ATOM   1979  O   PRO X 128      48.860  44.916  73.866  1.00  0.00      PROA  
ATOM   1980  N   LYS X 129      48.391  42.711  73.559  1.00  0.00      PROA  
ATOM   1981  HN  LYS X 129      48.752  41.808  73.343  1.00  0.00      PROA  
ATOM   1982  CA  LYS X 129      46.934  42.903  73.357  1.00  0.00      PROA  
ATOM   1983  HA  LYS X 129      46.873  43.635  72.564  1.00  0.00      PROA  
ATOM   1984  CB  LYS X 129      46.277  41.535  72.948  1.00  0.00      PROA  
ATOM   1985  HB1 LYS X 129      45.178  41.692  72.949  1.00  0.00      PROA  
ATOM   1986  HB2 LYS X 129      46.591  40.784  73.704  1.00  0.00      PROA  
ATOM   1987  CG  LYS X 129      46.825  40.965  71.616  1.00  0.00      PROA  
ATOM   1988  HG1 LYS X 129      47.928  40.891  71.502  1.00  0.00      PROA  
ATOM   1989  HG2 LYS X 129      46.711  41.845  70.946  1.00  0.00      PROA  
ATOM   1990  CD  LYS X 129      46.232  39.632  71.119  1.00  0.00      PROA  
ATOM   1991  HD1 LYS X 129      45.124  39.671  71.175  1.00  0.00      PROA  
ATOM   1992  HD2 LYS X 129      46.469  38.920  71.939  1.00  0.00      PROA  
ATOM   1993  CE  LYS X 129      46.781  39.098  69.737  1.00  0.00      PROA  
ATOM   1994  HE1 LYS X 129      47.830  38.861  70.017  1.00  0.00      PROA  
ATOM   1995  HE2 LYS X 129      46.814  39.896  68.965  1.00  0.00      PROA  
ATOM   1996  NZ  LYS X 129      46.123  37.965  69.115  1.00  0.00      PROA  
ATOM   1997  HZ1 LYS X 129      45.143  38.260  68.933  1.00  0.00      PROA  
ATOM   1998  HZ2 LYS X 129      46.135  37.090  69.677  1.00  0.00      PROA  
ATOM   1999  HZ3 LYS X 129      46.588  37.779  68.204  1.00  0.00      PROA  
ATOM   2000  C   LYS X 129      46.103  43.323  74.595  1.00  0.00      PROA  
ATOM   2001  O   LYS X 129      45.190  44.048  74.376  1.00  0.00      PROA  
ATOM   2002  N   SER X 130      46.477  42.994  75.834  1.00  0.00      PROA  
ATOM   2003  HN  SER X 130      47.151  42.269  75.953  1.00  0.00      PROA  
ATOM   2004  CA  SER X 130      45.869  43.708  77.011  1.00  0.00      PROA  
ATOM   2005  HA  SER X 130      44.812  43.810  76.819  1.00  0.00      PROA  
ATOM   2006  CB  SER X 130      45.993  42.869  78.346  1.00  0.00      PROA  
ATOM   2007  HB1 SER X 130      45.339  41.987  78.178  1.00  0.00      PROA  
ATOM   2008  HB2 SER X 130      45.617  43.489  79.187  1.00  0.00      PROA  
ATOM   2009  OG  SER X 130      47.323  42.513  78.572  1.00  0.00      PROA  
ATOM   2010  HG1 SER X 130      47.605  41.960  77.839  1.00  0.00      PROA  
ATOM   2011  C   SER X 130      46.439  45.098  77.320  1.00  0.00      PROA  
ATOM   2012  O   SER X 130      46.153  45.739  78.294  1.00  0.00      PROA  
ATOM   2013  N   TYR X 131      47.339  45.653  76.437  1.00  0.00      PROA  
ATOM   2014  HN  TYR X 131      47.875  45.064  75.838  1.00  0.00      PROA  
ATOM   2015  CA  TYR X 131      47.892  46.985  76.661  1.00  0.00      PROA  
ATOM   2016  HA  TYR X 131      48.056  47.241  77.696  1.00  0.00      PROA  
ATOM   2017  CB  TYR X 131      49.221  47.141  75.859  1.00  0.00      PROA  
ATOM   2018  HB1 TYR X 131      48.917  47.539  74.868  1.00  0.00      PROA  
ATOM   2019  HB2 TYR X 131      49.585  46.121  75.608  1.00  0.00      PROA  
ATOM   2020  CG  TYR X 131      50.185  48.054  76.434  1.00  0.00      PROA  
ATOM   2021  CD1 TYR X 131      50.042  49.425  76.331  1.00  0.00      PROA  
ATOM   2022  HD1 TYR X 131      49.113  49.854  75.988  1.00  0.00      PROA  
ATOM   2023  CE1 TYR X 131      51.008  50.279  76.774  1.00  0.00      PROA  
ATOM   2024  HE1 TYR X 131      50.688  51.300  76.924  1.00  0.00      PROA  
ATOM   2025  CZ  TYR X 131      52.169  49.757  77.277  1.00  0.00      PROA  
ATOM   2026  OH  TYR X 131      52.987  50.617  77.973  1.00  0.00      PROA  
ATOM   2027  HH  TYR X 131      53.715  50.146  78.385  1.00  0.00      PROA  
ATOM   2028  CD2 TYR X 131      51.455  47.520  76.816  1.00  0.00      PROA  
ATOM   2029  HD2 TYR X 131      51.703  46.470  76.784  1.00  0.00      PROA  
ATOM   2030  CE2 TYR X 131      52.428  48.340  77.251  1.00  0.00      PROA  
ATOM   2031  HE2 TYR X 131      53.283  47.952  77.784  1.00  0.00      PROA  
ATOM   2032  C   TYR X 131      46.878  47.930  76.119  1.00  0.00      PROA  
ATOM   2033  O   TYR X 131      46.450  48.058  74.980  1.00  0.00      PROA  
ATOM   2034  N   THR X 132      46.346  48.739  77.103  1.00  0.00      PROA  
ATOM   2035  HN  THR X 132      46.704  48.574  78.020  1.00  0.00      PROA  
ATOM   2036  CA  THR X 132      45.347  49.740  76.779  1.00  0.00      PROA  
ATOM   2037  HA  THR X 132      44.781  49.342  75.951  1.00  0.00      PROA  
ATOM   2038  CB  THR X 132      44.367  49.870  77.923  1.00  0.00      PROA  
ATOM   2039  HB  THR X 132      44.216  48.883  78.411  1.00  0.00      PROA  
ATOM   2040  OG1 THR X 132      43.114  50.326  77.417  1.00  0.00      PROA  
ATOM   2041  HG1 THR X 132      42.582  49.536  77.293  1.00  0.00      PROA  
ATOM   2042  CG2 THR X 132      44.745  50.859  79.042  1.00  0.00      PROA  
ATOM   2043 HG21 THR X 132      44.122  50.863  79.961  1.00  0.00      PROA  
ATOM   2044 HG22 THR X 132      44.786  51.920  78.715  1.00  0.00      PROA  
ATOM   2045 HG23 THR X 132      45.769  50.573  79.364  1.00  0.00      PROA  
ATOM   2046  C   THR X 132      45.810  51.107  76.389  1.00  0.00      PROA  
ATOM   2047  O   THR X 132      46.984  51.444  76.552  1.00  0.00      PROA  
ATOM   2048  N   GLU X 133      44.819  51.917  75.856  1.00  0.00      PROA  
ATOM   2049  HN  GLU X 133      43.910  51.506  75.888  1.00  0.00      PROA  
ATOM   2050  CA  GLU X 133      44.824  53.213  75.241  1.00  0.00      PROA  
ATOM   2051  HA  GLU X 133      45.478  53.188  74.382  1.00  0.00      PROA  
ATOM   2052  CB  GLU X 133      43.388  53.462  74.642  1.00  0.00      PROA  
ATOM   2053  HB1 GLU X 133      43.094  54.517  74.456  1.00  0.00      PROA  
ATOM   2054  HB2 GLU X 133      42.646  53.179  75.420  1.00  0.00      PROA  
ATOM   2055  CG  GLU X 133      43.198  52.759  73.244  1.00  0.00      PROA  
ATOM   2056  HG1 GLU X 133      43.165  51.651  73.325  1.00  0.00      PROA  
ATOM   2057  HG2 GLU X 133      44.129  52.966  72.675  1.00  0.00      PROA  
ATOM   2058  CD  GLU X 133      42.011  53.219  72.444  1.00  0.00      PROA  
ATOM   2059  OE1 GLU X 133      41.315  54.197  72.767  1.00  0.00      PROA  
ATOM   2060  OE2 GLU X 133      41.817  52.628  71.332  1.00  0.00      PROA  
ATOM   2061  C   GLU X 133      45.365  54.381  76.220  1.00  0.00      PROA  
ATOM   2062  O   GLU X 133      46.274  55.194  75.902  1.00  0.00      PROA  
ATOM   2063  N   GLU X 134      44.833  54.400  77.469  1.00  0.00      PROA  
ATOM   2064  HN  GLU X 134      43.958  54.012  77.751  1.00  0.00      PROA  
ATOM   2065  CA  GLU X 134      45.342  55.217  78.593  1.00  0.00      PROA  
ATOM   2066  HA  GLU X 134      45.358  56.276  78.383  1.00  0.00      PROA  
ATOM   2067  CB  GLU X 134      44.447  55.046  79.836  1.00  0.00      PROA  
ATOM   2068  HB1 GLU X 134      44.395  53.962  80.073  1.00  0.00      PROA  
ATOM   2069  HB2 GLU X 134      43.458  55.426  79.501  1.00  0.00      PROA  
ATOM   2070  CG  GLU X 134      45.019  55.685  81.147  1.00  0.00      PROA  
ATOM   2071  HG1 GLU X 134      45.414  56.698  80.921  1.00  0.00      PROA  
ATOM   2072  HG2 GLU X 134      45.870  55.109  81.570  1.00  0.00      PROA  
ATOM   2073  CD  GLU X 134      43.922  55.743  82.198  1.00  0.00      PROA  
ATOM   2074  OE1 GLU X 134      43.296  56.820  82.301  1.00  0.00      PROA  
ATOM   2075  OE2 GLU X 134      43.771  54.823  83.006  1.00  0.00      PROA  
ATOM   2076  C   GLU X 134      46.803  54.886  79.021  1.00  0.00      PROA  
ATOM   2077  O   GLU X 134      47.618  55.749  79.278  1.00  0.00      PROA  
ATOM   2078  N   ASP X 135      47.121  53.603  79.107  1.00  0.00      PROA  
ATOM   2079  HN  ASP X 135      46.494  52.851  78.919  1.00  0.00      PROA  
ATOM   2080  CA  ASP X 135      48.438  53.236  79.633  1.00  0.00      PROA  
ATOM   2081  HA  ASP X 135      48.725  53.911  80.426  1.00  0.00      PROA  
ATOM   2082  CB  ASP X 135      48.427  51.755  80.077  1.00  0.00      PROA  
ATOM   2083  HB1 ASP X 135      49.410  51.364  80.419  1.00  0.00      PROA  
ATOM   2084  HB2 ASP X 135      48.250  51.137  79.171  1.00  0.00      PROA  
ATOM   2085  CG  ASP X 135      47.422  51.423  81.156  1.00  0.00      PROA  
ATOM   2086  OD1 ASP X 135      46.708  52.365  81.693  1.00  0.00      PROA  
ATOM   2087  OD2 ASP X 135      47.315  50.220  81.482  1.00  0.00      PROA  
ATOM   2088  C   ASP X 135      49.525  53.364  78.572  1.00  0.00      PROA  
ATOM   2089  O   ASP X 135      50.713  53.575  78.938  1.00  0.00      PROA  
ATOM   2090  N   LEU X 136      49.092  53.280  77.316  1.00  0.00      PROA  
ATOM   2091  HN  LEU X 136      48.182  52.951  77.073  1.00  0.00      PROA  
ATOM   2092  CA  LEU X 136      49.820  53.635  76.144  1.00  0.00      PROA  
ATOM   2093  HA  LEU X 136      50.796  53.176  76.106  1.00  0.00      PROA  
ATOM   2094  CB  LEU X 136      49.053  53.341  74.854  1.00  0.00      PROA  
ATOM   2095  HB1 LEU X 136      48.009  53.695  74.715  1.00  0.00      PROA  
ATOM   2096  HB2 LEU X 136      49.057  52.254  75.080  1.00  0.00      PROA  
ATOM   2097  CG  LEU X 136      49.890  53.608  73.596  1.00  0.00      PROA  
ATOM   2098  HG  LEU X 136      50.075  54.702  73.563  1.00  0.00      PROA  
ATOM   2099  CD1 LEU X 136      51.335  53.056  73.717  1.00  0.00      PROA  
ATOM   2100 HD11 LEU X 136      52.012  53.317  74.560  1.00  0.00      PROA  
ATOM   2101 HD12 LEU X 136      51.847  53.416  72.799  1.00  0.00      PROA  
ATOM   2102 HD13 LEU X 136      51.200  51.957  73.637  1.00  0.00      PROA  
ATOM   2103  CD2 LEU X 136      49.205  53.243  72.265  1.00  0.00      PROA  
ATOM   2104 HD21 LEU X 136      48.346  53.942  72.164  1.00  0.00      PROA  
ATOM   2105 HD22 LEU X 136      48.872  52.190  72.138  1.00  0.00      PROA  
ATOM   2106 HD23 LEU X 136      49.971  53.459  71.489  1.00  0.00      PROA  
ATOM   2107  C   LEU X 136      50.269  55.121  76.210  1.00  0.00      PROA  
ATOM   2108  O   LEU X 136      51.470  55.448  76.213  1.00  0.00      PROA  
ATOM   2109  N   ARG X 137      49.253  55.929  76.459  1.00  0.00      PROA  
ATOM   2110  HN  ARG X 137      48.317  55.609  76.588  1.00  0.00      PROA  
ATOM   2111  CA  ARG X 137      49.467  57.395  76.575  1.00  0.00      PROA  
ATOM   2112  HA  ARG X 137      49.921  57.770  75.669  1.00  0.00      PROA  
ATOM   2113  CB  ARG X 137      48.027  58.012  76.799  1.00  0.00      PROA  
ATOM   2114  HB1 ARG X 137      47.436  57.517  77.600  1.00  0.00      PROA  
ATOM   2115  HB2 ARG X 137      47.474  57.620  75.918  1.00  0.00      PROA  
ATOM   2116  CG  ARG X 137      47.820  59.501  76.877  1.00  0.00      PROA  
ATOM   2117  HG1 ARG X 137      47.652  59.957  75.878  1.00  0.00      PROA  
ATOM   2118  HG2 ARG X 137      48.712  60.026  77.279  1.00  0.00      PROA  
ATOM   2119  CD  ARG X 137      46.763  59.901  77.907  1.00  0.00      PROA  
ATOM   2120  HD1 ARG X 137      46.679  60.996  78.074  1.00  0.00      PROA  
ATOM   2121  HD2 ARG X 137      47.043  59.457  78.887  1.00  0.00      PROA  
ATOM   2122  NE  ARG X 137      45.454  59.320  77.544  1.00  0.00      PROA  
ATOM   2123  HE  ARG X 137      45.355  58.798  76.696  1.00  0.00      PROA  
ATOM   2124  CZ  ARG X 137      44.339  59.417  78.228  1.00  0.00      PROA  
ATOM   2125  NH1 ARG X 137      44.392  59.963  79.437  1.00  0.00      PROA  
ATOM   2126 HH11 ARG X 137      45.265  60.151  79.885  1.00  0.00      PROA  
ATOM   2127 HH12 ARG X 137      43.604  59.928  80.053  1.00  0.00      PROA  
ATOM   2128  NH2 ARG X 137      43.156  59.033  77.878  1.00  0.00      PROA  
ATOM   2129 HH21 ARG X 137      42.923  58.633  76.992  1.00  0.00      PROA  
ATOM   2130 HH22 ARG X 137      42.460  59.327  78.534  1.00  0.00      PROA  
ATOM   2131  C   ARG X 137      50.321  57.774  77.748  1.00  0.00      PROA  
ATOM   2132  O   ARG X 137      51.263  58.556  77.594  1.00  0.00      PROA  
ATOM   2133  N   GLU X 138      50.010  57.144  78.918  1.00  0.00      PROA  
ATOM   2134  HN  GLU X 138      49.177  56.599  78.966  1.00  0.00      PROA  
ATOM   2135  CA  GLU X 138      50.920  57.248  80.065  1.00  0.00      PROA  
ATOM   2136  HA  GLU X 138      51.022  58.286  80.344  1.00  0.00      PROA  
ATOM   2137  CB  GLU X 138      50.210  56.610  81.258  1.00  0.00      PROA  
ATOM   2138  HB1 GLU X 138      50.968  56.483  82.060  1.00  0.00      PROA  
ATOM   2139  HB2 GLU X 138      49.802  55.618  80.971  1.00  0.00      PROA  
ATOM   2140  CG  GLU X 138      48.957  57.403  81.767  1.00  0.00      PROA  
ATOM   2141  HG1 GLU X 138      48.469  56.707  82.482  1.00  0.00      PROA  
ATOM   2142  HG2 GLU X 138      48.259  57.657  80.940  1.00  0.00      PROA  
ATOM   2143  CD  GLU X 138      49.232  58.710  82.525  1.00  0.00      PROA  
ATOM   2144  OE1 GLU X 138      49.840  58.749  83.590  1.00  0.00      PROA  
ATOM   2145  OE2 GLU X 138      48.840  59.815  82.109  1.00  0.00      PROA  
ATOM   2146  C   GLU X 138      52.334  56.832  79.928  1.00  0.00      PROA  
ATOM   2147  O   GLU X 138      53.239  57.483  80.470  1.00  0.00      PROA  
ATOM   2148  N   LYS X 139      52.546  55.751  79.128  1.00  0.00      PROA  
ATOM   2149  HN  LYS X 139      51.824  55.278  78.629  1.00  0.00      PROA  
ATOM   2150  CA  LYS X 139      53.869  55.227  78.814  1.00  0.00      PROA  
ATOM   2151  HA  LYS X 139      54.420  55.162  79.741  1.00  0.00      PROA  
ATOM   2152  CB  LYS X 139      53.768  53.809  78.102  1.00  0.00      PROA  
ATOM   2153  HB1 LYS X 139      53.161  53.861  77.173  1.00  0.00      PROA  
ATOM   2154  HB2 LYS X 139      53.333  53.064  78.801  1.00  0.00      PROA  
ATOM   2155  CG  LYS X 139      55.091  53.124  77.847  1.00  0.00      PROA  
ATOM   2156  HG1 LYS X 139      55.649  53.837  77.205  1.00  0.00      PROA  
ATOM   2157  HG2 LYS X 139      54.955  52.232  77.199  1.00  0.00      PROA  
ATOM   2158  CD  LYS X 139      55.861  52.617  79.069  1.00  0.00      PROA  
ATOM   2159  HD1 LYS X 139      55.204  51.854  79.539  1.00  0.00      PROA  
ATOM   2160  HD2 LYS X 139      55.965  53.473  79.771  1.00  0.00      PROA  
ATOM   2161  CE  LYS X 139      57.285  51.985  78.934  1.00  0.00      PROA  
ATOM   2162  HE1 LYS X 139      57.427  51.043  78.361  1.00  0.00      PROA  
ATOM   2163  HE2 LYS X 139      57.706  51.840  79.951  1.00  0.00      PROA  
ATOM   2164  NZ  LYS X 139      58.143  52.910  78.192  1.00  0.00      PROA  
ATOM   2165  HZ1 LYS X 139      59.094  52.498  78.096  1.00  0.00      PROA  
ATOM   2166  HZ2 LYS X 139      58.213  53.831  78.671  1.00  0.00      PROA  
ATOM   2167  HZ3 LYS X 139      57.780  52.972  77.220  1.00  0.00      PROA  
ATOM   2168  C   LYS X 139      54.690  56.263  78.088  1.00  0.00      PROA  
ATOM   2169  O   LYS X 139      55.854  56.461  78.349  1.00  0.00      PROA  
ATOM   2170  N   PHE X 140      54.061  56.891  77.051  1.00  0.00      PROA  
ATOM   2171  HN  PHE X 140      53.115  56.722  76.786  1.00  0.00      PROA  
ATOM   2172  CA  PHE X 140      54.800  57.690  76.054  1.00  0.00      PROA  
ATOM   2173  HA  PHE X 140      55.848  57.440  76.141  1.00  0.00      PROA  
ATOM   2174  CB  PHE X 140      54.076  57.363  74.698  1.00  0.00      PROA  
ATOM   2175  HB1 PHE X 140      54.259  58.228  74.025  1.00  0.00      PROA  
ATOM   2176  HB2 PHE X 140      53.033  57.213  75.052  1.00  0.00      PROA  
ATOM   2177  CG  PHE X 140      54.744  56.184  74.009  1.00  0.00      PROA  
ATOM   2178  CD1 PHE X 140      54.477  54.870  74.316  1.00  0.00      PROA  
ATOM   2179  HD1 PHE X 140      53.821  54.670  75.150  1.00  0.00      PROA  
ATOM   2180  CE1 PHE X 140      55.136  53.840  73.619  1.00  0.00      PROA  
ATOM   2181  HE1 PHE X 140      54.903  52.825  73.904  1.00  0.00      PROA  
ATOM   2182  CZ  PHE X 140      56.079  54.053  72.696  1.00  0.00      PROA  
ATOM   2183  HZ  PHE X 140      56.561  53.206  72.232  1.00  0.00      PROA  
ATOM   2184  CD2 PHE X 140      55.684  56.446  73.031  1.00  0.00      PROA  
ATOM   2185  HD2 PHE X 140      55.775  57.449  72.642  1.00  0.00      PROA  
ATOM   2186  CE2 PHE X 140      56.484  55.403  72.463  1.00  0.00      PROA  
ATOM   2187  HE2 PHE X 140      57.274  55.591  71.752  1.00  0.00      PROA  
ATOM   2188  C   PHE X 140      54.782  59.209  76.316  1.00  0.00      PROA  
ATOM   2189  O   PHE X 140      55.395  59.929  75.570  1.00  0.00      PROA  
ATOM   2190  N   LYS X 141      54.104  59.642  77.414  1.00  0.00      PROA  
ATOM   2191  HN  LYS X 141      53.495  59.019  77.898  1.00  0.00      PROA  
ATOM   2192  CA  LYS X 141      54.136  61.058  77.843  1.00  0.00      PROA  
ATOM   2193  HA  LYS X 141      53.986  61.701  76.988  1.00  0.00      PROA  
ATOM   2194  CB  LYS X 141      53.048  61.485  78.832  1.00  0.00      PROA  
ATOM   2195  HB1 LYS X 141      52.079  61.210  78.362  1.00  0.00      PROA  
ATOM   2196  HB2 LYS X 141      52.957  62.590  78.777  1.00  0.00      PROA  
ATOM   2197  CG  LYS X 141      53.098  60.985  80.284  1.00  0.00      PROA  
ATOM   2198  HG1 LYS X 141      54.076  61.240  80.744  1.00  0.00      PROA  
ATOM   2199  HG2 LYS X 141      52.896  59.893  80.332  1.00  0.00      PROA  
ATOM   2200  CD  LYS X 141      51.843  61.559  81.059  1.00  0.00      PROA  
ATOM   2201  HD1 LYS X 141      50.919  61.187  80.569  1.00  0.00      PROA  
ATOM   2202  HD2 LYS X 141      51.982  62.645  80.868  1.00  0.00      PROA  
ATOM   2203  CE  LYS X 141      51.672  61.159  82.539  1.00  0.00      PROA  
ATOM   2204  HE1 LYS X 141      52.075  60.132  82.680  1.00  0.00      PROA  
ATOM   2205  HE2 LYS X 141      50.674  61.279  83.012  1.00  0.00      PROA  
ATOM   2206  NZ  LYS X 141      52.557  61.975  83.347  1.00  0.00      PROA  
ATOM   2207  HZ1 LYS X 141      52.412  62.962  83.050  1.00  0.00      PROA  
ATOM   2208  HZ2 LYS X 141      53.558  61.735  83.204  1.00  0.00      PROA  
ATOM   2209  HZ3 LYS X 141      52.436  61.852  84.373  1.00  0.00      PROA  
ATOM   2210  C   LYS X 141      55.484  61.455  78.412  1.00  0.00      PROA  
ATOM   2211  O   LYS X 141      55.837  62.629  78.626  1.00  0.00      PROA  
ATOM   2212  N   VAL X 142      56.295  60.497  78.711  1.00  0.00      PROA  
ATOM   2213  HN  VAL X 142      55.945  59.572  78.583  1.00  0.00      PROA  
ATOM   2214  CA  VAL X 142      57.692  60.627  79.184  1.00  0.00      PROA  
ATOM   2215  HA  VAL X 142      57.639  61.320  80.010  1.00  0.00      PROA  
ATOM   2216  CB  VAL X 142      58.217  59.199  79.450  1.00  0.00      PROA  
ATOM   2217  HB  VAL X 142      58.162  58.616  78.506  1.00  0.00      PROA  
ATOM   2218  CG1 VAL X 142      59.722  59.306  79.969  1.00  0.00      PROA  
ATOM   2219 HG11 VAL X 142      59.919  58.318  80.437  1.00  0.00      PROA  
ATOM   2220 HG12 VAL X 142      59.926  60.090  80.727  1.00  0.00      PROA  
ATOM   2221 HG13 VAL X 142      60.334  59.342  79.042  1.00  0.00      PROA  
ATOM   2222  CG2 VAL X 142      57.284  58.539  80.475  1.00  0.00      PROA  
ATOM   2223 HG21 VAL X 142      56.288  58.228  80.095  1.00  0.00      PROA  
ATOM   2224 HG22 VAL X 142      57.171  59.150  81.395  1.00  0.00      PROA  
ATOM   2225 HG23 VAL X 142      57.762  57.614  80.863  1.00  0.00      PROA  
ATOM   2226  C   VAL X 142      58.504  61.465  78.198  1.00  0.00      PROA  
ATOM   2227  O   VAL X 142      59.211  62.461  78.415  1.00  0.00      PROA  
ATOM   2228  N   TYR X 143      58.331  61.102  76.910  1.00  0.00      PROA  
ATOM   2229  HN  TYR X 143      57.788  60.317  76.624  1.00  0.00      PROA  
ATOM   2230  CA  TYR X 143      59.079  61.767  75.891  1.00  0.00      PROA  
ATOM   2231  HA  TYR X 143      60.066  62.009  76.255  1.00  0.00      PROA  
ATOM   2232  CB  TYR X 143      59.383  60.950  74.638  1.00  0.00      PROA  
ATOM   2233  HB1 TYR X 143      60.352  61.273  74.201  1.00  0.00      PROA  
ATOM   2234  HB2 TYR X 143      58.685  61.142  73.796  1.00  0.00      PROA  
ATOM   2235  CG  TYR X 143      59.480  59.515  75.075  1.00  0.00      PROA  
ATOM   2236  CD1 TYR X 143      60.553  59.037  75.858  1.00  0.00      PROA  
ATOM   2237  HD1 TYR X 143      61.310  59.736  76.182  1.00  0.00      PROA  
ATOM   2238  CE1 TYR X 143      60.498  57.683  76.361  1.00  0.00      PROA  
ATOM   2239  HE1 TYR X 143      61.271  57.183  76.924  1.00  0.00      PROA  
ATOM   2240  CZ  TYR X 143      59.443  56.831  75.987  1.00  0.00      PROA  
ATOM   2241  OH  TYR X 143      59.390  55.490  76.461  1.00  0.00      PROA  
ATOM   2242  HH  TYR X 143      60.167  55.306  76.995  1.00  0.00      PROA  
ATOM   2243  CD2 TYR X 143      58.513  58.594  74.604  1.00  0.00      PROA  
ATOM   2244  HD2 TYR X 143      57.677  58.923  74.006  1.00  0.00      PROA  
ATOM   2245  CE2 TYR X 143      58.434  57.271  75.117  1.00  0.00      PROA  
ATOM   2246  HE2 TYR X 143      57.616  56.661  74.764  1.00  0.00      PROA  
ATOM   2247  C   TYR X 143      58.361  62.978  75.323  1.00  0.00      PROA  
ATOM   2248  O   TYR X 143      59.073  63.800  74.682  1.00  0.00      PROA  
ATOM   2249  N   GLY X 144      57.090  63.239  75.587  1.00  0.00      PROA  
ATOM   2250  HN  GLY X 144      56.554  62.640  76.178  1.00  0.00      PROA  
ATOM   2251  CA  GLY X 144      56.370  64.390  75.065  1.00  0.00      PROA  
ATOM   2252  HA1 GLY X 144      56.370  64.257  73.994  1.00  0.00      PROA  
ATOM   2253  HA2 GLY X 144      56.893  65.247  75.464  1.00  0.00      PROA  
ATOM   2254  C   GLY X 144      54.917  64.552  75.501  1.00  0.00      PROA  
ATOM   2255  O   GLY X 144      54.346  63.728  76.242  1.00  0.00      PROA  
ATOM   2256  N   ASP X 145      54.229  65.596  74.968  1.00  0.00      PROA  
ATOM   2257  HN  ASP X 145      54.695  66.111  74.254  1.00  0.00      PROA  
ATOM   2258  CA  ASP X 145      52.784  65.894  75.081  1.00  0.00      PROA  
ATOM   2259  HA  ASP X 145      52.434  65.504  76.026  1.00  0.00      PROA  
ATOM   2260  CB  ASP X 145      52.557  67.455  74.916  1.00  0.00      PROA  
ATOM   2261  HB1 ASP X 145      51.482  67.714  75.018  1.00  0.00      PROA  
ATOM   2262  HB2 ASP X 145      53.016  67.866  73.992  1.00  0.00      PROA  
ATOM   2263  CG  ASP X 145      53.253  68.117  76.107  1.00  0.00      PROA  
ATOM   2264  OD1 ASP X 145      53.272  67.652  77.288  1.00  0.00      PROA  
ATOM   2265  OD2 ASP X 145      53.764  69.264  75.850  1.00  0.00      PROA  
ATOM   2266  C   ASP X 145      52.008  65.087  73.944  1.00  0.00      PROA  
ATOM   2267  O   ASP X 145      52.163  65.278  72.734  1.00  0.00      PROA  
ATOM   2268  N   ILE X 146      50.966  64.352  74.420  1.00  0.00      PROA  
ATOM   2269  HN  ILE X 146      50.752  64.500  75.383  1.00  0.00      PROA  
ATOM   2270  CA  ILE X 146      50.172  63.523  73.569  1.00  0.00      PROA  
ATOM   2271  HA  ILE X 146      50.651  63.407  72.609  1.00  0.00      PROA  
ATOM   2272  CB  ILE X 146      50.049  62.105  74.051  1.00  0.00      PROA  
ATOM   2273  HB  ILE X 146      49.633  62.176  75.078  1.00  0.00      PROA  
ATOM   2274  CG2 ILE X 146      49.078  61.347  73.159  1.00  0.00      PROA  
ATOM   2275 HG21 ILE X 146      48.814  60.371  73.620  1.00  0.00      PROA  
ATOM   2276 HG22 ILE X 146      49.585  61.075  72.208  1.00  0.00      PROA  
ATOM   2277 HG23 ILE X 146      48.086  61.822  73.001  1.00  0.00      PROA  
ATOM   2278  CG1 ILE X 146      51.403  61.413  74.222  1.00  0.00      PROA  
ATOM   2279 HG11 ILE X 146      52.050  61.890  74.990  1.00  0.00      PROA  
ATOM   2280 HG12 ILE X 146      51.822  61.470  73.194  1.00  0.00      PROA  
ATOM   2281  CD  ILE X 146      51.327  60.014  74.685  1.00  0.00      PROA  
ATOM   2282  HD1 ILE X 146      50.945  59.359  73.872  1.00  0.00      PROA  
ATOM   2283  HD2 ILE X 146      50.654  59.925  75.563  1.00  0.00      PROA  
ATOM   2284  HD3 ILE X 146      52.334  59.583  74.875  1.00  0.00      PROA  
ATOM   2285  C   ILE X 146      48.863  64.303  73.341  1.00  0.00      PROA  
ATOM   2286  O   ILE X 146      48.219  64.823  74.245  1.00  0.00      PROA  
ATOM   2287  N   GLU X 147      48.509  64.457  72.045  1.00  0.00      PROA  
ATOM   2288  HN  GLU X 147      48.986  63.976  71.314  1.00  0.00      PROA  
ATOM   2289  CA  GLU X 147      47.333  65.155  71.662  1.00  0.00      PROA  
ATOM   2290  HA  GLU X 147      47.090  65.829  72.471  1.00  0.00      PROA  
ATOM   2291  CB  GLU X 147      47.560  66.061  70.380  1.00  0.00      PROA  
ATOM   2292  HB1 GLU X 147      46.553  66.257  69.953  1.00  0.00      PROA  
ATOM   2293  HB2 GLU X 147      48.169  65.481  69.653  1.00  0.00      PROA  
ATOM   2294  CG  GLU X 147      48.402  67.288  70.625  1.00  0.00      PROA  
ATOM   2295  HG1 GLU X 147      48.710  67.664  69.626  1.00  0.00      PROA  
ATOM   2296  HG2 GLU X 147      49.309  67.048  71.221  1.00  0.00      PROA  
ATOM   2297  CD  GLU X 147      47.605  68.396  71.310  1.00  0.00      PROA  
ATOM   2298  OE1 GLU X 147      47.008  69.235  70.569  1.00  0.00      PROA  
ATOM   2299  OE2 GLU X 147      47.690  68.389  72.547  1.00  0.00      PROA  
ATOM   2300  C   GLU X 147      46.140  64.071  71.543  1.00  0.00      PROA  
ATOM   2301  O   GLU X 147      45.054  64.377  71.946  1.00  0.00      PROA  
ATOM   2302  N   TYR X 148      46.468  62.868  71.014  1.00  0.00      PROA  
ATOM   2303  HN  TYR X 148      47.342  62.820  70.537  1.00  0.00      PROA  
ATOM   2304  CA  TYR X 148      45.483  61.812  70.896  1.00  0.00      PROA  
ATOM   2305  HA  TYR X 148      44.891  61.810  71.800  1.00  0.00      PROA  
ATOM   2306  CB  TYR X 148      44.400  62.113  69.736  1.00  0.00      PROA  
ATOM   2307  HB1 TYR X 148      45.039  62.602  68.969  1.00  0.00      PROA  
ATOM   2308  HB2 TYR X 148      43.714  62.902  70.111  1.00  0.00      PROA  
ATOM   2309  CG  TYR X 148      43.449  60.974  69.200  1.00  0.00      PROA  
ATOM   2310  CD1 TYR X 148      43.694  60.301  67.980  1.00  0.00      PROA  
ATOM   2311  HD1 TYR X 148      44.470  60.641  67.309  1.00  0.00      PROA  
ATOM   2312  CE1 TYR X 148      42.837  59.209  67.707  1.00  0.00      PROA  
ATOM   2313  HE1 TYR X 148      42.930  58.818  66.704  1.00  0.00      PROA  
ATOM   2314  CZ  TYR X 148      41.836  58.776  68.595  1.00  0.00      PROA  
ATOM   2315  OH  TYR X 148      40.884  57.785  68.220  1.00  0.00      PROA  
ATOM   2316  HH  TYR X 148      40.593  57.459  69.075  1.00  0.00      PROA  
ATOM   2317  CD2 TYR X 148      42.575  60.515  70.126  1.00  0.00      PROA  
ATOM   2318  HD2 TYR X 148      42.397  61.061  71.040  1.00  0.00      PROA  
ATOM   2319  CE2 TYR X 148      41.740  59.403  69.841  1.00  0.00      PROA  
ATOM   2320  HE2 TYR X 148      41.034  59.054  70.579  1.00  0.00      PROA  
ATOM   2321  C   TYR X 148      46.018  60.496  70.744  1.00  0.00      PROA  
ATOM   2322  O   TYR X 148      47.147  60.435  70.231  1.00  0.00      PROA  
ATOM   2323  N   CYS X 149      45.423  59.378  71.162  1.00  0.00      PROA  
ATOM   2324  HN  CYS X 149      44.446  59.482  71.331  1.00  0.00      PROA  
ATOM   2325  CA  CYS X 149      46.026  58.023  71.202  1.00  0.00      PROA  
ATOM   2326  HA  CYS X 149      46.819  57.934  70.474  1.00  0.00      PROA  
ATOM   2327  CB  CYS X 149      46.704  57.955  72.637  1.00  0.00      PROA  
ATOM   2328  HB1 CYS X 149      46.004  58.468  73.330  1.00  0.00      PROA  
ATOM   2329  HB2 CYS X 149      47.645  58.546  72.639  1.00  0.00      PROA  
ATOM   2330  SG  CYS X 149      47.305  56.319  73.163  1.00  0.00      PROA  
ATOM   2331  HG1 CYS X 149      47.763  56.067  71.946  1.00  0.00      PROA  
ATOM   2332  C   CYS X 149      45.022  56.887  71.012  1.00  0.00      PROA  
ATOM   2333  O   CYS X 149      44.031  56.765  71.717  1.00  0.00      PROA  
ATOM   2334  N   SER X 150      45.219  55.892  70.074  1.00  0.00      PROA  
ATOM   2335  HN  SER X 150      46.062  55.842  69.542  1.00  0.00      PROA  
ATOM   2336  CA  SER X 150      44.336  54.735  69.975  1.00  0.00      PROA  
ATOM   2337  HA  SER X 150      44.197  54.475  71.013  1.00  0.00      PROA  
ATOM   2338  CB  SER X 150      43.038  55.097  69.228  1.00  0.00      PROA  
ATOM   2339  HB1 SER X 150      43.200  55.265  68.142  1.00  0.00      PROA  
ATOM   2340  HB2 SER X 150      42.730  56.054  69.700  1.00  0.00      PROA  
ATOM   2341  OG  SER X 150      41.962  54.139  69.319  1.00  0.00      PROA  
ATOM   2342  HG1 SER X 150      41.818  53.807  70.208  1.00  0.00      PROA  
ATOM   2343  C   SER X 150      44.964  53.427  69.489  1.00  0.00      PROA  
ATOM   2344  O   SER X 150      46.029  53.386  68.947  1.00  0.00      PROA  
ATOM   2345  N   ILE X 151      44.305  52.325  69.818  1.00  0.00      PROA  
ATOM   2346  HN  ILE X 151      43.444  52.299  70.319  1.00  0.00      PROA  
ATOM   2347  CA  ILE X 151      44.693  51.004  69.406  1.00  0.00      PROA  
ATOM   2348  HA  ILE X 151      45.682  51.054  68.975  1.00  0.00      PROA  
ATOM   2349  CB  ILE X 151      44.992  49.964  70.493  1.00  0.00      PROA  
ATOM   2350  HB  ILE X 151      45.524  49.082  70.076  1.00  0.00      PROA  
ATOM   2351  CG2 ILE X 151      45.933  50.640  71.428  1.00  0.00      PROA  
ATOM   2352 HG21 ILE X 151      46.730  51.180  70.873  1.00  0.00      PROA  
ATOM   2353 HG22 ILE X 151      46.274  49.893  72.176  1.00  0.00      PROA  
ATOM   2354 HG23 ILE X 151      45.320  51.353  72.022  1.00  0.00      PROA  
ATOM   2355  CG1 ILE X 151      43.743  49.357  71.129  1.00  0.00      PROA  
ATOM   2356 HG11 ILE X 151      43.227  48.654  70.441  1.00  0.00      PROA  
ATOM   2357 HG12 ILE X 151      42.934  50.092  71.329  1.00  0.00      PROA  
ATOM   2358  CD  ILE X 151      44.201  48.513  72.412  1.00  0.00      PROA  
ATOM   2359  HD1 ILE X 151      44.887  47.683  72.138  1.00  0.00      PROA  
ATOM   2360  HD2 ILE X 151      43.269  48.080  72.832  1.00  0.00      PROA  
ATOM   2361  HD3 ILE X 151      44.535  49.135  73.269  1.00  0.00      PROA  
ATOM   2362  C   ILE X 151      43.846  50.347  68.267  1.00  0.00      PROA  
ATOM   2363  O   ILE X 151      42.670  50.672  68.019  1.00  0.00      PROA  
ATOM   2364  N   ILE X 152      44.530  49.507  67.467  1.00  0.00      PROA  
ATOM   2365  HN  ILE X 152      45.482  49.211  67.455  1.00  0.00      PROA  
ATOM   2366  CA  ILE X 152      43.835  48.847  66.351  1.00  0.00      PROA  
ATOM   2367  HA  ILE X 152      42.959  49.413  66.072  1.00  0.00      PROA  
ATOM   2368  CB  ILE X 152      44.793  48.547  65.174  1.00  0.00      PROA  
ATOM   2369  HB  ILE X 152      45.556  47.767  65.385  1.00  0.00      PROA  
ATOM   2370  CG2 ILE X 152      44.064  48.121  63.846  1.00  0.00      PROA  
ATOM   2371 HG21 ILE X 152      43.517  47.154  63.858  1.00  0.00      PROA  
ATOM   2372 HG22 ILE X 152      44.674  48.020  62.924  1.00  0.00      PROA  
ATOM   2373 HG23 ILE X 152      43.422  48.945  63.469  1.00  0.00      PROA  
ATOM   2374  CG1 ILE X 152      45.823  49.711  64.841  1.00  0.00      PROA  
ATOM   2375 HG11 ILE X 152      46.565  49.401  64.075  1.00  0.00      PROA  
ATOM   2376 HG12 ILE X 152      46.366  49.880  65.795  1.00  0.00      PROA  
ATOM   2377  CD  ILE X 152      45.219  50.976  64.404  1.00  0.00      PROA  
ATOM   2378  HD1 ILE X 152      46.011  51.696  64.109  1.00  0.00      PROA  
ATOM   2379  HD2 ILE X 152      44.480  51.298  65.169  1.00  0.00      PROA  
ATOM   2380  HD3 ILE X 152      44.624  50.850  63.475  1.00  0.00      PROA  
ATOM   2381  C   ILE X 152      43.266  47.555  66.781  1.00  0.00      PROA  
ATOM   2382  O   ILE X 152      43.888  46.612  67.330  1.00  0.00      PROA  
ATOM   2383  N   LYS X 153      41.977  47.376  66.620  1.00  0.00      PROA  
ATOM   2384  HN  LYS X 153      41.363  48.012  66.157  1.00  0.00      PROA  
ATOM   2385  CA  LYS X 153      41.229  46.287  67.029  1.00  0.00      PROA  
ATOM   2386  HA  LYS X 153      41.693  45.622  67.743  1.00  0.00      PROA  
ATOM   2387  CB  LYS X 153      39.925  46.780  67.704  1.00  0.00      PROA  
ATOM   2388  HB1 LYS X 153      39.212  45.945  67.872  1.00  0.00      PROA  
ATOM   2389  HB2 LYS X 153      39.393  47.485  67.030  1.00  0.00      PROA  
ATOM   2390  CG  LYS X 153      40.265  47.267  69.129  1.00  0.00      PROA  
ATOM   2391  HG1 LYS X 153      41.055  48.045  69.050  1.00  0.00      PROA  
ATOM   2392  HG2 LYS X 153      40.735  46.434  69.694  1.00  0.00      PROA  
ATOM   2393  CD  LYS X 153      39.090  47.676  69.896  1.00  0.00      PROA  
ATOM   2394  HD1 LYS X 153      38.379  46.825  69.847  1.00  0.00      PROA  
ATOM   2395  HD2 LYS X 153      38.601  48.521  69.365  1.00  0.00      PROA  
ATOM   2396  CE  LYS X 153      39.483  47.917  71.383  1.00  0.00      PROA  
ATOM   2397  HE1 LYS X 153      40.139  48.812  71.389  1.00  0.00      PROA  
ATOM   2398  HE2 LYS X 153      39.921  47.049  71.923  1.00  0.00      PROA  
ATOM   2399  NZ  LYS X 153      38.285  48.192  72.259  1.00  0.00      PROA  
ATOM   2400  HZ1 LYS X 153      37.534  47.481  72.149  1.00  0.00      PROA  
ATOM   2401  HZ2 LYS X 153      37.916  49.130  72.004  1.00  0.00      PROA  
ATOM   2402  HZ3 LYS X 153      38.498  48.322  73.269  1.00  0.00      PROA  
ATOM   2403  C   LYS X 153      40.789  45.344  65.868  1.00  0.00      PROA  
ATOM   2404  O   LYS X 153      40.649  45.825  64.759  1.00  0.00      PROA  
ATOM   2405  N   ASN X 154      40.513  44.063  66.129  1.00  0.00      PROA  
ATOM   2406  HN  ASN X 154      40.767  43.626  66.988  1.00  0.00      PROA  
ATOM   2407  CA  ASN X 154      39.791  43.334  65.161  1.00  0.00      PROA  
ATOM   2408  HA  ASN X 154      40.244  43.540  64.202  1.00  0.00      PROA  
ATOM   2409  CB  ASN X 154      39.822  41.841  65.529  1.00  0.00      PROA  
ATOM   2410  HB1 ASN X 154      39.248  41.310  64.739  1.00  0.00      PROA  
ATOM   2411  HB2 ASN X 154      39.408  41.554  66.519  1.00  0.00      PROA  
ATOM   2412  CG  ASN X 154      41.357  41.490  65.548  1.00  0.00      PROA  
ATOM   2413  OD1 ASN X 154      42.130  42.110  64.868  1.00  0.00      PROA  
ATOM   2414  ND2 ASN X 154      41.758  40.463  66.345  1.00  0.00      PROA  
ATOM   2415 HD21 ASN X 154      42.734  40.285  66.474  1.00  0.00      PROA  
ATOM   2416 HD22 ASN X 154      40.999  40.034  66.834  1.00  0.00      PROA  
ATOM   2417  C   ASN X 154      38.370  43.783  65.023  1.00  0.00      PROA  
ATOM   2418  O   ASN X 154      37.780  44.294  65.919  1.00  0.00      PROA  
ATOM   2419  N   LYS X 155      37.823  43.682  63.808  1.00  0.00      PROA  
ATOM   2420  HN  LYS X 155      38.297  43.246  63.047  1.00  0.00      PROA  
ATOM   2421  CA  LYS X 155      36.402  44.072  63.536  1.00  0.00      PROA  
ATOM   2422  HA  LYS X 155      36.412  45.151  63.580  1.00  0.00      PROA  
ATOM   2423  CB  LYS X 155      35.957  43.659  62.123  1.00  0.00      PROA  
ATOM   2424  HB1 LYS X 155      34.891  43.947  62.009  1.00  0.00      PROA  
ATOM   2425  HB2 LYS X 155      36.187  42.575  62.036  1.00  0.00      PROA  
ATOM   2426  CG  LYS X 155      36.766  44.263  61.069  1.00  0.00      PROA  
ATOM   2427  HG1 LYS X 155      37.837  44.017  61.237  1.00  0.00      PROA  
ATOM   2428  HG2 LYS X 155      36.739  45.368  61.189  1.00  0.00      PROA  
ATOM   2429  CD  LYS X 155      36.493  44.051  59.519  1.00  0.00      PROA  
ATOM   2430  HD1 LYS X 155      35.400  43.857  59.580  1.00  0.00      PROA  
ATOM   2431  HD2 LYS X 155      36.870  43.075  59.146  1.00  0.00      PROA  
ATOM   2432  CE  LYS X 155      36.875  45.218  58.497  1.00  0.00      PROA  
ATOM   2433  HE1 LYS X 155      37.984  45.278  58.553  1.00  0.00      PROA  
ATOM   2434  HE2 LYS X 155      36.418  46.173  58.833  1.00  0.00      PROA  
ATOM   2435  NZ  LYS X 155      36.463  44.887  57.150  1.00  0.00      PROA  
ATOM   2436  HZ1 LYS X 155      36.938  45.452  56.418  1.00  0.00      PROA  
ATOM   2437  HZ2 LYS X 155      35.462  45.011  56.899  1.00  0.00      PROA  
ATOM   2438  HZ3 LYS X 155      36.609  43.871  56.981  1.00  0.00      PROA  
ATOM   2439  C   LYS X 155      35.363  43.497  64.505  1.00  0.00      PROA  
ATOM   2440  O   LYS X 155      34.490  44.128  65.160  1.00  0.00      PROA  
ATOM   2441  N   VAL X 156      35.285  42.133  64.710  1.00  0.00      PROA  
ATOM   2442  HN  VAL X 156      35.935  41.514  64.273  1.00  0.00      PROA  
ATOM   2443  CA  VAL X 156      34.125  41.474  65.145  1.00  0.00      PROA  
ATOM   2444  HA  VAL X 156      33.242  42.071  64.973  1.00  0.00      PROA  
ATOM   2445  CB  VAL X 156      33.972  40.206  64.367  1.00  0.00      PROA  
ATOM   2446  HB  VAL X 156      34.900  39.597  64.399  1.00  0.00      PROA  
ATOM   2447  CG1 VAL X 156      32.827  39.334  64.897  1.00  0.00      PROA  
ATOM   2448 HG11 VAL X 156      31.849  39.860  64.932  1.00  0.00      PROA  
ATOM   2449 HG12 VAL X 156      32.955  38.890  65.908  1.00  0.00      PROA  
ATOM   2450 HG13 VAL X 156      32.741  38.405  64.295  1.00  0.00      PROA  
ATOM   2451  CG2 VAL X 156      33.729  40.589  62.932  1.00  0.00      PROA  
ATOM   2452 HG21 VAL X 156      33.629  39.609  62.416  1.00  0.00      PROA  
ATOM   2453 HG22 VAL X 156      34.478  41.189  62.371  1.00  0.00      PROA  
ATOM   2454 HG23 VAL X 156      32.821  41.219  62.821  1.00  0.00      PROA  
ATOM   2455  C   VAL X 156      34.212  41.251  66.596  1.00  0.00      PROA  
ATOM   2456  O   VAL X 156      33.223  41.477  67.283  1.00  0.00      PROA  
ATOM   2457  N   THR X 157      35.440  40.871  67.103  1.00  0.00      PROA  
ATOM   2458  HN  THR X 157      36.216  40.710  66.498  1.00  0.00      PROA  
ATOM   2459  CA  THR X 157      35.744  40.431  68.478  1.00  0.00      PROA  
ATOM   2460  HA  THR X 157      34.897  39.938  68.930  1.00  0.00      PROA  
ATOM   2461  CB  THR X 157      36.828  39.337  68.399  1.00  0.00      PROA  
ATOM   2462  HB  THR X 157      37.219  39.155  69.422  1.00  0.00      PROA  
ATOM   2463  OG1 THR X 157      37.920  39.842  67.551  1.00  0.00      PROA  
ATOM   2464  HG1 THR X 157      38.537  39.109  67.489  1.00  0.00      PROA  
ATOM   2465  CG2 THR X 157      36.249  38.025  67.797  1.00  0.00      PROA  
ATOM   2466 HG21 THR X 157      37.126  37.349  67.704  1.00  0.00      PROA  
ATOM   2467 HG22 THR X 157      35.782  38.250  66.814  1.00  0.00      PROA  
ATOM   2468 HG23 THR X 157      35.495  37.479  68.404  1.00  0.00      PROA  
ATOM   2469  C   THR X 157      36.239  41.533  69.409  1.00  0.00      PROA  
ATOM   2470  O   THR X 157      36.222  41.384  70.625  1.00  0.00      PROA  
ATOM   2471  N   GLY X 158      36.578  42.719  68.819  1.00  0.00      PROA  
ATOM   2472  HN  GLY X 158      36.280  42.863  67.878  1.00  0.00      PROA  
ATOM   2473  CA  GLY X 158      37.093  43.874  69.515  1.00  0.00      PROA  
ATOM   2474  HA1 GLY X 158      36.404  44.120  70.309  1.00  0.00      PROA  
ATOM   2475  HA2 GLY X 158      37.298  44.674  68.819  1.00  0.00      PROA  
ATOM   2476  C   GLY X 158      38.486  43.667  70.216  1.00  0.00      PROA  
ATOM   2477  O   GLY X 158      38.869  44.461  71.102  1.00  0.00      PROA  
ATOM   2478  N   GLU X 159      39.197  42.635  69.833  1.00  0.00      PROA  
ATOM   2479  HN  GLU X 159      38.853  41.972  69.172  1.00  0.00      PROA  
ATOM   2480  CA  GLU X 159      40.453  42.327  70.487  1.00  0.00      PROA  
ATOM   2481  HA  GLU X 159      40.508  42.513  71.550  1.00  0.00      PROA  
ATOM   2482  CB  GLU X 159      40.630  40.791  70.336  1.00  0.00      PROA  
ATOM   2483  HB1 GLU X 159      40.617  40.527  69.257  1.00  0.00      PROA  
ATOM   2484  HB2 GLU X 159      39.821  40.226  70.847  1.00  0.00      PROA  
ATOM   2485  CG  GLU X 159      42.016  40.310  70.937  1.00  0.00      PROA  
ATOM   2486  HG1 GLU X 159      42.064  40.621  72.003  1.00  0.00      PROA  
ATOM   2487  HG2 GLU X 159      42.918  40.877  70.624  1.00  0.00      PROA  
ATOM   2488  CD  GLU X 159      42.354  38.833  70.799  1.00  0.00      PROA  
ATOM   2489  OE1 GLU X 159      41.627  37.988  71.419  1.00  0.00      PROA  
ATOM   2490  OE2 GLU X 159      43.293  38.436  70.014  1.00  0.00      PROA  
ATOM   2491  C   GLU X 159      41.522  43.043  69.770  1.00  0.00      PROA  
ATOM   2492  O   GLU X 159      41.564  43.027  68.550  1.00  0.00      PROA  
ATOM   2493  N   SER X 160      42.548  43.579  70.490  1.00  0.00      PROA  
ATOM   2494  HN  SER X 160      42.582  43.497  71.483  1.00  0.00      PROA  
ATOM   2495  CA  SER X 160      43.675  44.206  69.908  1.00  0.00      PROA  
ATOM   2496  HA  SER X 160      43.230  45.022  69.357  1.00  0.00      PROA  
ATOM   2497  CB  SER X 160      44.596  44.912  70.952  1.00  0.00      PROA  
ATOM   2498  HB1 SER X 160      45.115  44.148  71.571  1.00  0.00      PROA  
ATOM   2499  HB2 SER X 160      43.927  45.510  71.607  1.00  0.00      PROA  
ATOM   2500  OG  SER X 160      45.572  45.777  70.376  1.00  0.00      PROA  
ATOM   2501  HG1 SER X 160      46.049  46.132  71.129  1.00  0.00      PROA  
ATOM   2502  C   SER X 160      44.514  43.315  69.030  1.00  0.00      PROA  
ATOM   2503  O   SER X 160      44.731  42.152  69.366  1.00  0.00      PROA  
ATOM   2504  N   LYS X 161      45.018  43.927  67.890  1.00  0.00      PROA  
ATOM   2505  HN  LYS X 161      44.849  44.895  67.717  1.00  0.00      PROA  
ATOM   2506  CA  LYS X 161      46.057  43.311  67.091  1.00  0.00      PROA  
ATOM   2507  HA  LYS X 161      45.757  42.284  66.942  1.00  0.00      PROA  
ATOM   2508  CB  LYS X 161      46.275  44.110  65.784  1.00  0.00      PROA  
ATOM   2509  HB1 LYS X 161      47.059  43.577  65.204  1.00  0.00      PROA  
ATOM   2510  HB2 LYS X 161      46.585  45.171  65.895  1.00  0.00      PROA  
ATOM   2511  CG  LYS X 161      45.012  43.940  64.886  1.00  0.00      PROA  
ATOM   2512  HG1 LYS X 161      44.180  44.503  65.361  1.00  0.00      PROA  
ATOM   2513  HG2 LYS X 161      44.705  42.872  64.866  1.00  0.00      PROA  
ATOM   2514  CD  LYS X 161      45.259  44.331  63.413  1.00  0.00      PROA  
ATOM   2515  HD1 LYS X 161      46.223  43.878  63.097  1.00  0.00      PROA  
ATOM   2516  HD2 LYS X 161      45.396  45.433  63.391  1.00  0.00      PROA  
ATOM   2517  CE  LYS X 161      44.052  44.015  62.486  1.00  0.00      PROA  
ATOM   2518  HE1 LYS X 161      44.196  44.078  61.387  1.00  0.00      PROA  
ATOM   2519  HE2 LYS X 161      43.151  44.628  62.703  1.00  0.00      PROA  
ATOM   2520  NZ  LYS X 161      43.625  42.619  62.737  1.00  0.00      PROA  
ATOM   2521  HZ1 LYS X 161      43.098  42.500  61.848  1.00  0.00      PROA  
ATOM   2522  HZ2 LYS X 161      43.183  42.378  63.647  1.00  0.00      PROA  
ATOM   2523  HZ3 LYS X 161      44.511  42.075  62.698  1.00  0.00      PROA  
ATOM   2524  C   LYS X 161      47.357  43.328  67.928  1.00  0.00      PROA  
ATOM   2525  O   LYS X 161      48.255  42.525  67.735  1.00  0.00      PROA  
ATOM   2526  N   GLY X 162      47.456  44.236  68.973  1.00  0.00      PROA  
ATOM   2527  HN  GLY X 162      46.637  44.618  69.395  1.00  0.00      PROA  
ATOM   2528  CA  GLY X 162      48.803  44.624  69.614  1.00  0.00      PROA  
ATOM   2529  HA1 GLY X 162      49.427  43.744  69.572  1.00  0.00      PROA  
ATOM   2530  HA2 GLY X 162      48.569  45.022  70.591  1.00  0.00      PROA  
ATOM   2531  C   GLY X 162      49.545  45.617  68.902  1.00  0.00      PROA  
ATOM   2532  O   GLY X 162      50.766  45.616  68.868  1.00  0.00      PROA  
ATOM   2533  N   LEU X 163      48.759  46.595  68.308  1.00  0.00      PROA  
ATOM   2534  HN  LEU X 163      47.769  46.683  68.378  1.00  0.00      PROA  
ATOM   2535  CA  LEU X 163      49.254  47.656  67.453  1.00  0.00      PROA  
ATOM   2536  HA  LEU X 163      50.328  47.744  67.528  1.00  0.00      PROA  
ATOM   2537  CB  LEU X 163      48.973  47.419  65.923  1.00  0.00      PROA  
ATOM   2538  HB1 LEU X 163      49.419  48.243  65.324  1.00  0.00      PROA  
ATOM   2539  HB2 LEU X 163      47.890  47.288  65.713  1.00  0.00      PROA  
ATOM   2540  CG  LEU X 163      49.400  46.031  65.379  1.00  0.00      PROA  
ATOM   2541  HG  LEU X 163      48.818  45.221  65.870  1.00  0.00      PROA  
ATOM   2542  CD1 LEU X 163      48.984  45.927  63.923  1.00  0.00      PROA  
ATOM   2543 HD11 LEU X 163      49.619  46.636  63.350  1.00  0.00      PROA  
ATOM   2544 HD12 LEU X 163      47.945  46.221  63.662  1.00  0.00      PROA  
ATOM   2545 HD13 LEU X 163      49.099  44.905  63.506  1.00  0.00      PROA  
ATOM   2546  CD2 LEU X 163      50.967  45.902  65.439  1.00  0.00      PROA  
ATOM   2547 HD21 LEU X 163      51.383  46.511  64.608  1.00  0.00      PROA  
ATOM   2548 HD22 LEU X 163      51.332  44.863  65.282  1.00  0.00      PROA  
ATOM   2549 HD23 LEU X 163      51.458  46.181  66.395  1.00  0.00      PROA  
ATOM   2550  C   LEU X 163      48.624  49.037  67.854  1.00  0.00      PROA  
ATOM   2551  O   LEU X 163      47.426  49.202  68.050  1.00  0.00      PROA  
ATOM   2552  N   GLY X 164      49.491  50.071  68.015  1.00  0.00      PROA  
ATOM   2553  HN  GLY X 164      50.436  50.051  67.695  1.00  0.00      PROA  
ATOM   2554  CA  GLY X 164      48.847  51.327  68.353  1.00  0.00      PROA  
ATOM   2555  HA1 GLY X 164      48.620  51.301  69.409  1.00  0.00      PROA  
ATOM   2556  HA2 GLY X 164      47.879  51.412  67.882  1.00  0.00      PROA  
ATOM   2557  C   GLY X 164      49.512  52.626  67.959  1.00  0.00      PROA  
ATOM   2558  O   GLY X 164      50.592  52.559  67.341  1.00  0.00      PROA  
ATOM   2559  N   TYR X 165      48.880  53.801  68.213  1.00  0.00      PROA  
ATOM   2560  HN  TYR X 165      47.980  53.943  68.620  1.00  0.00      PROA  
ATOM   2561  CA  TYR X 165      49.422  55.057  67.748  1.00  0.00      PROA  
ATOM   2562  HA  TYR X 165      50.488  54.897  67.711  1.00  0.00      PROA  
ATOM   2563  CB  TYR X 165      48.976  55.433  66.282  1.00  0.00      PROA  
ATOM   2564  HB1 TYR X 165      49.308  54.605  65.619  1.00  0.00      PROA  
ATOM   2565  HB2 TYR X 165      49.525  56.355  65.993  1.00  0.00      PROA  
ATOM   2566  CG  TYR X 165      47.434  55.485  66.085  1.00  0.00      PROA  
ATOM   2567  CD1 TYR X 165      46.729  54.472  65.413  1.00  0.00      PROA  
ATOM   2568  HD1 TYR X 165      47.279  53.656  64.969  1.00  0.00      PROA  
ATOM   2569  CE1 TYR X 165      45.325  54.603  65.261  1.00  0.00      PROA  
ATOM   2570  HE1 TYR X 165      44.660  53.885  64.804  1.00  0.00      PROA  
ATOM   2571  CZ  TYR X 165      44.652  55.708  65.777  1.00  0.00      PROA  
ATOM   2572  OH  TYR X 165      43.227  55.834  65.689  1.00  0.00      PROA  
ATOM   2573  HH  TYR X 165      42.862  55.070  65.236  1.00  0.00      PROA  
ATOM   2574  CD2 TYR X 165      46.773  56.566  66.637  1.00  0.00      PROA  
ATOM   2575  HD2 TYR X 165      47.322  57.339  67.154  1.00  0.00      PROA  
ATOM   2576  CE2 TYR X 165      45.372  56.650  66.570  1.00  0.00      PROA  
ATOM   2577  HE2 TYR X 165      44.839  57.519  66.928  1.00  0.00      PROA  
ATOM   2578  C   TYR X 165      49.280  56.161  68.729  1.00  0.00      PROA  
ATOM   2579  O   TYR X 165      48.282  56.352  69.438  1.00  0.00      PROA  
ATOM   2580  N   VAL X 166      50.340  56.984  68.842  1.00  0.00      PROA  
ATOM   2581  HN  VAL X 166      51.204  56.876  68.356  1.00  0.00      PROA  
ATOM   2582  CA  VAL X 166      50.442  58.143  69.761  1.00  0.00      PROA  
ATOM   2583  HA  VAL X 166      49.681  58.343  70.501  1.00  0.00      PROA  
ATOM   2584  CB  VAL X 166      51.636  57.901  70.811  1.00  0.00      PROA  
ATOM   2585  HB  VAL X 166      52.474  57.353  70.330  1.00  0.00      PROA  
ATOM   2586  CG1 VAL X 166      52.402  59.202  71.343  1.00  0.00      PROA  
ATOM   2587 HG11 VAL X 166      53.187  58.988  72.100  1.00  0.00      PROA  
ATOM   2588 HG12 VAL X 166      51.594  59.845  71.753  1.00  0.00      PROA  
ATOM   2589 HG13 VAL X 166      52.859  59.791  70.519  1.00  0.00      PROA  
ATOM   2590  CG2 VAL X 166      51.255  57.015  72.082  1.00  0.00      PROA  
ATOM   2591 HG21 VAL X 166      50.595  57.567  72.785  1.00  0.00      PROA  
ATOM   2592 HG22 VAL X 166      52.210  56.672  72.535  1.00  0.00      PROA  
ATOM   2593 HG23 VAL X 166      50.759  56.050  71.841  1.00  0.00      PROA  
ATOM   2594  C   VAL X 166      50.527  59.382  68.940  1.00  0.00      PROA  
ATOM   2595  O   VAL X 166      51.430  59.428  68.078  1.00  0.00      PROA  
ATOM   2596  N   ARG X 167      49.667  60.479  69.144  1.00  0.00      PROA  
ATOM   2597  HN  ARG X 167      48.979  60.576  69.859  1.00  0.00      PROA  
ATOM   2598  CA  ARG X 167      49.774  61.632  68.178  1.00  0.00      PROA  
ATOM   2599  HA  ARG X 167      50.461  61.317  67.407  1.00  0.00      PROA  
ATOM   2600  CB  ARG X 167      48.339  62.009  67.684  1.00  0.00      PROA  
ATOM   2601  HB1 ARG X 167      47.774  62.670  68.377  1.00  0.00      PROA  
ATOM   2602  HB2 ARG X 167      47.789  61.044  67.687  1.00  0.00      PROA  
ATOM   2603  CG  ARG X 167      48.295  62.549  66.235  1.00  0.00      PROA  
ATOM   2604  HG1 ARG X 167      47.261  62.273  65.939  1.00  0.00      PROA  
ATOM   2605  HG2 ARG X 167      49.014  61.976  65.612  1.00  0.00      PROA  
ATOM   2606  CD  ARG X 167      48.565  64.060  66.058  1.00  0.00      PROA  
ATOM   2607  HD1 ARG X 167      48.634  64.167  64.954  1.00  0.00      PROA  
ATOM   2608  HD2 ARG X 167      49.541  64.339  66.511  1.00  0.00      PROA  
ATOM   2609  NE  ARG X 167      47.455  64.913  66.597  1.00  0.00      PROA  
ATOM   2610  HE  ARG X 167      46.562  64.549  66.334  1.00  0.00      PROA  
ATOM   2611  CZ  ARG X 167      47.570  66.224  66.892  1.00  0.00      PROA  
ATOM   2612  NH1 ARG X 167      48.714  66.875  66.798  1.00  0.00      PROA  
ATOM   2613 HH11 ARG X 167      49.543  66.329  66.683  1.00  0.00      PROA  
ATOM   2614 HH12 ARG X 167      48.680  67.873  66.836  1.00  0.00      PROA  
ATOM   2615  NH2 ARG X 167      46.483  66.854  67.235  1.00  0.00      PROA  
ATOM   2616 HH21 ARG X 167      45.721  66.276  67.531  1.00  0.00      PROA  
ATOM   2617 HH22 ARG X 167      46.641  67.766  67.611  1.00  0.00      PROA  
ATOM   2618  C   ARG X 167      50.367  62.813  68.953  1.00  0.00      PROA  
ATOM   2619  O   ARG X 167      49.728  63.356  69.883  1.00  0.00      PROA  
ATOM   2620  N   TYR X 168      51.633  63.238  68.597  1.00  0.00      PROA  
ATOM   2621  HN  TYR X 168      52.110  62.803  67.838  1.00  0.00      PROA  
ATOM   2622  CA  TYR X 168      52.334  64.313  69.324  1.00  0.00      PROA  
ATOM   2623  HA  TYR X 168      52.043  64.307  70.363  1.00  0.00      PROA  
ATOM   2624  CB  TYR X 168      53.856  64.263  69.263  1.00  0.00      PROA  
ATOM   2625  HB1 TYR X 168      54.294  65.157  69.757  1.00  0.00      PROA  
ATOM   2626  HB2 TYR X 168      54.290  64.134  68.249  1.00  0.00      PROA  
ATOM   2627  CG  TYR X 168      54.405  63.071  70.087  1.00  0.00      PROA  
ATOM   2628  CD1 TYR X 168      54.899  61.834  69.620  1.00  0.00      PROA  
ATOM   2629  HD1 TYR X 168      54.863  61.661  68.555  1.00  0.00      PROA  
ATOM   2630  CE1 TYR X 168      55.437  60.847  70.481  1.00  0.00      PROA  
ATOM   2631  HE1 TYR X 168      55.837  59.919  70.102  1.00  0.00      PROA  
ATOM   2632  CZ  TYR X 168      55.445  61.056  71.867  1.00  0.00      PROA  
ATOM   2633  OH  TYR X 168      55.940  60.081  72.743  1.00  0.00      PROA  
ATOM   2634  HH  TYR X 168      55.746  60.334  73.648  1.00  0.00      PROA  
ATOM   2635  CD2 TYR X 168      54.399  63.096  71.534  1.00  0.00      PROA  
ATOM   2636  HD2 TYR X 168      54.054  63.986  72.039  1.00  0.00      PROA  
ATOM   2637  CE2 TYR X 168      54.824  62.198  72.400  1.00  0.00      PROA  
ATOM   2638  HE2 TYR X 168      54.688  62.315  73.465  1.00  0.00      PROA  
ATOM   2639  C   TYR X 168      51.829  65.713  69.108  1.00  0.00      PROA  
ATOM   2640  O   TYR X 168      50.998  65.978  68.203  1.00  0.00      PROA  
ATOM   2641  N   LEU X 169      52.272  66.650  69.914  1.00  0.00      PROA  
ATOM   2642  HN  LEU X 169      52.787  66.477  70.750  1.00  0.00      PROA  
ATOM   2643  CA  LEU X 169      52.067  68.123  69.685  1.00  0.00      PROA  
ATOM   2644  HA  LEU X 169      51.016  68.346  69.574  1.00  0.00      PROA  
ATOM   2645  CB  LEU X 169      52.539  68.888  70.917  1.00  0.00      PROA  
ATOM   2646  HB1 LEU X 169      53.640  68.819  71.051  1.00  0.00      PROA  
ATOM   2647  HB2 LEU X 169      52.007  68.525  71.823  1.00  0.00      PROA  
ATOM   2648  CG  LEU X 169      52.194  70.428  71.114  1.00  0.00      PROA  
ATOM   2649  HG  LEU X 169      52.746  70.985  70.326  1.00  0.00      PROA  
ATOM   2650  CD1 LEU X 169      50.707  70.831  70.911  1.00  0.00      PROA  
ATOM   2651 HD11 LEU X 169      50.511  71.920  71.016  1.00  0.00      PROA  
ATOM   2652 HD12 LEU X 169      50.058  70.256  71.605  1.00  0.00      PROA  
ATOM   2653 HD13 LEU X 169      50.399  70.529  69.887  1.00  0.00      PROA  
ATOM   2654  CD2 LEU X 169      52.764  70.806  72.517  1.00  0.00      PROA  
ATOM   2655 HD21 LEU X 169      52.641  71.910  72.537  1.00  0.00      PROA  
ATOM   2656 HD22 LEU X 169      53.853  70.635  72.655  1.00  0.00      PROA  
ATOM   2657 HD23 LEU X 169      52.216  70.288  73.334  1.00  0.00      PROA  
ATOM   2658  C   LEU X 169      52.869  68.726  68.478  1.00  0.00      PROA  
ATOM   2659  O   LEU X 169      52.428  69.521  67.621  1.00  0.00      PROA  
ATOM   2660  N   LYS X 170      54.077  68.184  68.322  1.00  0.00      PROA  
ATOM   2661  HN  LYS X 170      54.385  67.521  69.000  1.00  0.00      PROA  
ATOM   2662  CA  LYS X 170      55.039  68.591  67.386  1.00  0.00      PROA  
ATOM   2663  HA  LYS X 170      54.608  68.946  66.461  1.00  0.00      PROA  
ATOM   2664  CB  LYS X 170      55.741  69.841  68.018  1.00  0.00      PROA  
ATOM   2665  HB1 LYS X 170      54.944  70.580  68.250  1.00  0.00      PROA  
ATOM   2666  HB2 LYS X 170      56.407  70.343  67.285  1.00  0.00      PROA  
ATOM   2667  CG  LYS X 170      56.469  69.552  69.310  1.00  0.00      PROA  
ATOM   2668  HG1 LYS X 170      57.227  68.806  68.988  1.00  0.00      PROA  
ATOM   2669  HG2 LYS X 170      55.826  69.073  70.079  1.00  0.00      PROA  
ATOM   2670  CD  LYS X 170      57.299  70.732  69.966  1.00  0.00      PROA  
ATOM   2671  HD1 LYS X 170      57.555  71.424  69.136  1.00  0.00      PROA  
ATOM   2672  HD2 LYS X 170      58.314  70.348  70.203  1.00  0.00      PROA  
ATOM   2673  CE  LYS X 170      56.552  71.445  71.082  1.00  0.00      PROA  
ATOM   2674  HE1 LYS X 170      56.152  70.761  71.861  1.00  0.00      PROA  
ATOM   2675  HE2 LYS X 170      55.668  71.842  70.537  1.00  0.00      PROA  
ATOM   2676  NZ  LYS X 170      57.197  72.620  71.668  1.00  0.00      PROA  
ATOM   2677  HZ1 LYS X 170      56.648  72.959  72.483  1.00  0.00      PROA  
ATOM   2678  HZ2 LYS X 170      57.351  73.495  71.131  1.00  0.00      PROA  
ATOM   2679  HZ3 LYS X 170      58.064  72.227  72.087  1.00  0.00      PROA  
ATOM   2680  C   LYS X 170      56.039  67.492  66.954  1.00  0.00      PROA  
ATOM   2681  O   LYS X 170      56.186  66.523  67.703  1.00  0.00      PROA  
ATOM   2682  N   PRO X 171      56.777  67.578  65.810  1.00  0.00      PROA  
ATOM   2683  CD  PRO X 171      56.732  68.654  64.804  1.00  0.00      PROA  
ATOM   2684  HD1 PRO X 171      56.876  69.676  65.215  1.00  0.00      PROA  
ATOM   2685  HD2 PRO X 171      55.724  68.663  64.336  1.00  0.00      PROA  
ATOM   2686  CA  PRO X 171      57.586  66.522  65.284  1.00  0.00      PROA  
ATOM   2687  HA  PRO X 171      56.976  65.650  65.471  1.00  0.00      PROA  
ATOM   2688  CB  PRO X 171      57.798  66.809  63.750  1.00  0.00      PROA  
ATOM   2689  HB1 PRO X 171      56.789  66.675  63.304  1.00  0.00      PROA  
ATOM   2690  HB2 PRO X 171      58.689  66.310  63.314  1.00  0.00      PROA  
ATOM   2691  CG  PRO X 171      57.823  68.304  63.839  1.00  0.00      PROA  
ATOM   2692  HG1 PRO X 171      58.808  68.566  64.280  1.00  0.00      PROA  
ATOM   2693  HG2 PRO X 171      57.631  68.766  62.847  1.00  0.00      PROA  
ATOM   2694  C   PRO X 171      58.839  66.256  65.964  1.00  0.00      PROA  
ATOM   2695  O   PRO X 171      59.270  65.111  66.121  1.00  0.00      PROA  
ATOM   2696  N   SER X 172      59.488  67.269  66.639  1.00  0.00      PROA  
ATOM   2697  HN  SER X 172      59.252  68.221  66.461  1.00  0.00      PROA  
ATOM   2698  CA  SER X 172      60.626  66.997  67.546  1.00  0.00      PROA  
ATOM   2699  HA  SER X 172      61.262  66.391  66.918  1.00  0.00      PROA  
ATOM   2700  CB  SER X 172      61.224  68.289  68.194  1.00  0.00      PROA  
ATOM   2701  HB1 SER X 172      61.688  68.972  67.449  1.00  0.00      PROA  
ATOM   2702  HB2 SER X 172      61.916  67.986  69.008  1.00  0.00      PROA  
ATOM   2703  OG  SER X 172      60.168  69.049  68.766  1.00  0.00      PROA  
ATOM   2704  HG1 SER X 172      59.635  69.437  68.067  1.00  0.00      PROA  
ATOM   2705  C   SER X 172      60.238  66.095  68.706  1.00  0.00      PROA  
ATOM   2706  O   SER X 172      61.004  65.213  69.089  1.00  0.00      PROA  
ATOM   2707  N   GLN X 173      59.078  66.231  69.319  1.00  0.00      PROA  
ATOM   2708  HN  GLN X 173      58.524  67.047  69.174  1.00  0.00      PROA  
ATOM   2709  CA  GLN X 173      58.607  65.266  70.350  1.00  0.00      PROA  
ATOM   2710  HA  GLN X 173      59.341  65.321  71.140  1.00  0.00      PROA  
ATOM   2711  CB  GLN X 173      57.237  65.728  71.058  1.00  0.00      PROA  
ATOM   2712  HB1 GLN X 173      56.842  64.919  71.709  1.00  0.00      PROA  
ATOM   2713  HB2 GLN X 173      56.476  65.895  70.266  1.00  0.00      PROA  
ATOM   2714  CG  GLN X 173      57.393  67.012  71.948  1.00  0.00      PROA  
ATOM   2715  HG1 GLN X 173      57.689  67.914  71.373  1.00  0.00      PROA  
ATOM   2716  HG2 GLN X 173      58.098  66.818  72.784  1.00  0.00      PROA  
ATOM   2717  CD  GLN X 173      56.084  67.368  72.766  1.00  0.00      PROA  
ATOM   2718  OE1 GLN X 173      54.992  67.034  72.367  1.00  0.00      PROA  
ATOM   2719  NE2 GLN X 173      56.120  68.222  73.791  1.00  0.00      PROA  
ATOM   2720 HE21 GLN X 173      55.360  68.358  74.427  1.00  0.00      PROA  
ATOM   2721 HE22 GLN X 173      56.991  68.631  74.062  1.00  0.00      PROA  
ATOM   2722  C   GLN X 173      58.493  63.765  69.889  1.00  0.00      PROA  
ATOM   2723  O   GLN X 173      58.966  62.836  70.533  1.00  0.00      PROA  
ATOM   2724  N   ALA X 174      57.923  63.568  68.743  1.00  0.00      PROA  
ATOM   2725  HN  ALA X 174      57.529  64.378  68.316  1.00  0.00      PROA  
ATOM   2726  CA  ALA X 174      57.982  62.287  68.020  1.00  0.00      PROA  
ATOM   2727  HA  ALA X 174      57.552  61.498  68.620  1.00  0.00      PROA  
ATOM   2728  CB  ALA X 174      57.194  62.342  66.662  1.00  0.00      PROA  
ATOM   2729  HB1 ALA X 174      57.759  62.956  65.928  1.00  0.00      PROA  
ATOM   2730  HB2 ALA X 174      56.193  62.723  66.954  1.00  0.00      PROA  
ATOM   2731  HB3 ALA X 174      57.156  61.317  66.233  1.00  0.00      PROA  
ATOM   2732  C   ALA X 174      59.382  61.867  67.672  1.00  0.00      PROA  
ATOM   2733  O   ALA X 174      59.768  60.718  67.837  1.00  0.00      PROA  
ATOM   2734  N   ALA X 175      60.285  62.714  67.205  1.00  0.00      PROA  
ATOM   2735  HN  ALA X 175      59.975  63.640  67.006  1.00  0.00      PROA  
ATOM   2736  CA  ALA X 175      61.675  62.477  66.957  1.00  0.00      PROA  
ATOM   2737  HA  ALA X 175      61.711  61.645  66.269  1.00  0.00      PROA  
ATOM   2738  CB  ALA X 175      62.272  63.727  66.339  1.00  0.00      PROA  
ATOM   2739  HB1 ALA X 175      63.312  63.481  66.039  1.00  0.00      PROA  
ATOM   2740  HB2 ALA X 175      62.383  64.499  67.130  1.00  0.00      PROA  
ATOM   2741  HB3 ALA X 175      61.704  64.194  65.506  1.00  0.00      PROA  
ATOM   2742  C   ALA X 175      62.573  62.004  68.115  1.00  0.00      PROA  
ATOM   2743  O   ALA X 175      63.402  61.152  67.996  1.00  0.00      PROA  
ATOM   2744  N   GLN X 176      62.379  62.693  69.251  1.00  0.00      PROA  
ATOM   2745  HN  GLN X 176      61.840  63.531  69.298  1.00  0.00      PROA  
ATOM   2746  CA  GLN X 176      62.934  62.288  70.515  1.00  0.00      PROA  
ATOM   2747  HA  GLN X 176      64.011  62.231  70.461  1.00  0.00      PROA  
ATOM   2748  CB  GLN X 176      62.641  63.388  71.518  1.00  0.00      PROA  
ATOM   2749  HB1 GLN X 176      62.856  63.118  72.575  1.00  0.00      PROA  
ATOM   2750  HB2 GLN X 176      61.556  63.621  71.556  1.00  0.00      PROA  
ATOM   2751  CG  GLN X 176      63.440  64.755  71.349  1.00  0.00      PROA  
ATOM   2752  HG1 GLN X 176      63.276  65.439  72.210  1.00  0.00      PROA  
ATOM   2753  HG2 GLN X 176      63.039  65.345  70.497  1.00  0.00      PROA  
ATOM   2754  CD  GLN X 176      64.952  64.606  70.975  1.00  0.00      PROA  
ATOM   2755  OE1 GLN X 176      65.260  64.737  69.778  1.00  0.00      PROA  
ATOM   2756  NE2 GLN X 176      65.730  64.111  71.969  1.00  0.00      PROA  
ATOM   2757 HE21 GLN X 176      66.699  64.211  71.743  1.00  0.00      PROA  
ATOM   2758 HE22 GLN X 176      65.269  63.817  72.807  1.00  0.00      PROA  
ATOM   2759  C   GLN X 176      62.398  60.895  70.986  1.00  0.00      PROA  
ATOM   2760  O   GLN X 176      63.064  60.068  71.565  1.00  0.00      PROA  
ATOM   2761  N   ALA X 177      61.072  60.600  70.699  1.00  0.00      PROA  
ATOM   2762  HN  ALA X 177      60.454  61.328  70.412  1.00  0.00      PROA  
ATOM   2763  CA  ALA X 177      60.527  59.200  71.121  1.00  0.00      PROA  
ATOM   2764  HA  ALA X 177      60.719  58.960  72.155  1.00  0.00      PROA  
ATOM   2765  CB  ALA X 177      59.082  59.218  70.712  1.00  0.00      PROA  
ATOM   2766  HB1 ALA X 177      58.628  58.219  70.889  1.00  0.00      PROA  
ATOM   2767  HB2 ALA X 177      58.871  59.452  69.647  1.00  0.00      PROA  
ATOM   2768  HB3 ALA X 177      58.657  60.009  71.365  1.00  0.00      PROA  
ATOM   2769  C   ALA X 177      61.158  58.071  70.429  1.00  0.00      PROA  
ATOM   2770  O   ALA X 177      61.502  57.055  71.040  1.00  0.00      PROA  
ATOM   2771  N   ILE X 178      61.418  58.217  69.112  1.00  0.00      PROA  
ATOM   2772  HN  ILE X 178      61.392  59.129  68.708  1.00  0.00      PROA  
ATOM   2773  CA  ILE X 178      62.252  57.209  68.361  1.00  0.00      PROA  
ATOM   2774  HA  ILE X 178      61.778  56.250  68.507  1.00  0.00      PROA  
ATOM   2775  CB  ILE X 178      62.365  57.553  66.866  1.00  0.00      PROA  
ATOM   2776  HB  ILE X 178      62.663  58.624  66.835  1.00  0.00      PROA  
ATOM   2777  CG2 ILE X 178      63.545  56.776  66.153  1.00  0.00      PROA  
ATOM   2778 HG21 ILE X 178      64.550  57.162  66.425  1.00  0.00      PROA  
ATOM   2779 HG22 ILE X 178      63.381  56.669  65.059  1.00  0.00      PROA  
ATOM   2780 HG23 ILE X 178      63.323  55.758  66.542  1.00  0.00      PROA  
ATOM   2781  CG1 ILE X 178      60.964  57.384  66.216  1.00  0.00      PROA  
ATOM   2782 HG11 ILE X 178      60.247  57.905  66.885  1.00  0.00      PROA  
ATOM   2783 HG12 ILE X 178      60.692  56.310  66.138  1.00  0.00      PROA  
ATOM   2784  CD  ILE X 178      60.893  58.102  64.923  1.00  0.00      PROA  
ATOM   2785  HD1 ILE X 178      61.421  57.559  64.111  1.00  0.00      PROA  
ATOM   2786  HD2 ILE X 178      61.197  59.169  64.986  1.00  0.00      PROA  
ATOM   2787  HD3 ILE X 178      59.865  58.240  64.525  1.00  0.00      PROA  
ATOM   2788  C   ILE X 178      63.631  57.097  68.953  1.00  0.00      PROA  
ATOM   2789  O   ILE X 178      63.952  55.972  69.262  1.00  0.00      PROA  
ATOM   2790  N   GLU X 179      64.227  58.208  69.339  1.00  0.00      PROA  
ATOM   2791  HN  GLU X 179      63.923  59.107  69.036  1.00  0.00      PROA  
ATOM   2792  CA  GLU X 179      65.517  58.140  70.048  1.00  0.00      PROA  
ATOM   2793  HA  GLU X 179      66.136  57.536  69.402  1.00  0.00      PROA  
ATOM   2794  CB  GLU X 179      66.197  59.492  70.353  1.00  0.00      PROA  
ATOM   2795  HB1 GLU X 179      67.102  59.349  70.982  1.00  0.00      PROA  
ATOM   2796  HB2 GLU X 179      65.530  60.038  71.054  1.00  0.00      PROA  
ATOM   2797  CG  GLU X 179      66.550  60.356  69.050  1.00  0.00      PROA  
ATOM   2798  HG1 GLU X 179      66.774  61.377  69.424  1.00  0.00      PROA  
ATOM   2799  HG2 GLU X 179      65.705  60.704  68.419  1.00  0.00      PROA  
ATOM   2800  CD  GLU X 179      67.746  59.789  68.336  1.00  0.00      PROA  
ATOM   2801  OE1 GLU X 179      68.506  58.897  68.796  1.00  0.00      PROA  
ATOM   2802  OE2 GLU X 179      68.013  60.443  67.277  1.00  0.00      PROA  
ATOM   2803  C   GLU X 179      65.467  57.401  71.350  1.00  0.00      PROA  
ATOM   2804  O   GLU X 179      66.222  56.473  71.587  1.00  0.00      PROA  
ATOM   2805  N   ASN X 180      64.523  57.743  72.228  1.00  0.00      PROA  
ATOM   2806  HN  ASN X 180      63.836  58.424  71.989  1.00  0.00      PROA  
ATOM   2807  CA  ASN X 180      64.570  57.105  73.554  1.00  0.00      PROA  
ATOM   2808  HA  ASN X 180      65.565  56.744  73.766  1.00  0.00      PROA  
ATOM   2809  CB  ASN X 180      64.140  58.109  74.664  1.00  0.00      PROA  
ATOM   2810  HB1 ASN X 180      64.031  57.656  75.672  1.00  0.00      PROA  
ATOM   2811  HB2 ASN X 180      63.166  58.565  74.383  1.00  0.00      PROA  
ATOM   2812  CG  ASN X 180      65.031  59.336  74.719  1.00  0.00      PROA  
ATOM   2813  OD1 ASN X 180      65.524  60.059  73.794  1.00  0.00      PROA  
ATOM   2814  ND2 ASN X 180      65.449  59.715  76.028  1.00  0.00      PROA  
ATOM   2815 HD21 ASN X 180      65.123  59.112  76.756  1.00  0.00      PROA  
ATOM   2816 HD22 ASN X 180      66.208  60.365  76.063  1.00  0.00      PROA  
ATOM   2817  C   ASN X 180      63.785  55.857  73.787  1.00  0.00      PROA  
ATOM   2818  O   ASN X 180      63.950  55.230  74.825  1.00  0.00      PROA  
ATOM   2819  N   CYS X 181      62.847  55.506  72.832  1.00  0.00      PROA  
ATOM   2820  HN  CYS X 181      62.673  56.127  72.072  1.00  0.00      PROA  
ATOM   2821  CA  CYS X 181      62.017  54.283  72.859  1.00  0.00      PROA  
ATOM   2822  HA  CYS X 181      61.368  54.464  73.703  1.00  0.00      PROA  
ATOM   2823  CB  CYS X 181      60.971  54.169  71.667  1.00  0.00      PROA  
ATOM   2824  HB1 CYS X 181      61.564  53.952  70.753  1.00  0.00      PROA  
ATOM   2825  HB2 CYS X 181      60.432  55.097  71.379  1.00  0.00      PROA  
ATOM   2826  SG  CYS X 181      59.721  52.857  71.887  1.00  0.00      PROA  
ATOM   2827  HG1 CYS X 181      60.651  51.945  71.642  1.00  0.00      PROA  
ATOM   2828  C   CYS X 181      62.649  52.965  73.280  1.00  0.00      PROA  
ATOM   2829  O   CYS X 181      63.695  52.531  72.810  1.00  0.00      PROA  
ATOM   2830  N   ASP X 182      61.912  52.365  74.241  1.00  0.00      PROA  
ATOM   2831  HN  ASP X 182      61.156  52.878  74.639  1.00  0.00      PROA  
ATOM   2832  CA  ASP X 182      62.161  50.946  74.708  1.00  0.00      PROA  
ATOM   2833  HA  ASP X 182      63.187  51.034  75.034  1.00  0.00      PROA  
ATOM   2834  CB  ASP X 182      61.201  50.799  75.946  1.00  0.00      PROA  
ATOM   2835  HB1 ASP X 182      61.208  49.746  76.297  1.00  0.00      PROA  
ATOM   2836  HB2 ASP X 182      60.184  51.155  75.674  1.00  0.00      PROA  
ATOM   2837  CG  ASP X 182      61.599  51.646  77.113  1.00  0.00      PROA  
ATOM   2838  OD1 ASP X 182      62.744  51.931  77.332  1.00  0.00      PROA  
ATOM   2839  OD2 ASP X 182      60.611  51.994  77.849  1.00  0.00      PROA  
ATOM   2840  C   ASP X 182      62.151  49.889  73.627  1.00  0.00      PROA  
ATOM   2841  O   ASP X 182      61.445  50.120  72.662  1.00  0.00      PROA  
ATOM   2842  N   ARG X 183      63.004  48.847  73.694  1.00  0.00      PROA  
ATOM   2843  HN  ARG X 183      63.255  48.444  74.570  1.00  0.00      PROA  
ATOM   2844  CA  ARG X 183      63.258  47.973  72.532  1.00  0.00      PROA  
ATOM   2845  HA  ARG X 183      63.838  48.608  71.878  1.00  0.00      PROA  
ATOM   2846  CB  ARG X 183      64.247  46.903  72.907  1.00  0.00      PROA  
ATOM   2847  HB1 ARG X 183      64.162  45.941  72.360  1.00  0.00      PROA  
ATOM   2848  HB2 ARG X 183      64.206  46.693  73.997  1.00  0.00      PROA  
ATOM   2849  CG  ARG X 183      65.688  47.394  72.531  1.00  0.00      PROA  
ATOM   2850  HG1 ARG X 183      66.311  46.677  73.107  1.00  0.00      PROA  
ATOM   2851  HG2 ARG X 183      65.935  48.384  72.970  1.00  0.00      PROA  
ATOM   2852  CD  ARG X 183      66.107  47.241  71.036  1.00  0.00      PROA  
ATOM   2853  HD1 ARG X 183      65.615  48.019  70.415  1.00  0.00      PROA  
ATOM   2854  HD2 ARG X 183      65.720  46.234  70.772  1.00  0.00      PROA  
ATOM   2855  NE  ARG X 183      67.619  47.357  71.043  1.00  0.00      PROA  
ATOM   2856  HE  ARG X 183      67.974  48.278  71.208  1.00  0.00      PROA  
ATOM   2857  CZ  ARG X 183      68.414  46.343  70.589  1.00  0.00      PROA  
ATOM   2858  NH1 ARG X 183      68.051  45.125  70.173  1.00  0.00      PROA  
ATOM   2859 HH11 ARG X 183      67.072  44.923  70.138  1.00  0.00      PROA  
ATOM   2860 HH12 ARG X 183      68.798  44.502  69.942  1.00  0.00      PROA  
ATOM   2861  NH2 ARG X 183      69.720  46.588  70.762  1.00  0.00      PROA  
ATOM   2862 HH21 ARG X 183      70.048  47.333  71.342  1.00  0.00      PROA  
ATOM   2863 HH22 ARG X 183      70.358  45.902  70.411  1.00  0.00      PROA  
ATOM   2864  C   ARG X 183      62.073  47.270  71.838  1.00  0.00      PROA  
ATOM   2865  O   ARG X 183      61.888  47.392  70.627  1.00  0.00      PROA  
ATOM   2866  N   SER X 184      61.172  46.578  72.539  1.00  0.00      PROA  
ATOM   2867  HN  SER X 184      61.259  46.477  73.527  1.00  0.00      PROA  
ATOM   2868  CA  SER X 184      60.201  45.710  71.863  1.00  0.00      PROA  
ATOM   2869  HA  SER X 184      60.693  45.106  71.115  1.00  0.00      PROA  
ATOM   2870  CB  SER X 184      59.553  44.740  72.832  1.00  0.00      PROA  
ATOM   2871  HB1 SER X 184      58.760  44.188  72.284  1.00  0.00      PROA  
ATOM   2872  HB2 SER X 184      59.013  45.280  73.640  1.00  0.00      PROA  
ATOM   2873  OG  SER X 184      60.534  43.933  73.495  1.00  0.00      PROA  
ATOM   2874  HG1 SER X 184      60.737  44.452  74.277  1.00  0.00      PROA  
ATOM   2875  C   SER X 184      59.006  46.501  71.183  1.00  0.00      PROA  
ATOM   2876  O   SER X 184      58.417  46.113  70.232  1.00  0.00      PROA  
ATOM   2877  N   PHE X 185      58.704  47.670  71.694  1.00  0.00      PROA  
ATOM   2878  HN  PHE X 185      59.231  47.898  72.509  1.00  0.00      PROA  
ATOM   2879  CA  PHE X 185      57.757  48.687  71.306  1.00  0.00      PROA  
ATOM   2880  HA  PHE X 185      56.752  48.392  71.566  1.00  0.00      PROA  
ATOM   2881  CB  PHE X 185      57.953  50.000  72.124  1.00  0.00      PROA  
ATOM   2882  HB1 PHE X 185      57.311  50.853  71.815  1.00  0.00      PROA  
ATOM   2883  HB2 PHE X 185      59.049  50.184  72.141  1.00  0.00      PROA  
ATOM   2884  CG  PHE X 185      57.537  49.771  73.545  1.00  0.00      PROA  
ATOM   2885  CD1 PHE X 185      58.423  49.362  74.504  1.00  0.00      PROA  
ATOM   2886  HD1 PHE X 185      59.487  49.240  74.362  1.00  0.00      PROA  
ATOM   2887  CE1 PHE X 185      57.959  48.978  75.771  1.00  0.00      PROA  
ATOM   2888  HE1 PHE X 185      58.557  48.430  76.483  1.00  0.00      PROA  
ATOM   2889  CZ  PHE X 185      56.605  49.124  76.139  1.00  0.00      PROA  
ATOM   2890  HZ  PHE X 185      56.268  48.669  77.059  1.00  0.00      PROA  
ATOM   2891  CD2 PHE X 185      56.253  50.092  73.999  1.00  0.00      PROA  
ATOM   2892  HD2 PHE X 185      55.637  50.528  73.225  1.00  0.00      PROA  
ATOM   2893  CE2 PHE X 185      55.733  49.674  75.202  1.00  0.00      PROA  
ATOM   2894  HE2 PHE X 185      54.711  49.948  75.418  1.00  0.00      PROA  
ATOM   2895  C   PHE X 185      57.840  49.004  69.801  1.00  0.00      PROA  
ATOM   2896  O   PHE X 185      56.824  49.254  69.208  1.00  0.00      PROA  
ATOM   2897  N   ARG X 186      59.128  48.928  69.241  1.00  0.00      PROA  
ATOM   2898  HN  ARG X 186      59.867  48.799  69.898  1.00  0.00      PROA  
ATOM   2899  CA  ARG X 186      59.513  49.176  67.827  1.00  0.00      PROA  
ATOM   2900  HA  ARG X 186      60.576  49.369  67.804  1.00  0.00      PROA  
ATOM   2901  CB  ARG X 186      59.302  47.848  67.023  1.00  0.00      PROA  
ATOM   2902  HB1 ARG X 186      58.209  47.665  66.952  1.00  0.00      PROA  
ATOM   2903  HB2 ARG X 186      59.615  47.006  67.676  1.00  0.00      PROA  
ATOM   2904  CG  ARG X 186      60.032  47.832  65.684  1.00  0.00      PROA  
ATOM   2905  HG1 ARG X 186      61.092  47.603  65.924  1.00  0.00      PROA  
ATOM   2906  HG2 ARG X 186      59.998  48.845  65.227  1.00  0.00      PROA  
ATOM   2907  CD  ARG X 186      59.494  46.880  64.610  1.00  0.00      PROA  
ATOM   2908  HD1 ARG X 186      59.508  45.853  65.031  1.00  0.00      PROA  
ATOM   2909  HD2 ARG X 186      60.194  46.856  63.747  1.00  0.00      PROA  
ATOM   2910  NE  ARG X 186      58.067  47.257  64.311  1.00  0.00      PROA  
ATOM   2911  HE  ARG X 186      57.423  47.602  64.995  1.00  0.00      PROA  
ATOM   2912  CZ  ARG X 186      57.597  47.462  63.109  1.00  0.00      PROA  
ATOM   2913  NH1 ARG X 186      58.186  47.161  61.989  1.00  0.00      PROA  
ATOM   2914 HH11 ARG X 186      57.713  47.083  61.112  1.00  0.00      PROA  
ATOM   2915 HH12 ARG X 186      59.089  46.740  62.077  1.00  0.00      PROA  
ATOM   2916  NH2 ARG X 186      56.510  48.152  63.009  1.00  0.00      PROA  
ATOM   2917 HH21 ARG X 186      56.096  48.579  63.813  1.00  0.00      PROA  
ATOM   2918 HH22 ARG X 186      56.272  48.413  62.073  1.00  0.00      PROA  
ATOM   2919  C   ARG X 186      58.822  50.363  67.295  1.00  0.00      PROA  
ATOM   2920  O   ARG X 186      57.876  50.232  66.525  1.00  0.00      PROA  
ATOM   2921  N   ALA X 187      59.240  51.556  67.701  1.00  0.00      PROA  
ATOM   2922  HN  ALA X 187      59.982  51.460  68.361  1.00  0.00      PROA  
ATOM   2923  CA  ALA X 187      58.696  52.861  67.413  1.00  0.00      PROA  
ATOM   2924  HA  ALA X 187      57.626  52.734  67.342  1.00  0.00      PROA  
ATOM   2925  CB  ALA X 187      59.149  54.018  68.346  1.00  0.00      PROA  
ATOM   2926  HB1 ALA X 187      60.219  53.930  68.632  1.00  0.00      PROA  
ATOM   2927  HB2 ALA X 187      58.456  53.925  69.210  1.00  0.00      PROA  
ATOM   2928  HB3 ALA X 187      59.064  54.981  67.800  1.00  0.00      PROA  
ATOM   2929  C   ALA X 187      59.242  53.230  66.003  1.00  0.00      PROA  
ATOM   2930  O   ALA X 187      60.439  53.480  65.783  1.00  0.00      PROA  
ATOM   2931  N   ILE X 188      58.273  53.279  65.055  1.00  0.00      PROA  
ATOM   2932  HN  ILE X 188      57.345  52.977  65.265  1.00  0.00      PROA  
ATOM   2933  CA  ILE X 188      58.557  53.725  63.691  1.00  0.00      PROA  
ATOM   2934  HA  ILE X 188      59.588  54.039  63.744  1.00  0.00      PROA  
ATOM   2935  CB  ILE X 188      58.284  52.619  62.671  1.00  0.00      PROA  
ATOM   2936  HB  ILE X 188      57.184  52.464  62.641  1.00  0.00      PROA  
ATOM   2937  CG2 ILE X 188      58.845  52.986  61.311  1.00  0.00      PROA  
ATOM   2938 HG21 ILE X 188      59.951  53.072  61.248  1.00  0.00      PROA  
ATOM   2939 HG22 ILE X 188      58.392  53.953  61.004  1.00  0.00      PROA  
ATOM   2940 HG23 ILE X 188      58.562  52.186  60.594  1.00  0.00      PROA  
ATOM   2941  CG1 ILE X 188      58.761  51.210  63.104  1.00  0.00      PROA  
ATOM   2942 HG11 ILE X 188      58.391  50.568  62.275  1.00  0.00      PROA  
ATOM   2943 HG12 ILE X 188      58.341  50.892  64.082  1.00  0.00      PROA  
ATOM   2944  CD  ILE X 188      60.321  51.047  63.110  1.00  0.00      PROA  
ATOM   2945  HD1 ILE X 188      60.849  51.643  62.335  1.00  0.00      PROA  
ATOM   2946  HD2 ILE X 188      60.428  49.956  62.932  1.00  0.00      PROA  
ATOM   2947  HD3 ILE X 188      60.769  51.384  64.068  1.00  0.00      PROA  
ATOM   2948  C   ILE X 188      57.565  54.892  63.512  1.00  0.00      PROA  
ATOM   2949  O   ILE X 188      56.431  54.778  63.982  1.00  0.00      PROA  
ATOM   2950  N   LEU X 189      57.971  55.946  62.838  1.00  0.00      PROA  
ATOM   2951  HN  LEU X 189      58.890  55.823  62.474  1.00  0.00      PROA  
ATOM   2952  CA  LEU X 189      57.157  57.091  62.504  1.00  0.00      PROA  
ATOM   2953  HA  LEU X 189      56.627  57.381  63.400  1.00  0.00      PROA  
ATOM   2954  CB  LEU X 189      58.019  58.288  61.996  1.00  0.00      PROA  
ATOM   2955  HB1 LEU X 189      58.241  58.137  60.918  1.00  0.00      PROA  
ATOM   2956  HB2 LEU X 189      58.954  58.350  62.593  1.00  0.00      PROA  
ATOM   2957  CG  LEU X 189      57.464  59.672  62.308  1.00  0.00      PROA  
ATOM   2958  HG  LEU X 189      56.474  59.639  61.806  1.00  0.00      PROA  
ATOM   2959  CD1 LEU X 189      57.186  60.031  63.819  1.00  0.00      PROA  
ATOM   2960 HD11 LEU X 189      58.162  59.956  64.345  1.00  0.00      PROA  
ATOM   2961 HD12 LEU X 189      56.420  59.342  64.234  1.00  0.00      PROA  
ATOM   2962 HD13 LEU X 189      56.852  61.090  63.800  1.00  0.00      PROA  
ATOM   2963  CD2 LEU X 189      58.168  60.891  61.807  1.00  0.00      PROA  
ATOM   2964 HD21 LEU X 189      58.111  60.990  60.702  1.00  0.00      PROA  
ATOM   2965 HD22 LEU X 189      59.238  60.913  62.104  1.00  0.00      PROA  
ATOM   2966 HD23 LEU X 189      57.697  61.796  62.249  1.00  0.00      PROA  
ATOM   2967  C   LEU X 189      56.144  56.623  61.410  1.00  0.00      PROA  
ATOM   2968  O   LEU X 189      56.406  55.852  60.491  1.00  0.00      PROA  
ATOM   2969  N   ALA X 190      54.895  57.151  61.423  1.00  0.00      PROA  
ATOM   2970  HN  ALA X 190      54.607  57.820  62.103  1.00  0.00      PROA  
ATOM   2971  CA  ALA X 190      53.793  56.861  60.535  1.00  0.00      PROA  
ATOM   2972  HA  ALA X 190      53.535  55.841  60.781  1.00  0.00      PROA  
ATOM   2973  CB  ALA X 190      52.570  57.720  61.067  1.00  0.00      PROA  
ATOM   2974  HB1 ALA X 190      51.684  57.548  60.419  1.00  0.00      PROA  
ATOM   2975  HB2 ALA X 190      52.845  58.796  61.113  1.00  0.00      PROA  
ATOM   2976  HB3 ALA X 190      52.327  57.312  62.072  1.00  0.00      PROA  
ATOM   2977  C   ALA X 190      53.930  56.878  59.075  1.00  0.00      PROA  
ATOM   2978  O   ALA X 190      54.623  57.639  58.391  1.00  0.00      PROA  
ATOM   2979  N   GLU X 191      53.251  55.953  58.468  1.00  0.00      PROA  
ATOM   2980  HN  GLU X 191      52.637  55.327  58.943  1.00  0.00      PROA  
ATOM   2981  CA  GLU X 191      53.310  55.862  56.989  1.00  0.00      PROA  
ATOM   2982  HA  GLU X 191      54.277  56.194  56.639  1.00  0.00      PROA  
ATOM   2983  CB  GLU X 191      53.363  54.398  56.454  1.00  0.00      PROA  
ATOM   2984  HB1 GLU X 191      53.414  54.482  55.347  1.00  0.00      PROA  
ATOM   2985  HB2 GLU X 191      52.399  53.946  56.773  1.00  0.00      PROA  
ATOM   2986  CG  GLU X 191      54.519  53.506  56.932  1.00  0.00      PROA  
ATOM   2987  HG1 GLU X 191      54.724  53.614  58.019  1.00  0.00      PROA  
ATOM   2988  HG2 GLU X 191      55.345  53.936  56.326  1.00  0.00      PROA  
ATOM   2989  CD  GLU X 191      54.426  52.001  56.706  1.00  0.00      PROA  
ATOM   2990  OE1 GLU X 191      55.486  51.389  56.431  1.00  0.00      PROA  
ATOM   2991  OE2 GLU X 191      53.330  51.387  56.869  1.00  0.00      PROA  
ATOM   2992  C   GLU X 191      52.271  56.793  56.213  1.00  0.00      PROA  
ATOM   2993  O   GLU X 191      51.213  56.983  56.832  1.00  0.00      PROA  
ATOM   2994  N   PRO X 192      52.537  57.377  55.069  1.00  0.00      PROA  
ATOM   2995  CD  PRO X 192      53.729  57.054  54.208  1.00  0.00      PROA  
ATOM   2996  HD1 PRO X 192      53.619  56.108  53.637  1.00  0.00      PROA  
ATOM   2997  HD2 PRO X 192      54.648  57.065  54.833  1.00  0.00      PROA  
ATOM   2998  CA  PRO X 192      51.509  58.073  54.381  1.00  0.00      PROA  
ATOM   2999  HA  PRO X 192      51.379  59.036  54.852  1.00  0.00      PROA  
ATOM   3000  CB  PRO X 192      52.112  58.267  52.977  1.00  0.00      PROA  
ATOM   3001  HB1 PRO X 192      51.802  59.246  52.555  1.00  0.00      PROA  
ATOM   3002  HB2 PRO X 192      51.724  57.458  52.322  1.00  0.00      PROA  
ATOM   3003  CG  PRO X 192      53.640  58.285  53.216  1.00  0.00      PROA  
ATOM   3004  HG1 PRO X 192      54.314  58.036  52.369  1.00  0.00      PROA  
ATOM   3005  HG2 PRO X 192      53.977  59.247  53.658  1.00  0.00      PROA  
ATOM   3006  C   PRO X 192      50.156  57.441  54.222  1.00  0.00      PROA  
ATOM   3007  O   PRO X 192      49.974  56.228  54.233  1.00  0.00      PROA  
ATOM   3008  N   LYS X 193      49.113  58.325  54.237  1.00  0.00      PROA  
ATOM   3009  HN  LYS X 193      49.436  59.265  54.313  1.00  0.00      PROA  
ATOM   3010  CA  LYS X 193      47.657  58.010  54.228  1.00  0.00      PROA  
ATOM   3011  HA  LYS X 193      47.458  57.413  55.106  1.00  0.00      PROA  
ATOM   3012  CB  LYS X 193      46.826  59.320  54.114  1.00  0.00      PROA  
ATOM   3013  HB1 LYS X 193      45.767  59.033  53.938  1.00  0.00      PROA  
ATOM   3014  HB2 LYS X 193      47.106  59.982  53.267  1.00  0.00      PROA  
ATOM   3015  CG  LYS X 193      46.819  60.090  55.479  1.00  0.00      PROA  
ATOM   3016  HG1 LYS X 193      47.854  60.422  55.714  1.00  0.00      PROA  
ATOM   3017  HG2 LYS X 193      46.450  59.405  56.271  1.00  0.00      PROA  
ATOM   3018  CD  LYS X 193      45.948  61.422  55.493  1.00  0.00      PROA  
ATOM   3019  HD1 LYS X 193      44.930  61.117  55.171  1.00  0.00      PROA  
ATOM   3020  HD2 LYS X 193      46.255  62.012  54.602  1.00  0.00      PROA  
ATOM   3021  CE  LYS X 193      45.822  62.161  56.880  1.00  0.00      PROA  
ATOM   3022  HE1 LYS X 193      45.306  61.461  57.573  1.00  0.00      PROA  
ATOM   3023  HE2 LYS X 193      45.230  63.091  56.749  1.00  0.00      PROA  
ATOM   3024  NZ  LYS X 193      47.049  62.619  57.449  1.00  0.00      PROA  
ATOM   3025  HZ1 LYS X 193      47.409  63.250  56.705  1.00  0.00      PROA  
ATOM   3026  HZ2 LYS X 193      47.789  61.914  57.640  1.00  0.00      PROA  
ATOM   3027  HZ3 LYS X 193      46.800  63.266  58.224  1.00  0.00      PROA  
ATOM   3028  C   LYS X 193      47.210  57.133  53.093  1.00  0.00      PROA  
ATOM   3029  O   LYS X 193      47.365  57.463  51.905  1.00  0.00      PROA  
ATOM   3030  N   ASN X 194      46.687  55.910  53.381  1.00  0.00      PROA  
ATOM   3031  HN  ASN X 194      46.710  55.784  54.369  1.00  0.00      PROA  
ATOM   3032  CA  ASN X 194      46.493  54.779  52.533  1.00  0.00      PROA  
ATOM   3033  HA  ASN X 194      47.420  54.257  52.344  1.00  0.00      PROA  
ATOM   3034  CB  ASN X 194      45.858  53.518  53.321  1.00  0.00      PROA  
ATOM   3035  HB1 ASN X 194      44.864  53.781  53.744  1.00  0.00      PROA  
ATOM   3036  HB2 ASN X 194      46.571  53.443  54.169  1.00  0.00      PROA  
ATOM   3037  CG  ASN X 194      45.687  52.229  52.560  1.00  0.00      PROA  
ATOM   3038  OD1 ASN X 194      44.710  51.915  51.935  1.00  0.00      PROA  
ATOM   3039  ND2 ASN X 194      46.697  51.339  52.792  1.00  0.00      PROA  
ATOM   3040 HD21 ASN X 194      46.582  50.359  52.631  1.00  0.00      PROA  
ATOM   3041 HD22 ASN X 194      47.461  51.600  53.382  1.00  0.00      PROA  
ATOM   3042  C   ASN X 194      45.776  55.095  51.177  1.00  0.00      PROA  
ATOM   3043  O   ASN X 194      46.386  54.850  50.124  1.00  0.00      PROA  
ATOM   3044  N   LYS X 195      44.438  55.457  51.179  1.00  0.00      PROA  
ATOM   3045  HN  LYS X 195      43.893  55.504  52.013  1.00  0.00      PROA  
ATOM   3046  CA  LYS X 195      43.714  55.721  49.875  1.00  0.00      PROA  
ATOM   3047  HA  LYS X 195      43.711  54.791  49.326  1.00  0.00      PROA  
ATOM   3048  CB  LYS X 195      42.201  56.024  50.136  1.00  0.00      PROA  
ATOM   3049  HB1 LYS X 195      41.699  56.067  49.146  1.00  0.00      PROA  
ATOM   3050  HB2 LYS X 195      42.108  57.033  50.595  1.00  0.00      PROA  
ATOM   3051  CG  LYS X 195      41.567  54.901  50.903  1.00  0.00      PROA  
ATOM   3052  HG1 LYS X 195      40.503  55.115  51.142  1.00  0.00      PROA  
ATOM   3053  HG2 LYS X 195      42.110  54.896  51.872  1.00  0.00      PROA  
ATOM   3054  CD  LYS X 195      41.581  53.549  50.184  1.00  0.00      PROA  
ATOM   3055  HD1 LYS X 195      41.226  52.822  50.945  1.00  0.00      PROA  
ATOM   3056  HD2 LYS X 195      42.661  53.396  49.976  1.00  0.00      PROA  
ATOM   3057  CE  LYS X 195      40.758  53.594  48.961  1.00  0.00      PROA  
ATOM   3058  HE1 LYS X 195      40.905  54.490  48.321  1.00  0.00      PROA  
ATOM   3059  HE2 LYS X 195      39.680  53.552  49.229  1.00  0.00      PROA  
ATOM   3060  NZ  LYS X 195      40.979  52.429  48.121  1.00  0.00      PROA  
ATOM   3061  HZ1 LYS X 195      41.972  52.199  47.912  1.00  0.00      PROA  
ATOM   3062  HZ2 LYS X 195      40.486  52.708  47.250  1.00  0.00      PROA  
ATOM   3063  HZ3 LYS X 195      40.549  51.554  48.485  1.00  0.00      PROA  
ATOM   3064  C   LYS X 195      44.205  56.839  49.061  1.00  0.00      PROA  
ATOM   3065  O   LYS X 195      44.244  56.774  47.820  1.00  0.00      PROA  
ATOM   3066  N   ALA X 196      44.546  57.938  49.683  1.00  0.00      PROA  
ATOM   3067  HN  ALA X 196      44.320  58.040  50.649  1.00  0.00      PROA  
ATOM   3068  CA  ALA X 196      45.314  59.049  48.948  1.00  0.00      PROA  
ATOM   3069  HA  ALA X 196      44.611  59.277  48.160  1.00  0.00      PROA  
ATOM   3070  CB  ALA X 196      45.600  60.282  49.854  1.00  0.00      PROA  
ATOM   3071  HB1 ALA X 196      44.731  60.462  50.521  1.00  0.00      PROA  
ATOM   3072  HB2 ALA X 196      45.871  61.228  49.339  1.00  0.00      PROA  
ATOM   3073  HB3 ALA X 196      46.429  60.029  50.549  1.00  0.00      PROA  
ATOM   3074  C   ALA X 196      46.660  58.477  48.291  1.00  0.00      PROA  
ATOM   3075  O   ALA X 196      46.919  58.859  47.140  1.00  0.00      PROA  
ATOM   3076  N   SER X 197      47.459  57.632  49.028  1.00  0.00      PROA  
ATOM   3077  HN  SER X 197      47.077  57.370  49.912  1.00  0.00      PROA  
ATOM   3078  CA  SER X 197      48.691  57.009  48.592  1.00  0.00      PROA  
ATOM   3079  HA  SER X 197      49.366  57.777  48.245  1.00  0.00      PROA  
ATOM   3080  CB  SER X 197      49.602  56.342  49.612  1.00  0.00      PROA  
ATOM   3081  HB1 SER X 197      48.946  55.684  50.221  1.00  0.00      PROA  
ATOM   3082  HB2 SER X 197      50.010  57.091  50.323  1.00  0.00      PROA  
ATOM   3083  OG  SER X 197      50.769  55.681  49.018  1.00  0.00      PROA  
ATOM   3084  HG1 SER X 197      51.394  56.338  48.704  1.00  0.00      PROA  
ATOM   3085  C   SER X 197      48.415  56.152  47.327  1.00  0.00      PROA  
ATOM   3086  O   SER X 197      49.179  56.123  46.410  1.00  0.00      PROA  
ATOM   3087  N   GLU X 198      47.269  55.388  47.412  1.00  0.00      PROA  
ATOM   3088  HN  GLU X 198      46.692  55.493  48.219  1.00  0.00      PROA  
ATOM   3089  CA  GLU X 198      46.714  54.582  46.391  1.00  0.00      PROA  
ATOM   3090  HA  GLU X 198      47.544  53.968  46.073  1.00  0.00      PROA  
ATOM   3091  CB  GLU X 198      45.662  53.623  47.005  1.00  0.00      PROA  
ATOM   3092  HB1 GLU X 198      44.936  53.983  47.765  1.00  0.00      PROA  
ATOM   3093  HB2 GLU X 198      46.257  52.970  47.679  1.00  0.00      PROA  
ATOM   3094  CG  GLU X 198      44.805  52.842  45.981  1.00  0.00      PROA  
ATOM   3095  HG1 GLU X 198      45.483  52.371  45.239  1.00  0.00      PROA  
ATOM   3096  HG2 GLU X 198      44.117  53.484  45.389  1.00  0.00      PROA  
ATOM   3097  CD  GLU X 198      43.983  51.715  46.625  1.00  0.00      PROA  
ATOM   3098  OE1 GLU X 198      43.592  50.758  45.933  1.00  0.00      PROA  
ATOM   3099  OE2 GLU X 198      43.521  51.922  47.821  1.00  0.00      PROA  
ATOM   3100  C   GLU X 198      46.255  55.425  45.162  1.00  0.00      PROA  
ATOM   3101  O   GLU X 198      46.661  55.144  44.046  1.00  0.00      PROA  
ATOM   3102  N   SER X 199      45.578  56.579  45.470  1.00  0.00      PROA  
ATOM   3103  HN  SER X 199      45.650  56.844  46.429  1.00  0.00      PROA  
ATOM   3104  CA  SER X 199      45.198  57.496  44.398  1.00  0.00      PROA  
ATOM   3105  HA  SER X 199      44.459  56.943  43.836  1.00  0.00      PROA  
ATOM   3106  CB  SER X 199      44.356  58.670  44.971  1.00  0.00      PROA  
ATOM   3107  HB1 SER X 199      44.014  59.221  44.068  1.00  0.00      PROA  
ATOM   3108  HB2 SER X 199      44.990  59.302  45.628  1.00  0.00      PROA  
ATOM   3109  OG  SER X 199      43.279  58.254  45.841  1.00  0.00      PROA  
ATOM   3110  HG1 SER X 199      43.664  57.596  46.423  1.00  0.00      PROA  
ATOM   3111  C   SER X 199      46.297  58.079  43.575  1.00  0.00      PROA  
ATOM   3112  O   SER X 199      46.258  58.005  42.353  1.00  0.00      PROA  
ATOM   3113  N   SER X 200      47.347  58.544  44.261  1.00  0.00      PROA  
ATOM   3114  HN  SER X 200      47.297  58.512  45.257  1.00  0.00      PROA  
ATOM   3115  CA  SER X 200      48.494  59.253  43.523  1.00  0.00      PROA  
ATOM   3116  HA  SER X 200      48.151  59.929  42.755  1.00  0.00      PROA  
ATOM   3117  CB  SER X 200      49.320  60.177  44.479  1.00  0.00      PROA  
ATOM   3118  HB1 SER X 200      49.744  59.629  45.347  1.00  0.00      PROA  
ATOM   3119  HB2 SER X 200      48.669  60.922  44.982  1.00  0.00      PROA  
ATOM   3120  OG  SER X 200      50.409  60.850  43.884  1.00  0.00      PROA  
ATOM   3121  HG1 SER X 200      50.115  61.206  43.043  1.00  0.00      PROA  
ATOM   3122  C   SER X 200      49.371  58.283  42.789  1.00  0.00      PROA  
ATOM   3123  O   SER X 200      49.917  58.618  41.739  1.00  0.00      PROA  
ATOM   3124  N   GLU X 201      49.406  56.996  43.202  1.00  0.00      PROA  
ATOM   3125  HN  GLU X 201      48.954  56.744  44.055  1.00  0.00      PROA  
ATOM   3126  CA  GLU X 201      50.136  55.954  42.534  1.00  0.00      PROA  
ATOM   3127  HA  GLU X 201      51.103  56.314  42.213  1.00  0.00      PROA  
ATOM   3128  CB  GLU X 201      50.308  54.666  43.374  1.00  0.00      PROA  
ATOM   3129  HB1 GLU X 201      49.375  54.064  43.414  1.00  0.00      PROA  
ATOM   3130  HB2 GLU X 201      50.547  55.067  44.382  1.00  0.00      PROA  
ATOM   3131  CG  GLU X 201      51.432  53.738  42.952  1.00  0.00      PROA  
ATOM   3132  HG1 GLU X 201      52.398  54.180  42.627  1.00  0.00      PROA  
ATOM   3133  HG2 GLU X 201      51.006  53.156  42.108  1.00  0.00      PROA  
ATOM   3134  CD  GLU X 201      51.878  52.789  44.073  1.00  0.00      PROA  
ATOM   3135  OE1 GLU X 201      51.839  51.532  43.897  1.00  0.00      PROA  
ATOM   3136  OE2 GLU X 201      52.410  53.308  45.067  1.00  0.00      PROA  
ATOM   3137  C   GLU X 201      49.431  55.586  41.170  1.00  0.00      PROA  
ATOM   3138  O   GLU X 201      50.108  55.517  40.132  1.00  0.00      PROA  
ATOM   3139  N   GLN X 202      48.124  55.420  41.183  1.00  0.00      PROA  
ATOM   3140  HN  GLN X 202      47.824  55.353  42.132  1.00  0.00      PROA  
ATOM   3141  CA  GLN X 202      47.263  55.268  40.073  1.00  0.00      PROA  
ATOM   3142  HA  GLN X 202      47.519  54.390  39.498  1.00  0.00      PROA  
ATOM   3143  CB  GLN X 202      45.783  55.011  40.630  1.00  0.00      PROA  
ATOM   3144  HB1 GLN X 202      44.962  55.319  39.947  1.00  0.00      PROA  
ATOM   3145  HB2 GLN X 202      45.724  55.783  41.426  1.00  0.00      PROA  
ATOM   3146  CG  GLN X 202      45.482  53.497  40.974  1.00  0.00      PROA  
ATOM   3147  HG1 GLN X 202      45.095  53.037  40.040  1.00  0.00      PROA  
ATOM   3148  HG2 GLN X 202      44.687  53.266  41.715  1.00  0.00      PROA  
ATOM   3149  CD  GLN X 202      46.734  52.673  41.482  1.00  0.00      PROA  
ATOM   3150  OE1 GLN X 202      47.266  51.946  40.652  1.00  0.00      PROA  
ATOM   3151  NE2 GLN X 202      47.095  52.772  42.783  1.00  0.00      PROA  
ATOM   3152 HE21 GLN X 202      47.833  52.152  43.053  1.00  0.00      PROA  
ATOM   3153 HE22 GLN X 202      46.803  53.543  43.349  1.00  0.00      PROA  
ATOM   3154  C   GLN X 202      47.386  56.472  39.140  1.00  0.00      PROA  
ATOM   3155  O   GLN X 202      47.507  56.357  37.917  1.00  0.00      PROA  
ATOM   3156  N   ASP X 203      47.380  57.699  39.637  1.00  0.00      PROA  
ATOM   3157  HN  ASP X 203      47.093  57.880  40.573  1.00  0.00      PROA  
ATOM   3158  CA  ASP X 203      47.788  58.840  38.807  1.00  0.00      PROA  
ATOM   3159  HA  ASP X 203      47.108  58.754  37.973  1.00  0.00      PROA  
ATOM   3160  CB  ASP X 203      47.408  60.054  39.695  1.00  0.00      PROA  
ATOM   3161  HB1 ASP X 203      47.946  60.996  39.453  1.00  0.00      PROA  
ATOM   3162  HB2 ASP X 203      47.560  59.722  40.744  1.00  0.00      PROA  
ATOM   3163  CG  ASP X 203      45.925  60.370  39.704  1.00  0.00      PROA  
ATOM   3164  OD1 ASP X 203      45.245  59.801  38.801  1.00  0.00      PROA  
ATOM   3165  OD2 ASP X 203      45.517  61.219  40.534  1.00  0.00      PROA  
ATOM   3166  C   ASP X 203      49.219  58.794  38.183  1.00  0.00      PROA  
ATOM   3167  O   ASP X 203      49.422  59.076  36.982  1.00  0.00      PROA  
ATOM   3168  N   TYR X 204      50.224  58.298  38.935  1.00  0.00      PROA  
ATOM   3169  HN  TYR X 204      49.911  57.975  39.824  1.00  0.00      PROA  
ATOM   3170  CA  TYR X 204      51.646  58.209  38.439  1.00  0.00      PROA  
ATOM   3171  HA  TYR X 204      51.937  59.159  38.017  1.00  0.00      PROA  
ATOM   3172  CB  TYR X 204      52.597  57.831  39.661  1.00  0.00      PROA  
ATOM   3173  HB1 TYR X 204      52.075  56.991  40.166  1.00  0.00      PROA  
ATOM   3174  HB2 TYR X 204      52.703  58.761  40.259  1.00  0.00      PROA  
ATOM   3175  CG  TYR X 204      53.920  57.351  39.217  1.00  0.00      PROA  
ATOM   3176  CD1 TYR X 204      55.027  58.211  38.993  1.00  0.00      PROA  
ATOM   3177  HD1 TYR X 204      54.771  59.261  38.993  1.00  0.00      PROA  
ATOM   3178  CE1 TYR X 204      56.290  57.733  38.619  1.00  0.00      PROA  
ATOM   3179  HE1 TYR X 204      57.130  58.411  38.579  1.00  0.00      PROA  
ATOM   3180  CZ  TYR X 204      56.490  56.361  38.610  1.00  0.00      PROA  
ATOM   3181  OH  TYR X 204      57.768  55.825  38.207  1.00  0.00      PROA  
ATOM   3182  HH  TYR X 204      58.345  56.582  38.085  1.00  0.00      PROA  
ATOM   3183  CD2 TYR X 204      54.153  56.002  39.240  1.00  0.00      PROA  
ATOM   3184  HD2 TYR X 204      53.340  55.310  39.394  1.00  0.00      PROA  
ATOM   3185  CE2 TYR X 204      55.379  55.463  38.931  1.00  0.00      PROA  
ATOM   3186  HE2 TYR X 204      55.628  54.417  38.832  1.00  0.00      PROA  
ATOM   3187  C   TYR X 204      51.722  57.256  37.281  1.00  0.00      PROA  
ATOM   3188  O   TYR X 204      52.225  57.645  36.230  1.00  0.00      PROA  
ATOM   3189  N   TYR X 205      51.228  56.033  37.402  1.00  0.00      PROA  
ATOM   3190  HN  TYR X 205      50.849  55.774  38.288  1.00  0.00      PROA  
ATOM   3191  CA  TYR X 205      51.063  54.955  36.393  1.00  0.00      PROA  
ATOM   3192  HA  TYR X 205      52.056  54.813  35.995  1.00  0.00      PROA  
ATOM   3193  CB  TYR X 205      50.628  53.565  36.918  1.00  0.00      PROA  
ATOM   3194  HB1 TYR X 205      50.414  52.912  36.045  1.00  0.00      PROA  
ATOM   3195  HB2 TYR X 205      49.635  53.645  37.409  1.00  0.00      PROA  
ATOM   3196  CG  TYR X 205      51.753  52.891  37.762  1.00  0.00      PROA  
ATOM   3197  CD1 TYR X 205      52.786  52.181  36.984  1.00  0.00      PROA  
ATOM   3198  HD1 TYR X 205      52.654  52.271  35.915  1.00  0.00      PROA  
ATOM   3199  CE1 TYR X 205      53.749  51.431  37.558  1.00  0.00      PROA  
ATOM   3200  HE1 TYR X 205      54.368  50.728  37.022  1.00  0.00      PROA  
ATOM   3201  CZ  TYR X 205      53.749  51.371  39.024  1.00  0.00      PROA  
ATOM   3202  OH  TYR X 205      54.622  50.495  39.721  1.00  0.00      PROA  
ATOM   3203  HH  TYR X 205      55.425  50.560  39.200  1.00  0.00      PROA  
ATOM   3204  CD2 TYR X 205      51.735  52.739  39.145  1.00  0.00      PROA  
ATOM   3205  HD2 TYR X 205      50.895  53.115  39.709  1.00  0.00      PROA  
ATOM   3206  CE2 TYR X 205      52.718  51.935  39.785  1.00  0.00      PROA  
ATOM   3207  HE2 TYR X 205      52.611  51.683  40.830  1.00  0.00      PROA  
ATOM   3208  C   TYR X 205      50.194  55.359  35.101  1.00  0.00      PROA  
ATOM   3209  O   TYR X 205      50.583  55.160  33.950  1.00  0.00      PROA  
ATOM   3210  N   SER X 206      49.008  56.079  35.437  1.00  0.00      PROA  
ATOM   3211  HN  SER X 206      48.739  56.183  36.392  1.00  0.00      PROA  
ATOM   3212  CA  SER X 206      48.287  56.699  34.348  1.00  0.00      PROA  
ATOM   3213  HA  SER X 206      47.968  55.931  33.659  1.00  0.00      PROA  
ATOM   3214  CB  SER X 206      46.987  57.215  34.942  1.00  0.00      PROA  
ATOM   3215  HB1 SER X 206      47.336  58.079  35.548  1.00  0.00      PROA  
ATOM   3216  HB2 SER X 206      46.352  56.529  35.540  1.00  0.00      PROA  
ATOM   3217  OG  SER X 206      46.178  57.856  33.955  1.00  0.00      PROA  
ATOM   3218  HG1 SER X 206      45.363  58.041  34.427  1.00  0.00      PROA  
ATOM   3219  C   SER X 206      49.075  57.753  33.479  1.00  0.00      PROA  
ATOM   3220  O   SER X 206      49.064  57.696  32.264  1.00  0.00      PROA  
ATOM   3221  N   ASN X 207      49.879  58.621  34.067  1.00  0.00      PROA  
ATOM   3222  HN  ASN X 207      49.957  58.511  35.055  1.00  0.00      PROA  
ATOM   3223  CA  ASN X 207      50.802  59.675  33.416  1.00  0.00      PROA  
ATOM   3224  HA  ASN X 207      50.268  60.184  32.628  1.00  0.00      PROA  
ATOM   3225  CB  ASN X 207      51.514  60.650  34.388  1.00  0.00      PROA  
ATOM   3226  HB1 ASN X 207      52.434  61.150  34.018  1.00  0.00      PROA  
ATOM   3227  HB2 ASN X 207      51.905  60.060  35.245  1.00  0.00      PROA  
ATOM   3228  CG  ASN X 207      50.488  61.699  34.836  1.00  0.00      PROA  
ATOM   3229  OD1 ASN X 207      50.299  62.684  34.203  1.00  0.00      PROA  
ATOM   3230  ND2 ASN X 207      49.888  61.550  35.987  1.00  0.00      PROA  
ATOM   3231 HD21 ASN X 207      49.917  60.652  36.427  1.00  0.00      PROA  
ATOM   3232 HD22 ASN X 207      49.188  62.236  36.184  1.00  0.00      PROA  
ATOM   3233  C   ASN X 207      51.935  58.971  32.668  1.00  0.00      PROA  
ATOM   3234  O   ASN X 207      52.341  59.378  31.588  1.00  0.00      PROA  
ATOM   3235  N   MET X 208      52.440  57.824  33.192  1.00  0.00      PROA  
ATOM   3236  HN  MET X 208      52.181  57.405  34.058  1.00  0.00      PROA  
ATOM   3237  CA  MET X 208      53.396  57.047  32.470  1.00  0.00      PROA  
ATOM   3238  HA  MET X 208      54.059  57.803  32.076  1.00  0.00      PROA  
ATOM   3239  CB  MET X 208      54.099  55.903  33.294  1.00  0.00      PROA  
ATOM   3240  HB1 MET X 208      54.694  55.247  32.622  1.00  0.00      PROA  
ATOM   3241  HB2 MET X 208      53.298  55.219  33.649  1.00  0.00      PROA  
ATOM   3242  CG  MET X 208      55.004  56.362  34.425  1.00  0.00      PROA  
ATOM   3243  HG1 MET X 208      55.110  55.399  34.969  1.00  0.00      PROA  
ATOM   3244  HG2 MET X 208      54.498  57.111  35.073  1.00  0.00      PROA  
ATOM   3245  SD  MET X 208      56.566  56.954  33.746  1.00  0.00      PROA  
ATOM   3246  CE  MET X 208      57.511  57.479  35.187  1.00  0.00      PROA  
ATOM   3247  HE1 MET X 208      57.010  58.233  35.831  1.00  0.00      PROA  
ATOM   3248  HE2 MET X 208      58.543  57.834  34.981  1.00  0.00      PROA  
ATOM   3249  HE3 MET X 208      57.727  56.531  35.725  1.00  0.00      PROA  
ATOM   3250  C   MET X 208      52.786  56.418  31.231  1.00  0.00      PROA  
ATOM   3251  O   MET X 208      53.516  56.457  30.180  1.00  0.00      PROA  
ATOM   3252  N   ARG X 209      51.482  55.976  31.229  1.00  0.00      PROA  
ATOM   3253  HN  ARG X 209      51.088  55.997  32.145  1.00  0.00      PROA  
ATOM   3254  CA  ARG X 209      50.757  55.349  30.152  1.00  0.00      PROA  
ATOM   3255  HA  ARG X 209      51.462  54.759  29.585  1.00  0.00      PROA  
ATOM   3256  CB  ARG X 209      49.602  54.458  30.740  1.00  0.00      PROA  
ATOM   3257  HB1 ARG X 209      48.766  55.108  31.077  1.00  0.00      PROA  
ATOM   3258  HB2 ARG X 209      50.001  53.875  31.597  1.00  0.00      PROA  
ATOM   3259  CG  ARG X 209      48.885  53.453  29.714  1.00  0.00      PROA  
ATOM   3260  HG1 ARG X 209      48.392  54.044  28.913  1.00  0.00      PROA  
ATOM   3261  HG2 ARG X 209      48.038  53.005  30.277  1.00  0.00      PROA  
ATOM   3262  CD  ARG X 209      49.821  52.445  29.089  1.00  0.00      PROA  
ATOM   3263  HD1 ARG X 209      50.731  52.836  28.585  1.00  0.00      PROA  
ATOM   3264  HD2 ARG X 209      49.250  51.950  28.274  1.00  0.00      PROA  
ATOM   3265  NE  ARG X 209      50.235  51.557  30.183  1.00  0.00      PROA  
ATOM   3266  HE  ARG X 209      50.099  51.900  31.112  1.00  0.00      PROA  
ATOM   3267  CZ  ARG X 209      51.069  50.629  30.127  1.00  0.00      PROA  
ATOM   3268  NH1 ARG X 209      51.485  50.240  28.957  1.00  0.00      PROA  
ATOM   3269 HH11 ARG X 209      51.163  50.677  28.117  1.00  0.00      PROA  
ATOM   3270 HH12 ARG X 209      52.113  49.462  28.932  1.00  0.00      PROA  
ATOM   3271  NH2 ARG X 209      51.392  49.990  31.267  1.00  0.00      PROA  
ATOM   3272 HH21 ARG X 209      51.749  49.069  31.110  1.00  0.00      PROA  
ATOM   3273 HH22 ARG X 209      50.983  50.197  32.156  1.00  0.00      PROA  
ATOM   3274  C   ARG X 209      50.278  56.316  29.089  1.00  0.00      PROA  
ATOM   3275  O   ARG X 209      49.733  55.923  28.041  1.00  0.00      PROA  
ATOM   3276  N   GLN X 210      50.373  57.641  29.311  1.00  0.00      PROA  
ATOM   3277  HN  GLN X 210      50.800  57.889  30.176  1.00  0.00      PROA  
ATOM   3278  CA  GLN X 210      50.072  58.728  28.449  1.00  0.00      PROA  
ATOM   3279  HA  GLN X 210      49.367  58.354  27.720  1.00  0.00      PROA  
ATOM   3280  CB  GLN X 210      49.339  59.896  29.289  1.00  0.00      PROA  
ATOM   3281  HB1 GLN X 210      49.497  60.846  28.735  1.00  0.00      PROA  
ATOM   3282  HB2 GLN X 210      49.930  59.972  30.226  1.00  0.00      PROA  
ATOM   3283  CG  GLN X 210      47.898  59.684  29.548  1.00  0.00      PROA  
ATOM   3284  HG1 GLN X 210      47.382  60.481  30.126  1.00  0.00      PROA  
ATOM   3285  HG2 GLN X 210      47.762  58.750  30.134  1.00  0.00      PROA  
ATOM   3286  CD  GLN X 210      47.147  59.392  28.231  1.00  0.00      PROA  
ATOM   3287  OE1 GLN X 210      46.863  58.236  27.886  1.00  0.00      PROA  
ATOM   3288  NE2 GLN X 210      46.813  60.452  27.462  1.00  0.00      PROA  
ATOM   3289 HE21 GLN X 210      46.362  60.186  26.610  1.00  0.00      PROA  
ATOM   3290 HE22 GLN X 210      47.301  61.300  27.670  1.00  0.00      PROA  
ATOM   3291  C   GLN X 210      51.281  59.268  27.746  1.00  0.00      PROA  
ATOM   3292  O   GLN X 210      51.252  60.110  26.871  1.00  0.00      PROA  
ATOM   3293  N   GLU X 211      52.444  58.743  28.195  1.00  0.00      PROA  
ATOM   3294  HN  GLU X 211      52.487  58.003  28.862  1.00  0.00      PROA  
ATOM   3295  CA  GLU X 211      53.762  59.083  27.834  1.00  0.00      PROA  
ATOM   3296  HA  GLU X 211      54.346  58.590  28.598  1.00  0.00      PROA  
ATOM   3297  CB  GLU X 211      54.266  58.737  26.410  1.00  0.00      PROA  
ATOM   3298  HB1 GLU X 211      55.142  59.332  26.075  1.00  0.00      PROA  
ATOM   3299  HB2 GLU X 211      53.385  58.938  25.764  1.00  0.00      PROA  
ATOM   3300  CG  GLU X 211      54.595  57.229  26.383  1.00  0.00      PROA  
ATOM   3301  HG1 GLU X 211      54.036  56.585  27.095  1.00  0.00      PROA  
ATOM   3302  HG2 GLU X 211      55.667  57.233  26.671  1.00  0.00      PROA  
ATOM   3303  CD  GLU X 211      54.339  56.657  25.087  1.00  0.00      PROA  
ATOM   3304  OE1 GLU X 211      54.997  57.063  24.082  1.00  0.00      PROA  
ATOM   3305  OE2 GLU X 211      53.493  55.710  24.977  1.00  0.00      PROA  
ATOM   3306  C   GLU X 211      54.096  60.537  28.169  1.00  0.00      PROA  
ATOM   3307  O   GLU X 211      54.857  61.254  27.566  1.00  0.00      PROA  
ATOM   3308  N   ALA X 212      53.529  60.989  29.317  1.00  0.00      PROA  
ATOM   3309  HN  ALA X 212      52.905  60.400  29.823  1.00  0.00      PROA  
ATOM   3310  CA  ALA X 212      53.680  62.249  29.959  1.00  0.00      PROA  
ATOM   3311  HA  ALA X 212      54.003  62.968  29.222  1.00  0.00      PROA  
ATOM   3312  CB  ALA X 212      52.360  62.610  30.722  1.00  0.00      PROA  
ATOM   3313  HB1 ALA X 212      51.514  62.424  30.026  1.00  0.00      PROA  
ATOM   3314  HB2 ALA X 212      52.224  63.654  31.076  1.00  0.00      PROA  
ATOM   3315  HB3 ALA X 212      52.340  61.914  31.587  1.00  0.00      PROA  
ATOM   3316  C   ALA X 212      54.871  62.344  31.037  1.00  0.00      PROA  
ATOM   3317  O   ALA X 212      55.605  63.314  31.238  1.00  0.00      PROA  
ATOM   3318  N   LEU X 213      55.103  61.201  31.627  1.00  0.00      PROA  
ATOM   3319  HN  LEU X 213      54.527  60.437  31.350  1.00  0.00      PROA  
ATOM   3320  CA  LEU X 213      56.219  60.808  32.548  1.00  0.00      PROA  
ATOM   3321  HA  LEU X 213      56.915  61.634  32.540  1.00  0.00      PROA  
ATOM   3322  CB  LEU X 213      55.674  60.533  33.902  1.00  0.00      PROA  
ATOM   3323  HB1 LEU X 213      56.388  60.035  34.594  1.00  0.00      PROA  
ATOM   3324  HB2 LEU X 213      54.878  59.773  33.749  1.00  0.00      PROA  
ATOM   3325  CG  LEU X 213      55.088  61.738  34.691  1.00  0.00      PROA  
ATOM   3326  HG  LEU X 213      54.281  62.109  34.023  1.00  0.00      PROA  
ATOM   3327  CD1 LEU X 213      54.299  61.321  36.006  1.00  0.00      PROA  
ATOM   3328 HD11 LEU X 213      54.899  61.211  36.935  1.00  0.00      PROA  
ATOM   3329 HD12 LEU X 213      53.733  60.374  35.882  1.00  0.00      PROA  
ATOM   3330 HD13 LEU X 213      53.522  62.086  36.220  1.00  0.00      PROA  
ATOM   3331  CD2 LEU X 213      56.073  62.909  34.913  1.00  0.00      PROA  
ATOM   3332 HD21 LEU X 213      56.312  63.361  33.927  1.00  0.00      PROA  
ATOM   3333 HD22 LEU X 213      57.054  62.621  35.347  1.00  0.00      PROA  
ATOM   3334 HD23 LEU X 213      55.514  63.670  35.499  1.00  0.00      PROA  
ATOM   3335  C   LEU X 213      56.926  59.591  31.931  1.00  0.00      PROA  
ATOM   3336  O   LEU X 213      56.383  58.909  31.044  1.00  0.00      PROA  
ATOM   3337  N   GLY X 214      58.229  59.342  32.407  1.00  0.00      PROA  
ATOM   3338  HN  GLY X 214      58.626  60.019  33.021  1.00  0.00      PROA  
ATOM   3339  CA  GLY X 214      59.096  58.347  31.817  1.00  0.00      PROA  
ATOM   3340  HA1 GLY X 214      59.543  58.735  30.914  1.00  0.00      PROA  
ATOM   3341  HA2 GLY X 214      58.528  57.464  31.562  1.00  0.00      PROA  
ATOM   3342  C   GLY X 214      60.298  57.957  32.629  1.00  0.00      PROA  
ATOM   3343  O   GLY X 214      60.755  58.577  33.564  1.00  0.00      PROA  
ATOM   3344  N   HSD X 215      60.973  56.838  32.200  1.00  0.00      PROA  
ATOM   3345  HN  HSD X 215      60.591  56.230  31.508  1.00  0.00      PROA  
ATOM   3346  CA  HSD X 215      62.332  56.503  32.743  1.00  0.00      PROA  
ATOM   3347  HA  HSD X 215      62.341  56.646  33.812  1.00  0.00      PROA  
ATOM   3348  CB  HSD X 215      62.779  55.125  32.273  1.00  0.00      PROA  
ATOM   3349  HB1 HSD X 215      62.590  55.020  31.184  1.00  0.00      PROA  
ATOM   3350  HB2 HSD X 215      62.188  54.314  32.753  1.00  0.00      PROA  
ATOM   3351  ND1 HSD X 215      64.886  55.058  33.813  1.00  0.00      PROA  
ATOM   3352  HD1 HSD X 215      64.329  54.985  34.640  1.00  0.00      PROA  
ATOM   3353  CG  HSD X 215      64.281  54.846  32.581  1.00  0.00      PROA  
ATOM   3354  CE1 HSD X 215      66.235  54.971  33.667  1.00  0.00      PROA  
ATOM   3355  HE1 HSD X 215      66.989  55.002  34.453  1.00  0.00      PROA  
ATOM   3356  NE2 HSD X 215      66.529  54.574  32.474  1.00  0.00      PROA  
ATOM   3357  CD2 HSD X 215      65.345  54.596  31.768  1.00  0.00      PROA  
ATOM   3358  HD2 HSD X 215      65.317  54.203  30.759  1.00  0.00      PROA  
ATOM   3359  C   HSD X 215      63.379  57.521  32.312  1.00  0.00      PROA  
ATOM   3360  O   HSD X 215      63.888  57.519  31.164  1.00  0.00      PROA  
ATOM   3361  N   GLU X 216      63.747  58.512  33.116  1.00  0.00      PROA  
ATOM   3362  HN  GLU X 216      63.254  58.562  33.981  1.00  0.00      PROA  
ATOM   3363  CA  GLU X 216      64.847  59.401  32.751  1.00  0.00      PROA  
ATOM   3364  HA  GLU X 216      64.664  59.580  31.702  1.00  0.00      PROA  
ATOM   3365  CB  GLU X 216      64.703  60.820  33.340  1.00  0.00      PROA  
ATOM   3366  HB1 GLU X 216      65.597  61.451  33.149  1.00  0.00      PROA  
ATOM   3367  HB2 GLU X 216      64.616  60.643  34.433  1.00  0.00      PROA  
ATOM   3368  CG  GLU X 216      63.322  61.530  33.129  1.00  0.00      PROA  
ATOM   3369  HG1 GLU X 216      63.118  62.334  33.868  1.00  0.00      PROA  
ATOM   3370  HG2 GLU X 216      62.533  60.747  33.103  1.00  0.00      PROA  
ATOM   3371  CD  GLU X 216      63.242  62.131  31.738  1.00  0.00      PROA  
ATOM   3372  OE1 GLU X 216      62.436  61.671  30.935  1.00  0.00      PROA  
ATOM   3373  OE2 GLU X 216      64.060  63.089  31.469  1.00  0.00      PROA  
ATOM   3374  C   GLU X 216      66.272  58.962  33.071  1.00  0.00      PROA  
ATOM   3375  O   GLU X 216      66.389  58.163  34.022  1.00  0.00      PROA  
ATOM   3376  N   PRO X 217      67.270  59.399  32.253  1.00  0.00      PROA  
ATOM   3377  CD  PRO X 217      67.169  60.122  30.992  1.00  0.00      PROA  
ATOM   3378  HD1 PRO X 217      66.995  61.191  31.241  1.00  0.00      PROA  
ATOM   3379  HD2 PRO X 217      66.354  59.695  30.369  1.00  0.00      PROA  
ATOM   3380  CA  PRO X 217      68.566  58.670  32.272  1.00  0.00      PROA  
ATOM   3381  HA  PRO X 217      68.427  57.661  31.917  1.00  0.00      PROA  
ATOM   3382  CB  PRO X 217      69.408  59.366  31.238  1.00  0.00      PROA  
ATOM   3383  HB1 PRO X 217      70.085  58.570  30.861  1.00  0.00      PROA  
ATOM   3384  HB2 PRO X 217      69.966  60.252  31.611  1.00  0.00      PROA  
ATOM   3385  CG  PRO X 217      68.436  59.848  30.181  1.00  0.00      PROA  
ATOM   3386  HG1 PRO X 217      68.782  60.622  29.463  1.00  0.00      PROA  
ATOM   3387  HG2 PRO X 217      68.089  58.939  29.646  1.00  0.00      PROA  
ATOM   3388  C   PRO X 217      69.270  58.686  33.679  1.00  0.00      PROA  
ATOM   3389  O   PRO X 217      69.578  59.795  34.167  1.00  0.00      PROA  
ATOM   3390  N   ARG X 218      69.625  57.598  34.273  1.00  0.00      PROA  
ATOM   3391  HN  ARG X 218      69.477  56.712  33.843  1.00  0.00      PROA  
ATOM   3392  CA  ARG X 218      70.461  57.547  35.463  1.00  0.00      PROA  
ATOM   3393  HA  ARG X 218      71.149  58.380  35.460  1.00  0.00      PROA  
ATOM   3394  CB  ARG X 218      69.428  57.552  36.715  1.00  0.00      PROA  
ATOM   3395  HB1 ARG X 218      69.138  58.599  36.949  1.00  0.00      PROA  
ATOM   3396  HB2 ARG X 218      69.964  57.199  37.621  1.00  0.00      PROA  
ATOM   3397  CG  ARG X 218      68.119  56.658  36.659  1.00  0.00      PROA  
ATOM   3398  HG1 ARG X 218      67.655  56.924  35.685  1.00  0.00      PROA  
ATOM   3399  HG2 ARG X 218      67.580  57.050  37.549  1.00  0.00      PROA  
ATOM   3400  CD  ARG X 218      68.287  55.095  36.810  1.00  0.00      PROA  
ATOM   3401  HD1 ARG X 218      68.845  54.812  37.728  1.00  0.00      PROA  
ATOM   3402  HD2 ARG X 218      68.737  54.641  35.901  1.00  0.00      PROA  
ATOM   3403  NE  ARG X 218      66.898  54.414  36.841  1.00  0.00      PROA  
ATOM   3404  HE  ARG X 218      66.104  54.958  37.113  1.00  0.00      PROA  
ATOM   3405  CZ  ARG X 218      66.788  53.120  36.872  1.00  0.00      PROA  
ATOM   3406  NH1 ARG X 218      67.747  52.208  36.871  1.00  0.00      PROA  
ATOM   3407 HH11 ARG X 218      68.712  52.472  36.860  1.00  0.00      PROA  
ATOM   3408 HH12 ARG X 218      67.502  51.239  36.862  1.00  0.00      PROA  
ATOM   3409  NH2 ARG X 218      65.529  52.750  36.779  1.00  0.00      PROA  
ATOM   3410 HH21 ARG X 218      64.775  53.377  36.585  1.00  0.00      PROA  
ATOM   3411 HH22 ARG X 218      65.213  52.137  37.502  1.00  0.00      PROA  
ATOM   3412  C   ARG X 218      71.315  56.193  35.481  1.00  0.00      PROA  
ATOM   3413  O   ARG X 218      71.124  55.192  34.805  1.00  0.00      PROA  
ATOM   3414  N   VAL X 219      72.329  56.308  36.283  1.00  0.00      PROA  
ATOM   3415  HN  VAL X 219      72.524  57.115  36.834  1.00  0.00      PROA  
ATOM   3416  CA  VAL X 219      73.429  55.359  36.377  1.00  0.00      PROA  
ATOM   3417  HA  VAL X 219      73.296  54.567  35.653  1.00  0.00      PROA  
ATOM   3418  CB  VAL X 219      74.805  55.953  35.936  1.00  0.00      PROA  
ATOM   3419  HB  VAL X 219      75.619  55.205  36.052  1.00  0.00      PROA  
ATOM   3420  CG1 VAL X 219      74.739  56.150  34.401  1.00  0.00      PROA  
ATOM   3421 HG11 VAL X 219      74.616  55.140  33.956  1.00  0.00      PROA  
ATOM   3422 HG12 VAL X 219      75.623  56.773  34.147  1.00  0.00      PROA  
ATOM   3423 HG13 VAL X 219      73.927  56.798  34.005  1.00  0.00      PROA  
ATOM   3424  CG2 VAL X 219      75.271  57.246  36.602  1.00  0.00      PROA  
ATOM   3425 HG21 VAL X 219      76.318  57.481  36.318  1.00  0.00      PROA  
ATOM   3426 HG22 VAL X 219      75.306  57.180  37.711  1.00  0.00      PROA  
ATOM   3427 HG23 VAL X 219      74.776  58.225  36.425  1.00  0.00      PROA  
ATOM   3428  C   VAL X 219      73.436  54.631  37.688  1.00  0.00      PROA  
ATOM   3429  O   VAL X 219      74.138  53.662  37.949  1.00  0.00      PROA  
ATOM   3430  N   ASN X 220      72.551  55.124  38.552  1.00  0.00      PROA  
ATOM   3431  HN  ASN X 220      72.173  56.016  38.315  1.00  0.00      PROA  
ATOM   3432  CA  ASN X 220      72.236  54.533  39.823  1.00  0.00      PROA  
ATOM   3433  HA  ASN X 220      72.598  53.516  39.801  1.00  0.00      PROA  
ATOM   3434  CB  ASN X 220      72.863  55.394  41.029  1.00  0.00      PROA  
ATOM   3435  HB1 ASN X 220      72.260  56.326  41.087  1.00  0.00      PROA  
ATOM   3436  HB2 ASN X 220      73.913  55.708  40.850  1.00  0.00      PROA  
ATOM   3437  CG  ASN X 220      72.651  54.752  42.390  1.00  0.00      PROA  
ATOM   3438  OD1 ASN X 220      71.806  55.060  43.239  1.00  0.00      PROA  
ATOM   3439  ND2 ASN X 220      73.305  53.606  42.550  1.00  0.00      PROA  
ATOM   3440 HD21 ASN X 220      73.171  53.140  43.423  1.00  0.00      PROA  
ATOM   3441 HD22 ASN X 220      73.696  53.113  41.772  1.00  0.00      PROA  
ATOM   3442  C   ASN X 220      70.722  54.484  39.945  1.00  0.00      PROA  
ATOM   3443  O   ASN X 220      70.108  55.549  40.043  1.00  0.00      PROA  
ATOM   3444  N   MET X 221      70.025  53.326  39.859  1.00  0.00      PROA  
ATOM   3445  HN  MET X 221      69.035  53.295  39.971  1.00  0.00      PROA  
ATOM   3446  CA  MET X 221      70.557  51.965  39.527  1.00  0.00      PROA  
ATOM   3447  HA  MET X 221      71.394  51.847  40.199  1.00  0.00      PROA  
ATOM   3448  CB  MET X 221      69.483  50.842  39.672  1.00  0.00      PROA  
ATOM   3449  HB1 MET X 221      69.972  49.881  39.402  1.00  0.00      PROA  
ATOM   3450  HB2 MET X 221      68.635  50.986  38.970  1.00  0.00      PROA  
ATOM   3451  CG  MET X 221      68.808  50.825  41.080  1.00  0.00      PROA  
ATOM   3452  HG1 MET X 221      68.069  49.998  41.013  1.00  0.00      PROA  
ATOM   3453  HG2 MET X 221      68.300  51.796  41.262  1.00  0.00      PROA  
ATOM   3454  SD  MET X 221      70.052  50.494  42.360  1.00  0.00      PROA  
ATOM   3455  CE  MET X 221      68.806  50.843  43.601  1.00  0.00      PROA  
ATOM   3456  HE1 MET X 221      67.841  50.356  43.344  1.00  0.00      PROA  
ATOM   3457  HE2 MET X 221      68.544  51.924  43.590  1.00  0.00      PROA  
ATOM   3458  HE3 MET X 221      69.150  50.720  44.649  1.00  0.00      PROA  
ATOM   3459  C   MET X 221      71.043  51.882  38.066  1.00  0.00      PROA  
ATOM   3460  O   MET X 221      70.483  52.537  37.171  1.00  0.00      PROA  
ATOM   3461  N   PHE X 222      72.062  51.043  37.810  1.00  0.00      PROA  
ATOM   3462  HN  PHE X 222      72.491  50.442  38.480  1.00  0.00      PROA  
ATOM   3463  CA  PHE X 222      72.527  50.882  36.424  1.00  0.00      PROA  
ATOM   3464  HA  PHE X 222      73.063  51.774  36.139  1.00  0.00      PROA  
ATOM   3465  CB  PHE X 222      73.583  49.765  36.417  1.00  0.00      PROA  
ATOM   3466  HB1 PHE X 222      73.959  49.537  35.397  1.00  0.00      PROA  
ATOM   3467  HB2 PHE X 222      73.171  48.913  36.999  1.00  0.00      PROA  
ATOM   3468  CG  PHE X 222      74.784  50.247  37.183  1.00  0.00      PROA  
ATOM   3469  CD1 PHE X 222      75.588  51.348  36.731  1.00  0.00      PROA  
ATOM   3470  HD1 PHE X 222      75.271  51.934  35.880  1.00  0.00      PROA  
ATOM   3471  CE1 PHE X 222      76.705  51.670  37.435  1.00  0.00      PROA  
ATOM   3472  HE1 PHE X 222      77.389  52.395  37.016  1.00  0.00      PROA  
ATOM   3473  CZ  PHE X 222      77.065  51.056  38.654  1.00  0.00      PROA  
ATOM   3474  HZ  PHE X 222      78.034  51.218  39.104  1.00  0.00      PROA  
ATOM   3475  CD2 PHE X 222      75.058  49.657  38.406  1.00  0.00      PROA  
ATOM   3476  HD2 PHE X 222      74.494  48.863  38.873  1.00  0.00      PROA  
ATOM   3477  CE2 PHE X 222      76.265  50.018  39.133  1.00  0.00      PROA  
ATOM   3478  HE2 PHE X 222      76.551  49.545  40.061  1.00  0.00      PROA  
ATOM   3479  C   PHE X 222      71.560  50.562  35.330  1.00  0.00      PROA  
ATOM   3480  O   PHE X 222      70.628  49.860  35.691  1.00  0.00      PROA  
ATOM   3481  N   PRO X 223      71.709  51.006  34.047  1.00  0.00      PROA  
ATOM   3482  CD  PRO X 223      72.712  51.989  33.583  1.00  0.00      PROA  
ATOM   3483  HD1 PRO X 223      73.689  51.463  33.513  1.00  0.00      PROA  
ATOM   3484  HD2 PRO X 223      72.730  52.886  34.238  1.00  0.00      PROA  
ATOM   3485  CA  PRO X 223      71.098  50.424  32.862  1.00  0.00      PROA  
ATOM   3486  HA  PRO X 223      70.067  50.715  32.992  1.00  0.00      PROA  
ATOM   3487  CB  PRO X 223      71.796  51.128  31.683  1.00  0.00      PROA  
ATOM   3488  HB1 PRO X 223      71.225  51.164  30.731  1.00  0.00      PROA  
ATOM   3489  HB2 PRO X 223      72.704  50.596  31.324  1.00  0.00      PROA  
ATOM   3490  CG  PRO X 223      72.348  52.499  32.261  1.00  0.00      PROA  
ATOM   3491  HG1 PRO X 223      73.233  52.862  31.695  1.00  0.00      PROA  
ATOM   3492  HG2 PRO X 223      71.555  53.268  32.373  1.00  0.00      PROA  
ATOM   3493  C   PRO X 223      71.027  48.908  32.779  1.00  0.00      PROA  
ATOM   3494  O   PRO X 223      71.982  48.217  33.266  1.00  0.00      PROA  
ATOM   3495  N   PHE X 224      69.939  48.296  32.341  1.00  0.00      PROA  
ATOM   3496  HN  PHE X 224      70.025  47.304  32.404  1.00  0.00      PROA  
ATOM   3497  CA  PHE X 224      68.863  48.758  31.469  1.00  0.00      PROA  
ATOM   3498  HA  PHE X 224      69.114  49.805  31.380  1.00  0.00      PROA  
ATOM   3499  CB  PHE X 224      68.738  48.047  30.127  1.00  0.00      PROA  
ATOM   3500  HB1 PHE X 224      68.044  48.487  29.379  1.00  0.00      PROA  
ATOM   3501  HB2 PHE X 224      68.506  46.969  30.263  1.00  0.00      PROA  
ATOM   3502  CG  PHE X 224      70.084  48.103  29.418  1.00  0.00      PROA  
ATOM   3503  CD1 PHE X 224      70.839  47.002  29.466  1.00  0.00      PROA  
ATOM   3504  HD1 PHE X 224      70.595  46.207  30.155  1.00  0.00      PROA  
ATOM   3505  CE1 PHE X 224      72.018  46.896  28.627  1.00  0.00      PROA  
ATOM   3506  HE1 PHE X 224      72.648  46.030  28.761  1.00  0.00      PROA  
ATOM   3507  CZ  PHE X 224      72.473  48.005  27.870  1.00  0.00      PROA  
ATOM   3508  HZ  PHE X 224      73.320  47.839  27.221  1.00  0.00      PROA  
ATOM   3509  CD2 PHE X 224      70.448  49.215  28.621  1.00  0.00      PROA  
ATOM   3510  HD2 PHE X 224      69.926  50.159  28.661  1.00  0.00      PROA  
ATOM   3511  CE2 PHE X 224      71.606  49.136  27.809  1.00  0.00      PROA  
ATOM   3512  HE2 PHE X 224      71.847  49.985  27.187  1.00  0.00      PROA  
ATOM   3513  C   PHE X 224      67.610  48.590  32.259  1.00  0.00      PROA  
ATOM   3514  O   PHE X 224      67.567  47.674  33.031  1.00  0.00      PROA  
ATOM   3515  N   VAL X 225      66.625  49.618  32.249  1.00  0.00      PROA  
ATOM   3516  HN  VAL X 225      66.934  50.396  31.708  1.00  0.00      PROA  
ATOM   3517  CA  VAL X 225      65.495  49.690  33.191  1.00  0.00      PROA  
ATOM   3518  HA  VAL X 225      65.911  49.689  34.187  1.00  0.00      PROA  
ATOM   3519  CB  VAL X 225      64.909  51.061  33.170  1.00  0.00      PROA  
ATOM   3520  HB  VAL X 225      65.712  51.806  33.357  1.00  0.00      PROA  
ATOM   3521  CG1 VAL X 225      64.357  51.232  31.682  1.00  0.00      PROA  
ATOM   3522 HG11 VAL X 225      63.973  52.268  31.553  1.00  0.00      PROA  
ATOM   3523 HG12 VAL X 225      63.548  50.499  31.476  1.00  0.00      PROA  
ATOM   3524 HG13 VAL X 225      65.045  50.965  30.852  1.00  0.00      PROA  
ATOM   3525  CG2 VAL X 225      63.830  51.277  34.253  1.00  0.00      PROA  
ATOM   3526 HG21 VAL X 225      62.946  50.635  34.050  1.00  0.00      PROA  
ATOM   3527 HG22 VAL X 225      63.484  52.331  34.188  1.00  0.00      PROA  
ATOM   3528 HG23 VAL X 225      64.218  50.979  35.251  1.00  0.00      PROA  
ATOM   3529  C   VAL X 225      64.453  48.545  33.167  1.00  0.00      PROA  
ATOM   3530  O   VAL X 225      63.893  48.173  32.133  1.00  0.00      PROA  
ATOM   3531  N   GLY X 226      64.153  47.882  34.313  1.00  0.00      PROA  
ATOM   3532  HN  GLY X 226      64.591  48.098  35.182  1.00  0.00      PROA  
ATOM   3533  CA  GLY X 226      63.119  46.842  34.404  1.00  0.00      PROA  
ATOM   3534  HA1 GLY X 226      63.089  46.410  35.393  1.00  0.00      PROA  
ATOM   3535  HA2 GLY X 226      63.301  46.156  33.590  1.00  0.00      PROA  
ATOM   3536  C   GLY X 226      61.700  47.240  34.169  1.00  0.00      PROA  
ATOM   3537  O   GLY X 226      61.012  46.836  33.219  1.00  0.00      PROA  
ATOM   3538  N   GLU X 227      61.201  48.048  35.161  1.00  0.00      PROA  
ATOM   3539  HN  GLU X 227      61.700  48.354  35.967  1.00  0.00      PROA  
ATOM   3540  CA  GLU X 227      59.882  48.720  35.184  1.00  0.00      PROA  
ATOM   3541  HA  GLU X 227      59.209  47.876  35.181  1.00  0.00      PROA  
ATOM   3542  CB  GLU X 227      59.734  49.507  36.572  1.00  0.00      PROA  
ATOM   3543  HB1 GLU X 227      58.700  49.912  36.561  1.00  0.00      PROA  
ATOM   3544  HB2 GLU X 227      60.591  50.199  36.717  1.00  0.00      PROA  
ATOM   3545  CG  GLU X 227      59.670  48.464  37.753  1.00  0.00      PROA  
ATOM   3546  HG1 GLU X 227      60.708  48.094  37.895  1.00  0.00      PROA  
ATOM   3547  HG2 GLU X 227      59.030  47.567  37.604  1.00  0.00      PROA  
ATOM   3548  CD  GLU X 227      59.257  49.065  39.043  1.00  0.00      PROA  
ATOM   3549  OE1 GLU X 227      59.807  50.124  39.450  1.00  0.00      PROA  
ATOM   3550  OE2 GLU X 227      58.476  48.431  39.790  1.00  0.00      PROA  
ATOM   3551  C   GLU X 227      59.547  49.672  34.043  1.00  0.00      PROA  
ATOM   3552  O   GLU X 227      60.418  50.089  33.286  1.00  0.00      PROA  
ATOM   3553  N   GLN X 228      58.271  50.085  33.781  1.00  0.00      PROA  
ATOM   3554  HN  GLN X 228      58.216  50.595  32.927  1.00  0.00      PROA  
ATOM   3555  CA  GLN X 228      57.002  50.030  34.496  1.00  0.00      PROA  
ATOM   3556  HA  GLN X 228      56.995  50.628  35.395  1.00  0.00      PROA  
ATOM   3557  CB  GLN X 228      55.890  50.752  33.753  1.00  0.00      PROA  
ATOM   3558  HB1 GLN X 228      54.904  50.293  33.980  1.00  0.00      PROA  
ATOM   3559  HB2 GLN X 228      55.967  50.533  32.666  1.00  0.00      PROA  
ATOM   3560  CG  GLN X 228      55.773  52.273  33.863  1.00  0.00      PROA  
ATOM   3561  HG1 GLN X 228      55.423  52.596  34.867  1.00  0.00      PROA  
ATOM   3562  HG2 GLN X 228      55.011  52.648  33.146  1.00  0.00      PROA  
ATOM   3563  CD  GLN X 228      57.052  53.103  33.652  1.00  0.00      PROA  
ATOM   3564  OE1 GLN X 228      57.453  53.761  34.564  1.00  0.00      PROA  
ATOM   3565  NE2 GLN X 228      57.731  53.088  32.493  1.00  0.00      PROA  
ATOM   3566 HE21 GLN X 228      58.524  53.681  32.351  1.00  0.00      PROA  
ATOM   3567 HE22 GLN X 228      57.312  52.760  31.646  1.00  0.00      PROA  
ATOM   3568  C   GLN X 228      56.538  48.604  34.832  1.00  0.00      PROA  
ATOM   3569  O   GLN X 228      56.822  47.683  34.049  1.00  0.00      PROA  
ATOM   3570  N   GLN X 229      55.791  48.365  35.927  1.00  0.00      PROA  
ATOM   3571  HN  GLN X 229      55.665  49.128  36.555  1.00  0.00      PROA  
ATOM   3572  CA  GLN X 229      55.154  47.065  36.116  1.00  0.00      PROA  
ATOM   3573  HA  GLN X 229      56.029  46.433  36.165  1.00  0.00      PROA  
ATOM   3574  CB  GLN X 229      54.571  47.194  37.561  1.00  0.00      PROA  
ATOM   3575  HB1 GLN X 229      53.828  46.395  37.767  1.00  0.00      PROA  
ATOM   3576  HB2 GLN X 229      54.064  48.159  37.778  1.00  0.00      PROA  
ATOM   3577  CG  GLN X 229      55.704  47.184  38.725  1.00  0.00      PROA  
ATOM   3578  HG1 GLN X 229      55.208  47.402  39.695  1.00  0.00      PROA  
ATOM   3579  HG2 GLN X 229      56.477  47.961  38.547  1.00  0.00      PROA  
ATOM   3580  CD  GLN X 229      56.479  45.849  38.839  1.00  0.00      PROA  
ATOM   3581  OE1 GLN X 229      56.154  44.865  38.171  1.00  0.00      PROA  
ATOM   3582  NE2 GLN X 229      57.519  45.835  39.739  1.00  0.00      PROA  
ATOM   3583 HE21 GLN X 229      58.286  45.204  39.617  1.00  0.00      PROA  
ATOM   3584 HE22 GLN X 229      57.745  46.692  40.203  1.00  0.00      PROA  
ATOM   3585  C   GLN X 229      54.182  46.614  35.066  1.00  0.00      PROA  
ATOM   3586  O   GLN X 229      53.314  47.370  34.619  1.00  0.00      PROA  
ATOM   3587  N   SER X 230      54.149  45.293  34.610  1.00  0.00      PROA  
ATOM   3588  HN  SER X 230      53.545  44.917  33.912  1.00  0.00      PROA  
ATOM   3589  CA  SER X 230      54.887  44.160  35.080  1.00  0.00      PROA  
ATOM   3590  HA  SER X 230      54.977  44.286  36.149  1.00  0.00      PROA  
ATOM   3591  CB  SER X 230      54.310  42.786  34.698  1.00  0.00      PROA  
ATOM   3592  HB1 SER X 230      54.091  42.767  33.609  1.00  0.00      PROA  
ATOM   3593  HB2 SER X 230      53.285  42.625  35.098  1.00  0.00      PROA  
ATOM   3594  OG  SER X 230      55.215  41.670  35.036  1.00  0.00      PROA  
ATOM   3595  HG1 SER X 230      55.185  41.614  35.993  1.00  0.00      PROA  
ATOM   3596  C   SER X 230      56.296  44.307  34.458  1.00  0.00      PROA  
ATOM   3597  O   SER X 230      56.560  44.485  33.241  1.00  0.00      PROA  
ATOM   3598  N   GLU X 231      57.337  44.270  35.301  1.00  0.00      PROA  
ATOM   3599  HN  GLU X 231      57.169  44.065  36.262  1.00  0.00      PROA  
ATOM   3600  CA  GLU X 231      58.713  44.593  34.957  1.00  0.00      PROA  
ATOM   3601  HA  GLU X 231      58.762  45.514  34.396  1.00  0.00      PROA  
ATOM   3602  CB  GLU X 231      59.535  44.792  36.279  1.00  0.00      PROA  
ATOM   3603  HB1 GLU X 231      59.578  45.759  36.826  1.00  0.00      PROA  
ATOM   3604  HB2 GLU X 231      60.598  44.704  35.969  1.00  0.00      PROA  
ATOM   3605  CG  GLU X 231      59.329  43.761  37.329  1.00  0.00      PROA  
ATOM   3606  HG1 GLU X 231      59.679  42.786  36.925  1.00  0.00      PROA  
ATOM   3607  HG2 GLU X 231      58.268  43.472  37.492  1.00  0.00      PROA  
ATOM   3608  CD  GLU X 231      60.123  43.995  38.579  1.00  0.00      PROA  
ATOM   3609  OE1 GLU X 231      59.529  44.065  39.707  1.00  0.00      PROA  
ATOM   3610  OE2 GLU X 231      61.320  44.145  38.419  1.00  0.00      PROA  
ATOM   3611  C   GLU X 231      59.504  43.611  34.172  1.00  0.00      PROA  
ATOM   3612  O   GLU X 231      59.357  42.446  34.478  1.00  0.00      PROA  
ATOM   3613  N   PHE X 232      60.347  43.950  33.224  1.00  0.00      PROA  
ATOM   3614  HN  PHE X 232      60.343  44.933  33.060  1.00  0.00      PROA  
ATOM   3615  CA  PHE X 232      61.109  42.963  32.513  1.00  0.00      PROA  
ATOM   3616  HA  PHE X 232      60.392  42.162  32.410  1.00  0.00      PROA  
ATOM   3617  CB  PHE X 232      61.612  43.647  31.151  1.00  0.00      PROA  
ATOM   3618  HB1 PHE X 232      62.171  44.523  31.546  1.00  0.00      PROA  
ATOM   3619  HB2 PHE X 232      60.780  44.035  30.524  1.00  0.00      PROA  
ATOM   3620  CG  PHE X 232      62.625  42.892  30.379  1.00  0.00      PROA  
ATOM   3621  CD1 PHE X 232      62.195  41.847  29.538  1.00  0.00      PROA  
ATOM   3622  HD1 PHE X 232      61.128  41.685  29.564  1.00  0.00      PROA  
ATOM   3623  CE1 PHE X 232      63.049  40.960  28.867  1.00  0.00      PROA  
ATOM   3624  HE1 PHE X 232      62.694  40.199  28.187  1.00  0.00      PROA  
ATOM   3625  CZ  PHE X 232      64.408  41.168  29.025  1.00  0.00      PROA  
ATOM   3626  HZ  PHE X 232      65.035  40.557  28.393  1.00  0.00      PROA  
ATOM   3627  CD2 PHE X 232      63.979  42.993  30.586  1.00  0.00      PROA  
ATOM   3628  HD2 PHE X 232      64.400  43.737  31.246  1.00  0.00      PROA  
ATOM   3629  CE2 PHE X 232      64.865  42.266  29.803  1.00  0.00      PROA  
ATOM   3630  HE2 PHE X 232      65.931  42.436  29.843  1.00  0.00      PROA  
ATOM   3631  C   PHE X 232      62.334  42.311  33.309  1.00  0.00      PROA  
ATOM   3632  O   PHE X 232      63.047  42.971  34.062  1.00  0.00      PROA  
ATOM   3633  N   SER X 233      62.515  40.985  33.141  1.00  0.00      PROA  
ATOM   3634  HN  SER X 233      61.807  40.561  32.581  1.00  0.00      PROA  
ATOM   3635  CA  SER X 233      63.574  40.112  33.554  1.00  0.00      PROA  
ATOM   3636  HA  SER X 233      63.147  39.120  33.525  1.00  0.00      PROA  
ATOM   3637  CB  SER X 233      64.674  39.992  32.462  1.00  0.00      PROA  
ATOM   3638  HB1 SER X 233      65.045  40.999  32.171  1.00  0.00      PROA  
ATOM   3639  HB2 SER X 233      64.275  39.473  31.565  1.00  0.00      PROA  
ATOM   3640  OG  SER X 233      65.794  39.261  32.750  1.00  0.00      PROA  
ATOM   3641  HG1 SER X 233      66.307  39.114  31.951  1.00  0.00      PROA  
ATOM   3642  C   SER X 233      64.079  40.206  35.051  1.00  0.00      PROA  
ATOM   3643  O   SER X 233      65.136  40.729  35.407  1.00  0.00      PROA  
ATOM   3644  N   SER X 234      63.334  39.621  36.028  1.00  0.00      PROA  
ATOM   3645  HN  SER X 234      62.403  39.297  35.888  1.00  0.00      PROA  
ATOM   3646  CA  SER X 234      63.877  39.244  37.280  1.00  0.00      PROA  
ATOM   3647  HA  SER X 234      64.941  39.428  37.314  1.00  0.00      PROA  
ATOM   3648  CB  SER X 234      63.400  40.209  38.379  1.00  0.00      PROA  
ATOM   3649  HB1 SER X 234      62.289  40.211  38.410  1.00  0.00      PROA  
ATOM   3650  HB2 SER X 234      63.810  41.223  38.179  1.00  0.00      PROA  
ATOM   3651  OG  SER X 234      63.905  39.805  39.685  1.00  0.00      PROA  
ATOM   3652  HG1 SER X 234      63.233  39.207  40.019  1.00  0.00      PROA  
ATOM   3653  C   SER X 234      63.671  37.756  37.468  1.00  0.00      PROA  
ATOM   3654  O   SER X 234      62.570  37.285  37.136  1.00  0.00      PROA  
ATOM   3655  N   PHE X 235      64.746  37.073  38.003  1.00  0.00      PROA  
ATOM   3656  HN  PHE X 235      65.624  37.496  38.213  1.00  0.00      PROA  
ATOM   3657  CA  PHE X 235      64.642  35.610  38.170  1.00  0.00      PROA  
ATOM   3658  HA  PHE X 235      64.637  35.125  37.205  1.00  0.00      PROA  
ATOM   3659  CB  PHE X 235      66.031  35.065  38.747  1.00  0.00      PROA  
ATOM   3660  HB1 PHE X 235      66.071  35.633  39.700  1.00  0.00      PROA  
ATOM   3661  HB2 PHE X 235      66.905  35.422  38.161  1.00  0.00      PROA  
ATOM   3662  CG  PHE X 235      66.088  33.604  39.164  1.00  0.00      PROA  
ATOM   3663  CD1 PHE X 235      66.397  33.211  40.444  1.00  0.00      PROA  
ATOM   3664  HD1 PHE X 235      66.675  33.924  41.208  1.00  0.00      PROA  
ATOM   3665  CE1 PHE X 235      66.394  31.836  40.739  1.00  0.00      PROA  
ATOM   3666  HE1 PHE X 235      66.709  31.532  41.727  1.00  0.00      PROA  
ATOM   3667  CZ  PHE X 235      65.888  30.978  39.793  1.00  0.00      PROA  
ATOM   3668  HZ  PHE X 235      65.976  29.918  39.983  1.00  0.00      PROA  
ATOM   3669  CD2 PHE X 235      65.788  32.679  38.159  1.00  0.00      PROA  
ATOM   3670  HD2 PHE X 235      65.373  33.067  37.240  1.00  0.00      PROA  
ATOM   3671  CE2 PHE X 235      65.662  31.328  38.452  1.00  0.00      PROA  
ATOM   3672  HE2 PHE X 235      65.298  30.574  37.770  1.00  0.00      PROA  
ATOM   3673  C   PHE X 235      63.503  35.006  39.002  1.00  0.00      PROA  
ATOM   3674  O   PHE X 235      62.798  34.121  38.478  1.00  0.00      PROA  
ATOM   3675  N   ASP X 236      63.283  35.606  40.196  1.00  0.00      PROA  
ATOM   3676  HN  ASP X 236      63.737  36.466  40.416  1.00  0.00      PROA  
ATOM   3677  CA  ASP X 236      62.303  35.298  41.232  1.00  0.00      PROA  
ATOM   3678  HA  ASP X 236      62.499  34.311  41.622  1.00  0.00      PROA  
ATOM   3679  CB  ASP X 236      62.549  36.190  42.526  1.00  0.00      PROA  
ATOM   3680  HB1 ASP X 236      63.547  36.078  43.001  1.00  0.00      PROA  
ATOM   3681  HB2 ASP X 236      61.715  35.961  43.224  1.00  0.00      PROA  
ATOM   3682  CG  ASP X 236      62.371  37.753  42.220  1.00  0.00      PROA  
ATOM   3683  OD1 ASP X 236      62.203  38.523  43.181  1.00  0.00      PROA  
ATOM   3684  OD2 ASP X 236      62.475  38.156  41.072  1.00  0.00      PROA  
ATOM   3685  C   ASP X 236      60.890  35.276  40.805  1.00  0.00      PROA  
ATOM   3686  O   ASP X 236      60.198  34.415  41.259  1.00  0.00      PROA  
ATOM   3687  N   LYS X 237      60.438  36.225  39.935  1.00  0.00      PROA  
ATOM   3688  HN  LYS X 237      61.093  36.951  39.736  1.00  0.00      PROA  
ATOM   3689  CA  LYS X 237      59.180  36.219  39.233  1.00  0.00      PROA  
ATOM   3690  HA  LYS X 237      58.446  36.594  39.930  1.00  0.00      PROA  
ATOM   3691  CB  LYS X 237      59.262  37.177  38.030  1.00  0.00      PROA  
ATOM   3692  HB1 LYS X 237      58.273  37.237  37.528  1.00  0.00      PROA  
ATOM   3693  HB2 LYS X 237      60.067  36.794  37.367  1.00  0.00      PROA  
ATOM   3694  CG  LYS X 237      59.702  38.584  38.286  1.00  0.00      PROA  
ATOM   3695  HG1 LYS X 237      59.746  39.000  37.258  1.00  0.00      PROA  
ATOM   3696  HG2 LYS X 237      60.700  38.585  38.776  1.00  0.00      PROA  
ATOM   3697  CD  LYS X 237      58.723  39.418  39.089  1.00  0.00      PROA  
ATOM   3698  HD1 LYS X 237      58.822  39.066  40.138  1.00  0.00      PROA  
ATOM   3699  HD2 LYS X 237      57.655  39.350  38.789  1.00  0.00      PROA  
ATOM   3700  CE  LYS X 237      59.096  40.942  39.151  1.00  0.00      PROA  
ATOM   3701  HE1 LYS X 237      58.578  41.475  38.326  1.00  0.00      PROA  
ATOM   3702  HE2 LYS X 237      60.207  40.932  39.111  1.00  0.00      PROA  
ATOM   3703  NZ  LYS X 237      58.678  41.676  40.368  1.00  0.00      PROA  
ATOM   3704  HZ1 LYS X 237      57.660  41.522  40.522  1.00  0.00      PROA  
ATOM   3705  HZ2 LYS X 237      58.849  42.689  40.204  1.00  0.00      PROA  
ATOM   3706  HZ3 LYS X 237      59.068  41.372  41.282  1.00  0.00      PROA  
ATOM   3707  C   LYS X 237      58.544  34.941  38.722  1.00  0.00      PROA  
ATOM   3708  O   LYS X 237      59.191  33.920  38.514  1.00  0.00      PROA  
ATOM   3709  N   ASN X 238      57.243  34.998  38.427  1.00  0.00      PROA  
ATOM   3710  HN  ASN X 238      56.644  35.791  38.506  1.00  0.00      PROA  
ATOM   3711  CA  ASN X 238      56.529  34.069  37.624  1.00  0.00      PROA  
ATOM   3712  HA  ASN X 238      57.101  33.315  37.103  1.00  0.00      PROA  
ATOM   3713  CB  ASN X 238      55.613  33.333  38.646  1.00  0.00      PROA  
ATOM   3714  HB1 ASN X 238      56.192  32.913  39.496  1.00  0.00      PROA  
ATOM   3715  HB2 ASN X 238      55.042  32.490  38.198  1.00  0.00      PROA  
ATOM   3716  CG  ASN X 238      54.464  34.163  39.319  1.00  0.00      PROA  
ATOM   3717  OD1 ASN X 238      53.287  34.148  38.999  1.00  0.00      PROA  
ATOM   3718  ND2 ASN X 238      54.898  34.871  40.405  1.00  0.00      PROA  
ATOM   3719 HD21 ASN X 238      54.247  35.439  40.908  1.00  0.00      PROA  
ATOM   3720 HD22 ASN X 238      55.771  34.899  40.892  1.00  0.00      PROA  
ATOM   3721  C   ASN X 238      55.778  34.947  36.647  1.00  0.00      PROA  
ATOM   3722  O   ASN X 238      55.711  36.141  36.833  1.00  0.00      PROA  
ATOM   3723  N   ASP X 239      55.264  34.359  35.606  1.00  0.00      PROA  
ATOM   3724  HN  ASP X 239      55.352  33.367  35.576  1.00  0.00      PROA  
ATOM   3725  CA  ASP X 239      54.522  35.005  34.513  1.00  0.00      PROA  
ATOM   3726  HA  ASP X 239      55.247  35.709  34.132  1.00  0.00      PROA  
ATOM   3727  CB  ASP X 239      53.934  33.981  33.457  1.00  0.00      PROA  
ATOM   3728  HB1 ASP X 239      53.113  34.392  32.833  1.00  0.00      PROA  
ATOM   3729  HB2 ASP X 239      53.537  33.138  34.062  1.00  0.00      PROA  
ATOM   3730  CG  ASP X 239      55.056  33.515  32.589  1.00  0.00      PROA  
ATOM   3731  OD1 ASP X 239      54.930  32.433  32.062  1.00  0.00      PROA  
ATOM   3732  OD2 ASP X 239      56.026  34.307  32.300  1.00  0.00      PROA  
ATOM   3733  C   ASP X 239      53.405  35.794  35.114  1.00  0.00      PROA  
ATOM   3734  O   ASP X 239      52.551  35.203  35.804  1.00  0.00      PROA  
ATOM   3735  N   SER X 240      53.362  37.085  34.971  1.00  0.00      PROA  
ATOM   3736  HN  SER X 240      54.201  37.448  34.574  1.00  0.00      PROA  
ATOM   3737  CA  SER X 240      52.582  38.002  35.778  1.00  0.00      PROA  
ATOM   3738  HA  SER X 240      51.780  37.433  36.222  1.00  0.00      PROA  
ATOM   3739  CB  SER X 240      53.441  38.656  36.887  1.00  0.00      PROA  
ATOM   3740  HB1 SER X 240      52.892  39.378  37.527  1.00  0.00      PROA  
ATOM   3741  HB2 SER X 240      54.284  39.153  36.360  1.00  0.00      PROA  
ATOM   3742  OG  SER X 240      53.896  37.644  37.827  1.00  0.00      PROA  
ATOM   3743  HG1 SER X 240      54.502  37.010  37.437  1.00  0.00      PROA  
ATOM   3744  C   SER X 240      52.051  39.187  34.990  1.00  0.00      PROA  
ATOM   3745  O   SER X 240      52.688  39.669  34.053  1.00  0.00      PROA  
ATOM   3746  N   ARG X 241      50.936  39.778  35.413  1.00  0.00      PROA  
ATOM   3747  HN  ARG X 241      50.511  39.355  36.210  1.00  0.00      PROA  
ATOM   3748  CA  ARG X 241      50.313  40.965  34.790  1.00  0.00      PROA  
ATOM   3749  HA  ARG X 241      50.798  41.130  33.840  1.00  0.00      PROA  
ATOM   3750  CB  ARG X 241      48.831  40.697  34.460  1.00  0.00      PROA  
ATOM   3751  HB1 ARG X 241      48.428  41.584  33.924  1.00  0.00      PROA  
ATOM   3752  HB2 ARG X 241      48.250  40.433  35.368  1.00  0.00      PROA  
ATOM   3753  CG  ARG X 241      48.582  39.494  33.470  1.00  0.00      PROA  
ATOM   3754  HG1 ARG X 241      49.026  38.540  33.823  1.00  0.00      PROA  
ATOM   3755  HG2 ARG X 241      49.110  39.737  32.523  1.00  0.00      PROA  
ATOM   3756  CD  ARG X 241      47.080  39.285  33.121  1.00  0.00      PROA  
ATOM   3757  HD1 ARG X 241      46.636  40.172  32.619  1.00  0.00      PROA  
ATOM   3758  HD2 ARG X 241      46.618  39.172  34.125  1.00  0.00      PROA  
ATOM   3759  NE  ARG X 241      46.999  38.103  32.241  1.00  0.00      PROA  
ATOM   3760  HE  ARG X 241      47.795  37.521  32.079  1.00  0.00      PROA  
ATOM   3761  CZ  ARG X 241      45.855  37.738  31.647  1.00  0.00      PROA  
ATOM   3762  NH1 ARG X 241      44.704  38.372  31.854  1.00  0.00      PROA  
ATOM   3763 HH11 ARG X 241      44.764  39.346  32.073  1.00  0.00      PROA  
ATOM   3764 HH12 ARG X 241      43.837  38.022  31.502  1.00  0.00      PROA  
ATOM   3765  NH2 ARG X 241      45.598  36.558  31.132  1.00  0.00      PROA  
ATOM   3766 HH21 ARG X 241      46.387  35.952  31.233  1.00  0.00      PROA  
ATOM   3767 HH22 ARG X 241      44.664  36.235  30.980  1.00  0.00      PROA  
ATOM   3768  C   ARG X 241      50.350  42.256  35.645  1.00  0.00      PROA  
ATOM   3769  O   ARG X 241      50.216  42.253  36.899  1.00  0.00      PROA  
ATOM   3770  N   GLY X 242      50.417  43.366  34.932  1.00  0.00      PROA  
ATOM   3771  HN  GLY X 242      50.567  43.230  33.954  1.00  0.00      PROA  
ATOM   3772  CA  GLY X 242      50.309  44.750  35.459  1.00  0.00      PROA  
ATOM   3773  HA1 GLY X 242      49.288  45.037  35.662  1.00  0.00      PROA  
ATOM   3774  HA2 GLY X 242      50.770  45.343  34.683  1.00  0.00      PROA  
ATOM   3775  C   GLY X 242      51.011  45.044  36.736  1.00  0.00      PROA  
ATOM   3776  O   GLY X 242      52.123  44.556  37.046  1.00  0.00      PROA  
ATOM   3777  N   GLN X 243      50.325  45.812  37.631  1.00  0.00      PROA  
ATOM   3778  HN  GLN X 243      49.507  46.289  37.319  1.00  0.00      PROA  
ATOM   3779  CA  GLN X 243      50.923  46.077  38.969  1.00  0.00      PROA  
ATOM   3780  HA  GLN X 243      51.951  46.269  38.698  1.00  0.00      PROA  
ATOM   3781  CB  GLN X 243      50.378  47.422  39.607  1.00  0.00      PROA  
ATOM   3782  HB1 GLN X 243      50.893  47.470  40.590  1.00  0.00      PROA  
ATOM   3783  HB2 GLN X 243      49.304  47.273  39.850  1.00  0.00      PROA  
ATOM   3784  CG  GLN X 243      50.678  48.654  38.774  1.00  0.00      PROA  
ATOM   3785  HG1 GLN X 243      50.556  48.422  37.694  1.00  0.00      PROA  
ATOM   3786  HG2 GLN X 243      51.725  49.015  38.872  1.00  0.00      PROA  
ATOM   3787  CD  GLN X 243      49.625  49.768  39.015  1.00  0.00      PROA  
ATOM   3788  OE1 GLN X 243      48.977  50.051  38.014  1.00  0.00      PROA  
ATOM   3789  NE2 GLN X 243      49.477  50.188  40.249  1.00  0.00      PROA  
ATOM   3790 HE21 GLN X 243      49.972  49.802  41.027  1.00  0.00      PROA  
ATOM   3791 HE22 GLN X 243      48.708  50.787  40.473  1.00  0.00      PROA  
ATOM   3792  C   GLN X 243      50.791  44.900  39.896  1.00  0.00      PROA  
ATOM   3793  O   GLN X 243      49.784  44.206  39.826  1.00  0.00      PROA  
ATOM   3794  N   GLU X 244      51.740  44.696  40.862  1.00  0.00      PROA  
ATOM   3795  HN  GLU X 244      52.435  45.402  40.985  1.00  0.00      PROA  
ATOM   3796  CA  GLU X 244      51.918  43.375  41.569  1.00  0.00      PROA  
ATOM   3797  HA  GLU X 244      51.871  42.604  40.814  1.00  0.00      PROA  
ATOM   3798  CB  GLU X 244      53.354  43.305  42.200  1.00  0.00      PROA  
ATOM   3799  HB1 GLU X 244      53.273  42.274  42.606  1.00  0.00      PROA  
ATOM   3800  HB2 GLU X 244      53.479  43.878  43.142  1.00  0.00      PROA  
ATOM   3801  CG  GLU X 244      54.456  43.448  41.087  1.00  0.00      PROA  
ATOM   3802  HG1 GLU X 244      54.639  44.528  40.899  1.00  0.00      PROA  
ATOM   3803  HG2 GLU X 244      54.036  42.940  40.192  1.00  0.00      PROA  
ATOM   3804  CD  GLU X 244      55.779  42.751  41.377  1.00  0.00      PROA  
ATOM   3805  OE1 GLU X 244      56.118  41.786  40.567  1.00  0.00      PROA  
ATOM   3806  OE2 GLU X 244      56.464  43.196  42.310  1.00  0.00      PROA  
ATOM   3807  C   GLU X 244      50.779  43.025  42.574  1.00  0.00      PROA  
ATOM   3808  O   GLU X 244      50.515  43.802  43.540  1.00  0.00      PROA  
ATOM   3809  N   ALA X 245      50.089  41.862  42.448  1.00  0.00      PROA  
ATOM   3810  HN  ALA X 245      50.316  41.226  41.714  1.00  0.00      PROA  
ATOM   3811  CA  ALA X 245      49.205  41.294  43.413  1.00  0.00      PROA  
ATOM   3812  HA  ALA X 245      48.537  42.066  43.768  1.00  0.00      PROA  
ATOM   3813  CB  ALA X 245      48.530  40.072  42.765  1.00  0.00      PROA  
ATOM   3814  HB1 ALA X 245      49.264  39.302  42.444  1.00  0.00      PROA  
ATOM   3815  HB2 ALA X 245      48.079  40.350  41.788  1.00  0.00      PROA  
ATOM   3816  HB3 ALA X 245      47.801  39.749  43.538  1.00  0.00      PROA  
ATOM   3817  C   ALA X 245      49.953  40.811  44.679  1.00  0.00      PROA  
ATOM   3818  O   ALA X 245      51.101  40.452  44.509  1.00  0.00      PROA  
ATOM   3819  N   ILE X 246      49.255  40.813  45.781  1.00  0.00      PROA  
ATOM   3820  HN  ILE X 246      48.332  41.179  45.861  1.00  0.00      PROA  
ATOM   3821  CA  ILE X 246      49.801  40.207  46.974  1.00  0.00      PROA  
ATOM   3822  HA  ILE X 246      50.816  39.887  46.788  1.00  0.00      PROA  
ATOM   3823  CB  ILE X 246      49.888  41.177  48.252  1.00  0.00      PROA  
ATOM   3824  HB  ILE X 246      50.375  42.119  47.922  1.00  0.00      PROA  
ATOM   3825  CG2 ILE X 246      48.490  41.729  48.642  1.00  0.00      PROA  
ATOM   3826 HG21 ILE X 246      48.081  42.418  47.872  1.00  0.00      PROA  
ATOM   3827 HG22 ILE X 246      48.716  42.391  49.505  1.00  0.00      PROA  
ATOM   3828 HG23 ILE X 246      47.724  40.969  48.908  1.00  0.00      PROA  
ATOM   3829  CG1 ILE X 246      50.775  40.702  49.390  1.00  0.00      PROA  
ATOM   3830 HG11 ILE X 246      51.730  40.348  48.948  1.00  0.00      PROA  
ATOM   3831 HG12 ILE X 246      50.310  39.750  49.724  1.00  0.00      PROA  
ATOM   3832  CD  ILE X 246      51.010  41.724  50.513  1.00  0.00      PROA  
ATOM   3833  HD1 ILE X 246      51.934  41.510  51.091  1.00  0.00      PROA  
ATOM   3834  HD2 ILE X 246      50.123  41.638  51.177  1.00  0.00      PROA  
ATOM   3835  HD3 ILE X 246      51.206  42.727  50.077  1.00  0.00      PROA  
ATOM   3836  C   ILE X 246      48.938  39.038  47.318  1.00  0.00      PROA  
ATOM   3837  O   ILE X 246      47.726  39.093  47.236  1.00  0.00      PROA  
ATOM   3838  N   SER X 247      49.507  37.881  47.644  1.00  0.00      PROA  
ATOM   3839  HN  SER X 247      50.478  37.965  47.858  1.00  0.00      PROA  
ATOM   3840  CA  SER X 247      48.701  36.630  47.660  1.00  0.00      PROA  
ATOM   3841  HA  SER X 247      47.673  36.892  47.864  1.00  0.00      PROA  
ATOM   3842  CB  SER X 247      48.796  35.989  46.240  1.00  0.00      PROA  
ATOM   3843  HB1 SER X 247      49.812  35.620  45.981  1.00  0.00      PROA  
ATOM   3844  HB2 SER X 247      48.430  36.780  45.552  1.00  0.00      PROA  
ATOM   3845  OG  SER X 247      47.838  34.910  46.236  1.00  0.00      PROA  
ATOM   3846  HG1 SER X 247      48.052  34.429  45.433  1.00  0.00      PROA  
ATOM   3847  C   SER X 247      49.119  35.718  48.790  1.00  0.00      PROA  
ATOM   3848  O   SER X 247      50.119  35.895  49.456  1.00  0.00      PROA  
ATOM   3849  N   LYS X 248      48.261  34.680  49.053  1.00  0.00      PROA  
ATOM   3850  HN  LYS X 248      47.384  34.681  48.580  1.00  0.00      PROA  
ATOM   3851  CA  LYS X 248      48.585  33.476  49.883  1.00  0.00      PROA  
ATOM   3852  HA  LYS X 248      49.235  33.817  50.675  1.00  0.00      PROA  
ATOM   3853  CB  LYS X 248      47.198  33.014  50.460  1.00  0.00      PROA  
ATOM   3854  HB1 LYS X 248      46.712  33.928  50.862  1.00  0.00      PROA  
ATOM   3855  HB2 LYS X 248      47.237  32.311  51.320  1.00  0.00      PROA  
ATOM   3856  CG  LYS X 248      46.238  32.456  49.431  1.00  0.00      PROA  
ATOM   3857  HG1 LYS X 248      46.756  31.587  48.973  1.00  0.00      PROA  
ATOM   3858  HG2 LYS X 248      46.091  33.225  48.642  1.00  0.00      PROA  
ATOM   3859  CD  LYS X 248      44.950  31.994  50.030  1.00  0.00      PROA  
ATOM   3860  HD1 LYS X 248      44.468  32.846  50.554  1.00  0.00      PROA  
ATOM   3861  HD2 LYS X 248      45.220  31.270  50.829  1.00  0.00      PROA  
ATOM   3862  CE  LYS X 248      43.860  31.421  49.088  1.00  0.00      PROA  
ATOM   3863  HE1 LYS X 248      42.930  31.318  49.687  1.00  0.00      PROA  
ATOM   3864  HE2 LYS X 248      44.295  30.499  48.646  1.00  0.00      PROA  
ATOM   3865  NZ  LYS X 248      43.564  32.346  48.011  1.00  0.00      PROA  
ATOM   3866  HZ1 LYS X 248      44.248  32.286  47.230  1.00  0.00      PROA  
ATOM   3867  HZ2 LYS X 248      43.611  33.336  48.327  1.00  0.00      PROA  
ATOM   3868  HZ3 LYS X 248      42.630  32.062  47.652  1.00  0.00      PROA  
ATOM   3869  C   LYS X 248      49.157  32.296  48.999  1.00  0.00      PROA  
ATOM   3870  O   LYS X 248      49.492  31.182  49.453  1.00  0.00      PROA  
ATOM   3871  N   ARG X 249      49.369  32.591  47.779  1.00  0.00      PROA  
ATOM   3872  HN  ARG X 249      49.200  33.519  47.456  1.00  0.00      PROA  
ATOM   3873  CA  ARG X 249      49.923  31.607  46.808  1.00  0.00      PROA  
ATOM   3874  HA  ARG X 249      50.060  30.628  47.243  1.00  0.00      PROA  
ATOM   3875  CB  ARG X 249      48.989  31.616  45.520  1.00  0.00      PROA  
ATOM   3876  HB1 ARG X 249      49.175  32.545  44.939  1.00  0.00      PROA  
ATOM   3877  HB2 ARG X 249      47.921  31.747  45.798  1.00  0.00      PROA  
ATOM   3878  CG  ARG X 249      49.215  30.364  44.697  1.00  0.00      PROA  
ATOM   3879  HG1 ARG X 249      50.285  30.264  44.416  1.00  0.00      PROA  
ATOM   3880  HG2 ARG X 249      48.760  30.494  43.692  1.00  0.00      PROA  
ATOM   3881  CD  ARG X 249      48.601  29.020  45.293  1.00  0.00      PROA  
ATOM   3882  HD1 ARG X 249      47.522  29.221  45.464  1.00  0.00      PROA  
ATOM   3883  HD2 ARG X 249      49.036  28.801  46.291  1.00  0.00      PROA  
ATOM   3884  NE  ARG X 249      48.945  27.992  44.286  1.00  0.00      PROA  
ATOM   3885  HE  ARG X 249      49.180  28.283  43.359  1.00  0.00      PROA  
ATOM   3886  CZ  ARG X 249      48.618  26.687  44.362  1.00  0.00      PROA  
ATOM   3887  NH1 ARG X 249      48.121  26.142  45.491  1.00  0.00      PROA  
ATOM   3888 HH11 ARG X 249      47.626  25.273  45.499  1.00  0.00      PROA  
ATOM   3889 HH12 ARG X 249      48.131  26.786  46.257  1.00  0.00      PROA  
ATOM   3890  NH2 ARG X 249      48.690  25.924  43.297  1.00  0.00      PROA  
ATOM   3891 HH21 ARG X 249      48.881  26.416  42.447  1.00  0.00      PROA  
ATOM   3892 HH22 ARG X 249      48.511  24.940  43.312  1.00  0.00      PROA  
ATOM   3893  C   ARG X 249      51.241  32.203  46.422  1.00  0.00      PROA  
ATOM   3894  O   ARG X 249      51.350  33.267  45.858  1.00  0.00      PROA  
ATOM   3895  N   LEU X 250      52.303  31.466  46.638  1.00  0.00      PROA  
ATOM   3896  HN  LEU X 250      52.036  30.554  46.938  1.00  0.00      PROA  
ATOM   3897  CA  LEU X 250      53.730  31.888  46.521  1.00  0.00      PROA  
ATOM   3898  HA  LEU X 250      53.800  32.883  46.105  1.00  0.00      PROA  
ATOM   3899  CB  LEU X 250      54.551  31.827  47.836  1.00  0.00      PROA  
ATOM   3900  HB1 LEU X 250      55.564  32.247  47.666  1.00  0.00      PROA  
ATOM   3901  HB2 LEU X 250      54.676  30.765  48.138  1.00  0.00      PROA  
ATOM   3902  CG  LEU X 250      54.000  32.602  49.005  1.00  0.00      PROA  
ATOM   3903  HG  LEU X 250      52.898  32.698  48.906  1.00  0.00      PROA  
ATOM   3904  CD1 LEU X 250      54.127  31.861  50.254  1.00  0.00      PROA  
ATOM   3905 HD11 LEU X 250      53.808  30.838  49.958  1.00  0.00      PROA  
ATOM   3906 HD12 LEU X 250      53.479  32.166  51.103  1.00  0.00      PROA  
ATOM   3907 HD13 LEU X 250      55.196  31.743  50.535  1.00  0.00      PROA  
ATOM   3908  CD2 LEU X 250      54.657  34.014  49.215  1.00  0.00      PROA  
ATOM   3909 HD21 LEU X 250      55.762  33.942  49.125  1.00  0.00      PROA  
ATOM   3910 HD22 LEU X 250      54.433  34.224  50.283  1.00  0.00      PROA  
ATOM   3911 HD23 LEU X 250      54.419  34.778  48.444  1.00  0.00      PROA  
ATOM   3912  C   LEU X 250      54.352  31.046  45.501  1.00  0.00      PROA  
ATOM   3913  O   LEU X 250      54.112  29.839  45.462  1.00  0.00      PROA  
ATOM   3914  N   SER X 251      55.203  31.625  44.609  1.00  0.00      PROA  
ATOM   3915  HN  SER X 251      55.414  32.599  44.595  1.00  0.00      PROA  
ATOM   3916  CA  SER X 251      55.912  30.854  43.609  1.00  0.00      PROA  
ATOM   3917  HA  SER X 251      55.667  29.803  43.650  1.00  0.00      PROA  
ATOM   3918  CB  SER X 251      55.585  31.568  42.256  1.00  0.00      PROA  
ATOM   3919  HB1 SER X 251      55.827  32.652  42.241  1.00  0.00      PROA  
ATOM   3920  HB2 SER X 251      54.506  31.466  42.010  1.00  0.00      PROA  
ATOM   3921  OG  SER X 251      56.218  30.994  41.085  1.00  0.00      PROA  
ATOM   3922  HG1 SER X 251      57.143  31.250  41.101  1.00  0.00      PROA  
ATOM   3923  C   SER X 251      57.354  30.950  43.923  1.00  0.00      PROA  
ATOM   3924  O   SER X 251      57.825  32.060  44.183  1.00  0.00      PROA  
ATOM   3925  N   VAL X 252      58.035  29.792  43.907  1.00  0.00      PROA  
ATOM   3926  HN  VAL X 252      57.595  28.966  43.563  1.00  0.00      PROA  
ATOM   3927  CA  VAL X 252      59.312  29.572  44.503  1.00  0.00      PROA  
ATOM   3928  HA  VAL X 252      59.774  30.447  44.938  1.00  0.00      PROA  
ATOM   3929  CB  VAL X 252      59.312  28.398  45.537  1.00  0.00      PROA  
ATOM   3930  HB  VAL X 252      58.940  27.477  45.040  1.00  0.00      PROA  
ATOM   3931  CG1 VAL X 252      60.715  28.137  46.148  1.00  0.00      PROA  
ATOM   3932 HG11 VAL X 252      61.080  29.027  46.701  1.00  0.00      PROA  
ATOM   3933 HG12 VAL X 252      61.443  27.830  45.367  1.00  0.00      PROA  
ATOM   3934 HG13 VAL X 252      60.719  27.391  46.970  1.00  0.00      PROA  
ATOM   3935  CG2 VAL X 252      58.318  28.825  46.730  1.00  0.00      PROA  
ATOM   3936 HG21 VAL X 252      58.569  29.850  47.080  1.00  0.00      PROA  
ATOM   3937 HG22 VAL X 252      58.394  28.214  47.654  1.00  0.00      PROA  
ATOM   3938 HG23 VAL X 252      57.238  28.745  46.481  1.00  0.00      PROA  
ATOM   3939  C   VAL X 252      60.241  29.062  43.371  1.00  0.00      PROA  
ATOM   3940  O   VAL X 252      59.889  28.009  42.810  1.00  0.00      PROA  
ATOM   3941  N   VAL X 253      61.363  29.699  43.104  1.00  0.00      PROA  
ATOM   3942  HN  VAL X 253      61.682  30.408  43.728  1.00  0.00      PROA  
ATOM   3943  CA  VAL X 253      62.306  29.311  42.100  1.00  0.00      PROA  
ATOM   3944  HA  VAL X 253      62.131  28.323  41.700  1.00  0.00      PROA  
ATOM   3945  CB  VAL X 253      62.125  30.332  40.860  1.00  0.00      PROA  
ATOM   3946  HB  VAL X 253      61.029  30.475  40.738  1.00  0.00      PROA  
ATOM   3947  CG1 VAL X 253      62.747  31.749  41.159  1.00  0.00      PROA  
ATOM   3948 HG11 VAL X 253      63.823  31.613  41.399  1.00  0.00      PROA  
ATOM   3949 HG12 VAL X 253      62.188  32.290  41.952  1.00  0.00      PROA  
ATOM   3950 HG13 VAL X 253      62.727  32.304  40.197  1.00  0.00      PROA  
ATOM   3951  CG2 VAL X 253      62.726  29.693  39.564  1.00  0.00      PROA  
ATOM   3952 HG21 VAL X 253      62.199  28.754  39.292  1.00  0.00      PROA  
ATOM   3953 HG22 VAL X 253      63.788  29.409  39.734  1.00  0.00      PROA  
ATOM   3954 HG23 VAL X 253      62.597  30.449  38.760  1.00  0.00      PROA  
ATOM   3955  C   VAL X 253      63.767  29.277  42.605  1.00  0.00      PROA  
ATOM   3956  O   VAL X 253      64.144  30.094  43.472  1.00  0.00      PROA  
ATOM   3957  N   SER X 254      64.564  28.246  42.158  1.00  0.00      PROA  
ATOM   3958  HN  SER X 254      64.244  27.548  41.520  1.00  0.00      PROA  
ATOM   3959  CA  SER X 254      65.893  28.042  42.664  1.00  0.00      PROA  
ATOM   3960  HA  SER X 254      66.250  28.999  43.018  1.00  0.00      PROA  
ATOM   3961  CB  SER X 254      65.911  26.970  43.707  1.00  0.00      PROA  
ATOM   3962  HB1 SER X 254      65.579  26.055  43.172  1.00  0.00      PROA  
ATOM   3963  HB2 SER X 254      65.192  27.152  44.534  1.00  0.00      PROA  
ATOM   3964  OG  SER X 254      67.217  26.890  44.270  1.00  0.00      PROA  
ATOM   3965  HG1 SER X 254      67.165  26.293  45.020  1.00  0.00      PROA  
ATOM   3966  C   SER X 254      66.676  27.598  41.412  1.00  0.00      PROA  
ATOM   3967  O   SER X 254      66.138  27.065  40.465  1.00  0.00      PROA  
ATOM   3968  N   ARG X 255      68.001  27.652  41.471  1.00  0.00      PROA  
ATOM   3969  HN  ARG X 255      68.376  28.211  42.207  1.00  0.00      PROA  
ATOM   3970  CA  ARG X 255      68.833  27.041  40.459  1.00  0.00      PROA  
ATOM   3971  HA  ARG X 255      68.253  27.065  39.549  1.00  0.00      PROA  
ATOM   3972  CB  ARG X 255      70.098  27.882  40.102  1.00  0.00      PROA  
ATOM   3973  HB1 ARG X 255      70.741  27.415  39.324  1.00  0.00      PROA  
ATOM   3974  HB2 ARG X 255      70.829  28.067  40.918  1.00  0.00      PROA  
ATOM   3975  CG  ARG X 255      69.785  29.291  39.582  1.00  0.00      PROA  
ATOM   3976  HG1 ARG X 255      70.679  29.945  39.669  1.00  0.00      PROA  
ATOM   3977  HG2 ARG X 255      69.065  29.738  40.300  1.00  0.00      PROA  
ATOM   3978  CD  ARG X 255      69.324  29.445  38.106  1.00  0.00      PROA  
ATOM   3979  HD1 ARG X 255      68.516  28.696  37.967  1.00  0.00      PROA  
ATOM   3980  HD2 ARG X 255      70.153  29.214  37.404  1.00  0.00      PROA  
ATOM   3981  NE  ARG X 255      68.886  30.809  37.861  1.00  0.00      PROA  
ATOM   3982  HE  ARG X 255      69.170  31.461  38.563  1.00  0.00      PROA  
ATOM   3983  CZ  ARG X 255      68.649  31.267  36.667  1.00  0.00      PROA  
ATOM   3984  NH1 ARG X 255      68.446  30.502  35.616  1.00  0.00      PROA  
ATOM   3985 HH11 ARG X 255      68.435  29.518  35.797  1.00  0.00      PROA  
ATOM   3986 HH12 ARG X 255      68.381  30.937  34.718  1.00  0.00      PROA  
ATOM   3987  NH2 ARG X 255      68.778  32.502  36.449  1.00  0.00      PROA  
ATOM   3988 HH21 ARG X 255      69.062  33.051  37.236  1.00  0.00      PROA  
ATOM   3989 HH22 ARG X 255      68.630  32.899  35.543  1.00  0.00      PROA  
ATOM   3990  C   ARG X 255      69.151  25.600  40.805  1.00  0.00      PROA  
ATOM   3991  O   ARG X 255      69.528  24.849  39.935  1.00  0.00      PROA  
ATOM   3992  N   VAL X 256      69.067  25.088  42.100  1.00  0.00      PROA  
ATOM   3993  HN  VAL X 256      68.761  25.665  42.853  1.00  0.00      PROA  
ATOM   3994  CA  VAL X 256      69.206  23.745  42.427  1.00  0.00      PROA  
ATOM   3995  HA  VAL X 256      69.801  23.232  41.686  1.00  0.00      PROA  
ATOM   3996  CB  VAL X 256      69.861  23.547  43.782  1.00  0.00      PROA  
ATOM   3997  HB  VAL X 256      69.361  24.123  44.591  1.00  0.00      PROA  
ATOM   3998  CG1 VAL X 256      70.063  22.076  44.021  1.00  0.00      PROA  
ATOM   3999 HG11 VAL X 256      70.451  21.750  45.010  1.00  0.00      PROA  
ATOM   4000 HG12 VAL X 256      70.854  21.701  43.338  1.00  0.00      PROA  
ATOM   4001 HG13 VAL X 256      69.217  21.396  43.785  1.00  0.00      PROA  
ATOM   4002  CG2 VAL X 256      71.245  24.316  43.639  1.00  0.00      PROA  
ATOM   4003 HG21 VAL X 256      71.919  24.102  44.496  1.00  0.00      PROA  
ATOM   4004 HG22 VAL X 256      71.155  25.423  43.682  1.00  0.00      PROA  
ATOM   4005 HG23 VAL X 256      71.879  24.047  42.768  1.00  0.00      PROA  
ATOM   4006  C   VAL X 256      67.763  23.084  42.561  1.00  0.00      PROA  
ATOM   4007  O   VAL X 256      66.978  23.463  43.447  1.00  0.00      PROA  
ATOM   4008  N   PRO X 257      67.288  22.181  41.696  1.00  0.00      PROA  
ATOM   4009  CD  PRO X 257      68.071  21.665  40.528  1.00  0.00      PROA  
ATOM   4010  HD1 PRO X 257      68.738  20.870  40.924  1.00  0.00      PROA  
ATOM   4011  HD2 PRO X 257      68.615  22.395  39.892  1.00  0.00      PROA  
ATOM   4012  CA  PRO X 257      66.103  21.343  41.854  1.00  0.00      PROA  
ATOM   4013  HA  PRO X 257      65.268  22.017  41.742  1.00  0.00      PROA  
ATOM   4014  CB  PRO X 257      66.084  20.286  40.695  1.00  0.00      PROA  
ATOM   4015  HB1 PRO X 257      65.085  20.195  40.220  1.00  0.00      PROA  
ATOM   4016  HB2 PRO X 257      66.510  19.388  41.191  1.00  0.00      PROA  
ATOM   4017  CG  PRO X 257      67.102  20.825  39.729  1.00  0.00      PROA  
ATOM   4018  HG1 PRO X 257      67.604  19.951  39.263  1.00  0.00      PROA  
ATOM   4019  HG2 PRO X 257      66.688  21.630  39.083  1.00  0.00      PROA  
ATOM   4020  C   PRO X 257      65.934  20.758  43.256  1.00  0.00      PROA  
ATOM   4021  O   PRO X 257      66.919  20.320  43.922  1.00  0.00      PROA  
ATOM   4022  N   PHE X 258      64.662  20.613  43.625  1.00  0.00      PROA  
ATOM   4023  HN  PHE X 258      63.853  20.754  43.058  1.00  0.00      PROA  
ATOM   4024  CA  PHE X 258      64.228  20.337  44.914  1.00  0.00      PROA  
ATOM   4025  HA  PHE X 258      65.025  19.779  45.382  1.00  0.00      PROA  
ATOM   4026  CB  PHE X 258      64.099  21.614  45.817  1.00  0.00      PROA  
ATOM   4027  HB1 PHE X 258      65.129  22.029  45.866  1.00  0.00      PROA  
ATOM   4028  HB2 PHE X 258      63.898  21.278  46.856  1.00  0.00      PROA  
ATOM   4029  CG  PHE X 258      63.153  22.682  45.436  1.00  0.00      PROA  
ATOM   4030  CD1 PHE X 258      63.739  23.950  45.184  1.00  0.00      PROA  
ATOM   4031  HD1 PHE X 258      64.698  24.177  45.623  1.00  0.00      PROA  
ATOM   4032  CE1 PHE X 258      63.018  25.051  44.668  1.00  0.00      PROA  
ATOM   4033  HE1 PHE X 258      63.507  25.980  44.417  1.00  0.00      PROA  
ATOM   4034  CZ  PHE X 258      61.699  24.823  44.161  1.00  0.00      PROA  
ATOM   4035  HZ  PHE X 258      61.211  25.698  43.758  1.00  0.00      PROA  
ATOM   4036  CD2 PHE X 258      61.846  22.510  44.916  1.00  0.00      PROA  
ATOM   4037  HD2 PHE X 258      61.348  21.559  45.033  1.00  0.00      PROA  
ATOM   4038  CE2 PHE X 258      61.157  23.576  44.270  1.00  0.00      PROA  
ATOM   4039  HE2 PHE X 258      60.094  23.456  44.131  1.00  0.00      PROA  
ATOM   4040  C   PHE X 258      62.969  19.369  44.952  1.00  0.00      PROA  
ATOM   4041  O   PHE X 258      62.037  19.351  44.111  1.00  0.00      PROA  
ATOM   4042  N   THR X 259      62.967  18.539  46.045  1.00  0.00      PROA  
ATOM   4043  HN  THR X 259      63.654  18.390  46.754  1.00  0.00      PROA  
ATOM   4044  CA  THR X 259      61.896  17.575  46.241  1.00  0.00      PROA  
ATOM   4045  HA  THR X 259      61.372  17.379  45.317  1.00  0.00      PROA  
ATOM   4046  CB  THR X 259      62.343  16.246  46.925  1.00  0.00      PROA  
ATOM   4047  HB  THR X 259      61.502  15.519  46.932  1.00  0.00      PROA  
ATOM   4048  OG1 THR X 259      62.878  16.507  48.197  1.00  0.00      PROA  
ATOM   4049  HG1 THR X 259      63.302  15.716  48.538  1.00  0.00      PROA  
ATOM   4050  CG2 THR X 259      63.506  15.604  46.162  1.00  0.00      PROA  
ATOM   4051 HG21 THR X 259      63.124  15.487  45.125  1.00  0.00      PROA  
ATOM   4052 HG22 THR X 259      63.689  14.636  46.674  1.00  0.00      PROA  
ATOM   4053 HG23 THR X 259      64.408  16.246  46.073  1.00  0.00      PROA  
ATOM   4054  C   THR X 259      60.860  18.223  47.196  1.00  0.00      PROA  
ATOM   4055  O   THR X 259      61.008  19.383  47.657  1.00  0.00      PROA  
ATOM   4056  N   GLU X 260      59.696  17.538  47.333  1.00  0.00      PROA  
ATOM   4057  HN  GLU X 260      59.659  16.643  46.895  1.00  0.00      PROA  
ATOM   4058  CA  GLU X 260      58.567  18.050  48.057  1.00  0.00      PROA  
ATOM   4059  HA  GLU X 260      58.373  19.034  47.657  1.00  0.00      PROA  
ATOM   4060  CB  GLU X 260      57.358  17.055  47.835  1.00  0.00      PROA  
ATOM   4061  HB1 GLU X 260      56.571  17.428  48.525  1.00  0.00      PROA  
ATOM   4062  HB2 GLU X 260      57.658  16.021  48.107  1.00  0.00      PROA  
ATOM   4063  CG  GLU X 260      56.865  17.171  46.366  1.00  0.00      PROA  
ATOM   4064  HG1 GLU X 260      57.660  17.315  45.602  1.00  0.00      PROA  
ATOM   4065  HG2 GLU X 260      56.274  18.111  46.309  1.00  0.00      PROA  
ATOM   4066  CD  GLU X 260      55.942  16.006  45.911  1.00  0.00      PROA  
ATOM   4067  OE1 GLU X 260      54.704  16.220  45.976  1.00  0.00      PROA  
ATOM   4068  OE2 GLU X 260      56.557  15.093  45.371  1.00  0.00      PROA  
ATOM   4069  C   GLU X 260      58.905  18.186  49.506  1.00  0.00      PROA  
ATOM   4070  O   GLU X 260      58.516  19.130  50.208  1.00  0.00      PROA  
ATOM   4071  N   GLU X 261      59.682  17.207  50.075  1.00  0.00      PROA  
ATOM   4072  HN  GLU X 261      60.023  16.472  49.494  1.00  0.00      PROA  
ATOM   4073  CA  GLU X 261      60.291  17.314  51.406  1.00  0.00      PROA  
ATOM   4074  HA  GLU X 261      59.504  17.343  52.146  1.00  0.00      PROA  
ATOM   4075  CB  GLU X 261      61.146  16.126  51.615  1.00  0.00      PROA  
ATOM   4076  HB1 GLU X 261      61.466  16.093  52.679  1.00  0.00      PROA  
ATOM   4077  HB2 GLU X 261      61.968  16.035  50.873  1.00  0.00      PROA  
ATOM   4078  CG  GLU X 261      60.364  14.831  51.390  1.00  0.00      PROA  
ATOM   4079  HG1 GLU X 261      59.914  14.689  50.385  1.00  0.00      PROA  
ATOM   4080  HG2 GLU X 261      59.473  14.706  52.041  1.00  0.00      PROA  
ATOM   4081  CD  GLU X 261      61.221  13.586  51.578  1.00  0.00      PROA  
ATOM   4082  OE1 GLU X 261      61.708  13.372  52.716  1.00  0.00      PROA  
ATOM   4083  OE2 GLU X 261      61.312  12.798  50.634  1.00  0.00      PROA  
ATOM   4084  C   GLU X 261      61.131  18.547  51.580  1.00  0.00      PROA  
ATOM   4085  O   GLU X 261      60.906  19.334  52.509  1.00  0.00      PROA  
ATOM   4086  N   GLN X 262      62.062  18.825  50.633  1.00  0.00      PROA  
ATOM   4087  HN  GLN X 262      62.026  18.271  49.804  1.00  0.00      PROA  
ATOM   4088  CA  GLN X 262      62.932  19.988  50.753  1.00  0.00      PROA  
ATOM   4089  HA  GLN X 262      63.482  19.851  51.673  1.00  0.00      PROA  
ATOM   4090  CB  GLN X 262      63.920  19.940  49.579  1.00  0.00      PROA  
ATOM   4091  HB1 GLN X 262      64.474  20.902  49.607  1.00  0.00      PROA  
ATOM   4092  HB2 GLN X 262      63.341  19.825  48.637  1.00  0.00      PROA  
ATOM   4093  CG  GLN X 262      64.880  18.700  49.540  1.00  0.00      PROA  
ATOM   4094  HG1 GLN X 262      64.283  17.763  49.548  1.00  0.00      PROA  
ATOM   4095  HG2 GLN X 262      65.437  18.603  50.496  1.00  0.00      PROA  
ATOM   4096  CD  GLN X 262      65.847  18.958  48.417  1.00  0.00      PROA  
ATOM   4097  OE1 GLN X 262      65.597  18.554  47.269  1.00  0.00      PROA  
ATOM   4098  NE2 GLN X 262      66.970  19.648  48.661  1.00  0.00      PROA  
ATOM   4099 HE21 GLN X 262      67.656  19.752  47.942  1.00  0.00      PROA  
ATOM   4100 HE22 GLN X 262      67.021  20.033  49.583  1.00  0.00      PROA  
ATOM   4101  C   GLN X 262      62.137  21.251  50.725  1.00  0.00      PROA  
ATOM   4102  O   GLN X 262      62.240  22.098  51.603  1.00  0.00      PROA  
ATOM   4103  N   LEU X 263      61.196  21.392  49.739  1.00  0.00      PROA  
ATOM   4104  HN  LEU X 263      61.104  20.631  49.101  1.00  0.00      PROA  
ATOM   4105  CA  LEU X 263      60.352  22.535  49.620  1.00  0.00      PROA  
ATOM   4106  HA  LEU X 263      61.012  23.382  49.513  1.00  0.00      PROA  
ATOM   4107  CB  LEU X 263      59.487  22.421  48.455  1.00  0.00      PROA  
ATOM   4108  HB1 LEU X 263      58.632  21.738  48.653  1.00  0.00      PROA  
ATOM   4109  HB2 LEU X 263      59.956  21.989  47.545  1.00  0.00      PROA  
ATOM   4110  CG  LEU X 263      58.997  23.764  47.898  1.00  0.00      PROA  
ATOM   4111  HG  LEU X 263      58.392  24.306  48.657  1.00  0.00      PROA  
ATOM   4112  CD1 LEU X 263      60.205  24.647  47.502  1.00  0.00      PROA  
ATOM   4113 HD11 LEU X 263      61.189  24.153  47.349  1.00  0.00      PROA  
ATOM   4114 HD12 LEU X 263      60.323  25.423  48.289  1.00  0.00      PROA  
ATOM   4115 HD13 LEU X 263      60.060  25.212  46.556  1.00  0.00      PROA  
ATOM   4116  CD2 LEU X 263      58.158  23.523  46.614  1.00  0.00      PROA  
ATOM   4117 HD21 LEU X 263      58.849  23.259  45.785  1.00  0.00      PROA  
ATOM   4118 HD22 LEU X 263      57.672  24.415  46.165  1.00  0.00      PROA  
ATOM   4119 HD23 LEU X 263      57.446  22.689  46.788  1.00  0.00      PROA  
ATOM   4120  C   LEU X 263      59.550  22.860  50.913  1.00  0.00      PROA  
ATOM   4121  O   LEU X 263      59.529  23.973  51.399  1.00  0.00      PROA  
ATOM   4122  N   PHE X 264      58.947  21.809  51.453  1.00  0.00      PROA  
ATOM   4123  HN  PHE X 264      59.140  20.931  51.022  1.00  0.00      PROA  
ATOM   4124  CA  PHE X 264      58.283  21.804  52.724  1.00  0.00      PROA  
ATOM   4125  HA  PHE X 264      57.562  22.602  52.627  1.00  0.00      PROA  
ATOM   4126  CB  PHE X 264      57.636  20.419  52.952  1.00  0.00      PROA  
ATOM   4127  HB1 PHE X 264      58.413  19.630  52.855  1.00  0.00      PROA  
ATOM   4128  HB2 PHE X 264      56.908  20.222  52.136  1.00  0.00      PROA  
ATOM   4129  CG  PHE X 264      56.842  20.235  54.241  1.00  0.00      PROA  
ATOM   4130  CD1 PHE X 264      55.471  20.482  54.137  1.00  0.00      PROA  
ATOM   4131  HD1 PHE X 264      54.904  20.712  53.248  1.00  0.00      PROA  
ATOM   4132  CE1 PHE X 264      54.652  20.368  55.211  1.00  0.00      PROA  
ATOM   4133  HE1 PHE X 264      53.638  20.669  54.998  1.00  0.00      PROA  
ATOM   4134  CZ  PHE X 264      55.138  20.117  56.514  1.00  0.00      PROA  
ATOM   4135  HZ  PHE X 264      54.490  19.995  57.369  1.00  0.00      PROA  
ATOM   4136  CD2 PHE X 264      57.373  19.869  55.453  1.00  0.00      PROA  
ATOM   4137  HD2 PHE X 264      58.428  19.678  55.576  1.00  0.00      PROA  
ATOM   4138  CE2 PHE X 264      56.520  19.878  56.588  1.00  0.00      PROA  
ATOM   4139  HE2 PHE X 264      56.960  19.522  57.506  1.00  0.00      PROA  
ATOM   4140  C   PHE X 264      59.165  22.283  53.893  1.00  0.00      PROA  
ATOM   4141  O   PHE X 264      58.809  23.236  54.591  1.00  0.00      PROA  
ATOM   4142  N   SER X 265      60.419  21.857  53.922  1.00  0.00      PROA  
ATOM   4143  HN  SER X 265      60.715  21.115  53.326  1.00  0.00      PROA  
ATOM   4144  CA  SER X 265      61.423  22.301  54.822  1.00  0.00      PROA  
ATOM   4145  HA  SER X 265      60.824  22.139  55.706  1.00  0.00      PROA  
ATOM   4146  CB  SER X 265      62.703  21.399  54.784  1.00  0.00      PROA  
ATOM   4147  HB1 SER X 265      63.230  21.408  53.806  1.00  0.00      PROA  
ATOM   4148  HB2 SER X 265      62.447  20.327  54.920  1.00  0.00      PROA  
ATOM   4149  OG  SER X 265      63.679  21.818  55.757  1.00  0.00      PROA  
ATOM   4150  HG1 SER X 265      63.303  21.808  56.640  1.00  0.00      PROA  
ATOM   4151  C   SER X 265      61.717  23.800  54.854  1.00  0.00      PROA  
ATOM   4152  O   SER X 265      61.892  24.368  55.935  1.00  0.00      PROA  
ATOM   4153  N   ILE X 266      61.804  24.393  53.654  1.00  0.00      PROA  
ATOM   4154  HN  ILE X 266      61.521  23.852  52.866  1.00  0.00      PROA  
ATOM   4155  CA  ILE X 266      62.057  25.877  53.379  1.00  0.00      PROA  
ATOM   4156  HA  ILE X 266      63.040  26.125  53.755  1.00  0.00      PROA  
ATOM   4157  CB  ILE X 266      62.092  26.160  51.864  1.00  0.00      PROA  
ATOM   4158  HB  ILE X 266      61.179  25.759  51.376  1.00  0.00      PROA  
ATOM   4159  CG2 ILE X 266      62.132  27.707  51.578  1.00  0.00      PROA  
ATOM   4160 HG21 ILE X 266      62.836  28.219  52.270  1.00  0.00      PROA  
ATOM   4161 HG22 ILE X 266      61.162  28.210  51.777  1.00  0.00      PROA  
ATOM   4162 HG23 ILE X 266      62.285  27.961  50.508  1.00  0.00      PROA  
ATOM   4163  CG1 ILE X 266      63.282  25.452  51.164  1.00  0.00      PROA  
ATOM   4164 HG11 ILE X 266      63.169  24.388  51.465  1.00  0.00      PROA  
ATOM   4165 HG12 ILE X 266      64.291  25.657  51.579  1.00  0.00      PROA  
ATOM   4166  CD  ILE X 266      63.455  25.593  49.685  1.00  0.00      PROA  
ATOM   4167  HD1 ILE X 266      64.391  25.111  49.333  1.00  0.00      PROA  
ATOM   4168  HD2 ILE X 266      63.424  26.648  49.336  1.00  0.00      PROA  
ATOM   4169  HD3 ILE X 266      62.650  25.131  49.075  1.00  0.00      PROA  
ATOM   4170  C   ILE X 266      61.050  26.747  54.033  1.00  0.00      PROA  
ATOM   4171  O   ILE X 266      61.367  27.836  54.556  1.00  0.00      PROA  
ATOM   4172  N   PHE X 267      59.804  26.281  54.024  1.00  0.00      PROA  
ATOM   4173  HN  PHE X 267      59.716  25.396  53.576  1.00  0.00      PROA  
ATOM   4174  CA  PHE X 267      58.662  26.972  54.579  1.00  0.00      PROA  
ATOM   4175  HA  PHE X 267      58.934  27.966  54.901  1.00  0.00      PROA  
ATOM   4176  CB  PHE X 267      57.447  26.912  53.672  1.00  0.00      PROA  
ATOM   4177  HB1 PHE X 267      56.479  27.233  54.110  1.00  0.00      PROA  
ATOM   4178  HB2 PHE X 267      57.286  25.881  53.291  1.00  0.00      PROA  
ATOM   4179  CG  PHE X 267      57.714  27.746  52.480  1.00  0.00      PROA  
ATOM   4180  CD1 PHE X 267      57.349  29.092  52.539  1.00  0.00      PROA  
ATOM   4181  HD1 PHE X 267      56.802  29.477  53.387  1.00  0.00      PROA  
ATOM   4182  CE1 PHE X 267      57.581  29.875  51.380  1.00  0.00      PROA  
ATOM   4183  HE1 PHE X 267      57.060  30.820  51.353  1.00  0.00      PROA  
ATOM   4184  CZ  PHE X 267      58.319  29.359  50.307  1.00  0.00      PROA  
ATOM   4185  HZ  PHE X 267      58.504  29.941  49.417  1.00  0.00      PROA  
ATOM   4186  CD2 PHE X 267      58.531  27.269  51.476  1.00  0.00      PROA  
ATOM   4187  HD2 PHE X 267      58.728  26.207  51.511  1.00  0.00      PROA  
ATOM   4188  CE2 PHE X 267      58.822  28.062  50.383  1.00  0.00      PROA  
ATOM   4189  HE2 PHE X 267      59.409  27.656  49.572  1.00  0.00      PROA  
ATOM   4190  C   PHE X 267      58.265  26.489  55.928  1.00  0.00      PROA  
ATOM   4191  O   PHE X 267      57.286  26.871  56.509  1.00  0.00      PROA  
ATOM   4192  N   ASP X 268      59.027  25.690  56.598  1.00  0.00      PROA  
ATOM   4193  HN  ASP X 268      59.723  25.072  56.240  1.00  0.00      PROA  
ATOM   4194  CA  ASP X 268      58.801  25.336  57.954  1.00  0.00      PROA  
ATOM   4195  HA  ASP X 268      57.868  24.802  58.060  1.00  0.00      PROA  
ATOM   4196  CB  ASP X 268      59.884  24.285  58.308  1.00  0.00      PROA  
ATOM   4197  HB1 ASP X 268      60.895  24.734  58.211  1.00  0.00      PROA  
ATOM   4198  HB2 ASP X 268      59.807  23.465  57.562  1.00  0.00      PROA  
ATOM   4199  CG  ASP X 268      59.913  23.589  59.591  1.00  0.00      PROA  
ATOM   4200  OD1 ASP X 268      58.991  23.748  60.401  1.00  0.00      PROA  
ATOM   4201  OD2 ASP X 268      60.909  22.867  59.794  1.00  0.00      PROA  
ATOM   4202  C   ASP X 268      58.916  26.444  59.010  1.00  0.00      PROA  
ATOM   4203  O   ASP X 268      58.128  26.478  59.977  1.00  0.00      PROA  
ATOM   4204  N   ILE X 269      59.940  27.304  58.761  1.00  0.00      PROA  
ATOM   4205  HN  ILE X 269      60.495  27.205  57.939  1.00  0.00      PROA  
ATOM   4206  CA  ILE X 269      60.376  28.327  59.719  1.00  0.00      PROA  
ATOM   4207  HA  ILE X 269      60.630  27.955  60.700  1.00  0.00      PROA  
ATOM   4208  CB  ILE X 269      61.663  29.000  59.233  1.00  0.00      PROA  
ATOM   4209  HB  ILE X 269      62.159  29.683  59.955  1.00  0.00      PROA  
ATOM   4210  CG2 ILE X 269      62.757  27.868  59.157  1.00  0.00      PROA  
ATOM   4211 HG21 ILE X 269      63.697  28.322  58.776  1.00  0.00      PROA  
ATOM   4212 HG22 ILE X 269      62.483  27.064  58.442  1.00  0.00      PROA  
ATOM   4213 HG23 ILE X 269      62.957  27.426  60.158  1.00  0.00      PROA  
ATOM   4214  CG1 ILE X 269      61.495  29.692  57.909  1.00  0.00      PROA  
ATOM   4215 HG11 ILE X 269      60.683  30.447  57.977  1.00  0.00      PROA  
ATOM   4216 HG12 ILE X 269      61.136  28.925  57.191  1.00  0.00      PROA  
ATOM   4217  CD  ILE X 269      62.786  30.481  57.401  1.00  0.00      PROA  
ATOM   4218  HD1 ILE X 269      63.207  31.231  58.103  1.00  0.00      PROA  
ATOM   4219  HD2 ILE X 269      62.422  31.043  56.514  1.00  0.00      PROA  
ATOM   4220  HD3 ILE X 269      63.602  29.899  56.922  1.00  0.00      PROA  
ATOM   4221  C   ILE X 269      59.343  29.393  60.060  1.00  0.00      PROA  
ATOM   4222  O   ILE X 269      59.573  30.071  61.074  1.00  0.00      PROA  
ATOM   4223  N   VAL X 270      58.352  29.710  59.281  1.00  0.00      PROA  
ATOM   4224  HN  VAL X 270      58.236  29.193  58.435  1.00  0.00      PROA  
ATOM   4225  CA  VAL X 270      57.343  30.656  59.586  1.00  0.00      PROA  
ATOM   4226  HA  VAL X 270      57.446  31.102  60.564  1.00  0.00      PROA  
ATOM   4227  CB  VAL X 270      57.413  31.803  58.566  1.00  0.00      PROA  
ATOM   4228  HB  VAL X 270      57.608  31.426  57.539  1.00  0.00      PROA  
ATOM   4229  CG1 VAL X 270      56.137  32.757  58.720  1.00  0.00      PROA  
ATOM   4230 HG11 VAL X 270      56.070  33.023  59.797  1.00  0.00      PROA  
ATOM   4231 HG12 VAL X 270      55.109  32.446  58.436  1.00  0.00      PROA  
ATOM   4232 HG13 VAL X 270      56.310  33.680  58.127  1.00  0.00      PROA  
ATOM   4233  CG2 VAL X 270      58.639  32.631  58.899  1.00  0.00      PROA  
ATOM   4234 HG21 VAL X 270      59.564  32.047  58.711  1.00  0.00      PROA  
ATOM   4235 HG22 VAL X 270      58.541  32.933  59.963  1.00  0.00      PROA  
ATOM   4236 HG23 VAL X 270      58.742  33.555  58.293  1.00  0.00      PROA  
ATOM   4237  C   VAL X 270      56.021  29.987  59.403  1.00  0.00      PROA  
ATOM   4238  O   VAL X 270      55.639  29.620  58.287  1.00  0.00      PROA  
ATOM   4239  N   PRO X 271      55.226  29.775  60.445  1.00  0.00      PROA  
ATOM   4240  CD  PRO X 271      55.669  29.644  61.847  1.00  0.00      PROA  
ATOM   4241  HD1 PRO X 271      55.870  30.691  62.159  1.00  0.00      PROA  
ATOM   4242  HD2 PRO X 271      56.652  29.155  62.024  1.00  0.00      PROA  
ATOM   4243  CA  PRO X 271      53.857  29.146  60.268  1.00  0.00      PROA  
ATOM   4244  HA  PRO X 271      53.950  28.141  59.883  1.00  0.00      PROA  
ATOM   4245  CB  PRO X 271      53.275  29.151  61.734  1.00  0.00      PROA  
ATOM   4246  HB1 PRO X 271      52.599  28.269  61.702  1.00  0.00      PROA  
ATOM   4247  HB2 PRO X 271      52.868  30.176  61.870  1.00  0.00      PROA  
ATOM   4248  CG  PRO X 271      54.514  28.988  62.630  1.00  0.00      PROA  
ATOM   4249  HG1 PRO X 271      54.461  29.417  63.654  1.00  0.00      PROA  
ATOM   4250  HG2 PRO X 271      54.641  27.899  62.807  1.00  0.00      PROA  
ATOM   4251  C   PRO X 271      52.913  29.837  59.294  1.00  0.00      PROA  
ATOM   4252  O   PRO X 271      52.761  31.072  59.183  1.00  0.00      PROA  
ATOM   4253  N   GLY X 272      52.121  29.025  58.589  1.00  0.00      PROA  
ATOM   4254  HN  GLY X 272      52.265  28.072  58.846  1.00  0.00      PROA  
ATOM   4255  CA  GLY X 272      50.989  29.443  57.775  1.00  0.00      PROA  
ATOM   4256  HA1 GLY X 272      51.057  30.461  57.422  1.00  0.00      PROA  
ATOM   4257  HA2 GLY X 272      50.077  29.178  58.291  1.00  0.00      PROA  
ATOM   4258  C   GLY X 272      50.904  28.522  56.563  1.00  0.00      PROA  
ATOM   4259  O   GLY X 272      49.811  28.448  55.985  1.00  0.00      PROA  
ATOM   4260  N   LEU X 273      51.937  27.727  56.156  1.00  0.00      PROA  
ATOM   4261  HN  LEU X 273      52.766  27.853  56.695  1.00  0.00      PROA  
ATOM   4262  CA  LEU X 273      51.852  26.686  55.196  1.00  0.00      PROA  
ATOM   4263  HA  LEU X 273      51.882  27.153  54.223  1.00  0.00      PROA  
ATOM   4264  CB  LEU X 273      53.157  25.953  55.484  1.00  0.00      PROA  
ATOM   4265  HB1 LEU X 273      53.098  25.588  56.532  1.00  0.00      PROA  
ATOM   4266  HB2 LEU X 273      53.967  26.706  55.371  1.00  0.00      PROA  
ATOM   4267  CG  LEU X 273      53.568  24.805  54.573  1.00  0.00      PROA  
ATOM   4268  HG  LEU X 273      52.723  24.088  54.661  1.00  0.00      PROA  
ATOM   4269  CD1 LEU X 273      53.774  25.236  53.114  1.00  0.00      PROA  
ATOM   4270 HD11 LEU X 273      53.947  24.305  52.532  1.00  0.00      PROA  
ATOM   4271 HD12 LEU X 273      54.523  26.051  53.016  1.00  0.00      PROA  
ATOM   4272 HD13 LEU X 273      52.830  25.711  52.773  1.00  0.00      PROA  
ATOM   4273  CD2 LEU X 273      54.773  23.983  54.946  1.00  0.00      PROA  
ATOM   4274 HD21 LEU X 273      55.631  24.618  55.257  1.00  0.00      PROA  
ATOM   4275 HD22 LEU X 273      55.142  23.443  54.047  1.00  0.00      PROA  
ATOM   4276 HD23 LEU X 273      54.501  23.322  55.795  1.00  0.00      PROA  
ATOM   4277  C   LEU X 273      50.608  25.746  55.163  1.00  0.00      PROA  
ATOM   4278  O   LEU X 273      50.236  25.276  56.213  1.00  0.00      PROA  
ATOM   4279  N   GLU X 274      50.080  25.472  53.931  1.00  0.00      PROA  
ATOM   4280  HN  GLU X 274      50.311  25.970  53.099  1.00  0.00      PROA  
ATOM   4281  CA  GLU X 274      49.218  24.295  53.602  1.00  0.00      PROA  
ATOM   4282  HA  GLU X 274      48.942  24.003  54.604  1.00  0.00      PROA  
ATOM   4283  CB  GLU X 274      47.997  24.685  52.671  1.00  0.00      PROA  
ATOM   4284  HB1 GLU X 274      47.355  23.779  52.646  1.00  0.00      PROA  
ATOM   4285  HB2 GLU X 274      48.176  24.956  51.608  1.00  0.00      PROA  
ATOM   4286  CG  GLU X 274      47.073  25.656  53.346  1.00  0.00      PROA  
ATOM   4287  HG1 GLU X 274      47.370  26.725  53.288  1.00  0.00      PROA  
ATOM   4288  HG2 GLU X 274      46.946  25.422  54.424  1.00  0.00      PROA  
ATOM   4289  CD  GLU X 274      45.685  25.519  52.739  1.00  0.00      PROA  
ATOM   4290  OE1 GLU X 274      45.128  26.588  52.378  1.00  0.00      PROA  
ATOM   4291  OE2 GLU X 274      44.998  24.410  52.769  1.00  0.00      PROA  
ATOM   4292  C   GLU X 274      50.147  23.214  52.982  1.00  0.00      PROA  
ATOM   4293  O   GLU X 274      50.246  22.036  53.373  1.00  0.00      PROA  
ATOM   4294  N   TYR X 275      50.829  23.562  51.861  1.00  0.00      PROA  
ATOM   4295  HN  TYR X 275      50.871  24.497  51.515  1.00  0.00      PROA  
ATOM   4296  CA  TYR X 275      51.572  22.531  51.158  1.00  0.00      PROA  
ATOM   4297  HA  TYR X 275      52.131  21.911  51.844  1.00  0.00      PROA  
ATOM   4298  CB  TYR X 275      50.611  21.599  50.430  1.00  0.00      PROA  
ATOM   4299  HB1 TYR X 275      49.886  21.166  51.151  1.00  0.00      PROA  
ATOM   4300  HB2 TYR X 275      51.176  20.706  50.088  1.00  0.00      PROA  
ATOM   4301  CG  TYR X 275      49.598  22.120  49.380  1.00  0.00      PROA  
ATOM   4302  CD1 TYR X 275      48.233  22.222  49.798  1.00  0.00      PROA  
ATOM   4303  HD1 TYR X 275      47.985  21.986  50.823  1.00  0.00      PROA  
ATOM   4304  CE1 TYR X 275      47.390  22.744  48.760  1.00  0.00      PROA  
ATOM   4305  HE1 TYR X 275      46.376  22.900  49.097  1.00  0.00      PROA  
ATOM   4306  CZ  TYR X 275      47.856  23.124  47.516  1.00  0.00      PROA  
ATOM   4307  OH  TYR X 275      47.023  23.618  46.479  1.00  0.00      PROA  
ATOM   4308  HH  TYR X 275      46.109  23.396  46.667  1.00  0.00      PROA  
ATOM   4309  CD2 TYR X 275      50.105  22.610  48.149  1.00  0.00      PROA  
ATOM   4310  HD2 TYR X 275      51.084  22.540  47.698  1.00  0.00      PROA  
ATOM   4311  CE2 TYR X 275      49.202  23.083  47.176  1.00  0.00      PROA  
ATOM   4312  HE2 TYR X 275      49.615  23.429  46.241  1.00  0.00      PROA  
ATOM   4313  C   TYR X 275      52.519  23.144  50.139  1.00  0.00      PROA  
ATOM   4314  O   TYR X 275      52.464  24.348  49.751  1.00  0.00      PROA  
ATOM   4315  N   CYS X 276      53.369  22.275  49.532  1.00  0.00      PROA  
ATOM   4316  HN  CYS X 276      53.345  21.302  49.746  1.00  0.00      PROA  
ATOM   4317  CA  CYS X 276      54.350  22.636  48.568  1.00  0.00      PROA  
ATOM   4318  HA  CYS X 276      54.088  23.625  48.219  1.00  0.00      PROA  
ATOM   4319  CB  CYS X 276      55.705  22.482  49.241  1.00  0.00      PROA  
ATOM   4320  HB1 CYS X 276      56.511  22.681  48.503  1.00  0.00      PROA  
ATOM   4321  HB2 CYS X 276      55.863  21.436  49.578  1.00  0.00      PROA  
ATOM   4322  SG  CYS X 276      55.983  23.770  50.520  1.00  0.00      PROA  
ATOM   4323  HG1 CYS X 276      54.887  23.737  51.264  1.00  0.00      PROA  
ATOM   4324  C   CYS X 276      54.217  21.657  47.425  1.00  0.00      PROA  
ATOM   4325  O   CYS X 276      54.381  20.473  47.611  1.00  0.00      PROA  
ATOM   4326  N   GLU X 277      53.889  22.102  46.198  1.00  0.00      PROA  
ATOM   4327  HN  GLU X 277      53.703  23.069  46.037  1.00  0.00      PROA  
ATOM   4328  CA  GLU X 277      53.763  21.152  45.018  1.00  0.00      PROA  
ATOM   4329  HA  GLU X 277      54.005  20.164  45.382  1.00  0.00      PROA  
ATOM   4330  CB  GLU X 277      52.274  20.996  44.629  1.00  0.00      PROA  
ATOM   4331  HB1 GLU X 277      51.829  22.013  44.649  1.00  0.00      PROA  
ATOM   4332  HB2 GLU X 277      51.684  20.380  45.341  1.00  0.00      PROA  
ATOM   4333  CG  GLU X 277      51.946  20.390  43.231  1.00  0.00      PROA  
ATOM   4334  HG1 GLU X 277      52.053  19.284  43.227  1.00  0.00      PROA  
ATOM   4335  HG2 GLU X 277      52.638  20.879  42.513  1.00  0.00      PROA  
ATOM   4336  CD  GLU X 277      50.492  20.716  42.793  1.00  0.00      PROA  
ATOM   4337  OE1 GLU X 277      49.549  19.982  43.264  1.00  0.00      PROA  
ATOM   4338  OE2 GLU X 277      50.376  21.693  42.060  1.00  0.00      PROA  
ATOM   4339  C   GLU X 277      54.653  21.608  43.997  1.00  0.00      PROA  
ATOM   4340  O   GLU X 277      54.819  22.772  43.811  1.00  0.00      PROA  
ATOM   4341  N   VAL X 278      55.497  20.669  43.518  1.00  0.00      PROA  
ATOM   4342  HN  VAL X 278      55.319  19.706  43.700  1.00  0.00      PROA  
ATOM   4343  CA  VAL X 278      56.542  20.874  42.481  1.00  0.00      PROA  
ATOM   4344  HA  VAL X 278      57.010  21.829  42.666  1.00  0.00      PROA  
ATOM   4345  CB  VAL X 278      57.571  19.701  42.547  1.00  0.00      PROA  
ATOM   4346  HB  VAL X 278      57.081  18.712  42.426  1.00  0.00      PROA  
ATOM   4347  CG1 VAL X 278      58.753  19.940  41.529  1.00  0.00      PROA  
ATOM   4348 HG11 VAL X 278      59.201  20.943  41.691  1.00  0.00      PROA  
ATOM   4349 HG12 VAL X 278      58.410  19.867  40.475  1.00  0.00      PROA  
ATOM   4350 HG13 VAL X 278      59.564  19.181  41.587  1.00  0.00      PROA  
ATOM   4351  CG2 VAL X 278      58.209  19.687  43.982  1.00  0.00      PROA  
ATOM   4352 HG21 VAL X 278      57.395  19.431  44.694  1.00  0.00      PROA  
ATOM   4353 HG22 VAL X 278      58.397  20.759  44.200  1.00  0.00      PROA  
ATOM   4354 HG23 VAL X 278      59.050  18.966  44.067  1.00  0.00      PROA  
ATOM   4355  C   VAL X 278      55.861  20.960  41.099  1.00  0.00      PROA  
ATOM   4356  O   VAL X 278      54.834  20.321  40.780  1.00  0.00      PROA  
ATOM   4357  N   GLN X 279      56.401  21.728  40.141  1.00  0.00      PROA  
ATOM   4358  HN  GLN X 279      57.139  22.369  40.338  1.00  0.00      PROA  
ATOM   4359  CA  GLN X 279      55.642  21.924  38.903  1.00  0.00      PROA  
ATOM   4360  HA  GLN X 279      54.581  21.794  39.060  1.00  0.00      PROA  
ATOM   4361  CB  GLN X 279      55.685  23.450  38.604  1.00  0.00      PROA  
ATOM   4362  HB1 GLN X 279      55.105  23.660  37.680  1.00  0.00      PROA  
ATOM   4363  HB2 GLN X 279      56.765  23.673  38.462  1.00  0.00      PROA  
ATOM   4364  CG  GLN X 279      54.942  24.407  39.516  1.00  0.00      PROA  
ATOM   4365  HG1 GLN X 279      54.858  25.344  38.925  1.00  0.00      PROA  
ATOM   4366  HG2 GLN X 279      55.658  24.726  40.303  1.00  0.00      PROA  
ATOM   4367  CD  GLN X 279      53.621  23.922  40.213  1.00  0.00      PROA  
ATOM   4368  OE1 GLN X 279      52.558  24.239  39.795  1.00  0.00      PROA  
ATOM   4369  NE2 GLN X 279      53.674  23.182  41.343  1.00  0.00      PROA  
ATOM   4370 HE21 GLN X 279      52.763  22.959  41.688  1.00  0.00      PROA  
ATOM   4371 HE22 GLN X 279      54.502  22.744  41.692  1.00  0.00      PROA  
ATOM   4372  C   GLN X 279      56.005  20.993  37.745  1.00  0.00      PROA  
ATOM   4373  O   GLN X 279      57.067  20.378  37.666  1.00  0.00      PROA  
ATOM   4374  N   ARG X 280      54.998  20.689  36.872  1.00  0.00      PROA  
ATOM   4375  HN  ARG X 280      54.140  21.184  36.752  1.00  0.00      PROA  
ATOM   4376  CA  ARG X 280      55.024  19.587  35.910  1.00  0.00      PROA  
ATOM   4377  HA  ARG X 280      55.202  18.674  36.459  1.00  0.00      PROA  
ATOM   4378  CB  ARG X 280      53.580  19.512  35.220  1.00  0.00      PROA  
ATOM   4379  HB1 ARG X 280      53.396  20.406  34.585  1.00  0.00      PROA  
ATOM   4380  HB2 ARG X 280      52.854  19.645  36.051  1.00  0.00      PROA  
ATOM   4381  CG  ARG X 280      53.298  18.208  34.399  1.00  0.00      PROA  
ATOM   4382  HG1 ARG X 280      53.563  17.328  35.024  1.00  0.00      PROA  
ATOM   4383  HG2 ARG X 280      53.953  18.170  33.501  1.00  0.00      PROA  
ATOM   4384  CD  ARG X 280      51.795  18.048  33.991  1.00  0.00      PROA  
ATOM   4385  HD1 ARG X 280      51.151  17.887  34.882  1.00  0.00      PROA  
ATOM   4386  HD2 ARG X 280      51.828  17.162  33.322  1.00  0.00      PROA  
ATOM   4387  NE  ARG X 280      51.419  19.330  33.346  1.00  0.00      PROA  
ATOM   4388  HE  ARG X 280      52.084  20.049  33.142  1.00  0.00      PROA  
ATOM   4389  CZ  ARG X 280      50.354  19.422  32.585  1.00  0.00      PROA  
ATOM   4390  NH1 ARG X 280      49.489  18.431  32.528  1.00  0.00      PROA  
ATOM   4391 HH11 ARG X 280      49.449  17.748  33.258  1.00  0.00      PROA  
ATOM   4392 HH12 ARG X 280      48.644  18.478  31.995  1.00  0.00      PROA  
ATOM   4393  NH2 ARG X 280      50.222  20.493  31.825  1.00  0.00      PROA  
ATOM   4394 HH21 ARG X 280      51.011  21.105  31.876  1.00  0.00      PROA  
ATOM   4395 HH22 ARG X 280      49.715  20.401  30.968  1.00  0.00      PROA  
ATOM   4396  C   ARG X 280      56.069  19.667  34.838  1.00  0.00      PROA  
ATOM   4397  O   ARG X 280      56.686  18.615  34.551  1.00  0.00      PROA  
ATOM   4398  N   ASP X 281      56.323  20.866  34.230  1.00  0.00      PROA  
ATOM   4399  HN  ASP X 281      55.864  21.697  34.535  1.00  0.00      PROA  
ATOM   4400  CA  ASP X 281      57.164  21.064  33.006  1.00  0.00      PROA  
ATOM   4401  HA  ASP X 281      56.791  20.346  32.290  1.00  0.00      PROA  
ATOM   4402  CB  ASP X 281      57.056  22.648  32.428  1.00  0.00      PROA  
ATOM   4403  HB1 ASP X 281      57.749  22.716  31.562  1.00  0.00      PROA  
ATOM   4404  HB2 ASP X 281      57.367  23.369  33.214  1.00  0.00      PROA  
ATOM   4405  CG  ASP X 281      55.650  22.915  31.853  1.00  0.00      PROA  
ATOM   4406  OD1 ASP X 281      54.781  21.980  31.891  1.00  0.00      PROA  
ATOM   4407  OD2 ASP X 281      55.465  24.107  31.441  1.00  0.00      PROA  
ATOM   4408  C   ASP X 281      58.645  20.807  33.259  1.00  0.00      PROA  
ATOM   4409  O   ASP X 281      59.118  20.985  34.390  1.00  0.00      PROA  
ATOM   4410  N   PRO X 282      59.429  20.265  32.265  1.00  0.00      PROA  
ATOM   4411  CD  PRO X 282      58.910  19.653  30.995  1.00  0.00      PROA  
ATOM   4412  HD1 PRO X 282      58.178  20.424  30.669  1.00  0.00      PROA  
ATOM   4413  HD2 PRO X 282      58.477  18.671  31.281  1.00  0.00      PROA  
ATOM   4414  CA  PRO X 282      60.870  20.471  32.288  1.00  0.00      PROA  
ATOM   4415  HA  PRO X 282      61.264  20.167  33.246  1.00  0.00      PROA  
ATOM   4416  CB  PRO X 282      61.301  19.538  31.102  1.00  0.00      PROA  
ATOM   4417  HB1 PRO X 282      61.399  18.521  31.539  1.00  0.00      PROA  
ATOM   4418  HB2 PRO X 282      62.277  19.826  30.657  1.00  0.00      PROA  
ATOM   4419  CG  PRO X 282      60.159  19.642  30.118  1.00  0.00      PROA  
ATOM   4420  HG1 PRO X 282      60.286  20.584  29.543  1.00  0.00      PROA  
ATOM   4421  HG2 PRO X 282      60.222  18.899  29.294  1.00  0.00      PROA  
ATOM   4422  C   PRO X 282      61.297  21.904  32.277  1.00  0.00      PROA  
ATOM   4423  O   PRO X 282      60.805  22.649  31.434  1.00  0.00      PROA  
ATOM   4424  N   TYR X 283      62.208  22.318  33.179  1.00  0.00      PROA  
ATOM   4425  HN  TYR X 283      62.463  21.649  33.873  1.00  0.00      PROA  
ATOM   4426  CA  TYR X 283      62.890  23.494  33.065  1.00  0.00      PROA  
ATOM   4427  HA  TYR X 283      62.813  23.965  32.097  1.00  0.00      PROA  
ATOM   4428  CB  TYR X 283      62.637  24.573  34.150  1.00  0.00      PROA  
ATOM   4429  HB1 TYR X 283      62.819  25.613  33.804  1.00  0.00      PROA  
ATOM   4430  HB2 TYR X 283      63.232  24.397  35.071  1.00  0.00      PROA  
ATOM   4431  CG  TYR X 283      61.173  24.654  34.449  1.00  0.00      PROA  
ATOM   4432  CD1 TYR X 283      60.663  24.011  35.592  1.00  0.00      PROA  
ATOM   4433  HD1 TYR X 283      61.258  23.400  36.254  1.00  0.00      PROA  
ATOM   4434  CE1 TYR X 283      59.276  24.141  35.861  1.00  0.00      PROA  
ATOM   4435  HE1 TYR X 283      58.899  23.645  36.744  1.00  0.00      PROA  
ATOM   4436  CZ  TYR X 283      58.416  24.763  34.960  1.00  0.00      PROA  
ATOM   4437  OH  TYR X 283      57.067  24.898  35.442  1.00  0.00      PROA  
ATOM   4438  HH  TYR X 283      56.663  25.653  35.009  1.00  0.00      PROA  
ATOM   4439  CD2 TYR X 283      60.226  25.241  33.523  1.00  0.00      PROA  
ATOM   4440  HD2 TYR X 283      60.701  25.633  32.636  1.00  0.00      PROA  
ATOM   4441  CE2 TYR X 283      58.927  25.284  33.793  1.00  0.00      PROA  
ATOM   4442  HE2 TYR X 283      58.343  25.841  33.076  1.00  0.00      PROA  
ATOM   4443  C   TYR X 283      64.380  23.151  33.145  1.00  0.00      PROA  
ATOM   4444  O   TYR X 283      64.909  22.595  34.105  1.00  0.00      PROA  
ATOM   4445  N   SER X 284      65.064  23.458  32.066  1.00  0.00      PROA  
ATOM   4446  HN  SER X 284      64.729  23.520  31.129  1.00  0.00      PROA  
ATOM   4447  CA  SER X 284      66.574  23.319  32.103  1.00  0.00      PROA  
ATOM   4448  HA  SER X 284      66.758  22.332  32.500  1.00  0.00      PROA  
ATOM   4449  CB  SER X 284      67.181  23.401  30.696  1.00  0.00      PROA  
ATOM   4450  HB1 SER X 284      67.232  24.509  30.606  1.00  0.00      PROA  
ATOM   4451  HB2 SER X 284      66.520  23.081  29.862  1.00  0.00      PROA  
ATOM   4452  OG  SER X 284      68.463  22.734  30.612  1.00  0.00      PROA  
ATOM   4453  HG1 SER X 284      68.321  21.786  30.663  1.00  0.00      PROA  
ATOM   4454  C   SER X 284      67.341  24.125  33.100  1.00  0.00      PROA  
ATOM   4455  O   SER X 284      68.247  23.582  33.666  1.00  0.00      PROA  
ATOM   4456  N   ASN X 285      67.038  25.446  33.224  1.00  0.00      PROA  
ATOM   4457  HN  ASN X 285      66.245  25.880  32.801  1.00  0.00      PROA  
ATOM   4458  CA  ASN X 285      67.990  26.338  33.899  1.00  0.00      PROA  
ATOM   4459  HA  ASN X 285      68.935  25.818  33.962  1.00  0.00      PROA  
ATOM   4460  CB  ASN X 285      68.328  27.683  33.138  1.00  0.00      PROA  
ATOM   4461  HB1 ASN X 285      69.040  28.328  33.695  1.00  0.00      PROA  
ATOM   4462  HB2 ASN X 285      67.326  28.152  33.031  1.00  0.00      PROA  
ATOM   4463  CG  ASN X 285      68.802  27.396  31.782  1.00  0.00      PROA  
ATOM   4464  OD1 ASN X 285      69.340  26.345  31.502  1.00  0.00      PROA  
ATOM   4465  ND2 ASN X 285      68.665  28.397  30.821  1.00  0.00      PROA  
ATOM   4466 HD21 ASN X 285      69.134  28.294  29.944  1.00  0.00      PROA  
ATOM   4467 HD22 ASN X 285      68.023  29.141  31.009  1.00  0.00      PROA  
ATOM   4468  C   ASN X 285      67.499  26.724  35.276  1.00  0.00      PROA  
ATOM   4469  O   ASN X 285      68.002  27.621  35.931  1.00  0.00      PROA  
ATOM   4470  N   TYR X 286      66.399  26.075  35.767  1.00  0.00      PROA  
ATOM   4471  HN  TYR X 286      65.861  25.396  35.274  1.00  0.00      PROA  
ATOM   4472  CA  TYR X 286      65.955  26.334  37.148  1.00  0.00      PROA  
ATOM   4473  HA  TYR X 286      66.824  26.500  37.769  1.00  0.00      PROA  
ATOM   4474  CB  TYR X 286      65.144  27.654  37.462  1.00  0.00      PROA  
ATOM   4475  HB1 TYR X 286      65.924  28.425  37.285  1.00  0.00      PROA  
ATOM   4476  HB2 TYR X 286      64.791  27.869  38.493  1.00  0.00      PROA  
ATOM   4477  CG  TYR X 286      63.933  27.861  36.485  1.00  0.00      PROA  
ATOM   4478  CD1 TYR X 286      62.684  27.285  36.734  1.00  0.00      PROA  
ATOM   4479  HD1 TYR X 286      62.668  26.702  37.642  1.00  0.00      PROA  
ATOM   4480  CE1 TYR X 286      61.595  27.576  35.935  1.00  0.00      PROA  
ATOM   4481  HE1 TYR X 286      60.600  27.227  36.164  1.00  0.00      PROA  
ATOM   4482  CZ  TYR X 286      61.789  28.216  34.691  1.00  0.00      PROA  
ATOM   4483  OH  TYR X 286      60.672  28.567  33.863  1.00  0.00      PROA  
ATOM   4484  HH  TYR X 286      59.887  28.218  34.293  1.00  0.00      PROA  
ATOM   4485  CD2 TYR X 286      64.121  28.606  35.251  1.00  0.00      PROA  
ATOM   4486  HD2 TYR X 286      65.061  29.134  35.174  1.00  0.00      PROA  
ATOM   4487  CE2 TYR X 286      63.058  28.718  34.371  1.00  0.00      PROA  
ATOM   4488  HE2 TYR X 286      63.206  29.357  33.515  1.00  0.00      PROA  
ATOM   4489  C   TYR X 286      65.158  25.122  37.732  1.00  0.00      PROA  
ATOM   4490  O   TYR X 286      64.568  24.336  37.046  1.00  0.00      PROA  
ATOM   4491  N   GLY X 287      65.029  25.079  39.069  1.00  0.00      PROA  
ATOM   4492  HN  GLY X 287      65.458  25.764  39.653  1.00  0.00      PROA  
ATOM   4493  CA  GLY X 287      63.964  24.353  39.879  1.00  0.00      PROA  
ATOM   4494  HA1 GLY X 287      64.506  24.063  40.767  1.00  0.00      PROA  
ATOM   4495  HA2 GLY X 287      63.523  23.607  39.234  1.00  0.00      PROA  
ATOM   4496  C   GLY X 287      62.804  25.291  40.270  1.00  0.00      PROA  
ATOM   4497  O   GLY X 287      63.010  26.453  40.699  1.00  0.00      PROA  
ATOM   4498  N   HSD X 288      61.524  24.811  40.214  1.00  0.00      PROA  
ATOM   4499  HN  HSD X 288      61.464  23.817  40.163  1.00  0.00      PROA  
ATOM   4500  CA  HSD X 288      60.377  25.627  40.531  1.00  0.00      PROA  
ATOM   4501  HA  HSD X 288      60.630  26.419  41.221  1.00  0.00      PROA  
ATOM   4502  CB  HSD X 288      59.826  26.317  39.249  1.00  0.00      PROA  
ATOM   4503  HB1 HSD X 288      59.704  25.521  38.483  1.00  0.00      PROA  
ATOM   4504  HB2 HSD X 288      60.626  26.953  38.816  1.00  0.00      PROA  
ATOM   4505  ND1 HSD X 288      58.018  27.832  40.345  1.00  0.00      PROA  
ATOM   4506  HD1 HSD X 288      58.485  28.117  41.182  1.00  0.00      PROA  
ATOM   4507  CG  HSD X 288      58.502  27.083  39.297  1.00  0.00      PROA  
ATOM   4508  CE1 HSD X 288      56.763  28.192  40.056  1.00  0.00      PROA  
ATOM   4509  HE1 HSD X 288      56.258  28.986  40.606  1.00  0.00      PROA  
ATOM   4510  NE2 HSD X 288      56.374  27.805  38.889  1.00  0.00      PROA  
ATOM   4511  CD2 HSD X 288      57.437  27.034  38.387  1.00  0.00      PROA  
ATOM   4512  HD2 HSD X 288      57.441  26.513  37.437  1.00  0.00      PROA  
ATOM   4513  C   HSD X 288      59.266  24.824  41.169  1.00  0.00      PROA  
ATOM   4514  O   HSD X 288      58.826  23.730  40.643  1.00  0.00      PROA  
ATOM   4515  N   GLY X 289      58.786  25.264  42.406  1.00  0.00      PROA  
ATOM   4516  HN  GLY X 289      59.035  26.116  42.861  1.00  0.00      PROA  
ATOM   4517  CA  GLY X 289      57.562  24.675  43.045  1.00  0.00      PROA  
ATOM   4518  HA1 GLY X 289      57.921  24.134  43.907  1.00  0.00      PROA  
ATOM   4519  HA2 GLY X 289      56.940  24.185  42.309  1.00  0.00      PROA  
ATOM   4520  C   GLY X 289      56.731  25.834  43.363  1.00  0.00      PROA  
ATOM   4521  O   GLY X 289      57.156  26.961  43.359  1.00  0.00      PROA  
ATOM   4522  N   VAL X 290      55.455  25.569  43.733  1.00  0.00      PROA  
ATOM   4523  HN  VAL X 290      55.210  24.621  43.918  1.00  0.00      PROA  
ATOM   4524  CA  VAL X 290      54.460  26.530  44.078  1.00  0.00      PROA  
ATOM   4525  HA  VAL X 290      54.878  27.520  43.972  1.00  0.00      PROA  
ATOM   4526  CB  VAL X 290      53.240  26.380  43.177  1.00  0.00      PROA  
ATOM   4527  HB  VAL X 290      53.604  26.168  42.149  1.00  0.00      PROA  
ATOM   4528  CG1 VAL X 290      52.369  25.222  43.595  1.00  0.00      PROA  
ATOM   4529 HG11 VAL X 290      51.569  25.075  42.837  1.00  0.00      PROA  
ATOM   4530 HG12 VAL X 290      51.884  25.318  44.591  1.00  0.00      PROA  
ATOM   4531 HG13 VAL X 290      52.973  24.293  43.679  1.00  0.00      PROA  
ATOM   4532  CG2 VAL X 290      52.423  27.658  43.128  1.00  0.00      PROA  
ATOM   4533 HG21 VAL X 290      53.106  28.513  43.324  1.00  0.00      PROA  
ATOM   4534 HG22 VAL X 290      51.659  27.613  43.932  1.00  0.00      PROA  
ATOM   4535 HG23 VAL X 290      51.928  27.755  42.138  1.00  0.00      PROA  
ATOM   4536  C   VAL X 290      54.149  26.250  45.499  1.00  0.00      PROA  
ATOM   4537  O   VAL X 290      54.137  25.122  45.948  1.00  0.00      PROA  
ATOM   4538  N   VAL X 291      53.927  27.308  46.311  1.00  0.00      PROA  
ATOM   4539  HN  VAL X 291      53.980  28.262  46.029  1.00  0.00      PROA  
ATOM   4540  CA  VAL X 291      53.714  27.083  47.785  1.00  0.00      PROA  
ATOM   4541  HA  VAL X 291      53.608  26.034  48.019  1.00  0.00      PROA  
ATOM   4542  CB  VAL X 291      54.837  27.593  48.586  1.00  0.00      PROA  
ATOM   4543  HB  VAL X 291      54.991  28.653  48.289  1.00  0.00      PROA  
ATOM   4544  CG1 VAL X 291      54.444  27.438  50.039  1.00  0.00      PROA  
ATOM   4545 HG11 VAL X 291      53.783  28.253  50.403  1.00  0.00      PROA  
ATOM   4546 HG12 VAL X 291      55.367  27.524  50.652  1.00  0.00      PROA  
ATOM   4547 HG13 VAL X 291      53.934  26.463  50.187  1.00  0.00      PROA  
ATOM   4548  CG2 VAL X 291      56.071  26.613  48.300  1.00  0.00      PROA  
ATOM   4549 HG21 VAL X 291      55.671  25.577  48.288  1.00  0.00      PROA  
ATOM   4550 HG22 VAL X 291      56.910  26.673  49.026  1.00  0.00      PROA  
ATOM   4551 HG23 VAL X 291      56.433  26.846  47.276  1.00  0.00      PROA  
ATOM   4552  C   VAL X 291      52.431  27.759  48.229  1.00  0.00      PROA  
ATOM   4553  O   VAL X 291      52.135  28.924  48.030  1.00  0.00      PROA  
ATOM   4554  N   GLN X 292      51.518  27.027  48.889  1.00  0.00      PROA  
ATOM   4555  HN  GLN X 292      51.705  26.053  48.994  1.00  0.00      PROA  
ATOM   4556  CA  GLN X 292      50.256  27.464  49.488  1.00  0.00      PROA  
ATOM   4557  HA  GLN X 292      49.895  28.323  48.941  1.00  0.00      PROA  
ATOM   4558  CB  GLN X 292      49.269  26.322  49.208  1.00  0.00      PROA  
ATOM   4559  HB1 GLN X 292      49.538  25.308  49.574  1.00  0.00      PROA  
ATOM   4560  HB2 GLN X 292      49.276  26.191  48.105  1.00  0.00      PROA  
ATOM   4561  CG  GLN X 292      47.843  26.571  49.796  1.00  0.00      PROA  
ATOM   4562  HG1 GLN X 292      47.779  26.962  50.833  1.00  0.00      PROA  
ATOM   4563  HG2 GLN X 292      47.366  25.574  49.916  1.00  0.00      PROA  
ATOM   4564  CD  GLN X 292      47.061  27.377  48.810  1.00  0.00      PROA  
ATOM   4565  OE1 GLN X 292      47.399  27.676  47.657  1.00  0.00      PROA  
ATOM   4566  NE2 GLN X 292      45.868  27.788  49.339  1.00  0.00      PROA  
ATOM   4567 HE21 GLN X 292      45.212  28.346  48.831  1.00  0.00      PROA  
ATOM   4568 HE22 GLN X 292      45.480  27.301  50.122  1.00  0.00      PROA  
ATOM   4569  C   GLN X 292      50.336  27.823  50.934  1.00  0.00      PROA  
ATOM   4570  O   GLN X 292      50.746  27.058  51.807  1.00  0.00      PROA  
ATOM   4571  N   TYR X 293      49.806  29.059  51.284  1.00  0.00      PROA  
ATOM   4572  HN  TYR X 293      49.510  29.779  50.661  1.00  0.00      PROA  
ATOM   4573  CA  TYR X 293      49.673  29.522  52.714  1.00  0.00      PROA  
ATOM   4574  HA  TYR X 293      49.906  28.734  53.414  1.00  0.00      PROA  
ATOM   4575  CB  TYR X 293      50.506  30.824  52.999  1.00  0.00      PROA  
ATOM   4576  HB1 TYR X 293      49.876  31.426  53.687  1.00  0.00      PROA  
ATOM   4577  HB2 TYR X 293      50.591  31.252  51.977  1.00  0.00      PROA  
ATOM   4578  CG  TYR X 293      51.779  30.663  53.723  1.00  0.00      PROA  
ATOM   4579  CD1 TYR X 293      52.030  31.401  54.838  1.00  0.00      PROA  
ATOM   4580  HD1 TYR X 293      51.334  32.167  55.144  1.00  0.00      PROA  
ATOM   4581  CE1 TYR X 293      53.223  31.238  55.588  1.00  0.00      PROA  
ATOM   4582  HE1 TYR X 293      53.482  31.753  56.502  1.00  0.00      PROA  
ATOM   4583  CZ  TYR X 293      54.089  30.228  55.135  1.00  0.00      PROA  
ATOM   4584  OH  TYR X 293      55.405  30.098  55.719  1.00  0.00      PROA  
ATOM   4585  HH  TYR X 293      55.358  30.134  56.678  1.00  0.00      PROA  
ATOM   4586  CD2 TYR X 293      52.684  29.805  53.204  1.00  0.00      PROA  
ATOM   4587  HD2 TYR X 293      52.570  29.216  52.307  1.00  0.00      PROA  
ATOM   4588  CE2 TYR X 293      53.808  29.496  53.983  1.00  0.00      PROA  
ATOM   4589  HE2 TYR X 293      54.419  28.666  53.661  1.00  0.00      PROA  
ATOM   4590  C   TYR X 293      48.195  29.799  53.189  1.00  0.00      PROA  
ATOM   4591  O   TYR X 293      47.226  29.898  52.406  1.00  0.00      PROA  
ATOM   4592  N   PHE X 294      48.004  29.916  54.528  1.00  0.00      PROA  
ATOM   4593  HN  PHE X 294      48.823  29.828  55.090  1.00  0.00      PROA  
ATOM   4594  CA  PHE X 294      46.670  30.094  55.238  1.00  0.00      PROA  
ATOM   4595  HA  PHE X 294      45.949  29.399  54.830  1.00  0.00      PROA  
ATOM   4596  CB  PHE X 294      46.938  29.954  56.812  1.00  0.00      PROA  
ATOM   4597  HB1 PHE X 294      47.591  30.793  57.135  1.00  0.00      PROA  
ATOM   4598  HB2 PHE X 294      47.347  28.959  57.086  1.00  0.00      PROA  
ATOM   4599  CG  PHE X 294      45.586  30.267  57.527  1.00  0.00      PROA  
ATOM   4600  CD1 PHE X 294      45.421  31.456  58.326  1.00  0.00      PROA  
ATOM   4601  HD1 PHE X 294      46.230  32.169  58.383  1.00  0.00      PROA  
ATOM   4602  CE1 PHE X 294      44.230  31.581  58.999  1.00  0.00      PROA  
ATOM   4603  HE1 PHE X 294      43.966  32.485  59.529  1.00  0.00      PROA  
ATOM   4604  CZ  PHE X 294      43.240  30.553  58.979  1.00  0.00      PROA  
ATOM   4605  HZ  PHE X 294      42.279  30.644  59.464  1.00  0.00      PROA  
ATOM   4606  CD2 PHE X 294      44.616  29.303  57.549  1.00  0.00      PROA  
ATOM   4607  HD2 PHE X 294      44.783  28.409  56.966  1.00  0.00      PROA  
ATOM   4608  CE2 PHE X 294      43.550  29.389  58.363  1.00  0.00      PROA  
ATOM   4609  HE2 PHE X 294      42.758  28.655  58.374  1.00  0.00      PROA  
ATOM   4610  C   PHE X 294      46.149  31.511  54.935  1.00  0.00      PROA  
ATOM   4611  O   PHE X 294      44.988  31.579  54.532  1.00  0.00      PROA  
ATOM   4612  N   ASN X 295      46.952  32.535  55.024  1.00  0.00      PROA  
ATOM   4613  HN  ASN X 295      47.874  32.471  55.396  1.00  0.00      PROA  
ATOM   4614  CA  ASN X 295      46.299  33.892  54.724  1.00  0.00      PROA  
ATOM   4615  HA  ASN X 295      45.571  33.880  53.927  1.00  0.00      PROA  
ATOM   4616  CB  ASN X 295      45.718  34.484  56.030  1.00  0.00      PROA  
ATOM   4617  HB1 ASN X 295      44.943  33.813  56.458  1.00  0.00      PROA  
ATOM   4618  HB2 ASN X 295      45.232  35.446  55.761  1.00  0.00      PROA  
ATOM   4619  CG  ASN X 295      46.696  34.874  57.181  1.00  0.00      PROA  
ATOM   4620  OD1 ASN X 295      47.882  35.141  57.104  1.00  0.00      PROA  
ATOM   4621  ND2 ASN X 295      46.052  35.044  58.296  1.00  0.00      PROA  
ATOM   4622 HD21 ASN X 295      45.095  34.772  58.390  1.00  0.00      PROA  
ATOM   4623 HD22 ASN X 295      46.625  35.346  59.057  1.00  0.00      PROA  
ATOM   4624  C   ASN X 295      47.331  34.897  54.206  1.00  0.00      PROA  
ATOM   4625  O   ASN X 295      48.500  34.525  54.203  1.00  0.00      PROA  
ATOM   4626  N   VAL X 296      46.969  36.075  53.666  1.00  0.00      PROA  
ATOM   4627  HN  VAL X 296      46.026  36.370  53.789  1.00  0.00      PROA  
ATOM   4628  CA  VAL X 296      47.847  37.041  53.066  1.00  0.00      PROA  
ATOM   4629  HA  VAL X 296      48.481  36.516  52.368  1.00  0.00      PROA  
ATOM   4630  CB  VAL X 296      47.018  38.010  52.227  1.00  0.00      PROA  
ATOM   4631  HB  VAL X 296      46.138  38.428  52.762  1.00  0.00      PROA  
ATOM   4632  CG1 VAL X 296      47.919  39.268  51.904  1.00  0.00      PROA  
ATOM   4633 HG11 VAL X 296      47.396  40.041  51.300  1.00  0.00      PROA  
ATOM   4634 HG12 VAL X 296      48.911  39.053  51.453  1.00  0.00      PROA  
ATOM   4635 HG13 VAL X 296      48.072  39.716  52.909  1.00  0.00      PROA  
ATOM   4636  CG2 VAL X 296      46.624  37.345  50.877  1.00  0.00      PROA  
ATOM   4637 HG21 VAL X 296      46.094  36.406  51.144  1.00  0.00      PROA  
ATOM   4638 HG22 VAL X 296      47.605  37.218  50.370  1.00  0.00      PROA  
ATOM   4639 HG23 VAL X 296      45.978  38.020  50.274  1.00  0.00      PROA  
ATOM   4640  C   VAL X 296      48.863  37.617  54.081  1.00  0.00      PROA  
ATOM   4641  O   VAL X 296      49.972  37.931  53.684  1.00  0.00      PROA  
ATOM   4642  N   ALA X 297      48.500  37.851  55.390  1.00  0.00      PROA  
ATOM   4643  HN  ALA X 297      47.603  37.652  55.779  1.00  0.00      PROA  
ATOM   4644  CA  ALA X 297      49.411  38.468  56.389  1.00  0.00      PROA  
ATOM   4645  HA  ALA X 297      49.780  39.348  55.884  1.00  0.00      PROA  
ATOM   4646  CB  ALA X 297      48.680  38.777  57.747  1.00  0.00      PROA  
ATOM   4647  HB1 ALA X 297      47.898  39.549  57.588  1.00  0.00      PROA  
ATOM   4648  HB2 ALA X 297      49.429  39.115  58.495  1.00  0.00      PROA  
ATOM   4649  HB3 ALA X 297      48.331  37.824  58.202  1.00  0.00      PROA  
ATOM   4650  C   ALA X 297      50.697  37.612  56.708  1.00  0.00      PROA  
ATOM   4651  O   ALA X 297      51.843  38.050  56.811  1.00  0.00      PROA  
ATOM   4652  N   SER X 298      50.512  36.303  56.763  1.00  0.00      PROA  
ATOM   4653  HN  SER X 298      49.558  36.047  56.626  1.00  0.00      PROA  
ATOM   4654  CA  SER X 298      51.622  35.332  57.020  1.00  0.00      PROA  
ATOM   4655  HA  SER X 298      52.276  35.867  57.691  1.00  0.00      PROA  
ATOM   4656  CB  SER X 298      51.145  33.950  57.597  1.00  0.00      PROA  
ATOM   4657  HB1 SER X 298      50.800  34.140  58.636  1.00  0.00      PROA  
ATOM   4658  HB2 SER X 298      51.976  33.212  57.600  1.00  0.00      PROA  
ATOM   4659  OG  SER X 298      50.036  33.421  57.036  1.00  0.00      PROA  
ATOM   4660  HG1 SER X 298      49.309  34.026  57.208  1.00  0.00      PROA  
ATOM   4661  C   SER X 298      52.483  35.074  55.778  1.00  0.00      PROA  
ATOM   4662  O   SER X 298      53.709  34.953  55.889  1.00  0.00      PROA  
ATOM   4663  N   ALA X 299      51.758  35.106  54.642  1.00  0.00      PROA  
ATOM   4664  HN  ALA X 299      50.763  35.141  54.659  1.00  0.00      PROA  
ATOM   4665  CA  ALA X 299      52.361  34.939  53.299  1.00  0.00      PROA  
ATOM   4666  HA  ALA X 299      52.984  34.061  53.378  1.00  0.00      PROA  
ATOM   4667  CB  ALA X 299      51.251  34.940  52.142  1.00  0.00      PROA  
ATOM   4668  HB1 ALA X 299      50.769  35.942  52.149  1.00  0.00      PROA  
ATOM   4669  HB2 ALA X 299      50.472  34.184  52.382  1.00  0.00      PROA  
ATOM   4670  HB3 ALA X 299      51.677  34.634  51.163  1.00  0.00      PROA  
ATOM   4671  C   ALA X 299      53.349  36.044  52.982  1.00  0.00      PROA  
ATOM   4672  O   ALA X 299      54.512  35.748  52.767  1.00  0.00      PROA  
ATOM   4673  N   ILE X 300      53.029  37.330  53.172  1.00  0.00      PROA  
ATOM   4674  HN  ILE X 300      52.055  37.524  53.256  1.00  0.00      PROA  
ATOM   4675  CA  ILE X 300      53.989  38.421  53.063  1.00  0.00      PROA  
ATOM   4676  HA  ILE X 300      54.661  38.271  52.231  1.00  0.00      PROA  
ATOM   4677  CB  ILE X 300      53.315  39.842  52.912  1.00  0.00      PROA  
ATOM   4678  HB  ILE X 300      52.645  39.703  52.036  1.00  0.00      PROA  
ATOM   4679  CG2 ILE X 300      52.331  40.134  54.031  1.00  0.00      PROA  
ATOM   4680 HG21 ILE X 300      52.843  40.429  54.971  1.00  0.00      PROA  
ATOM   4681 HG22 ILE X 300      51.694  39.227  54.100  1.00  0.00      PROA  
ATOM   4682 HG23 ILE X 300      51.683  40.967  53.683  1.00  0.00      PROA  
ATOM   4683  CG1 ILE X 300      54.259  40.960  52.530  1.00  0.00      PROA  
ATOM   4684 HG11 ILE X 300      55.216  40.913  53.090  1.00  0.00      PROA  
ATOM   4685 HG12 ILE X 300      53.694  41.889  52.763  1.00  0.00      PROA  
ATOM   4686  CD  ILE X 300      54.701  41.071  51.072  1.00  0.00      PROA  
ATOM   4687  HD1 ILE X 300      54.863  42.136  50.798  1.00  0.00      PROA  
ATOM   4688  HD2 ILE X 300      53.932  40.561  50.453  1.00  0.00      PROA  
ATOM   4689  HD3 ILE X 300      55.624  40.557  50.730  1.00  0.00      PROA  
ATOM   4690  C   ILE X 300      55.055  38.510  54.112  1.00  0.00      PROA  
ATOM   4691  O   ILE X 300      56.236  38.764  53.790  1.00  0.00      PROA  
ATOM   4692  N   TYR X 301      54.750  38.066  55.362  1.00  0.00      PROA  
ATOM   4693  HN  TYR X 301      53.796  37.884  55.590  1.00  0.00      PROA  
ATOM   4694  CA  TYR X 301      55.787  37.841  56.386  1.00  0.00      PROA  
ATOM   4695  HA  TYR X 301      56.369  38.744  56.506  1.00  0.00      PROA  
ATOM   4696  CB  TYR X 301      55.049  37.502  57.694  1.00  0.00      PROA  
ATOM   4697  HB1 TYR X 301      54.646  36.467  57.716  1.00  0.00      PROA  
ATOM   4698  HB2 TYR X 301      54.180  38.190  57.772  1.00  0.00      PROA  
ATOM   4699  CG  TYR X 301      55.851  37.613  59.007  1.00  0.00      PROA  
ATOM   4700  CD1 TYR X 301      56.521  38.852  59.186  1.00  0.00      PROA  
ATOM   4701  HD1 TYR X 301      56.352  39.667  58.499  1.00  0.00      PROA  
ATOM   4702  CE1 TYR X 301      57.372  39.142  60.282  1.00  0.00      PROA  
ATOM   4703  HE1 TYR X 301      57.877  40.070  60.505  1.00  0.00      PROA  
ATOM   4704  CZ  TYR X 301      57.748  38.075  61.143  1.00  0.00      PROA  
ATOM   4705  OH  TYR X 301      58.703  38.265  62.177  1.00  0.00      PROA  
ATOM   4706  HH  TYR X 301      58.955  37.386  62.472  1.00  0.00      PROA  
ATOM   4707  CD2 TYR X 301      56.225  36.587  59.893  1.00  0.00      PROA  
ATOM   4708  HD2 TYR X 301      55.965  35.562  59.679  1.00  0.00      PROA  
ATOM   4709  CE2 TYR X 301      57.169  36.767  60.917  1.00  0.00      PROA  
ATOM   4710  HE2 TYR X 301      57.400  35.977  61.616  1.00  0.00      PROA  
ATOM   4711  C   TYR X 301      56.759  36.732  56.081  1.00  0.00      PROA  
ATOM   4712  O   TYR X 301      57.941  36.914  56.236  1.00  0.00      PROA  
ATOM   4713  N   ALA X 302      56.287  35.521  55.653  1.00  0.00      PROA  
ATOM   4714  HN  ALA X 302      55.294  35.445  55.611  1.00  0.00      PROA  
ATOM   4715  CA  ALA X 302      57.137  34.465  55.172  1.00  0.00      PROA  
ATOM   4716  HA  ALA X 302      57.862  34.181  55.919  1.00  0.00      PROA  
ATOM   4717  CB  ALA X 302      56.244  33.199  54.881  1.00  0.00      PROA  
ATOM   4718  HB1 ALA X 302      56.841  32.306  54.594  1.00  0.00      PROA  
ATOM   4719  HB2 ALA X 302      55.473  33.470  54.129  1.00  0.00      PROA  
ATOM   4720  HB3 ALA X 302      55.745  32.961  55.844  1.00  0.00      PROA  
ATOM   4721  C   ALA X 302      57.987  34.869  53.924  1.00  0.00      PROA  
ATOM   4722  O   ALA X 302      59.178  34.580  53.849  1.00  0.00      PROA  
ATOM   4723  N   LYS X 303      57.411  35.558  52.955  1.00  0.00      PROA  
ATOM   4724  HN  LYS X 303      56.443  35.789  52.898  1.00  0.00      PROA  
ATOM   4725  CA  LYS X 303      58.103  36.130  51.782  1.00  0.00      PROA  
ATOM   4726  HA  LYS X 303      58.560  35.372  51.165  1.00  0.00      PROA  
ATOM   4727  CB  LYS X 303      56.965  36.700  50.884  1.00  0.00      PROA  
ATOM   4728  HB1 LYS X 303      56.512  37.622  51.308  1.00  0.00      PROA  
ATOM   4729  HB2 LYS X 303      56.175  35.922  50.815  1.00  0.00      PROA  
ATOM   4730  CG  LYS X 303      57.403  37.151  49.475  1.00  0.00      PROA  
ATOM   4731  HG1 LYS X 303      56.462  37.145  48.886  1.00  0.00      PROA  
ATOM   4732  HG2 LYS X 303      58.023  36.333  49.050  1.00  0.00      PROA  
ATOM   4733  CD  LYS X 303      58.123  38.537  49.314  1.00  0.00      PROA  
ATOM   4734  HD1 LYS X 303      59.185  38.360  49.589  1.00  0.00      PROA  
ATOM   4735  HD2 LYS X 303      57.569  39.226  49.986  1.00  0.00      PROA  
ATOM   4736  CE  LYS X 303      58.287  39.096  47.865  1.00  0.00      PROA  
ATOM   4737  HE1 LYS X 303      57.285  39.394  47.489  1.00  0.00      PROA  
ATOM   4738  HE2 LYS X 303      58.572  38.220  47.245  1.00  0.00      PROA  
ATOM   4739  NZ  LYS X 303      59.291  40.176  47.858  1.00  0.00      PROA  
ATOM   4740  HZ1 LYS X 303      59.441  40.533  48.824  1.00  0.00      PROA  
ATOM   4741  HZ2 LYS X 303      58.912  41.013  47.370  1.00  0.00      PROA  
ATOM   4742  HZ3 LYS X 303      60.223  39.936  47.464  1.00  0.00      PROA  
ATOM   4743  C   LYS X 303      59.140  37.235  52.120  1.00  0.00      PROA  
ATOM   4744  O   LYS X 303      60.232  37.255  51.596  1.00  0.00      PROA  
ATOM   4745  N   TYR X 304      58.811  38.111  53.046  1.00  0.00      PROA  
ATOM   4746  HN  TYR X 304      57.929  38.205  53.501  1.00  0.00      PROA  
ATOM   4747  CA  TYR X 304      59.746  39.033  53.700  1.00  0.00      PROA  
ATOM   4748  HA  TYR X 304      60.268  39.510  52.883  1.00  0.00      PROA  
ATOM   4749  CB  TYR X 304      58.905  39.950  54.519  1.00  0.00      PROA  
ATOM   4750  HB1 TYR X 304      58.175  39.369  55.123  1.00  0.00      PROA  
ATOM   4751  HB2 TYR X 304      58.333  40.654  53.879  1.00  0.00      PROA  
ATOM   4752  CG  TYR X 304      59.725  40.865  55.400  1.00  0.00      PROA  
ATOM   4753  CD1 TYR X 304      59.880  40.569  56.802  1.00  0.00      PROA  
ATOM   4754  HD1 TYR X 304      59.457  39.612  57.070  1.00  0.00      PROA  
ATOM   4755  CE1 TYR X 304      60.683  41.397  57.553  1.00  0.00      PROA  
ATOM   4756  HE1 TYR X 304      60.907  41.158  58.583  1.00  0.00      PROA  
ATOM   4757  CZ  TYR X 304      61.199  42.651  57.044  1.00  0.00      PROA  
ATOM   4758  OH  TYR X 304      62.020  43.499  57.889  1.00  0.00      PROA  
ATOM   4759  HH  TYR X 304      62.113  44.310  57.383  1.00  0.00      PROA  
ATOM   4760  CD2 TYR X 304      60.315  42.043  54.875  1.00  0.00      PROA  
ATOM   4761  HD2 TYR X 304      60.142  42.315  53.844  1.00  0.00      PROA  
ATOM   4762  CE2 TYR X 304      60.998  42.935  55.687  1.00  0.00      PROA  
ATOM   4763  HE2 TYR X 304      61.526  43.762  55.237  1.00  0.00      PROA  
ATOM   4764  C   TYR X 304      60.826  38.279  54.531  1.00  0.00      PROA  
ATOM   4765  O   TYR X 304      62.048  38.527  54.302  1.00  0.00      PROA  
ATOM   4766  N   LYS X 305      60.522  37.293  55.438  1.00  0.00      PROA  
ATOM   4767  HN  LYS X 305      59.599  37.033  55.712  1.00  0.00      PROA  
ATOM   4768  CA  LYS X 305      61.519  36.477  56.107  1.00  0.00      PROA  
ATOM   4769  HA  LYS X 305      62.257  37.168  56.485  1.00  0.00      PROA  
ATOM   4770  CB  LYS X 305      60.831  35.636  57.183  1.00  0.00      PROA  
ATOM   4771  HB1 LYS X 305      61.586  34.867  57.453  1.00  0.00      PROA  
ATOM   4772  HB2 LYS X 305      59.971  35.063  56.776  1.00  0.00      PROA  
ATOM   4773  CG  LYS X 305      60.437  36.388  58.445  1.00  0.00      PROA  
ATOM   4774  HG1 LYS X 305      59.942  35.719  59.182  1.00  0.00      PROA  
ATOM   4775  HG2 LYS X 305      59.714  37.196  58.205  1.00  0.00      PROA  
ATOM   4776  CD  LYS X 305      61.656  37.128  59.119  1.00  0.00      PROA  
ATOM   4777  HD1 LYS X 305      62.051  37.965  58.504  1.00  0.00      PROA  
ATOM   4778  HD2 LYS X 305      62.492  36.436  59.360  1.00  0.00      PROA  
ATOM   4779  CE  LYS X 305      61.333  37.658  60.500  1.00  0.00      PROA  
ATOM   4780  HE1 LYS X 305      60.910  36.836  61.116  1.00  0.00      PROA  
ATOM   4781  HE2 LYS X 305      60.630  38.518  60.484  1.00  0.00      PROA  
ATOM   4782  NZ  LYS X 305      62.658  38.135  61.036  1.00  0.00      PROA  
ATOM   4783  HZ1 LYS X 305      63.324  37.338  61.076  1.00  0.00      PROA  
ATOM   4784  HZ2 LYS X 305      62.494  38.569  61.967  1.00  0.00      PROA  
ATOM   4785  HZ3 LYS X 305      63.190  38.756  60.393  1.00  0.00      PROA  
ATOM   4786  C   LYS X 305      62.426  35.596  55.184  1.00  0.00      PROA  
ATOM   4787  O   LYS X 305      63.572  35.355  55.476  1.00  0.00      PROA  
ATOM   4788  N   LEU X 306      61.891  35.115  54.012  1.00  0.00      PROA  
ATOM   4789  HN  LEU X 306      60.924  35.294  53.850  1.00  0.00      PROA  
ATOM   4790  CA  LEU X 306      62.653  34.449  52.990  1.00  0.00      PROA  
ATOM   4791  HA  LEU X 306      63.564  33.971  53.316  1.00  0.00      PROA  
ATOM   4792  CB  LEU X 306      61.687  33.437  52.280  1.00  0.00      PROA  
ATOM   4793  HB1 LEU X 306      62.106  33.004  51.347  1.00  0.00      PROA  
ATOM   4794  HB2 LEU X 306      60.800  34.036  51.984  1.00  0.00      PROA  
ATOM   4795  CG  LEU X 306      61.385  32.292  53.185  1.00  0.00      PROA  
ATOM   4796  HG  LEU X 306      61.215  32.649  54.224  1.00  0.00      PROA  
ATOM   4797  CD1 LEU X 306      60.162  31.588  52.703  1.00  0.00      PROA  
ATOM   4798 HD11 LEU X 306      60.035  30.644  53.274  1.00  0.00      PROA  
ATOM   4799 HD12 LEU X 306      60.360  31.432  51.621  1.00  0.00      PROA  
ATOM   4800 HD13 LEU X 306      59.236  32.198  52.765  1.00  0.00      PROA  
ATOM   4801  CD2 LEU X 306      62.616  31.369  53.383  1.00  0.00      PROA  
ATOM   4802 HD21 LEU X 306      63.394  31.890  53.979  1.00  0.00      PROA  
ATOM   4803 HD22 LEU X 306      63.065  31.025  52.426  1.00  0.00      PROA  
ATOM   4804 HD23 LEU X 306      62.215  30.538  54.002  1.00  0.00      PROA  
ATOM   4805  C   LEU X 306      63.151  35.416  51.913  1.00  0.00      PROA  
ATOM   4806  O   LEU X 306      63.643  35.072  50.816  1.00  0.00      PROA  
ATOM   4807  N   HSD X 307      63.210  36.757  52.160  1.00  0.00      PROA  
ATOM   4808  HN  HSD X 307      62.781  37.160  52.965  1.00  0.00      PROA  
ATOM   4809  CA  HSD X 307      64.008  37.695  51.411  1.00  0.00      PROA  
ATOM   4810  HA  HSD X 307      63.864  37.489  50.361  1.00  0.00      PROA  
ATOM   4811  CB  HSD X 307      63.406  39.083  51.502  1.00  0.00      PROA  
ATOM   4812  HB1 HSD X 307      63.610  39.467  52.525  1.00  0.00      PROA  
ATOM   4813  HB2 HSD X 307      62.306  39.126  51.351  1.00  0.00      PROA  
ATOM   4814  ND1 HSD X 307      63.913  40.282  49.402  1.00  0.00      PROA  
ATOM   4815  HD1 HSD X 307      63.453  39.722  48.713  1.00  0.00      PROA  
ATOM   4816  CG  HSD X 307      64.126  40.111  50.753  1.00  0.00      PROA  
ATOM   4817  CE1 HSD X 307      64.746  41.323  48.984  1.00  0.00      PROA  
ATOM   4818  HE1 HSD X 307      64.723  41.720  47.969  1.00  0.00      PROA  
ATOM   4819  NE2 HSD X 307      65.326  41.876  49.996  1.00  0.00      PROA  
ATOM   4820  CD2 HSD X 307      64.997  41.113  51.073  1.00  0.00      PROA  
ATOM   4821  HD2 HSD X 307      65.432  41.259  52.054  1.00  0.00      PROA  
ATOM   4822  C   HSD X 307      65.455  37.594  51.723  1.00  0.00      PROA  
ATOM   4823  O   HSD X 307      65.946  37.929  52.829  1.00  0.00      PROA  
ATOM   4824  N   GLY X 308      66.230  37.110  50.790  1.00  0.00      PROA  
ATOM   4825  HN  GLY X 308      65.794  36.695  49.994  1.00  0.00      PROA  
ATOM   4826  CA  GLY X 308      67.638  36.855  50.956  1.00  0.00      PROA  
ATOM   4827  HA1 GLY X 308      68.070  37.671  51.516  1.00  0.00      PROA  
ATOM   4828  HA2 GLY X 308      68.008  36.906  49.942  1.00  0.00      PROA  
ATOM   4829  C   GLY X 308      68.018  35.475  51.496  1.00  0.00      PROA  
ATOM   4830  O   GLY X 308      69.145  35.269  51.911  1.00  0.00      PROA  
ATOM   4831  N   PHE X 309      67.045  34.546  51.433  1.00  0.00      PROA  
ATOM   4832  HN  PHE X 309      66.099  34.833  51.303  1.00  0.00      PROA  
ATOM   4833  CA  PHE X 309      67.256  33.131  51.927  1.00  0.00      PROA  
ATOM   4834  HA  PHE X 309      67.929  33.254  52.762  1.00  0.00      PROA  
ATOM   4835  CB  PHE X 309      65.991  32.475  52.449  1.00  0.00      PROA  
ATOM   4836  HB1 PHE X 309      65.118  32.650  51.785  1.00  0.00      PROA  
ATOM   4837  HB2 PHE X 309      65.755  32.925  53.437  1.00  0.00      PROA  
ATOM   4838  CG  PHE X 309      65.916  30.905  52.597  1.00  0.00      PROA  
ATOM   4839  CD1 PHE X 309      66.400  30.432  53.838  1.00  0.00      PROA  
ATOM   4840  HD1 PHE X 309      66.663  31.123  54.625  1.00  0.00      PROA  
ATOM   4841  CE1 PHE X 309      66.169  29.041  54.153  1.00  0.00      PROA  
ATOM   4842  HE1 PHE X 309      66.540  28.631  55.081  1.00  0.00      PROA  
ATOM   4843  CZ  PHE X 309      65.783  28.180  53.101  1.00  0.00      PROA  
ATOM   4844  HZ  PHE X 309      65.770  27.107  53.222  1.00  0.00      PROA  
ATOM   4845  CD2 PHE X 309      65.525  29.996  51.611  1.00  0.00      PROA  
ATOM   4846  HD2 PHE X 309      65.267  30.469  50.675  1.00  0.00      PROA  
ATOM   4847  CE2 PHE X 309      65.437  28.671  51.896  1.00  0.00      PROA  
ATOM   4848  HE2 PHE X 309      65.311  27.970  51.084  1.00  0.00      PROA  
ATOM   4849  C   PHE X 309      68.192  32.307  51.015  1.00  0.00      PROA  
ATOM   4850  O   PHE X 309      68.110  32.395  49.817  1.00  0.00      PROA  
ATOM   4851  N   GLN X 310      69.006  31.394  51.524  1.00  0.00      PROA  
ATOM   4852  HN  GLN X 310      69.142  31.469  52.509  1.00  0.00      PROA  
ATOM   4853  CA  GLN X 310      69.870  30.571  50.727  1.00  0.00      PROA  
ATOM   4854  HA  GLN X 310      69.682  30.741  49.677  1.00  0.00      PROA  
ATOM   4855  CB  GLN X 310      71.338  30.888  50.990  1.00  0.00      PROA  
ATOM   4856  HB1 GLN X 310      72.000  30.136  50.510  1.00  0.00      PROA  
ATOM   4857  HB2 GLN X 310      71.640  30.917  52.060  1.00  0.00      PROA  
ATOM   4858  CG  GLN X 310      71.657  32.309  50.337  1.00  0.00      PROA  
ATOM   4859  HG1 GLN X 310      70.976  33.097  50.723  1.00  0.00      PROA  
ATOM   4860  HG2 GLN X 310      71.527  32.304  49.233  1.00  0.00      PROA  
ATOM   4861  CD  GLN X 310      73.150  32.635  50.703  1.00  0.00      PROA  
ATOM   4862  OE1 GLN X 310      74.068  31.771  50.799  1.00  0.00      PROA  
ATOM   4863  NE2 GLN X 310      73.387  33.998  50.688  1.00  0.00      PROA  
ATOM   4864 HE21 GLN X 310      74.230  34.384  51.063  1.00  0.00      PROA  
ATOM   4865 HE22 GLN X 310      72.694  34.656  50.390  1.00  0.00      PROA  
ATOM   4866  C   GLN X 310      69.536  29.167  50.996  1.00  0.00      PROA  
ATOM   4867  O   GLN X 310      69.227  28.758  52.129  1.00  0.00      PROA  
ATOM   4868  N   TYR X 311      69.689  28.332  49.954  1.00  0.00      PROA  
ATOM   4869  HN  TYR X 311      69.657  28.794  49.071  1.00  0.00      PROA  
ATOM   4870  CA  TYR X 311      69.451  26.910  50.118  1.00  0.00      PROA  
ATOM   4871  HA  TYR X 311      69.921  26.543  51.019  1.00  0.00      PROA  
ATOM   4872  CB  TYR X 311      67.911  26.562  50.323  1.00  0.00      PROA  
ATOM   4873  HB1 TYR X 311      67.342  26.948  49.449  1.00  0.00      PROA  
ATOM   4874  HB2 TYR X 311      67.603  27.297  51.097  1.00  0.00      PROA  
ATOM   4875  CG  TYR X 311      67.598  25.144  50.698  1.00  0.00      PROA  
ATOM   4876  CD1 TYR X 311      66.970  24.342  49.741  1.00  0.00      PROA  
ATOM   4877  HD1 TYR X 311      66.987  24.629  48.701  1.00  0.00      PROA  
ATOM   4878  CE1 TYR X 311      66.440  23.103  50.027  1.00  0.00      PROA  
ATOM   4879  HE1 TYR X 311      65.981  22.493  49.262  1.00  0.00      PROA  
ATOM   4880  CZ  TYR X 311      66.524  22.602  51.307  1.00  0.00      PROA  
ATOM   4881  OH  TYR X 311      66.116  21.286  51.427  1.00  0.00      PROA  
ATOM   4882  HH  TYR X 311      65.908  21.145  52.354  1.00  0.00      PROA  
ATOM   4883  CD2 TYR X 311      67.662  24.585  52.018  1.00  0.00      PROA  
ATOM   4884  HD2 TYR X 311      68.035  25.231  52.800  1.00  0.00      PROA  
ATOM   4885  CE2 TYR X 311      67.134  23.293  52.296  1.00  0.00      PROA  
ATOM   4886  HE2 TYR X 311      67.197  22.960  53.321  1.00  0.00      PROA  
ATOM   4887  C   TYR X 311      69.977  26.205  48.808  1.00  0.00      PROA  
ATOM   4888  O   TYR X 311      69.424  26.406  47.730  1.00  0.00      PROA  
ATOM   4889  N   PRO X 312      71.076  25.403  48.784  1.00  0.00      PROA  
ATOM   4890  CD  PRO X 312      71.276  24.618  47.594  1.00  0.00      PROA  
ATOM   4891  HD1 PRO X 312      71.675  25.198  46.734  1.00  0.00      PROA  
ATOM   4892  HD2 PRO X 312      70.400  24.076  47.178  1.00  0.00      PROA  
ATOM   4893  CA  PRO X 312      72.187  25.415  49.642  1.00  0.00      PROA  
ATOM   4894  HA  PRO X 312      71.904  25.176  50.656  1.00  0.00      PROA  
ATOM   4895  CB  PRO X 312      73.211  24.444  49.085  1.00  0.00      PROA  
ATOM   4896  HB1 PRO X 312      73.763  23.926  49.899  1.00  0.00      PROA  
ATOM   4897  HB2 PRO X 312      73.945  24.899  48.386  1.00  0.00      PROA  
ATOM   4898  CG  PRO X 312      72.313  23.602  48.181  1.00  0.00      PROA  
ATOM   4899  HG1 PRO X 312      72.861  23.126  47.341  1.00  0.00      PROA  
ATOM   4900  HG2 PRO X 312      71.724  22.797  48.670  1.00  0.00      PROA  
ATOM   4901  C   PRO X 312      72.950  26.814  49.777  1.00  0.00      PROA  
ATOM   4902  O   PRO X 312      72.754  27.610  48.875  1.00  0.00      PROA  
ATOM   4903  N   PRO X 313      73.824  26.994  50.733  1.00  0.00      PROA  
ATOM   4904  CD  PRO X 313      74.025  26.063  51.911  1.00  0.00      PROA  
ATOM   4905  HD1 PRO X 313      74.528  25.121  51.604  1.00  0.00      PROA  
ATOM   4906  HD2 PRO X 313      73.061  25.781  52.386  1.00  0.00      PROA  
ATOM   4907  CA  PRO X 313      74.700  28.213  50.878  1.00  0.00      PROA  
ATOM   4908  HA  PRO X 313      74.069  29.047  51.151  1.00  0.00      PROA  
ATOM   4909  CB  PRO X 313      75.652  27.857  52.085  1.00  0.00      PROA  
ATOM   4910  HB1 PRO X 313      75.932  28.712  52.738  1.00  0.00      PROA  
ATOM   4911  HB2 PRO X 313      76.614  27.466  51.689  1.00  0.00      PROA  
ATOM   4912  CG  PRO X 313      74.932  26.837  52.864  1.00  0.00      PROA  
ATOM   4913  HG1 PRO X 313      75.654  26.291  53.508  1.00  0.00      PROA  
ATOM   4914  HG2 PRO X 313      74.193  27.336  53.525  1.00  0.00      PROA  
ATOM   4915  C   PRO X 313      75.302  28.624  49.553  1.00  0.00      PROA  
ATOM   4916  O   PRO X 313      75.850  27.816  48.879  1.00  0.00      PROA  
ATOM   4917  N   GLY X 314      75.163  29.930  49.191  1.00  0.00      PROA  
ATOM   4918  HN  GLY X 314      74.744  30.447  49.936  1.00  0.00      PROA  
ATOM   4919  CA  GLY X 314      75.582  30.509  47.919  1.00  0.00      PROA  
ATOM   4920  HA1 GLY X 314      76.498  30.033  47.602  1.00  0.00      PROA  
ATOM   4921  HA2 GLY X 314      75.846  31.538  48.115  1.00  0.00      PROA  
ATOM   4922  C   GLY X 314      74.531  30.528  46.810  1.00  0.00      PROA  
ATOM   4923  O   GLY X 314      74.779  31.017  45.667  1.00  0.00      PROA  
ATOM   4924  N   ASN X 315      73.285  30.162  47.190  1.00  0.00      PROA  
ATOM   4925  HN  ASN X 315      73.023  30.016  48.141  1.00  0.00      PROA  
ATOM   4926  CA  ASN X 315      72.239  30.164  46.219  1.00  0.00      PROA  
ATOM   4927  HA  ASN X 315      72.488  30.684  45.307  1.00  0.00      PROA  
ATOM   4928  CB  ASN X 315      71.980  28.656  45.768  1.00  0.00      PROA  
ATOM   4929  HB1 ASN X 315      71.953  27.971  46.642  1.00  0.00      PROA  
ATOM   4930  HB2 ASN X 315      72.932  28.370  45.270  1.00  0.00      PROA  
ATOM   4931  CG  ASN X 315      70.817  28.385  44.775  1.00  0.00      PROA  
ATOM   4932  OD1 ASN X 315      70.900  28.662  43.579  1.00  0.00      PROA  
ATOM   4933  ND2 ASN X 315      69.680  27.924  45.319  1.00  0.00      PROA  
ATOM   4934 HD21 ASN X 315      69.576  27.532  46.234  1.00  0.00      PROA  
ATOM   4935 HD22 ASN X 315      68.885  27.819  44.723  1.00  0.00      PROA  
ATOM   4936  C   ASN X 315      71.002  30.679  46.820  1.00  0.00      PROA  
ATOM   4937  O   ASN X 315      70.597  30.189  47.816  1.00  0.00      PROA  
ATOM   4938  N   ARG X 316      70.476  31.749  46.210  1.00  0.00      PROA  
ATOM   4939  HN  ARG X 316      70.642  32.068  45.280  1.00  0.00      PROA  
ATOM   4940  CA  ARG X 316      69.285  32.457  46.764  1.00  0.00      PROA  
ATOM   4941  HA  ARG X 316      69.311  32.298  47.833  1.00  0.00      PROA  
ATOM   4942  CB  ARG X 316      69.224  33.987  46.303  1.00  0.00      PROA  
ATOM   4943  HB1 ARG X 316      68.203  34.345  46.554  1.00  0.00      PROA  
ATOM   4944  HB2 ARG X 316      69.276  34.146  45.205  1.00  0.00      PROA  
ATOM   4945  CG  ARG X 316      70.276  34.854  47.081  1.00  0.00      PROA  
ATOM   4946  HG1 ARG X 316      70.078  34.688  48.161  1.00  0.00      PROA  
ATOM   4947  HG2 ARG X 316      70.074  35.914  46.816  1.00  0.00      PROA  
ATOM   4948  CD  ARG X 316      71.800  34.628  46.729  1.00  0.00      PROA  
ATOM   4949  HD1 ARG X 316      71.854  34.960  45.670  1.00  0.00      PROA  
ATOM   4950  HD2 ARG X 316      72.173  33.587  46.827  1.00  0.00      PROA  
ATOM   4951  NE  ARG X 316      72.605  35.565  47.488  1.00  0.00      PROA  
ATOM   4952  HE  ARG X 316      72.329  35.940  48.373  1.00  0.00      PROA  
ATOM   4953  CZ  ARG X 316      73.878  35.740  47.229  1.00  0.00      PROA  
ATOM   4954  NH1 ARG X 316      74.396  35.414  46.043  1.00  0.00      PROA  
ATOM   4955 HH11 ARG X 316      73.929  34.815  45.391  1.00  0.00      PROA  
ATOM   4956 HH12 ARG X 316      75.360  35.672  45.976  1.00  0.00      PROA  
ATOM   4957  NH2 ARG X 316      74.665  36.280  48.142  1.00  0.00      PROA  
ATOM   4958 HH21 ARG X 316      74.227  36.481  49.018  1.00  0.00      PROA  
ATOM   4959 HH22 ARG X 316      75.611  36.429  47.854  1.00  0.00      PROA  
ATOM   4960  C   ARG X 316      67.989  31.792  46.227  1.00  0.00      PROA  
ATOM   4961  O   ARG X 316      68.035  31.274  45.106  1.00  0.00      PROA  
ATOM   4962  N   ILE X 317      66.917  31.793  47.051  1.00  0.00      PROA  
ATOM   4963  HN  ILE X 317      66.956  32.034  48.018  1.00  0.00      PROA  
ATOM   4964  CA  ILE X 317      65.622  31.371  46.628  1.00  0.00      PROA  
ATOM   4965  HA  ILE X 317      65.665  30.600  45.874  1.00  0.00      PROA  
ATOM   4966  CB  ILE X 317      64.962  30.623  47.786  1.00  0.00      PROA  
ATOM   4967  HB  ILE X 317      64.805  31.304  48.649  1.00  0.00      PROA  
ATOM   4968  CG2 ILE X 317      63.590  30.046  47.466  1.00  0.00      PROA  
ATOM   4969 HG21 ILE X 317      63.038  29.611  48.326  1.00  0.00      PROA  
ATOM   4970 HG22 ILE X 317      63.668  29.418  46.553  1.00  0.00      PROA  
ATOM   4971 HG23 ILE X 317      62.880  30.806  47.075  1.00  0.00      PROA  
ATOM   4972  CG1 ILE X 317      65.925  29.465  48.274  1.00  0.00      PROA  
ATOM   4973 HG11 ILE X 317      65.404  28.838  49.028  1.00  0.00      PROA  
ATOM   4974 HG12 ILE X 317      66.865  29.868  48.709  1.00  0.00      PROA  
ATOM   4975  CD  ILE X 317      66.250  28.485  47.145  1.00  0.00      PROA  
ATOM   4976  HD1 ILE X 317      65.344  28.061  46.662  1.00  0.00      PROA  
ATOM   4977  HD2 ILE X 317      66.731  27.608  47.627  1.00  0.00      PROA  
ATOM   4978  HD3 ILE X 317      67.002  28.787  46.384  1.00  0.00      PROA  
ATOM   4979  C   ILE X 317      64.816  32.535  46.157  1.00  0.00      PROA  
ATOM   4980  O   ILE X 317      64.579  33.451  46.947  1.00  0.00      PROA  
ATOM   4981  N   GLY X 318      64.315  32.545  44.924  1.00  0.00      PROA  
ATOM   4982  HN  GLY X 318      64.287  31.696  44.402  1.00  0.00      PROA  
ATOM   4983  CA  GLY X 318      63.540  33.589  44.424  1.00  0.00      PROA  
ATOM   4984  HA1 GLY X 318      63.546  33.620  43.345  1.00  0.00      PROA  
ATOM   4985  HA2 GLY X 318      63.713  34.582  44.810  1.00  0.00      PROA  
ATOM   4986  C   GLY X 318      62.109  33.315  44.870  1.00  0.00      PROA  
ATOM   4987  O   GLY X 318      61.479  32.328  44.426  1.00  0.00      PROA  
ATOM   4988  N   VAL X 319      61.528  34.153  45.697  1.00  0.00      PROA  
ATOM   4989  HN  VAL X 319      62.056  34.902  46.088  1.00  0.00      PROA  
ATOM   4990  CA  VAL X 319      60.095  34.010  46.012  1.00  0.00      PROA  
ATOM   4991  HA  VAL X 319      59.764  33.148  45.452  1.00  0.00      PROA  
ATOM   4992  CB  VAL X 319      59.778  33.741  47.525  1.00  0.00      PROA  
ATOM   4993  HB  VAL X 319      59.911  34.696  48.076  1.00  0.00      PROA  
ATOM   4994  CG1 VAL X 319      58.307  33.291  47.663  1.00  0.00      PROA  
ATOM   4995 HG11 VAL X 319      57.950  33.162  48.708  1.00  0.00      PROA  
ATOM   4996 HG12 VAL X 319      58.197  32.256  47.273  1.00  0.00      PROA  
ATOM   4997 HG13 VAL X 319      57.567  33.980  47.205  1.00  0.00      PROA  
ATOM   4998  CG2 VAL X 319      60.621  32.647  48.149  1.00  0.00      PROA  
ATOM   4999 HG21 VAL X 319      61.692  32.925  48.245  1.00  0.00      PROA  
ATOM   5000 HG22 VAL X 319      60.604  31.751  47.492  1.00  0.00      PROA  
ATOM   5001 HG23 VAL X 319      60.180  32.343  49.123  1.00  0.00      PROA  
ATOM   5002  C   VAL X 319      59.203  35.140  45.569  1.00  0.00      PROA  
ATOM   5003  O   VAL X 319      59.474  36.324  45.884  1.00  0.00      PROA  
ATOM   5004  N   SER X 320      58.081  34.840  44.884  1.00  0.00      PROA  
ATOM   5005  HN  SER X 320      57.632  33.950  44.875  1.00  0.00      PROA  
ATOM   5006  CA  SER X 320      57.283  35.839  44.268  1.00  0.00      PROA  
ATOM   5007  HA  SER X 320      57.376  36.841  44.662  1.00  0.00      PROA  
ATOM   5008  CB  SER X 320      57.652  36.089  42.759  1.00  0.00      PROA  
ATOM   5009  HB1 SER X 320      58.740  36.307  42.767  1.00  0.00      PROA  
ATOM   5010  HB2 SER X 320      57.112  37.012  42.453  1.00  0.00      PROA  
ATOM   5011  OG  SER X 320      57.358  35.021  41.887  1.00  0.00      PROA  
ATOM   5012  HG1 SER X 320      58.110  34.438  42.020  1.00  0.00      PROA  
ATOM   5013  C   SER X 320      55.826  35.475  44.480  1.00  0.00      PROA  
ATOM   5014  O   SER X 320      55.502  34.310  44.629  1.00  0.00      PROA  
ATOM   5015  N   PHE X 321      54.870  36.479  44.533  1.00  0.00      PROA  
ATOM   5016  HN  PHE X 321      54.999  37.465  44.472  1.00  0.00      PROA  
ATOM   5017  CA  PHE X 321      53.490  36.150  44.502  1.00  0.00      PROA  
ATOM   5018  HA  PHE X 321      53.348  35.228  45.047  1.00  0.00      PROA  
ATOM   5019  CB  PHE X 321      52.656  37.344  45.181  1.00  0.00      PROA  
ATOM   5020  HB1 PHE X 321      51.552  37.228  45.144  1.00  0.00      PROA  
ATOM   5021  HB2 PHE X 321      52.979  38.230  44.595  1.00  0.00      PROA  
ATOM   5022  CG  PHE X 321      53.127  37.627  46.606  1.00  0.00      PROA  
ATOM   5023  CD1 PHE X 321      52.516  36.919  47.648  1.00  0.00      PROA  
ATOM   5024  HD1 PHE X 321      51.869  36.065  47.514  1.00  0.00      PROA  
ATOM   5025  CE1 PHE X 321      52.886  37.188  48.932  1.00  0.00      PROA  
ATOM   5026  HE1 PHE X 321      52.503  36.708  49.821  1.00  0.00      PROA  
ATOM   5027  CZ  PHE X 321      53.770  38.225  49.198  1.00  0.00      PROA  
ATOM   5028  HZ  PHE X 321      54.020  38.484  50.216  1.00  0.00      PROA  
ATOM   5029  CD2 PHE X 321      54.024  38.629  46.897  1.00  0.00      PROA  
ATOM   5030  HD2 PHE X 321      54.321  39.320  46.121  1.00  0.00      PROA  
ATOM   5031  CE2 PHE X 321      54.332  38.991  48.223  1.00  0.00      PROA  
ATOM   5032  HE2 PHE X 321      55.033  39.767  48.496  1.00  0.00      PROA  
ATOM   5033  C   PHE X 321      52.924  35.872  43.152  1.00  0.00      PROA  
ATOM   5034  O   PHE X 321      53.181  36.557  42.108  1.00  0.00      PROA  
ATOM   5035  N   ILE X 322      51.856  34.979  43.144  1.00  0.00      PROA  
ATOM   5036  HN  ILE X 322      51.414  34.508  43.903  1.00  0.00      PROA  
ATOM   5037  CA  ILE X 322      51.120  34.658  41.965  1.00  0.00      PROA  
ATOM   5038  HA  ILE X 322      51.409  35.329  41.171  1.00  0.00      PROA  
ATOM   5039  CB  ILE X 322      51.320  33.187  41.400  1.00  0.00      PROA  
ATOM   5040  HB  ILE X 322      52.394  33.039  41.163  1.00  0.00      PROA  
ATOM   5041  CG2 ILE X 322      51.016  32.170  42.480  1.00  0.00      PROA  
ATOM   5042 HG21 ILE X 322      51.325  31.167  42.117  1.00  0.00      PROA  
ATOM   5043 HG22 ILE X 322      49.936  32.056  42.717  1.00  0.00      PROA  
ATOM   5044 HG23 ILE X 322      51.584  32.324  43.421  1.00  0.00      PROA  
ATOM   5045  CG1 ILE X 322      50.498  32.902  40.146  1.00  0.00      PROA  
ATOM   5046 HG11 ILE X 322      50.458  33.756  39.436  1.00  0.00      PROA  
ATOM   5047 HG12 ILE X 322      49.447  32.936  40.503  1.00  0.00      PROA  
ATOM   5048  CD  ILE X 322      50.799  31.572  39.395  1.00  0.00      PROA  
ATOM   5049  HD1 ILE X 322      50.318  31.665  38.398  1.00  0.00      PROA  
ATOM   5050  HD2 ILE X 322      50.267  30.712  39.853  1.00  0.00      PROA  
ATOM   5051  HD3 ILE X 322      51.895  31.410  39.309  1.00  0.00      PROA  
ATOM   5052  C   ILE X 322      49.706  34.944  42.284  1.00  0.00      PROA  
ATOM   5053  O   ILE X 322      49.209  34.437  43.228  1.00  0.00      PROA  
ATOM   5054  N   ASP X 323      49.088  35.852  41.481  1.00  0.00      PROA  
ATOM   5055  HN  ASP X 323      49.644  36.238  40.749  1.00  0.00      PROA  
ATOM   5056  CA  ASP X 323      47.670  36.027  41.473  1.00  0.00      PROA  
ATOM   5057  HA  ASP X 323      47.416  36.503  42.408  1.00  0.00      PROA  
ATOM   5058  CB  ASP X 323      47.139  37.011  40.405  1.00  0.00      PROA  
ATOM   5059  HB1 ASP X 323      47.037  36.624  39.368  1.00  0.00      PROA  
ATOM   5060  HB2 ASP X 323      47.948  37.769  40.337  1.00  0.00      PROA  
ATOM   5061  CG  ASP X 323      45.800  37.705  40.787  1.00  0.00      PROA  
ATOM   5062  OD1 ASP X 323      45.138  37.387  41.801  1.00  0.00      PROA
[truncated: 35,927,703 more chars]
