# Supplementary material for: RBM45 Preferential Binding to m6A: Simulations Suggest Synergy of RRM3 and Other Domains
Source: J Phys Chem B. 2026 May 15;130(21):5310–34. doi: 10.1021/acs.jpcb.6c01856 (PMC13224180; doi:10.1021/acs.jpcb.6c01856)
Supplement: Supplementary file 3 [file jp6c01856_si_003.pdb]

CRYST1    0.000    0.000    0.000  90.00  90.00  90.00 P 1           1
ATOM      1  N   MET X   1      59.259  56.198  40.271  1.00  0.00      PROA  
ATOM      2  HT1 MET X   1      60.269  56.137  40.519  1.00  0.00      PROA  
ATOM      3  HT2 MET X   1      58.983  55.824  39.342  1.00  0.00      PROA  
ATOM      4  HT3 MET X   1      58.687  55.697  40.982  1.00  0.00      PROA  
ATOM      5  CA  MET X   1      58.939  57.693  40.259  1.00  0.00      PROA  
ATOM      6  HA  MET X   1      57.943  57.764  39.846  1.00  0.00      PROA  
ATOM      7  CB  MET X   1      58.990  58.224  41.702  1.00  0.00      PROA  
ATOM      8  HB1 MET X   1      59.532  57.612  42.455  1.00  0.00      PROA  
ATOM      9  HB2 MET X   1      57.952  58.203  42.097  1.00  0.00      PROA  
ATOM     10  CG  MET X   1      59.554  59.689  41.818  1.00  0.00      PROA  
ATOM     11  HG1 MET X   1      59.082  60.310  41.026  1.00  0.00      PROA  
ATOM     12  HG2 MET X   1      60.643  59.637  41.604  1.00  0.00      PROA  
ATOM     13  SD  MET X   1      59.058  60.475  43.334  1.00  0.00      PROA  
ATOM     14  CE  MET X   1      59.888  62.049  42.900  1.00  0.00      PROA  
ATOM     15  HE1 MET X   1      60.996  61.969  42.865  1.00  0.00      PROA  
ATOM     16  HE2 MET X   1      59.758  62.724  43.772  1.00  0.00      PROA  
ATOM     17  HE3 MET X   1      59.576  62.682  42.042  1.00  0.00      PROA  
ATOM     18  C   MET X   1      59.886  58.359  39.292  1.00  0.00      PROA  
ATOM     19  O   MET X   1      61.062  58.014  39.193  1.00  0.00      PROA  
ATOM     20  N   ASP X   2      59.399  59.386  38.588  1.00  0.00      PROA  
ATOM     21  HN  ASP X   2      58.537  59.837  38.805  1.00  0.00      PROA  
ATOM     22  CA  ASP X   2      60.206  60.184  37.713  1.00  0.00      PROA  
ATOM     23  HA  ASP X   2      60.956  59.560  37.249  1.00  0.00      PROA  
ATOM     24  CB  ASP X   2      59.412  60.836  36.461  1.00  0.00      PROA  
ATOM     25  HB1 ASP X   2      60.217  61.432  35.979  1.00  0.00      PROA  
ATOM     26  HB2 ASP X   2      58.543  61.469  36.744  1.00  0.00      PROA  
ATOM     27  CG  ASP X   2      59.217  59.820  35.394  1.00  0.00      PROA  
ATOM     28  OD1 ASP X   2      59.293  58.611  35.618  1.00  0.00      PROA  
ATOM     29  OD2 ASP X   2      58.794  60.311  34.293  1.00  0.00      PROA  
ATOM     30  C   ASP X   2      60.822  61.353  38.561  1.00  0.00      PROA  
ATOM     31  O   ASP X   2      60.134  61.983  39.320  1.00  0.00      PROA  
ATOM     32  N   GLU X   3      62.084  61.743  38.399  1.00  0.00      PROA  
ATOM     33  HN  GLU X   3      62.223  62.651  38.786  1.00  0.00      PROA  
ATOM     34  CA  GLU X   3      63.265  61.103  37.686  1.00  0.00      PROA  
ATOM     35  HA  GLU X   3      62.970  60.448  36.880  1.00  0.00      PROA  
ATOM     36  CB  GLU X   3      64.169  62.151  37.046  1.00  0.00      PROA  
ATOM     37  HB1 GLU X   3      63.604  63.088  36.851  1.00  0.00      PROA  
ATOM     38  HB2 GLU X   3      64.423  61.627  36.101  1.00  0.00      PROA  
ATOM     39  CG  GLU X   3      65.376  62.771  37.829  1.00  0.00      PROA  
ATOM     40  HG1 GLU X   3      66.069  61.954  38.123  1.00  0.00      PROA  
ATOM     41  HG2 GLU X   3      64.933  63.332  38.680  1.00  0.00      PROA  
ATOM     42  CD  GLU X   3      66.261  63.739  36.968  1.00  0.00      PROA  
ATOM     43  OE1 GLU X   3      66.426  64.917  37.321  1.00  0.00      PROA  
ATOM     44  OE2 GLU X   3      66.864  63.252  36.025  1.00  0.00      PROA  
ATOM     45  C   GLU X   3      64.021  60.268  38.685  1.00  0.00      PROA  
ATOM     46  O   GLU X   3      64.007  60.379  39.894  1.00  0.00      PROA  
ATOM     47  N   ALA X   4      64.723  59.234  38.184  1.00  0.00      PROA  
ATOM     48  HN  ALA X   4      64.978  58.785  39.037  1.00  0.00      PROA  
ATOM     49  CA  ALA X   4      64.750  58.624  36.889  1.00  0.00      PROA  
ATOM     50  HA  ALA X   4      64.924  59.379  36.137  1.00  0.00      PROA  
ATOM     51  CB  ALA X   4      65.931  57.640  36.847  1.00  0.00      PROA  
ATOM     52  HB1 ALA X   4      66.824  58.082  37.339  1.00  0.00      PROA  
ATOM     53  HB2 ALA X   4      66.303  57.248  35.877  1.00  0.00      PROA  
ATOM     54  HB3 ALA X   4      65.622  56.801  37.505  1.00  0.00      PROA  
ATOM     55  C   ALA X   4      63.466  57.798  36.504  1.00  0.00      PROA  
ATOM     56  O   ALA X   4      63.069  56.909  37.264  1.00  0.00      PROA  
ATOM     57  N   GLY X   5      62.848  58.142  35.418  1.00  0.00      PROA  
ATOM     58  HN  GLY X   5      62.079  57.545  35.199  1.00  0.00      PROA  
ATOM     59  CA  GLY X   5      63.261  58.911  34.215  1.00  0.00      PROA  
ATOM     60  HA1 GLY X   5      63.265  59.972  34.420  1.00  0.00      PROA  
ATOM     61  HA2 GLY X   5      62.511  58.617  33.496  1.00  0.00      PROA  
ATOM     62  C   GLY X   5      64.636  58.644  33.658  1.00  0.00      PROA  
ATOM     63  O   GLY X   5      65.056  57.488  33.593  1.00  0.00      PROA  
ATOM     64  N   SER X   6      65.373  59.700  33.153  1.00  0.00      PROA  
ATOM     65  HN  SER X   6      65.069  60.649  33.180  1.00  0.00      PROA  
ATOM     66  CA  SER X   6      66.761  59.507  32.718  1.00  0.00      PROA  
ATOM     67  HA  SER X   6      66.775  58.846  31.865  1.00  0.00      PROA  
ATOM     68  CB  SER X   6      67.183  60.847  32.026  1.00  0.00      PROA  
ATOM     69  HB1 SER X   6      68.059  60.620  31.382  1.00  0.00      PROA  
ATOM     70  HB2 SER X   6      67.410  61.564  32.845  1.00  0.00      PROA  
ATOM     71  OG  SER X   6      66.038  61.348  31.260  1.00  0.00      PROA  
ATOM     72  HG1 SER X   6      66.093  60.972  30.379  1.00  0.00      PROA  
ATOM     73  C   SER X   6      67.728  59.073  33.801  1.00  0.00      PROA  
ATOM     74  O   SER X   6      67.732  59.599  34.908  1.00  0.00      PROA  
ATOM     75  N   SER X   7      68.628  58.211  33.444  1.00  0.00      PROA  
ATOM     76  HN  SER X   7      68.662  57.908  32.495  1.00  0.00      PROA  
ATOM     77  CA  SER X   7      69.767  57.857  34.293  1.00  0.00      PROA  
ATOM     78  HA  SER X   7      69.407  57.665  35.293  1.00  0.00      PROA  
ATOM     79  CB  SER X   7      70.518  56.607  33.753  1.00  0.00      PROA  
ATOM     80  HB1 SER X   7      70.671  56.829  32.675  1.00  0.00      PROA  
ATOM     81  HB2 SER X   7      69.754  55.803  33.808  1.00  0.00      PROA  
ATOM     82  OG  SER X   7      71.664  56.196  34.577  1.00  0.00      PROA  
ATOM     83  HG1 SER X   7      72.002  55.373  34.216  1.00  0.00      PROA  
ATOM     84  C   SER X   7      70.635  59.068  34.416  1.00  0.00      PROA  
ATOM     85  O   SER X   7      70.837  59.830  33.434  1.00  0.00      PROA  
ATOM     86  N   ALA X   8      71.089  59.400  35.623  1.00  0.00      PROA  
ATOM     87  HN  ALA X   8      70.853  58.865  36.431  1.00  0.00      PROA  
ATOM     88  CA  ALA X   8      72.094  60.449  35.781  1.00  0.00      PROA  
ATOM     89  HA  ALA X   8      71.810  61.256  35.121  1.00  0.00      PROA  
ATOM     90  CB  ALA X   8      71.932  60.897  37.275  1.00  0.00      PROA  
ATOM     91  HB1 ALA X   8      72.199  61.966  37.410  1.00  0.00      PROA  
ATOM     92  HB2 ALA X   8      72.629  60.397  37.982  1.00  0.00      PROA  
ATOM     93  HB3 ALA X   8      70.868  60.715  37.540  1.00  0.00      PROA  
ATOM     94  C   ALA X   8      73.458  59.979  35.384  1.00  0.00      PROA  
ATOM     95  O   ALA X   8      73.977  58.975  35.905  1.00  0.00      PROA  
ATOM     96  N   SER X   9      73.996  60.643  34.329  1.00  0.00      PROA  
ATOM     97  HN  SER X   9      73.601  61.384  33.792  1.00  0.00      PROA  
ATOM     98  CA  SER X   9      75.197  60.194  33.684  1.00  0.00      PROA  
ATOM     99  HA  SER X   9      75.547  59.299  34.177  1.00  0.00      PROA  
ATOM    100  CB  SER X   9      75.019  59.841  32.176  1.00  0.00      PROA  
ATOM    101  HB1 SER X   9      75.970  59.404  31.803  1.00  0.00      PROA  
ATOM    102  HB2 SER X   9      74.752  60.758  31.609  1.00  0.00      PROA  
ATOM    103  OG  SER X   9      74.064  58.807  31.916  1.00  0.00      PROA  
ATOM    104  HG1 SER X   9      74.277  57.992  32.374  1.00  0.00      PROA  
ATOM    105  C   SER X   9      76.223  61.336  33.691  1.00  0.00      PROA  
ATOM    106  O   SER X   9      75.944  62.491  34.036  1.00  0.00      PROA  
ATOM    107  N   GLY X  10      77.487  61.009  33.459  1.00  0.00      PROA  
ATOM    108  HN  GLY X  10      77.648  60.053  33.226  1.00  0.00      PROA  
ATOM    109  CA  GLY X  10      78.665  61.782  33.589  1.00  0.00      PROA  
ATOM    110  HA1 GLY X  10      78.479  62.740  33.127  1.00  0.00      PROA  
ATOM    111  HA2 GLY X  10      79.418  61.182  33.100  1.00  0.00      PROA  
ATOM    112  C   GLY X  10      79.159  61.938  35.053  1.00  0.00      PROA  
ATOM    113  O   GLY X  10      78.462  61.891  36.073  1.00  0.00      PROA  
ATOM    114  N   GLY X  11      80.494  62.035  35.267  1.00  0.00      PROA  
ATOM    115  HN  GLY X  11      81.105  61.791  34.518  1.00  0.00      PROA  
ATOM    116  CA  GLY X  11      81.109  62.126  36.595  1.00  0.00      PROA  
ATOM    117  HA1 GLY X  11      80.347  62.564  37.222  1.00  0.00      PROA  
ATOM    118  HA2 GLY X  11      82.062  62.625  36.504  1.00  0.00      PROA  
ATOM    119  C   GLY X  11      81.339  60.765  37.194  1.00  0.00      PROA  
ATOM    120  O   GLY X  11      81.161  59.718  36.622  1.00  0.00      PROA  
ATOM    121  N   GLY X  12      81.862  60.740  38.448  1.00  0.00      PROA  
ATOM    122  HN  GLY X  12      82.005  61.629  38.873  1.00  0.00      PROA  
ATOM    123  CA  GLY X  12      81.945  59.544  39.270  1.00  0.00      PROA  
ATOM    124  HA1 GLY X  12      82.222  59.851  40.268  1.00  0.00      PROA  
ATOM    125  HA2 GLY X  12      82.596  58.831  38.786  1.00  0.00      PROA  
ATOM    126  C   GLY X  12      80.676  58.778  39.541  1.00  0.00      PROA  
ATOM    127  O   GLY X  12      79.635  59.306  39.453  1.00  0.00      PROA  
ATOM    128  N   PHE X  13      80.822  57.471  39.742  1.00  0.00      PROA  
ATOM    129  HN  PHE X  13      81.742  57.117  39.603  1.00  0.00      PROA  
ATOM    130  CA  PHE X  13      79.687  56.581  39.730  1.00  0.00      PROA  
ATOM    131  HA  PHE X  13      79.104  56.688  38.827  1.00  0.00      PROA  
ATOM    132  CB  PHE X  13      80.096  55.072  39.884  1.00  0.00      PROA  
ATOM    133  HB1 PHE X  13      79.275  54.371  40.143  1.00  0.00      PROA  
ATOM    134  HB2 PHE X  13      80.839  54.936  40.700  1.00  0.00      PROA  
ATOM    135  CG  PHE X  13      80.665  54.554  38.621  1.00  0.00      PROA  
ATOM    136  CD1 PHE X  13      81.954  53.978  38.650  1.00  0.00      PROA  
ATOM    137  HD1 PHE X  13      82.351  53.904  39.651  1.00  0.00      PROA  
ATOM    138  CE1 PHE X  13      82.657  53.579  37.530  1.00  0.00      PROA  
ATOM    139  HE1 PHE X  13      83.642  53.136  37.527  1.00  0.00      PROA  
ATOM    140  CZ  PHE X  13      82.080  53.732  36.311  1.00  0.00      PROA  
ATOM    141  HZ  PHE X  13      82.598  53.395  35.424  1.00  0.00      PROA  
ATOM    142  CD2 PHE X  13      80.049  54.663  37.348  1.00  0.00      PROA  
ATOM    143  HD2 PHE X  13      79.052  55.057  37.212  1.00  0.00      PROA  
ATOM    144  CE2 PHE X  13      80.767  54.308  36.187  1.00  0.00      PROA  
ATOM    145  HE2 PHE X  13      80.311  54.460  35.219  1.00  0.00      PROA  
ATOM    146  C   PHE X  13      78.731  56.872  40.916  1.00  0.00      PROA  
ATOM    147  O   PHE X  13      79.140  56.977  42.115  1.00  0.00      PROA  
ATOM    148  N   ARG X  14      77.433  57.115  40.575  1.00  0.00      PROA  
ATOM    149  HN  ARG X  14      77.227  57.307  39.619  1.00  0.00      PROA  
ATOM    150  CA  ARG X  14      76.426  57.640  41.526  1.00  0.00      PROA  
ATOM    151  HA  ARG X  14      76.860  58.414  42.141  1.00  0.00      PROA  
ATOM    152  CB  ARG X  14      75.020  58.169  40.892  1.00  0.00      PROA  
ATOM    153  HB1 ARG X  14      74.222  58.188  41.665  1.00  0.00      PROA  
ATOM    154  HB2 ARG X  14      74.709  57.400  40.152  1.00  0.00      PROA  
ATOM    155  CG  ARG X  14      75.134  59.592  40.211  1.00  0.00      PROA  
ATOM    156  HG1 ARG X  14      74.258  59.656  39.531  1.00  0.00      PROA  
ATOM    157  HG2 ARG X  14      76.132  59.550  39.723  1.00  0.00      PROA  
ATOM    158  CD  ARG X  14      75.289  60.729  41.227  1.00  0.00      PROA  
ATOM    159  HD1 ARG X  14      75.592  61.723  40.831  1.00  0.00      PROA  
ATOM    160  HD2 ARG X  14      76.017  60.350  41.975  1.00  0.00      PROA  
ATOM    161  NE  ARG X  14      74.004  60.935  41.903  1.00  0.00      PROA  
ATOM    162  HE  ARG X  14      73.194  60.531  41.477  1.00  0.00      PROA  
ATOM    163  CZ  ARG X  14      73.900  61.255  43.175  1.00  0.00      PROA  
ATOM    164  NH1 ARG X  14      74.915  61.470  43.997  1.00  0.00      PROA  
ATOM    165 HH11 ARG X  14      75.821  61.696  43.639  1.00  0.00      PROA  
ATOM    166 HH12 ARG X  14      74.539  61.585  44.916  1.00  0.00      PROA  
ATOM    167  NH2 ARG X  14      72.714  61.067  43.729  1.00  0.00      PROA  
ATOM    168 HH21 ARG X  14      71.936  60.919  43.119  1.00  0.00      PROA  
ATOM    169 HH22 ARG X  14      72.559  61.364  44.671  1.00  0.00      PROA  
ATOM    170  C   ARG X  14      76.005  56.456  42.389  1.00  0.00      PROA  
ATOM    171  O   ARG X  14      75.962  55.376  41.859  1.00  0.00      PROA  
ATOM    172  N   PRO X  15      75.665  56.579  43.640  1.00  0.00      PROA  
ATOM    173  CD  PRO X  15      75.573  57.896  44.304  1.00  0.00      PROA  
ATOM    174  HD1 PRO X  15      74.948  58.606  43.720  1.00  0.00      PROA  
ATOM    175  HD2 PRO X  15      76.624  58.251  44.378  1.00  0.00      PROA  
ATOM    176  CA  PRO X  15      75.172  55.553  44.482  1.00  0.00      PROA  
ATOM    177  HA  PRO X  15      75.820  54.692  44.432  1.00  0.00      PROA  
ATOM    178  CB  PRO X  15      74.991  56.120  45.862  1.00  0.00      PROA  
ATOM    179  HB1 PRO X  15      75.944  55.861  46.369  1.00  0.00      PROA  
ATOM    180  HB2 PRO X  15      74.283  55.572  46.519  1.00  0.00      PROA  
ATOM    181  CG  PRO X  15      74.823  57.583  45.678  1.00  0.00      PROA  
ATOM    182  HG1 PRO X  15      73.744  57.707  45.440  1.00  0.00      PROA  
ATOM    183  HG2 PRO X  15      75.068  58.148  46.603  1.00  0.00      PROA  
ATOM    184  C   PRO X  15      73.790  55.085  43.897  1.00  0.00      PROA  
ATOM    185  O   PRO X  15      73.051  55.836  43.294  1.00  0.00      PROA  
ATOM    186  N   GLY X  16      73.538  53.754  44.035  1.00  0.00      PROA  
ATOM    187  HN  GLY X  16      74.107  53.085  44.507  1.00  0.00      PROA  
ATOM    188  CA  GLY X  16      72.307  53.166  43.577  1.00  0.00      PROA  
ATOM    189  HA1 GLY X  16      72.252  52.153  43.948  1.00  0.00      PROA  
ATOM    190  HA2 GLY X  16      72.257  53.229  42.501  1.00  0.00      PROA  
ATOM    191  C   GLY X  16      71.021  53.734  44.141  1.00  0.00      PROA  
ATOM    192  O   GLY X  16      70.832  53.997  45.317  1.00  0.00      PROA  
ATOM    193  N   VAL X  17      69.941  53.807  43.284  1.00  0.00      PROA  
ATOM    194  HN  VAL X  17      70.110  53.569  42.330  1.00  0.00      PROA  
ATOM    195  CA  VAL X  17      68.645  54.394  43.514  1.00  0.00      PROA  
ATOM    196  HA  VAL X  17      68.799  55.433  43.764  1.00  0.00      PROA  
ATOM    197  CB  VAL X  17      67.693  54.171  42.233  1.00  0.00      PROA  
ATOM    198  HB  VAL X  17      67.813  53.167  41.772  1.00  0.00      PROA  
ATOM    199  CG1 VAL X  17      66.252  54.447  42.518  1.00  0.00      PROA  
ATOM    200 HG11 VAL X  17      66.142  55.526  42.758  1.00  0.00      PROA  
ATOM    201 HG12 VAL X  17      65.902  53.827  43.371  1.00  0.00      PROA  
ATOM    202 HG13 VAL X  17      65.693  54.223  41.585  1.00  0.00      PROA  
ATOM    203  CG2 VAL X  17      68.220  55.049  41.077  1.00  0.00      PROA  
ATOM    204 HG21 VAL X  17      67.611  54.739  40.200  1.00  0.00      PROA  
ATOM    205 HG22 VAL X  17      69.267  54.840  40.767  1.00  0.00      PROA  
ATOM    206 HG23 VAL X  17      68.020  56.123  41.276  1.00  0.00      PROA  
ATOM    207  C   VAL X  17      68.001  53.768  44.788  1.00  0.00      PROA  
ATOM    208  O   VAL X  17      67.658  54.497  45.723  1.00  0.00      PROA  
ATOM    209  N   ASP X  18      67.937  52.465  44.971  1.00  0.00      PROA  
ATOM    210  HN  ASP X  18      68.416  51.884  44.317  1.00  0.00      PROA  
ATOM    211  CA  ASP X  18      67.348  51.830  46.140  1.00  0.00      PROA  
ATOM    212  HA  ASP X  18      66.311  52.133  46.160  1.00  0.00      PROA  
ATOM    213  CB  ASP X  18      67.362  50.322  45.878  1.00  0.00      PROA  
ATOM    214  HB1 ASP X  18      66.876  50.259  44.882  1.00  0.00      PROA  
ATOM    215  HB2 ASP X  18      66.615  49.792  46.507  1.00  0.00      PROA  
ATOM    216  CG  ASP X  18      68.651  49.584  45.992  1.00  0.00      PROA  
ATOM    217  OD1 ASP X  18      69.675  49.971  45.330  1.00  0.00      PROA  
ATOM    218  OD2 ASP X  18      68.685  48.528  46.757  1.00  0.00      PROA  
ATOM    219  C   ASP X  18      68.035  52.189  47.479  1.00  0.00      PROA  
ATOM    220  O   ASP X  18      67.386  52.454  48.488  1.00  0.00      PROA  
ATOM    221  N   SER X  19      69.332  52.224  47.474  1.00  0.00      PROA  
ATOM    222  HN  SER X  19      69.754  51.994  46.600  1.00  0.00      PROA  
ATOM    223  CA  SER X  19      70.159  52.682  48.520  1.00  0.00      PROA  
ATOM    224  HA  SER X  19      69.881  52.038  49.342  1.00  0.00      PROA  
ATOM    225  CB  SER X  19      71.725  52.592  48.284  1.00  0.00      PROA  
ATOM    226  HB1 SER X  19      71.801  51.904  47.415  1.00  0.00      PROA  
ATOM    227  HB2 SER X  19      72.314  52.184  49.133  1.00  0.00      PROA  
ATOM    228  OG  SER X  19      72.375  53.728  47.769  1.00  0.00      PROA  
ATOM    229  HG1 SER X  19      72.067  53.947  46.886  1.00  0.00      PROA  
ATOM    230  C   SER X  19      69.884  54.149  48.869  1.00  0.00      PROA  
ATOM    231  O   SER X  19      70.011  54.582  50.049  1.00  0.00      PROA  
ATOM    232  N   LEU X  20      69.515  55.010  47.875  1.00  0.00      PROA  
ATOM    233  HN  LEU X  20      69.631  54.695  46.937  1.00  0.00      PROA  
ATOM    234  CA  LEU X  20      69.200  56.389  48.129  1.00  0.00      PROA  
ATOM    235  HA  LEU X  20      69.901  56.831  48.822  1.00  0.00      PROA  
ATOM    236  CB  LEU X  20      69.309  57.196  46.789  1.00  0.00      PROA  
ATOM    237  HB1 LEU X  20      68.863  58.201  46.953  1.00  0.00      PROA  
ATOM    238  HB2 LEU X  20      68.864  56.715  45.892  1.00  0.00      PROA  
ATOM    239  CG  LEU X  20      70.740  57.624  46.410  1.00  0.00      PROA  
ATOM    240  HG  LEU X  20      71.468  56.784  46.404  1.00  0.00      PROA  
ATOM    241  CD1 LEU X  20      70.706  58.154  44.936  1.00  0.00      PROA  
ATOM    242 HD11 LEU X  20      70.502  57.320  44.231  1.00  0.00      PROA  
ATOM    243 HD12 LEU X  20      71.701  58.470  44.555  1.00  0.00      PROA  
ATOM    244 HD13 LEU X  20      70.044  58.990  44.623  1.00  0.00      PROA  
ATOM    245  CD2 LEU X  20      71.371  58.681  47.391  1.00  0.00      PROA  
ATOM    246 HD21 LEU X  20      70.675  59.544  47.310  1.00  0.00      PROA  
ATOM    247 HD22 LEU X  20      72.354  59.013  46.992  1.00  0.00      PROA  
ATOM    248 HD23 LEU X  20      71.451  58.280  48.424  1.00  0.00      PROA  
ATOM    249  C   LEU X  20      67.800  56.456  48.768  1.00  0.00      PROA  
ATOM    250  O   LEU X  20      67.540  57.482  49.429  1.00  0.00      PROA  
ATOM    251  N   ASP X  21      66.903  55.548  48.431  1.00  0.00      PROA  
ATOM    252  HN  ASP X  21      67.109  54.833  47.766  1.00  0.00      PROA  
ATOM    253  CA  ASP X  21      65.618  55.427  49.099  1.00  0.00      PROA  
ATOM    254  HA  ASP X  21      65.179  56.404  49.236  1.00  0.00      PROA  
ATOM    255  CB  ASP X  21      64.688  54.619  48.223  1.00  0.00      PROA  
ATOM    256  HB1 ASP X  21      63.875  54.141  48.811  1.00  0.00      PROA  
ATOM    257  HB2 ASP X  21      65.348  53.847  47.773  1.00  0.00      PROA  
ATOM    258  CG  ASP X  21      64.075  55.424  47.127  1.00  0.00      PROA  
ATOM    259  OD1 ASP X  21      63.212  54.832  46.431  1.00  0.00      PROA  
ATOM    260  OD2 ASP X  21      64.419  56.621  46.883  1.00  0.00      PROA  
ATOM    261  C   ASP X  21      65.622  55.000  50.510  1.00  0.00      PROA  
ATOM    262  O   ASP X  21      64.999  55.626  51.405  1.00  0.00      PROA  
ATOM    263  N   GLU X  22      66.400  53.921  50.833  1.00  0.00      PROA  
ATOM    264  HN  GLU X  22      66.727  53.330  50.099  1.00  0.00      PROA  
ATOM    265  CA  GLU X  22      66.367  53.414  52.132  1.00  0.00      PROA  
ATOM    266  HA  GLU X  22      65.480  53.775  52.632  1.00  0.00      PROA  
ATOM    267  CB  GLU X  22      66.245  51.741  52.095  1.00  0.00      PROA  
ATOM    268  HB1 GLU X  22      66.280  51.400  53.152  1.00  0.00      PROA  
ATOM    269  HB2 GLU X  22      67.068  51.366  51.450  1.00  0.00      PROA  
ATOM    270  CG  GLU X  22      64.804  51.251  51.662  1.00  0.00      PROA  
ATOM    271  HG1 GLU X  22      64.833  51.204  50.551  1.00  0.00      PROA  
ATOM    272  HG2 GLU X  22      64.196  52.121  51.993  1.00  0.00      PROA  
ATOM    273  CD  GLU X  22      64.419  49.883  52.139  1.00  0.00      PROA  
ATOM    274  OE1 GLU X  22      64.304  49.003  51.247  1.00  0.00      PROA  
ATOM    275  OE2 GLU X  22      64.070  49.784  53.305  1.00  0.00      PROA  
ATOM    276  C   GLU X  22      67.513  53.889  53.061  1.00  0.00      PROA  
ATOM    277  O   GLU X  22      68.547  54.402  52.619  1.00  0.00      PROA  
ATOM    278  N   PRO X  23      67.432  53.668  54.413  1.00  0.00      PROA  
ATOM    279  CD  PRO X  23      68.645  53.624  55.259  1.00  0.00      PROA  
ATOM    280  HD1 PRO X  23      68.998  54.668  55.393  1.00  0.00      PROA  
ATOM    281  HD2 PRO X  23      69.370  53.015  54.678  1.00  0.00      PROA  
ATOM    282  CA  PRO X  23      66.253  53.657  55.239  1.00  0.00      PROA  
ATOM    283  HA  PRO X  23      65.772  52.723  54.991  1.00  0.00      PROA  
ATOM    284  CB  PRO X  23      66.775  53.700  56.656  1.00  0.00      PROA  
ATOM    285  HB1 PRO X  23      66.100  53.131  57.329  1.00  0.00      PROA  
ATOM    286  HB2 PRO X  23      66.931  54.745  57.004  1.00  0.00      PROA  
ATOM    287  CG  PRO X  23      68.145  53.024  56.531  1.00  0.00      PROA  
ATOM    288  HG1 PRO X  23      68.669  53.244  57.486  1.00  0.00      PROA  
ATOM    289  HG2 PRO X  23      67.907  51.960  56.322  1.00  0.00      PROA  
ATOM    290  C   PRO X  23      65.258  54.701  54.924  1.00  0.00      PROA  
ATOM    291  O   PRO X  23      65.703  55.866  54.801  1.00  0.00      PROA  
ATOM    292  N   PRO X  24      63.940  54.507  54.935  1.00  0.00      PROA  
ATOM    293  CD  PRO X  24      63.315  53.131  54.825  1.00  0.00      PROA  
ATOM    294  HD1 PRO X  24      63.360  52.616  55.809  1.00  0.00      PROA  
ATOM    295  HD2 PRO X  24      63.815  52.567  54.009  1.00  0.00      PROA  
ATOM    296  CA  PRO X  24      62.958  55.644  54.697  1.00  0.00      PROA  
ATOM    297  HA  PRO X  24      63.252  55.981  53.715  1.00  0.00      PROA  
ATOM    298  CB  PRO X  24      61.612  54.896  54.711  1.00  0.00      PROA  
ATOM    299  HB1 PRO X  24      60.784  55.211  54.041  1.00  0.00      PROA  
ATOM    300  HB2 PRO X  24      61.301  54.847  55.777  1.00  0.00      PROA  
ATOM    301  CG  PRO X  24      61.916  53.435  54.400  1.00  0.00      PROA  
ATOM    302  HG1 PRO X  24      61.160  52.836  54.953  1.00  0.00      PROA  
ATOM    303  HG2 PRO X  24      61.827  53.200  53.318  1.00  0.00      PROA  
ATOM    304  C   PRO X  24      63.037  56.845  55.552  1.00  0.00      PROA  
ATOM    305  O   PRO X  24      63.166  56.773  56.722  1.00  0.00      PROA  
ATOM    306  N   ASN X  25      62.910  58.053  54.954  1.00  0.00      PROA  
ATOM    307  HN  ASN X  25      62.828  58.034  53.961  1.00  0.00      PROA  
ATOM    308  CA  ASN X  25      62.899  59.346  55.657  1.00  0.00      PROA  
ATOM    309  HA  ASN X  25      62.852  60.160  54.948  1.00  0.00      PROA  
ATOM    310  CB  ASN X  25      61.817  59.513  56.697  1.00  0.00      PROA  
ATOM    311  HB1 ASN X  25      61.933  60.454  57.274  1.00  0.00      PROA  
ATOM    312  HB2 ASN X  25      61.902  58.748  57.499  1.00  0.00      PROA  
ATOM    313  CG  ASN X  25      60.408  59.542  56.029  1.00  0.00      PROA  
ATOM    314  OD1 ASN X  25      60.361  59.824  54.838  1.00  0.00      PROA  
ATOM    315  ND2 ASN X  25      59.392  59.378  56.885  1.00  0.00      PROA  
ATOM    316 HD21 ASN X  25      58.458  59.401  56.530  1.00  0.00      PROA  
ATOM    317 HD22 ASN X  25      59.663  59.183  57.828  1.00  0.00      PROA  
ATOM    318  C   ASN X  25      64.331  59.693  56.150  1.00  0.00      PROA  
ATOM    319  O   ASN X  25      64.429  60.479  57.064  1.00  0.00      PROA  
ATOM    320  N   SER X  26      65.390  59.203  55.578  1.00  0.00      PROA  
ATOM    321  HN  SER X  26      65.292  58.536  54.843  1.00  0.00      PROA  
ATOM    322  CA  SER X  26      66.782  59.553  55.895  1.00  0.00      PROA  
ATOM    323  HA  SER X  26      66.740  59.933  56.906  1.00  0.00      PROA  
ATOM    324  CB  SER X  26      67.697  58.292  56.037  1.00  0.00      PROA  
ATOM    325  HB1 SER X  26      67.275  57.564  56.762  1.00  0.00      PROA  
ATOM    326  HB2 SER X  26      68.692  58.548  56.460  1.00  0.00      PROA  
ATOM    327  OG  SER X  26      67.884  57.575  54.770  1.00  0.00      PROA  
ATOM    328  HG1 SER X  26      67.197  56.907  54.796  1.00  0.00      PROA  
ATOM    329  C   SER X  26      67.259  60.571  54.837  1.00  0.00      PROA  
ATOM    330  O   SER X  26      68.379  61.024  54.894  1.00  0.00      PROA  
ATOM    331  N   ARG X  27      66.420  61.021  53.906  1.00  0.00      PROA  
ATOM    332  HN  ARG X  27      65.526  60.585  53.852  1.00  0.00      PROA  
ATOM    333  CA  ARG X  27      66.798  61.959  52.872  1.00  0.00      PROA  
ATOM    334  HA  ARG X  27      67.828  62.267  52.977  1.00  0.00      PROA  
ATOM    335  CB  ARG X  27      66.620  61.293  51.513  1.00  0.00      PROA  
ATOM    336  HB1 ARG X  27      65.593  61.469  51.127  1.00  0.00      PROA  
ATOM    337  HB2 ARG X  27      66.828  60.214  51.678  1.00  0.00      PROA  
ATOM    338  CG  ARG X  27      67.493  61.866  50.361  1.00  0.00      PROA  
ATOM    339  HG1 ARG X  27      68.550  61.846  50.703  1.00  0.00      PROA  
ATOM    340  HG2 ARG X  27      67.204  62.933  50.460  1.00  0.00      PROA  
ATOM    341  CD  ARG X  27      67.290  61.150  49.039  1.00  0.00      PROA  
ATOM    342  HD1 ARG X  27      66.218  61.374  48.858  1.00  0.00      PROA  
ATOM    343  HD2 ARG X  27      67.362  60.061  49.247  1.00  0.00      PROA  
ATOM    344  NE  ARG X  27      68.073  61.661  47.917  1.00  0.00      PROA  
ATOM    345  HE  ARG X  27      68.977  62.062  48.061  1.00  0.00      PROA  
ATOM    346  CZ  ARG X  27      67.822  61.389  46.653  1.00  0.00      PROA  
ATOM    347  NH1 ARG X  27      66.921  60.506  46.257  1.00  0.00      PROA  
ATOM    348 HH11 ARG X  27      66.905  60.276  45.285  1.00  0.00      PROA  
ATOM    349 HH12 ARG X  27      66.607  59.852  46.946  1.00  0.00      PROA  
ATOM    350  NH2 ARG X  27      68.632  61.851  45.782  1.00  0.00      PROA  
ATOM    351 HH21 ARG X  27      69.438  62.297  46.171  1.00  0.00      PROA  
ATOM    352 HH22 ARG X  27      68.185  61.920  44.891  1.00  0.00      PROA  
ATOM    353  C   ARG X  27      66.018  63.227  52.987  1.00  0.00      PROA  
ATOM    354  O   ARG X  27      64.818  63.267  53.161  1.00  0.00      PROA  
ATOM    355  N   ILE X  28      66.774  64.363  52.891  1.00  0.00      PROA  
ATOM    356  HN  ILE X  28      67.754  64.285  52.727  1.00  0.00      PROA  
ATOM    357  CA  ILE X  28      66.276  65.713  53.066  1.00  0.00      PROA  
ATOM    358  HA  ILE X  28      65.296  65.736  53.519  1.00  0.00      PROA  
ATOM    359  CB  ILE X  28      67.111  66.576  53.959  1.00  0.00      PROA  
ATOM    360  HB  ILE X  28      68.155  66.648  53.586  1.00  0.00      PROA  
ATOM    361  CG2 ILE X  28      66.556  68.055  53.998  1.00  0.00      PROA  
ATOM    362 HG21 ILE X  28      65.470  68.061  54.235  1.00  0.00      PROA  
ATOM    363 HG22 ILE X  28      66.813  68.633  53.085  1.00  0.00      PROA  
ATOM    364 HG23 ILE X  28      67.052  68.596  54.832  1.00  0.00      PROA  
ATOM    365  CG1 ILE X  28      67.196  66.143  55.449  1.00  0.00      PROA  
ATOM    366 HG11 ILE X  28      66.205  65.911  55.893  1.00  0.00      PROA  
ATOM    367 HG12 ILE X  28      67.654  66.977  56.022  1.00  0.00      PROA  
ATOM    368  CD  ILE X  28      68.104  64.979  55.699  1.00  0.00      PROA  
ATOM    369  HD1 ILE X  28      69.060  65.121  55.150  1.00  0.00      PROA  
ATOM    370  HD2 ILE X  28      67.587  64.062  55.345  1.00  0.00      PROA  
ATOM    371  HD3 ILE X  28      68.314  64.856  56.783  1.00  0.00      PROA  
ATOM    372  C   ILE X  28      66.134  66.319  51.723  1.00  0.00      PROA  
ATOM    373  O   ILE X  28      66.998  66.106  50.850  1.00  0.00      PROA  
ATOM    374  N   PHE X  29      65.088  67.115  51.494  1.00  0.00      PROA  
ATOM    375  HN  PHE X  29      64.284  67.200  52.075  1.00  0.00      PROA  
ATOM    376  CA  PHE X  29      64.763  67.804  50.322  1.00  0.00      PROA  
ATOM    377  HA  PHE X  29      65.467  67.539  49.546  1.00  0.00      PROA  
ATOM    378  CB  PHE X  29      63.330  67.609  49.751  1.00  0.00      PROA  
ATOM    379  HB1 PHE X  29      62.557  67.909  50.491  1.00  0.00      PROA  
ATOM    380  HB2 PHE X  29      63.216  66.522  49.550  1.00  0.00      PROA  
ATOM    381  CG  PHE X  29      63.161  68.413  48.432  1.00  0.00      PROA  
ATOM    382  CD1 PHE X  29      64.114  68.362  47.364  1.00  0.00      PROA  
ATOM    383  HD1 PHE X  29      64.962  67.712  47.515  1.00  0.00      PROA  
ATOM    384  CE1 PHE X  29      63.873  68.951  46.088  1.00  0.00      PROA  
ATOM    385  HE1 PHE X  29      64.505  68.770  45.231  1.00  0.00      PROA  
ATOM    386  CZ  PHE X  29      62.778  69.777  45.921  1.00  0.00      PROA  
ATOM    387  HZ  PHE X  29      62.619  70.148  44.919  1.00  0.00      PROA  
ATOM    388  CD2 PHE X  29      62.010  69.224  48.155  1.00  0.00      PROA  
ATOM    389  HD2 PHE X  29      61.249  69.251  48.921  1.00  0.00      PROA  
ATOM    390  CE2 PHE X  29      61.755  69.852  46.887  1.00  0.00      PROA  
ATOM    391  HE2 PHE X  29      60.909  70.498  46.700  1.00  0.00      PROA  
ATOM    392  C   PHE X  29      64.894  69.280  50.671  1.00  0.00      PROA  
ATOM    393  O   PHE X  29      64.255  69.750  51.563  1.00  0.00      PROA  
ATOM    394  N   LEU X  30      65.800  70.033  50.002  1.00  0.00      PROA  
ATOM    395  HN  LEU X  30      66.417  69.626  49.331  1.00  0.00      PROA  
ATOM    396  CA  LEU X  30      65.988  71.438  50.260  1.00  0.00      PROA  
ATOM    397  HA  LEU X  30      65.222  71.812  50.923  1.00  0.00      PROA  
ATOM    398  CB  LEU X  30      67.427  71.711  50.718  1.00  0.00      PROA  
ATOM    399  HB1 LEU X  30      67.718  72.769  50.552  1.00  0.00      PROA  
ATOM    400  HB2 LEU X  30      68.037  71.122  50.000  1.00  0.00      PROA  
ATOM    401  CG  LEU X  30      67.795  71.243  52.077  1.00  0.00      PROA  
ATOM    402  HG  LEU X  30      66.993  70.514  52.321  1.00  0.00      PROA  
ATOM    403  CD1 LEU X  30      69.126  70.474  52.057  1.00  0.00      PROA  
ATOM    404 HD11 LEU X  30      70.005  71.150  51.982  1.00  0.00      PROA  
ATOM    405 HD12 LEU X  30      69.140  69.781  51.189  1.00  0.00      PROA  
ATOM    406 HD13 LEU X  30      69.314  69.758  52.885  1.00  0.00      PROA  
ATOM    407  CD2 LEU X  30      67.796  72.483  53.072  1.00  0.00      PROA  
ATOM    408 HD21 LEU X  30      68.688  73.055  52.737  1.00  0.00      PROA  
ATOM    409 HD22 LEU X  30      67.938  72.172  54.129  1.00  0.00      PROA  
ATOM    410 HD23 LEU X  30      66.797  72.968  53.082  1.00  0.00      PROA  
ATOM    411  C   LEU X  30      65.774  72.266  49.006  1.00  0.00      PROA  
ATOM    412  O   LEU X  30      66.175  71.952  47.876  1.00  0.00      PROA  
ATOM    413  N   VAL X  31      65.265  73.426  49.309  1.00  0.00      PROA  
ATOM    414  HN  VAL X  31      65.109  73.737  50.244  1.00  0.00      PROA  
ATOM    415  CA  VAL X  31      65.085  74.347  48.209  1.00  0.00      PROA  
ATOM    416  HA  VAL X  31      65.385  73.865  47.291  1.00  0.00      PROA  
ATOM    417  CB  VAL X  31      63.656  74.723  48.050  1.00  0.00      PROA  
ATOM    418  HB  VAL X  31      63.330  75.127  49.032  1.00  0.00      PROA  
ATOM    419  CG1 VAL X  31      63.564  75.741  46.834  1.00  0.00      PROA  
ATOM    420 HG11 VAL X  31      64.007  75.428  45.864  1.00  0.00      PROA  
ATOM    421 HG12 VAL X  31      64.071  76.667  47.179  1.00  0.00      PROA  
ATOM    422 HG13 VAL X  31      62.499  76.035  46.718  1.00  0.00      PROA  
ATOM    423  CG2 VAL X  31      62.688  73.611  47.806  1.00  0.00      PROA  
ATOM    424 HG21 VAL X  31      62.672  72.924  48.679  1.00  0.00      PROA  
ATOM    425 HG22 VAL X  31      62.958  72.885  47.011  1.00  0.00      PROA  
ATOM    426 HG23 VAL X  31      61.669  73.975  47.552  1.00  0.00      PROA  
ATOM    427  C   VAL X  31      66.083  75.514  48.375  1.00  0.00      PROA  
ATOM    428  O   VAL X  31      66.055  76.207  49.441  1.00  0.00      PROA  
ATOM    429  N   ILE X  32      66.946  75.901  47.513  1.00  0.00      PROA  
ATOM    430  HN  ILE X  32      67.021  75.540  46.587  1.00  0.00      PROA  
ATOM    431  CA  ILE X  32      68.042  76.842  47.774  1.00  0.00      PROA  
ATOM    432  HA  ILE X  32      67.793  77.540  48.561  1.00  0.00      PROA  
ATOM    433  CB  ILE X  32      69.310  76.099  48.007  1.00  0.00      PROA  
ATOM    434  HB  ILE X  32      70.036  76.940  48.014  1.00  0.00      PROA  
ATOM    435  CG2 ILE X  32      69.236  75.447  49.402  1.00  0.00      PROA  
ATOM    436 HG21 ILE X  32      68.722  76.091  50.148  1.00  0.00      PROA  
ATOM    437 HG22 ILE X  32      70.280  75.093  49.544  1.00  0.00      PROA  
ATOM    438 HG23 ILE X  32      68.640  74.514  49.312  1.00  0.00      PROA  
ATOM    439  CG1 ILE X  32      69.665  75.067  46.945  1.00  0.00      PROA  
ATOM    440 HG11 ILE X  32      69.656  75.509  45.926  1.00  0.00      PROA  
ATOM    441 HG12 ILE X  32      68.876  74.286  46.958  1.00  0.00      PROA  
ATOM    442  CD  ILE X  32      71.000  74.221  47.071  1.00  0.00      PROA  
ATOM    443  HD1 ILE X  32      71.224  73.759  46.086  1.00  0.00      PROA  
ATOM    444  HD2 ILE X  32      70.989  73.431  47.852  1.00  0.00      PROA  
ATOM    445  HD3 ILE X  32      71.900  74.847  47.244  1.00  0.00      PROA  
ATOM    446  C   ILE X  32      68.141  77.804  46.583  1.00  0.00      PROA  
ATOM    447  O   ILE X  32      67.723  77.543  45.483  1.00  0.00      PROA  
ATOM    448  N   SER X  33      68.830  78.930  46.826  1.00  0.00      PROA  
ATOM    449  HN  SER X  33      69.115  79.088  47.769  1.00  0.00      PROA  
ATOM    450  CA  SER X  33      69.630  79.662  45.829  1.00  0.00      PROA  
ATOM    451  HA  SER X  33      68.949  79.988  45.057  1.00  0.00      PROA  
ATOM    452  CB  SER X  33      70.502  80.807  46.419  1.00  0.00      PROA  
ATOM    453  HB1 SER X  33      71.267  80.496  47.161  1.00  0.00      PROA  
ATOM    454  HB2 SER X  33      69.828  81.501  46.966  1.00  0.00      PROA  
ATOM    455  OG  SER X  33      71.220  81.612  45.470  1.00  0.00      PROA  
ATOM    456  HG1 SER X  33      71.590  82.342  45.972  1.00  0.00      PROA  
ATOM    457  C   SER X  33      70.649  78.812  45.018  1.00  0.00      PROA  
ATOM    458  O   SER X  33      71.379  77.981  45.543  1.00  0.00      PROA  
ATOM    459  N   LYS X  34      70.634  78.975  43.701  1.00  0.00      PROA  
ATOM    460  HN  LYS X  34      70.050  79.622  43.217  1.00  0.00      PROA  
ATOM    461  CA  LYS X  34      71.485  78.241  42.671  1.00  0.00      PROA  
ATOM    462  HA  LYS X  34      71.169  77.212  42.754  1.00  0.00      PROA  
ATOM    463  CB  LYS X  34      71.226  78.902  41.265  1.00  0.00      PROA  
ATOM    464  HB1 LYS X  34      72.113  78.620  40.659  1.00  0.00      PROA  
ATOM    465  HB2 LYS X  34      71.161  80.007  41.361  1.00  0.00      PROA  
ATOM    466  CG  LYS X  34      70.039  78.427  40.439  1.00  0.00      PROA  
ATOM    467  HG1 LYS X  34      69.069  78.557  40.966  1.00  0.00      PROA  
ATOM    468  HG2 LYS X  34      70.125  77.352  40.174  1.00  0.00      PROA  
ATOM    469  CD  LYS X  34      70.044  79.386  39.167  1.00  0.00      PROA  
ATOM    470  HD1 LYS X  34      69.922  80.455  39.441  1.00  0.00      PROA  
ATOM    471  HD2 LYS X  34      69.130  79.063  38.625  1.00  0.00      PROA  
ATOM    472  CE  LYS X  34      71.259  79.185  38.239  1.00  0.00      PROA  
ATOM    473  HE1 LYS X  34      71.394  78.100  38.046  1.00  0.00      PROA  
ATOM    474  HE2 LYS X  34      72.159  79.596  38.745  1.00  0.00      PROA  
ATOM    475  NZ  LYS X  34      71.036  79.837  36.969  1.00  0.00      PROA  
ATOM    476  HZ1 LYS X  34      71.886  79.784  36.373  1.00  0.00      PROA  
ATOM    477  HZ2 LYS X  34      70.827  80.809  37.275  1.00  0.00      PROA  
ATOM    478  HZ3 LYS X  34      70.250  79.302  36.551  1.00  0.00      PROA  
ATOM    479  C   LYS X  34      72.961  78.261  43.014  1.00  0.00      PROA  
ATOM    480  O   LYS X  34      73.631  77.239  42.772  1.00  0.00      PROA  
ATOM    481  N   TYR X  35      73.507  79.300  43.682  1.00  0.00      PROA  
ATOM    482  HN  TYR X  35      73.031  80.176  43.712  1.00  0.00      PROA  
ATOM    483  CA  TYR X  35      74.931  79.424  43.832  1.00  0.00      PROA  
ATOM    484  HA  TYR X  35      75.434  78.797  43.110  1.00  0.00      PROA  
ATOM    485  CB  TYR X  35      75.187  80.881  43.496  1.00  0.00      PROA  
ATOM    486  HB1 TYR X  35      76.294  80.950  43.426  1.00  0.00      PROA  
ATOM    487  HB2 TYR X  35      74.699  81.603  44.185  1.00  0.00      PROA  
ATOM    488  CG  TYR X  35      74.711  81.208  42.113  1.00  0.00      PROA  
ATOM    489  CD1 TYR X  35      73.605  82.016  42.050  1.00  0.00      PROA  
ATOM    490  HD1 TYR X  35      73.182  82.446  42.945  1.00  0.00      PROA  
ATOM    491  CE1 TYR X  35      73.014  82.365  40.843  1.00  0.00      PROA  
ATOM    492  HE1 TYR X  35      72.187  83.045  40.707  1.00  0.00      PROA  
ATOM    493  CZ  TYR X  35      73.834  82.160  39.657  1.00  0.00      PROA  
ATOM    494  OH  TYR X  35      73.544  82.750  38.432  1.00  0.00      PROA  
ATOM    495  HH  TYR X  35      74.217  82.522  37.786  1.00  0.00      PROA  
ATOM    496  CD2 TYR X  35      75.411  80.820  40.983  1.00  0.00      PROA  
ATOM    497  HD2 TYR X  35      76.209  80.094  41.053  1.00  0.00      PROA  
ATOM    498  CE2 TYR X  35      74.959  81.272  39.727  1.00  0.00      PROA  
ATOM    499  HE2 TYR X  35      75.550  81.159  38.830  1.00  0.00      PROA  
ATOM    500  C   TYR X  35      75.398  79.076  45.254  1.00  0.00      PROA  
ATOM    501  O   TYR X  35      76.469  79.480  45.650  1.00  0.00      PROA  
ATOM    502  N   THR X  36      74.511  78.408  46.050  1.00  0.00      PROA  
ATOM    503  HN  THR X  36      73.584  78.251  45.721  1.00  0.00      PROA  
ATOM    504  CA  THR X  36      74.902  77.673  47.287  1.00  0.00      PROA  
ATOM    505  HA  THR X  36      75.175  78.396  48.041  1.00  0.00      PROA  
ATOM    506  CB  THR X  36      73.814  76.704  47.867  1.00  0.00      PROA  
ATOM    507  HB  THR X  36      73.775  75.740  47.316  1.00  0.00      PROA  
ATOM    508  OG1 THR X  36      72.497  77.256  47.929  1.00  0.00      PROA  
ATOM    509  HG1 THR X  36      72.116  77.586  47.113  1.00  0.00      PROA  
ATOM    510  CG2 THR X  36      74.163  76.354  49.321  1.00  0.00      PROA  
ATOM    511 HG21 THR X  36      73.329  75.741  49.722  1.00  0.00      PROA  
ATOM    512 HG22 THR X  36      74.273  77.259  49.955  1.00  0.00      PROA  
ATOM    513 HG23 THR X  36      75.049  75.684  49.287  1.00  0.00      PROA  
ATOM    514  C   THR X  36      76.101  76.740  47.057  1.00  0.00      PROA  
ATOM    515  O   THR X  36      75.986  75.844  46.294  1.00  0.00      PROA  
ATOM    516  N   PRO X  37      77.305  76.874  47.657  1.00  0.00      PROA  
ATOM    517  CD  PRO X  37      77.781  78.083  48.289  1.00  0.00      PROA  
ATOM    518  HD1 PRO X  37      77.326  77.941  49.292  1.00  0.00      PROA  
ATOM    519  HD2 PRO X  37      77.484  79.019  47.766  1.00  0.00      PROA  
ATOM    520  CA  PRO X  37      78.396  75.858  47.545  1.00  0.00      PROA  
ATOM    521  HA  PRO X  37      78.437  75.698  46.478  1.00  0.00      PROA  
ATOM    522  CB  PRO X  37      79.617  76.492  48.217  1.00  0.00      PROA  
ATOM    523  HB1 PRO X  37      80.610  76.220  47.802  1.00  0.00      PROA  
ATOM    524  HB2 PRO X  37      79.582  76.015  49.220  1.00  0.00      PROA  
ATOM    525  CG  PRO X  37      79.325  78.016  48.299  1.00  0.00      PROA  
ATOM    526  HG1 PRO X  37      79.883  78.550  49.099  1.00  0.00      PROA  
ATOM    527  HG2 PRO X  37      79.774  78.477  47.393  1.00  0.00      PROA  
ATOM    528  C   PRO X  37      78.092  74.464  48.149  1.00  0.00      PROA  
ATOM    529  O   PRO X  37      77.611  74.344  49.286  1.00  0.00      PROA  
ATOM    530  N   GLU X  38      78.409  73.365  47.447  1.00  0.00      PROA  
ATOM    531  HN  GLU X  38      78.827  73.376  46.542  1.00  0.00      PROA  
ATOM    532  CA  GLU X  38      78.219  72.054  48.024  1.00  0.00      PROA  
ATOM    533  HA  GLU X  38      77.217  71.924  48.405  1.00  0.00      PROA  
ATOM    534  CB  GLU X  38      78.333  71.068  46.800  1.00  0.00      PROA  
ATOM    535  HB1 GLU X  38      79.316  71.353  46.367  1.00  0.00      PROA  
ATOM    536  HB2 GLU X  38      77.460  71.273  46.145  1.00  0.00      PROA  
ATOM    537  CG  GLU X  38      78.313  69.566  47.089  1.00  0.00      PROA  
ATOM    538  HG1 GLU X  38      77.416  69.108  47.558  1.00  0.00      PROA  
ATOM    539  HG2 GLU X  38      79.184  69.325  47.735  1.00  0.00      PROA  
ATOM    540  CD  GLU X  38      78.541  68.793  45.776  1.00  0.00      PROA  
ATOM    541  OE1 GLU X  38      79.334  67.792  45.797  1.00  0.00      PROA  
ATOM    542  OE2 GLU X  38      77.880  69.123  44.777  1.00  0.00      PROA  
ATOM    543  C   GLU X  38      79.170  71.863  49.246  1.00  0.00      PROA  
ATOM    544  O   GLU X  38      78.760  71.259  50.241  1.00  0.00      PROA  
ATOM    545  N   SER X  39      80.339  72.525  49.383  1.00  0.00      PROA  
ATOM    546  HN  SER X  39      80.776  73.090  48.687  1.00  0.00      PROA  
ATOM    547  CA  SER X  39      81.063  72.635  50.588  1.00  0.00      PROA  
ATOM    548  HA  SER X  39      81.426  71.658  50.871  1.00  0.00      PROA  
ATOM    549  CB  SER X  39      82.295  73.480  50.281  1.00  0.00      PROA  
ATOM    550  HB1 SER X  39      83.010  72.799  49.771  1.00  0.00      PROA  
ATOM    551  HB2 SER X  39      82.749  73.967  51.170  1.00  0.00      PROA  
ATOM    552  OG  SER X  39      82.068  74.587  49.392  1.00  0.00      PROA  
ATOM    553  HG1 SER X  39      82.071  74.241  48.497  1.00  0.00      PROA  
ATOM    554  C   SER X  39      80.273  73.278  51.728  1.00  0.00      PROA  
ATOM    555  O   SER X  39      80.360  72.817  52.868  1.00  0.00      PROA  
ATOM    556  N   VAL X  40      79.493  74.317  51.448  1.00  0.00      PROA  
ATOM    557  HN  VAL X  40      79.439  74.674  50.519  1.00  0.00      PROA  
ATOM    558  CA  VAL X  40      78.665  74.968  52.492  1.00  0.00      PROA  
ATOM    559  HA  VAL X  40      79.259  75.159  53.373  1.00  0.00      PROA  
ATOM    560  CB  VAL X  40      78.143  76.257  51.993  1.00  0.00      PROA  
ATOM    561  HB  VAL X  40      77.885  76.058  50.930  1.00  0.00      PROA  
ATOM    562  CG1 VAL X  40      76.873  76.680  52.825  1.00  0.00      PROA  
ATOM    563 HG11 VAL X  40      76.695  77.758  52.624  1.00  0.00      PROA  
ATOM    564 HG12 VAL X  40      77.097  76.652  53.914  1.00  0.00      PROA  
ATOM    565 HG13 VAL X  40      75.977  76.065  52.592  1.00  0.00      PROA  
ATOM    566  CG2 VAL X  40      79.148  77.356  51.904  1.00  0.00      PROA  
ATOM    567 HG21 VAL X  40      79.548  77.685  52.887  1.00  0.00      PROA  
ATOM    568 HG22 VAL X  40      78.709  78.225  51.367  1.00  0.00      PROA  
ATOM    569 HG23 VAL X  40      79.971  76.924  51.295  1.00  0.00      PROA  
ATOM    570  C   VAL X  40      77.638  74.106  53.079  1.00  0.00      PROA  
ATOM    571  O   VAL X  40      77.474  74.118  54.275  1.00  0.00      PROA  
ATOM    572  N   LEU X  41      76.917  73.309  52.209  1.00  0.00      PROA  
ATOM    573  HN  LEU X  41      77.160  73.268  51.243  1.00  0.00      PROA  
ATOM    574  CA  LEU X  41      75.997  72.279  52.679  1.00  0.00      PROA  
ATOM    575  HA  LEU X  41      75.200  72.773  53.215  1.00  0.00      PROA  
ATOM    576  CB  LEU X  41      75.302  71.715  51.440  1.00  0.00      PROA  
ATOM    577  HB1 LEU X  41      74.669  70.818  51.615  1.00  0.00      PROA  
ATOM    578  HB2 LEU X  41      76.118  71.380  50.765  1.00  0.00      PROA  
ATOM    579  CG  LEU X  41      74.386  72.689  50.651  1.00  0.00      PROA  
ATOM    580  HG  LEU X  41      74.937  73.652  50.607  1.00  0.00      PROA  
ATOM    581  CD1 LEU X  41      74.226  72.300  49.171  1.00  0.00      PROA  
ATOM    582 HD11 LEU X  41      73.429  72.996  48.832  1.00  0.00      PROA  
ATOM    583 HD12 LEU X  41      74.026  71.214  49.058  1.00  0.00      PROA  
ATOM    584 HD13 LEU X  41      75.163  72.555  48.631  1.00  0.00      PROA  
ATOM    585  CD2 LEU X  41      72.987  72.763  51.304  1.00  0.00      PROA  
ATOM    586 HD21 LEU X  41      72.460  71.785  51.342  1.00  0.00      PROA  
ATOM    587 HD22 LEU X  41      72.281  73.454  50.796  1.00  0.00      PROA  
ATOM    588 HD23 LEU X  41      73.101  73.242  52.300  1.00  0.00      PROA  
ATOM    589  C   LEU X  41      76.481  71.152  53.527  1.00  0.00      PROA  
ATOM    590  O   LEU X  41      75.899  70.744  54.492  1.00  0.00      PROA  
ATOM    591  N   ARG X  42      77.653  70.603  53.160  1.00  0.00      PROA  
ATOM    592  HN  ARG X  42      78.020  70.944  52.298  1.00  0.00      PROA  
ATOM    593  CA  ARG X  42      78.527  69.568  53.784  1.00  0.00      PROA  
ATOM    594  HA  ARG X  42      78.048  68.612  53.934  1.00  0.00      PROA  
ATOM    595  CB  ARG X  42      79.818  69.323  52.977  1.00  0.00      PROA  
ATOM    596  HB1 ARG X  42      80.637  69.059  53.681  1.00  0.00      PROA  
ATOM    597  HB2 ARG X  42      80.094  70.318  52.568  1.00  0.00      PROA  
ATOM    598  CG  ARG X  42      79.813  68.357  51.793  1.00  0.00      PROA  
ATOM    599  HG1 ARG X  42      80.784  68.492  51.271  1.00  0.00      PROA  
ATOM    600  HG2 ARG X  42      78.980  68.678  51.131  1.00  0.00      PROA  
ATOM    601  CD  ARG X  42      79.705  66.939  52.142  1.00  0.00      PROA  
ATOM    602  HD1 ARG X  42      79.078  66.742  53.037  1.00  0.00      PROA  
ATOM    603  HD2 ARG X  42      80.758  66.589  52.197  1.00  0.00      PROA  
ATOM    604  NE  ARG X  42      79.178  66.198  51.034  1.00  0.00      PROA  
ATOM    605  HE  ARG X  42      79.295  66.510  50.091  1.00  0.00      PROA  
ATOM    606  CZ  ARG X  42      78.790  64.957  51.053  1.00  0.00      PROA  
ATOM    607  NH1 ARG X  42      78.744  64.240  52.162  1.00  0.00      PROA  
ATOM    608 HH11 ARG X  42      79.277  64.508  52.964  1.00  0.00      PROA  
ATOM    609 HH12 ARG X  42      78.699  63.257  51.981  1.00  0.00      PROA  
ATOM    610  NH2 ARG X  42      78.610  64.324  49.911  1.00  0.00      PROA  
ATOM    611 HH21 ARG X  42      79.024  64.789  49.129  1.00  0.00      PROA  
ATOM    612 HH22 ARG X  42      78.616  63.328  49.827  1.00  0.00      PROA  
ATOM    613  C   ARG X  42      78.869  70.090  55.195  1.00  0.00      PROA  
ATOM    614  O   ARG X  42      78.588  69.391  56.144  1.00  0.00      PROA  
ATOM    615  N   GLU X  43      79.305  71.377  55.340  1.00  0.00      PROA  
ATOM    616  HN  GLU X  43      79.505  71.922  54.529  1.00  0.00      PROA  
ATOM    617  CA  GLU X  43      79.481  72.082  56.649  1.00  0.00      PROA  
ATOM    618  HA  GLU X  43      80.049  71.465  57.329  1.00  0.00      PROA  
ATOM    619  CB  GLU X  43      80.040  73.494  56.618  1.00  0.00      PROA  
ATOM    620  HB1 GLU X  43      80.122  73.772  57.691  1.00  0.00      PROA  
ATOM    621  HB2 GLU X  43      79.232  74.115  56.178  1.00  0.00      PROA  
ATOM    622  CG  GLU X  43      81.377  73.691  55.939  1.00  0.00      PROA  
ATOM    623  HG1 GLU X  43      81.278  73.509  54.849  1.00  0.00      PROA  
ATOM    624  HG2 GLU X  43      82.015  72.877  56.344  1.00  0.00      PROA  
ATOM    625  CD  GLU X  43      82.143  74.932  56.202  1.00  0.00      PROA  
ATOM    626  OE1 GLU X  43      82.147  75.808  55.308  1.00  0.00      PROA  
ATOM    627  OE2 GLU X  43      82.783  74.987  57.282  1.00  0.00      PROA  
ATOM    628  C   GLU X  43      78.196  72.122  57.528  1.00  0.00      PROA  
ATOM    629  O   GLU X  43      78.113  71.648  58.700  1.00  0.00      PROA  
ATOM    630  N   ARG X  44      77.133  72.713  56.921  1.00  0.00      PROA  
ATOM    631  HN  ARG X  44      77.227  73.240  56.081  1.00  0.00      PROA  
ATOM    632  CA  ARG X  44      75.813  72.881  57.484  1.00  0.00      PROA  
ATOM    633  HA  ARG X  44      75.935  73.576  58.300  1.00  0.00      PROA  
ATOM    634  CB  ARG X  44      74.872  73.621  56.524  1.00  0.00      PROA  
ATOM    635  HB1 ARG X  44      73.800  73.472  56.778  1.00  0.00      PROA  
ATOM    636  HB2 ARG X  44      74.926  73.158  55.515  1.00  0.00      PROA  
ATOM    637  CG  ARG X  44      75.160  75.090  56.383  1.00  0.00      PROA  
ATOM    638  HG1 ARG X  44      74.663  75.516  55.486  1.00  0.00      PROA  
ATOM    639  HG2 ARG X  44      76.259  75.234  56.301  1.00  0.00      PROA  
ATOM    640  CD  ARG X  44      74.676  76.014  57.499  1.00  0.00      PROA  
ATOM    641  HD1 ARG X  44      75.145  75.587  58.411  1.00  0.00      PROA  
ATOM    642  HD2 ARG X  44      73.577  75.895  57.609  1.00  0.00      PROA  
ATOM    643  NE  ARG X  44      74.994  77.477  57.228  1.00  0.00      PROA  
ATOM    644  HE  ARG X  44      75.424  77.717  56.358  1.00  0.00      PROA  
ATOM    645  CZ  ARG X  44      74.744  78.494  58.092  1.00  0.00      PROA  
ATOM    646  NH1 ARG X  44      74.272  78.319  59.286  1.00  0.00      PROA  
ATOM    647 HH11 ARG X  44      73.922  77.423  59.560  1.00  0.00      PROA  
ATOM    648 HH12 ARG X  44      74.354  79.128  59.867  1.00  0.00      PROA  
ATOM    649  NH2 ARG X  44      75.021  79.777  57.790  1.00  0.00      PROA  
ATOM    650 HH21 ARG X  44      75.088  80.026  56.823  1.00  0.00      PROA  
ATOM    651 HH22 ARG X  44      74.842  80.477  58.480  1.00  0.00      PROA  
ATOM    652  C   ARG X  44      75.047  71.697  58.083  1.00  0.00      PROA  
ATOM    653  O   ARG X  44      74.624  71.734  59.199  1.00  0.00      PROA  
ATOM    654  N   PHE X  45      75.088  70.606  57.302  1.00  0.00      PROA  
ATOM    655  HN  PHE X  45      75.626  70.688  56.466  1.00  0.00      PROA  
ATOM    656  CA  PHE X  45      74.537  69.348  57.555  1.00  0.00      PROA  
ATOM    657  HA  PHE X  45      73.681  69.525  58.190  1.00  0.00      PROA  
ATOM    658  CB  PHE X  45      74.051  68.709  56.172  1.00  0.00      PROA  
ATOM    659  HB1 PHE X  45      74.089  67.600  56.196  1.00  0.00      PROA  
ATOM    660  HB2 PHE X  45      74.727  68.882  55.307  1.00  0.00      PROA  
ATOM    661  CG  PHE X  45      72.644  69.214  56.004  1.00  0.00      PROA  
ATOM    662  CD1 PHE X  45      71.542  68.353  56.406  1.00  0.00      PROA  
ATOM    663  HD1 PHE X  45      71.825  67.374  56.761  1.00  0.00      PROA  
ATOM    664  CE1 PHE X  45      70.212  68.718  56.188  1.00  0.00      PROA  
ATOM    665  HE1 PHE X  45      69.430  67.987  56.333  1.00  0.00      PROA  
ATOM    666  CZ  PHE X  45      69.979  69.943  55.598  1.00  0.00      PROA  
ATOM    667  HZ  PHE X  45      68.942  70.192  55.428  1.00  0.00      PROA  
ATOM    668  CD2 PHE X  45      72.362  70.463  55.394  1.00  0.00      PROA  
ATOM    669  HD2 PHE X  45      73.182  71.082  55.063  1.00  0.00      PROA  
ATOM    670  CE2 PHE X  45      70.996  70.783  55.174  1.00  0.00      PROA  
ATOM    671  HE2 PHE X  45      70.748  71.702  54.662  1.00  0.00      PROA  
ATOM    672  C   PHE X  45      75.384  68.394  58.438  1.00  0.00      PROA  
ATOM    673  O   PHE X  45      74.980  67.362  58.902  1.00  0.00      PROA  
ATOM    674  N   SER X  46      76.689  68.740  58.682  1.00  0.00      PROA  
ATOM    675  HN  SER X  46      77.041  69.467  58.100  1.00  0.00      PROA  
ATOM    676  CA  SER X  46      77.605  67.879  59.418  1.00  0.00      PROA  
ATOM    677  HA  SER X  46      77.703  66.938  58.895  1.00  0.00      PROA  
ATOM    678  CB  SER X  46      79.075  68.402  59.472  1.00  0.00      PROA  
ATOM    679  HB1 SER X  46      79.709  67.922  60.247  1.00  0.00      PROA  
ATOM    680  HB2 SER X  46      78.958  69.487  59.689  1.00  0.00      PROA  
ATOM    681  OG  SER X  46      79.793  68.130  58.292  1.00  0.00      PROA  
ATOM    682  HG1 SER X  46      79.284  68.426  57.534  1.00  0.00      PROA  
ATOM    683  C   SER X  46      77.181  67.375  60.880  1.00  0.00      PROA  
ATOM    684  O   SER X  46      77.016  66.168  61.071  1.00  0.00      PROA  
ATOM    685  N   PRO X  47      76.833  68.202  61.850  1.00  0.00      PROA  
ATOM    686  CD  PRO X  47      76.568  69.659  61.723  1.00  0.00      PROA  
ATOM    687  HD1 PRO X  47      75.719  69.870  61.038  1.00  0.00      PROA  
ATOM    688  HD2 PRO X  47      77.521  70.123  61.387  1.00  0.00      PROA  
ATOM    689  CA  PRO X  47      76.588  67.739  63.288  1.00  0.00      PROA  
ATOM    690  HA  PRO X  47      77.351  67.034  63.585  1.00  0.00      PROA  
ATOM    691  CB  PRO X  47      76.733  69.074  64.047  1.00  0.00      PROA  
ATOM    692  HB1 PRO X  47      77.844  69.105  64.081  1.00  0.00      PROA  
ATOM    693  HB2 PRO X  47      76.277  69.022  65.058  1.00  0.00      PROA  
ATOM    694  CG  PRO X  47      76.122  70.108  63.120  1.00  0.00      PROA  
ATOM    695  HG1 PRO X  47      75.016  70.200  63.189  1.00  0.00      PROA  
ATOM    696  HG2 PRO X  47      76.524  71.101  63.411  1.00  0.00      PROA  
ATOM    697  C   PRO X  47      75.294  67.074  63.627  1.00  0.00      PROA  
ATOM    698  O   PRO X  47      74.842  67.030  64.772  1.00  0.00      PROA  
ATOM    699  N   PHE X  48      74.616  66.587  62.669  1.00  0.00      PROA  
ATOM    700  HN  PHE X  48      75.083  66.619  61.789  1.00  0.00      PROA  
ATOM    701  CA  PHE X  48      73.336  65.885  62.787  1.00  0.00      PROA  
ATOM    702  HA  PHE X  48      72.931  66.038  63.777  1.00  0.00      PROA  
ATOM    703  CB  PHE X  48      72.296  66.338  61.711  1.00  0.00      PROA  
ATOM    704  HB1 PHE X  48      71.324  65.923  62.051  1.00  0.00      PROA  
ATOM    705  HB2 PHE X  48      72.523  66.000  60.677  1.00  0.00      PROA  
ATOM    706  CG  PHE X  48      72.065  67.788  61.655  1.00  0.00      PROA  
ATOM    707  CD1 PHE X  48      71.818  68.446  62.851  1.00  0.00      PROA  
ATOM    708  HD1 PHE X  48      71.941  67.883  63.765  1.00  0.00      PROA  
ATOM    709  CE1 PHE X  48      71.535  69.837  62.899  1.00  0.00      PROA  
ATOM    710  HE1 PHE X  48      71.349  70.210  63.895  1.00  0.00      PROA  
ATOM    711  CZ  PHE X  48      71.225  70.524  61.702  1.00  0.00      PROA  
ATOM    712  HZ  PHE X  48      70.970  71.572  61.755  1.00  0.00      PROA  
ATOM    713  CD2 PHE X  48      71.813  68.504  60.521  1.00  0.00      PROA  
ATOM    714  HD2 PHE X  48      71.887  68.072  59.534  1.00  0.00      PROA  
ATOM    715  CE2 PHE X  48      71.472  69.836  60.540  1.00  0.00      PROA  
ATOM    716  HE2 PHE X  48      71.254  70.331  59.605  1.00  0.00      PROA  
ATOM    717  C   PHE X  48      73.554  64.407  62.622  1.00  0.00      PROA  
ATOM    718  O   PHE X  48      72.866  63.567  63.196  1.00  0.00      PROA  
ATOM    719  N   GLY X  49      74.644  64.037  61.870  1.00  0.00      PROA  
ATOM    720  HN  GLY X  49      75.237  64.698  61.418  1.00  0.00      PROA  
ATOM    721  CA  GLY X  49      74.785  62.569  61.588  1.00  0.00      PROA  
ATOM    722  HA1 GLY X  49      73.843  62.169  61.244  1.00  0.00      PROA  
ATOM    723  HA2 GLY X  49      75.256  62.042  62.406  1.00  0.00      PROA  
ATOM    724  C   GLY X  49      75.780  62.424  60.483  1.00  0.00      PROA  
ATOM    725  O   GLY X  49      76.589  63.298  60.209  1.00  0.00      PROA  
ATOM    726  N   ASP X  50      75.739  61.260  59.863  1.00  0.00      PROA  
ATOM    727  HN  ASP X  50      75.097  60.532  60.094  1.00  0.00      PROA  
ATOM    728  CA  ASP X  50      76.632  60.973  58.786  1.00  0.00      PROA  
ATOM    729  HA  ASP X  50      77.537  61.556  58.873  1.00  0.00      PROA  
ATOM    730  CB  ASP X  50      76.990  59.472  58.819  1.00  0.00      PROA  
ATOM    731  HB1 ASP X  50      77.686  59.139  58.021  1.00  0.00      PROA  
ATOM    732  HB2 ASP X  50      76.128  58.777  58.720  1.00  0.00      PROA  
ATOM    733  CG  ASP X  50      77.761  59.202  60.145  1.00  0.00      PROA  
ATOM    734  OD1 ASP X  50      78.432  60.080  60.750  1.00  0.00      PROA  
ATOM    735  OD2 ASP X  50      77.722  58.039  60.608  1.00  0.00      PROA  
ATOM    736  C   ASP X  50      76.006  61.242  57.416  1.00  0.00      PROA  
ATOM    737  O   ASP X  50      74.950  60.718  56.998  1.00  0.00      PROA  
ATOM    738  N   ILE X  51      76.619  62.191  56.682  1.00  0.00      PROA  
ATOM    739  HN  ILE X  51      77.436  62.657  57.015  1.00  0.00      PROA  
ATOM    740  CA  ILE X  51      76.217  62.524  55.346  1.00  0.00      PROA  
ATOM    741  HA  ILE X  51      75.140  62.566  55.423  1.00  0.00      PROA  
ATOM    742  CB  ILE X  51      76.535  63.931  54.970  1.00  0.00      PROA  
ATOM    743  HB  ILE X  51      77.632  63.833  54.835  1.00  0.00      PROA  
ATOM    744  CG2 ILE X  51      75.737  64.217  53.709  1.00  0.00      PROA  
ATOM    745 HG21 ILE X  51      74.641  64.153  53.878  1.00  0.00      PROA  
ATOM    746 HG22 ILE X  51      75.846  63.470  52.895  1.00  0.00      PROA  
ATOM    747 HG23 ILE X  51      75.845  65.259  53.337  1.00  0.00      PROA  
ATOM    748  CG1 ILE X  51      76.296  64.969  56.059  1.00  0.00      PROA  
ATOM    749 HG11 ILE X  51      76.590  64.649  57.082  1.00  0.00      PROA  
ATOM    750 HG12 ILE X  51      75.209  65.192  56.108  1.00  0.00      PROA  
ATOM    751  CD  ILE X  51      76.882  66.307  55.708  1.00  0.00      PROA  
ATOM    752  HD1 ILE X  51      76.564  67.100  56.420  1.00  0.00      PROA  
ATOM    753  HD2 ILE X  51      76.569  66.743  54.735  1.00  0.00      PROA  
ATOM    754  HD3 ILE X  51      77.980  66.367  55.861  1.00  0.00      PROA  
ATOM    755  C   ILE X  51      76.689  61.504  54.322  1.00  0.00      PROA  
ATOM    756  O   ILE X  51      77.822  61.440  53.944  1.00  0.00      PROA  
ATOM    757  N   GLN X  52      75.754  60.658  53.825  1.00  0.00      PROA  
ATOM    758  HN  GLN X  52      74.816  60.720  54.159  1.00  0.00      PROA  
ATOM    759  CA  GLN X  52      75.956  59.673  52.752  1.00  0.00      PROA  
ATOM    760  HA  GLN X  52      76.994  59.376  52.753  1.00  0.00      PROA  
ATOM    761  CB  GLN X  52      74.973  58.449  52.980  1.00  0.00      PROA  
ATOM    762  HB1 GLN X  52      75.156  57.715  52.166  1.00  0.00      PROA  
ATOM    763  HB2 GLN X  52      73.907  58.761  52.988  1.00  0.00      PROA  
ATOM    764  CG  GLN X  52      75.361  57.598  54.304  1.00  0.00      PROA  
ATOM    765  HG1 GLN X  52      74.755  56.674  54.194  1.00  0.00      PROA  
ATOM    766  HG2 GLN X  52      75.026  58.209  55.170  1.00  0.00      PROA  
ATOM    767  CD  GLN X  52      76.759  57.133  54.648  1.00  0.00      PROA  
ATOM    768  OE1 GLN X  52      77.209  56.025  54.315  1.00  0.00      PROA  
ATOM    769  NE2 GLN X  52      77.533  58.040  55.379  1.00  0.00      PROA  
ATOM    770 HE21 GLN X  52      78.485  57.793  55.560  1.00  0.00      PROA  
ATOM    771 HE22 GLN X  52      77.206  58.984  55.426  1.00  0.00      PROA  
ATOM    772  C   GLN X  52      75.887  60.213  51.318  1.00  0.00      PROA  
ATOM    773  O   GLN X  52      76.719  59.869  50.499  1.00  0.00      PROA  
ATOM    774  N   ASP X  53      74.886  61.095  51.053  1.00  0.00      PROA  
ATOM    775  HN  ASP X  53      74.137  61.367  51.653  1.00  0.00      PROA  
ATOM    776  CA  ASP X  53      74.951  61.866  49.753  1.00  0.00      PROA  
ATOM    777  HA  ASP X  53      76.006  61.862  49.521  1.00  0.00      PROA  
ATOM    778  CB  ASP X  53      74.115  61.107  48.681  1.00  0.00      PROA  
ATOM    779  HB1 ASP X  53      73.077  60.925  49.030  1.00  0.00      PROA  
ATOM    780  HB2 ASP X  53      74.562  60.105  48.506  1.00  0.00      PROA  
ATOM    781  CG  ASP X  53      74.033  61.730  47.254  1.00  0.00      PROA  
ATOM    782  OD1 ASP X  53      72.959  61.661  46.590  1.00  0.00      PROA  
ATOM    783  OD2 ASP X  53      75.124  62.275  46.820  1.00  0.00      PROA  
ATOM    784  C   ASP X  53      74.540  63.314  49.955  1.00  0.00      PROA  
ATOM    785  O   ASP X  53      73.830  63.684  50.901  1.00  0.00      PROA  
ATOM    786  N   ILE X  54      75.091  64.200  49.126  1.00  0.00      PROA  
ATOM    787  HN  ILE X  54      75.684  63.771  48.449  1.00  0.00      PROA  
ATOM    788  CA  ILE X  54      74.685  65.575  48.902  1.00  0.00      PROA  
ATOM    789  HA  ILE X  54      73.652  65.622  49.218  1.00  0.00      PROA  
ATOM    790  CB  ILE X  54      75.521  66.740  49.439  1.00  0.00      PROA  
ATOM    791  HB  ILE X  54      76.526  66.571  48.997  1.00  0.00      PROA  
ATOM    792  CG2 ILE X  54      74.889  68.111  48.944  1.00  0.00      PROA  
ATOM    793 HG21 ILE X  54      75.035  68.196  47.846  1.00  0.00      PROA  
ATOM    794 HG22 ILE X  54      75.338  68.997  49.440  1.00  0.00      PROA  
ATOM    795 HG23 ILE X  54      73.790  68.177  49.092  1.00  0.00      PROA  
ATOM    796  CG1 ILE X  54      75.715  66.779  50.946  1.00  0.00      PROA  
ATOM    797 HG11 ILE X  54      76.359  65.927  51.254  1.00  0.00      PROA  
ATOM    798 HG12 ILE X  54      74.749  66.641  51.476  1.00  0.00      PROA  
ATOM    799  CD  ILE X  54      76.322  68.007  51.468  1.00  0.00      PROA  
ATOM    800  HD1 ILE X  54      76.889  67.756  52.391  1.00  0.00      PROA  
ATOM    801  HD2 ILE X  54      75.618  68.845  51.656  1.00  0.00      PROA  
ATOM    802  HD3 ILE X  54      77.092  68.413  50.777  1.00  0.00      PROA  
ATOM    803  C   ILE X  54      74.528  65.754  47.434  1.00  0.00      PROA  
ATOM    804  O   ILE X  54      75.587  65.720  46.697  1.00  0.00      PROA  
ATOM    805  N   TRP X  55      73.290  65.884  46.828  1.00  0.00      PROA  
ATOM    806  HN  TRP X  55      72.428  65.792  47.321  1.00  0.00      PROA  
ATOM    807  CA  TRP X  55      73.158  65.904  45.444  1.00  0.00      PROA  
ATOM    808  HA  TRP X  55      74.134  66.001  44.992  1.00  0.00      PROA  
ATOM    809  CB  TRP X  55      72.497  64.642  44.875  1.00  0.00      PROA  
ATOM    810  HB1 TRP X  55      71.540  64.510  45.424  1.00  0.00      PROA  
ATOM    811  HB2 TRP X  55      73.232  63.856  45.152  1.00  0.00      PROA  
ATOM    812  CG  TRP X  55      72.272  64.600  43.356  1.00  0.00      PROA  
ATOM    813  CD1 TRP X  55      70.979  64.539  42.749  1.00  0.00      PROA  
ATOM    814  HD1 TRP X  55      70.077  64.684  43.326  1.00  0.00      PROA  
ATOM    815  NE1 TRP X  55      71.183  64.371  41.440  1.00  0.00      PROA  
ATOM    816  HE1 TRP X  55      70.524  64.149  40.756  1.00  0.00      PROA  
ATOM    817  CE2 TRP X  55      72.511  64.373  41.138  1.00  0.00      PROA  
ATOM    818  CD2 TRP X  55      73.235  64.491  42.349  1.00  0.00      PROA  
ATOM    819  CE3 TRP X  55      74.607  64.465  42.305  1.00  0.00      PROA  
ATOM    820  HE3 TRP X  55      75.252  64.656  43.150  1.00  0.00      PROA  
ATOM    821  CZ3 TRP X  55      75.295  64.413  41.081  1.00  0.00      PROA  
ATOM    822  HZ3 TRP X  55      76.372  64.483  41.092  1.00  0.00      PROA  
ATOM    823  CZ2 TRP X  55      73.117  64.125  39.951  1.00  0.00      PROA  
ATOM    824  HZ2 TRP X  55      72.571  64.157  39.020  1.00  0.00      PROA  
ATOM    825  CH2 TRP X  55      74.503  64.168  39.907  1.00  0.00      PROA  
ATOM    826  HH2 TRP X  55      74.903  63.968  38.923  1.00  0.00      PROA  
ATOM    827  C   TRP X  55      72.397  67.191  45.182  1.00  0.00      PROA  
ATOM    828  O   TRP X  55      71.185  67.246  45.392  1.00  0.00      PROA  
ATOM    829  N   VAL X  56      73.035  68.217  44.621  1.00  0.00      PROA  
ATOM    830  HN  VAL X  56      74.026  68.139  44.542  1.00  0.00      PROA  
ATOM    831  CA  VAL X  56      72.362  69.348  44.105  1.00  0.00      PROA  
ATOM    832  HA  VAL X  56      71.480  69.680  44.633  1.00  0.00      PROA  
ATOM    833  CB  VAL X  56      73.364  70.431  44.043  1.00  0.00      PROA  
ATOM    834  HB  VAL X  56      74.190  70.116  43.370  1.00  0.00      PROA  
ATOM    835  CG1 VAL X  56      72.813  71.755  43.426  1.00  0.00      PROA  
ATOM    836 HG11 VAL X  56      73.541  72.587  43.531  1.00  0.00      PROA  
ATOM    837 HG12 VAL X  56      71.902  72.034  43.998  1.00  0.00      PROA  
ATOM    838 HG13 VAL X  56      72.515  71.660  42.360  1.00  0.00      PROA  
ATOM    839  CG2 VAL X  56      74.047  70.743  45.337  1.00  0.00      PROA  
ATOM    840 HG21 VAL X  56      73.414  71.141  46.159  1.00  0.00      PROA  
ATOM    841 HG22 VAL X  56      74.766  71.562  45.123  1.00  0.00      PROA  
ATOM    842 HG23 VAL X  56      74.606  69.875  45.747  1.00  0.00      PROA  
ATOM    843  C   VAL X  56      71.900  69.051  42.648  1.00  0.00      PROA  
ATOM    844  O   VAL X  56      72.568  68.504  41.793  1.00  0.00      PROA  
ATOM    845  N   VAL X  57      70.655  69.390  42.291  1.00  0.00      PROA  
ATOM    846  HN  VAL X  57      70.009  69.769  42.949  1.00  0.00      PROA  
ATOM    847  CA  VAL X  57      70.146  69.166  40.936  1.00  0.00      PROA  
ATOM    848  HA  VAL X  57      70.467  68.199  40.577  1.00  0.00      PROA  
ATOM    849  CB  VAL X  57      68.615  69.157  40.925  1.00  0.00      PROA  
ATOM    850  HB  VAL X  57      68.232  70.082  41.408  1.00  0.00      PROA  
ATOM    851  CG1 VAL X  57      68.122  69.124  39.459  1.00  0.00      PROA  
ATOM    852 HG11 VAL X  57      68.292  70.163  39.106  1.00  0.00      PROA  
ATOM    853 HG12 VAL X  57      67.014  69.037  39.440  1.00  0.00      PROA  
ATOM    854 HG13 VAL X  57      68.653  68.374  38.835  1.00  0.00      PROA  
ATOM    855  CG2 VAL X  57      68.053  67.898  41.572  1.00  0.00      PROA  
ATOM    856 HG21 VAL X  57      68.237  67.947  42.667  1.00  0.00      PROA  
ATOM    857 HG22 VAL X  57      68.490  66.941  41.214  1.00  0.00      PROA  
ATOM    858 HG23 VAL X  57      66.947  67.802  41.519  1.00  0.00      PROA  
ATOM    859  C   VAL X  57      70.682  70.121  39.936  1.00  0.00      PROA  
ATOM    860  O   VAL X  57      70.590  71.372  40.061  1.00  0.00      PROA  
ATOM    861  N   ARG X  58      71.336  69.555  38.908  1.00  0.00      PROA  
ATOM    862  HN  ARG X  58      71.300  68.568  38.778  1.00  0.00      PROA  
ATOM    863  CA  ARG X  58      71.981  70.324  37.873  1.00  0.00      PROA  
ATOM    864  HA  ARG X  58      71.794  71.383  37.977  1.00  0.00      PROA  
ATOM    865  CB  ARG X  58      73.483  70.147  37.818  1.00  0.00      PROA  
ATOM    866  HB1 ARG X  58      73.830  70.657  36.894  1.00  0.00      PROA  
ATOM    867  HB2 ARG X  58      73.681  69.059  37.720  1.00  0.00      PROA  
ATOM    868  CG  ARG X  58      74.172  70.741  39.033  1.00  0.00      PROA  
ATOM    869  HG1 ARG X  58      73.808  70.252  39.962  1.00  0.00      PROA  
ATOM    870  HG2 ARG X  58      74.091  71.846  39.124  1.00  0.00      PROA  
ATOM    871  CD  ARG X  58      75.679  70.487  39.099  1.00  0.00      PROA  
ATOM    872  HD1 ARG X  58      76.204  71.063  38.306  1.00  0.00      PROA  
ATOM    873  HD2 ARG X  58      75.943  69.409  39.046  1.00  0.00      PROA  
ATOM    874  NE  ARG X  58      76.184  70.979  40.446  1.00  0.00      PROA  
ATOM    875  HE  ARG X  58      76.485  71.928  40.528  1.00  0.00      PROA  
ATOM    876  CZ  ARG X  58      76.361  70.263  41.528  1.00  0.00      PROA  
ATOM    877  NH1 ARG X  58      75.829  69.076  41.698  1.00  0.00      PROA  
ATOM    878 HH11 ARG X  58      75.895  68.624  42.587  1.00  0.00      PROA  
ATOM    879 HH12 ARG X  58      75.199  68.730  41.002  1.00  0.00      PROA  
ATOM    880  NH2 ARG X  58      77.101  70.820  42.504  1.00  0.00      PROA  
ATOM    881 HH21 ARG X  58      77.469  71.747  42.422  1.00  0.00      PROA  
ATOM    882 HH22 ARG X  58      77.339  70.352  43.354  1.00  0.00      PROA  
ATOM    883  C   ARG X  58      71.361  69.921  36.502  1.00  0.00      PROA  
ATOM    884  O   ARG X  58      70.803  68.846  36.305  1.00  0.00      PROA  
ATOM    885  N   ASP X  59      71.418  70.900  35.602  1.00  0.00      PROA  
ATOM    886  HN  ASP X  59      71.769  71.772  35.933  1.00  0.00      PROA  
ATOM    887  CA  ASP X  59      71.078  70.666  34.194  1.00  0.00      PROA  
ATOM    888  HA  ASP X  59      70.046  70.348  34.157  1.00  0.00      PROA  
ATOM    889  CB  ASP X  59      70.896  72.068  33.560  1.00  0.00      PROA  
ATOM    890  HB1 ASP X  59      71.720  72.794  33.724  1.00  0.00      PROA  
ATOM    891  HB2 ASP X  59      69.962  72.541  33.933  1.00  0.00      PROA  
ATOM    892  CG  ASP X  59      70.713  72.006  31.972  1.00  0.00      PROA  
ATOM    893  OD1 ASP X  59      71.250  72.950  31.284  1.00  0.00      PROA  
ATOM    894  OD2 ASP X  59      69.853  71.220  31.525  1.00  0.00      PROA  
ATOM    895  C   ASP X  59      71.883  69.672  33.436  1.00  0.00      PROA  
ATOM    896  O   ASP X  59      73.065  69.504  33.597  1.00  0.00      PROA  
ATOM    897  N   LYS X  60      71.287  68.888  32.486  1.00  0.00      PROA  
ATOM    898  HN  LYS X  60      70.306  68.940  32.322  1.00  0.00      PROA  
ATOM    899  CA  LYS X  60      72.035  68.032  31.659  1.00  0.00      PROA  
ATOM    900  HA  LYS X  60      72.848  67.526  32.159  1.00  0.00      PROA  
ATOM    901  CB  LYS X  60      71.036  66.869  31.320  1.00  0.00      PROA  
ATOM    902  HB1 LYS X  60      71.652  66.215  30.665  1.00  0.00      PROA  
ATOM    903  HB2 LYS X  60      70.065  67.104  30.834  1.00  0.00      PROA  
ATOM    904  CG  LYS X  60      70.740  65.905  32.498  1.00  0.00      PROA  
ATOM    905  HG1 LYS X  60      71.682  65.626  33.017  1.00  0.00      PROA  
ATOM    906  HG2 LYS X  60      70.224  65.155  31.860  1.00  0.00      PROA  
ATOM    907  CD  LYS X  60      69.629  66.405  33.412  1.00  0.00      PROA  
ATOM    908  HD1 LYS X  60      68.939  67.011  32.786  1.00  0.00      PROA  
ATOM    909  HD2 LYS X  60      70.081  67.085  34.165  1.00  0.00      PROA  
ATOM    910  CE  LYS X  60      68.823  65.278  34.079  1.00  0.00      PROA  
ATOM    911  HE1 LYS X  60      69.495  64.822  34.837  1.00  0.00      PROA  
ATOM    912  HE2 LYS X  60      68.553  64.464  33.373  1.00  0.00      PROA  
ATOM    913  NZ  LYS X  60      67.565  65.740  34.829  1.00  0.00      PROA  
ATOM    914  HZ1 LYS X  60      66.891  66.083  34.116  1.00  0.00      PROA  
ATOM    915  HZ2 LYS X  60      67.777  66.661  35.262  1.00  0.00      PROA  
ATOM    916  HZ3 LYS X  60      67.183  65.049  35.507  1.00  0.00      PROA  
ATOM    917  C   LYS X  60      72.604  68.646  30.505  1.00  0.00      PROA  
ATOM    918  O   LYS X  60      73.500  68.081  29.889  1.00  0.00      PROA  
ATOM    919  N   HSD X  61      72.205  69.863  30.169  1.00  0.00      PROA  
ATOM    920  HN  HSD X  61      71.527  70.327  30.737  1.00  0.00      PROA  
ATOM    921  CA  HSD X  61      72.853  70.596  29.056  1.00  0.00      PROA  
ATOM    922  HA  HSD X  61      73.372  70.001  28.319  1.00  0.00      PROA  
ATOM    923  CB  HSD X  61      71.714  71.297  28.311  1.00  0.00      PROA  
ATOM    924  HB1 HSD X  61      72.073  71.826  27.404  1.00  0.00      PROA  
ATOM    925  HB2 HSD X  61      71.335  72.081  29.002  1.00  0.00      PROA  
ATOM    926  ND1 HSD X  61      70.650  69.826  26.510  1.00  0.00      PROA  
ATOM    927  HD1 HSD X  61      71.344  69.850  25.789  1.00  0.00      PROA  
ATOM    928  CG  HSD X  61      70.622  70.365  27.775  1.00  0.00      PROA  
ATOM    929  CE1 HSD X  61      69.393  69.269  26.275  1.00  0.00      PROA  
ATOM    930  HE1 HSD X  61      69.218  68.809  25.303  1.00  0.00      PROA  
ATOM    931  NE2 HSD X  61      68.600  69.430  27.307  1.00  0.00      PROA  
ATOM    932  CD2 HSD X  61      69.352  70.050  28.286  1.00  0.00      PROA  
ATOM    933  HD2 HSD X  61      69.008  70.177  29.306  1.00  0.00      PROA  
ATOM    934  C   HSD X  61      73.918  71.643  29.477  1.00  0.00      PROA  
ATOM    935  O   HSD X  61      75.081  71.604  29.119  1.00  0.00      PROA  
ATOM    936  N   THR X  62      73.631  72.573  30.390  1.00  0.00      PROA  
ATOM    937  HN  THR X  62      72.683  72.660  30.685  1.00  0.00      PROA  
ATOM    938  CA  THR X  62      74.638  73.604  30.749  1.00  0.00      PROA  
ATOM    939  HA  THR X  62      75.406  73.728  30.001  1.00  0.00      PROA  
ATOM    940  CB  THR X  62      74.013  74.944  31.001  1.00  0.00      PROA  
ATOM    941  HB  THR X  62      74.770  75.686  31.332  1.00  0.00      PROA  
ATOM    942  OG1 THR X  62      72.947  74.885  31.933  1.00  0.00      PROA  
ATOM    943  HG1 THR X  62      72.308  74.209  31.697  1.00  0.00      PROA  
ATOM    944  CG2 THR X  62      73.345  75.497  29.755  1.00  0.00      PROA  
ATOM    945 HG21 THR X  62      72.761  76.394  30.054  1.00  0.00      PROA  
ATOM    946 HG22 THR X  62      72.784  74.604  29.406  1.00  0.00      PROA  
ATOM    947 HG23 THR X  62      74.029  75.922  28.989  1.00  0.00      PROA  
ATOM    948  C   THR X  62      75.387  73.380  31.997  1.00  0.00      PROA  
ATOM    949  O   THR X  62      76.437  73.981  32.278  1.00  0.00      PROA  
ATOM    950  N   LYS X  63      74.945  72.479  32.805  1.00  0.00      PROA  
ATOM    951  HN  LYS X  63      74.289  71.794  32.498  1.00  0.00      PROA  
ATOM    952  CA  LYS X  63      75.526  72.351  34.131  1.00  0.00      PROA  
ATOM    953  HA  LYS X  63      75.004  71.557  34.643  1.00  0.00      PROA  
ATOM    954  CB  LYS X  63      76.982  71.794  34.227  1.00  0.00      PROA  
ATOM    955  HB1 LYS X  63      77.269  71.831  35.300  1.00  0.00      PROA  
ATOM    956  HB2 LYS X  63      77.702  72.525  33.802  1.00  0.00      PROA  
ATOM    957  CG  LYS X  63      77.211  70.374  33.751  1.00  0.00      PROA  
ATOM    958  HG1 LYS X  63      76.885  70.325  32.690  1.00  0.00      PROA  
ATOM    959  HG2 LYS X  63      76.538  69.618  34.208  1.00  0.00      PROA  
ATOM    960  CD  LYS X  63      78.696  69.946  33.863  1.00  0.00      PROA  
ATOM    961  HD1 LYS X  63      78.792  69.695  34.941  1.00  0.00      PROA  
ATOM    962  HD2 LYS X  63      79.333  70.848  33.751  1.00  0.00      PROA  
ATOM    963  CE  LYS X  63      79.243  68.769  33.008  1.00  0.00      PROA  
ATOM    964  HE1 LYS X  63      78.522  67.939  32.849  1.00  0.00      PROA  
ATOM    965  HE2 LYS X  63      80.220  68.381  33.367  1.00  0.00      PROA  
ATOM    966  NZ  LYS X  63      79.526  69.325  31.672  1.00  0.00      PROA  
ATOM    967  HZ1 LYS X  63      78.658  69.245  31.104  1.00  0.00      PROA  
ATOM    968  HZ2 LYS X  63      80.349  68.854  31.246  1.00  0.00      PROA  
ATOM    969  HZ3 LYS X  63      79.796  70.329  31.664  1.00  0.00      PROA  
ATOM    970  C   LYS X  63      75.211  73.506  35.128  1.00  0.00      PROA  
ATOM    971  O   LYS X  63      75.911  73.660  36.136  1.00  0.00      PROA  
ATOM    972  N   GLU X  64      74.102  74.304  34.974  1.00  0.00      PROA  
ATOM    973  HN  GLU X  64      73.523  74.379  34.166  1.00  0.00      PROA  
ATOM    974  CA  GLU X  64      73.637  75.187  35.988  1.00  0.00      PROA  
ATOM    975  HA  GLU X  64      74.440  75.508  36.635  1.00  0.00      PROA  
ATOM    976  CB  GLU X  64      72.886  76.364  35.374  1.00  0.00      PROA  
ATOM    977  HB1 GLU X  64      72.471  76.971  36.206  1.00  0.00      PROA  
ATOM    978  HB2 GLU X  64      72.005  76.034  34.784  1.00  0.00      PROA  
ATOM    979  CG  GLU X  64      73.819  77.155  34.447  1.00  0.00      PROA  
ATOM    980  HG1 GLU X  64      73.948  76.635  33.474  1.00  0.00      PROA  
ATOM    981  HG2 GLU X  64      74.781  77.437  34.926  1.00  0.00      PROA  
ATOM    982  CD  GLU X  64      73.123  78.430  34.144  1.00  0.00      PROA  
ATOM    983  OE1 GLU X  64      72.892  79.336  34.997  1.00  0.00      PROA  
ATOM    984  OE2 GLU X  64      72.689  78.434  32.949  1.00  0.00      PROA  
ATOM    985  C   GLU X  64      72.695  74.442  36.882  1.00  0.00      PROA  
ATOM    986  O   GLU X  64      72.007  73.525  36.448  1.00  0.00      PROA  
ATOM    987  N   SER X  65      72.835  74.727  38.185  1.00  0.00      PROA  
ATOM    988  HN  SER X  65      73.652  75.253  38.409  1.00  0.00      PROA  
ATOM    989  CA  SER X  65      71.911  74.493  39.263  1.00  0.00      PROA  
ATOM    990  HA  SER X  65      72.056  73.483  39.616  1.00  0.00      PROA  
ATOM    991  CB  SER X  65      72.503  75.159  40.598  1.00  0.00      PROA  
ATOM    992  HB1 SER X  65      72.755  76.240  40.560  1.00  0.00      PROA  
ATOM    993  HB2 SER X  65      73.399  74.596  40.938  1.00  0.00      PROA  
ATOM    994  OG  SER X  65      71.625  75.035  41.697  1.00  0.00      PROA  
ATOM    995  HG1 SER X  65      72.057  75.204  42.538  1.00  0.00      PROA  
ATOM    996  C   SER X  65      70.455  74.671  38.962  1.00  0.00      PROA  
ATOM    997  O   SER X  65      70.092  75.550  38.162  1.00  0.00      PROA  
ATOM    998  N   LYS X  66      69.532  73.764  39.376  1.00  0.00      PROA  
ATOM    999  HN  LYS X  66      69.798  72.894  39.784  1.00  0.00      PROA  
ATOM   1000  CA  LYS X  66      68.114  74.079  39.341  1.00  0.00      PROA  
ATOM   1001  HA  LYS X  66      68.025  74.887  38.630  1.00  0.00      PROA  
ATOM   1002  CB  LYS X  66      67.202  72.878  39.000  1.00  0.00      PROA  
ATOM   1003  HB1 LYS X  66      66.176  73.298  38.936  1.00  0.00      PROA  
ATOM   1004  HB2 LYS X  66      67.338  72.151  39.828  1.00  0.00      PROA  
ATOM   1005  CG  LYS X  66      67.600  72.180  37.645  1.00  0.00      PROA  
ATOM   1006  HG1 LYS X  66      67.046  71.219  37.673  1.00  0.00      PROA  
ATOM   1007  HG2 LYS X  66      68.666  71.879  37.742  1.00  0.00      PROA  
ATOM   1008  CD  LYS X  66      67.311  72.828  36.251  1.00  0.00      PROA  
ATOM   1009  HD1 LYS X  66      67.576  71.996  35.562  1.00  0.00      PROA  
ATOM   1010  HD2 LYS X  66      68.067  73.622  36.073  1.00  0.00      PROA  
ATOM   1011  CE  LYS X  66      65.923  73.439  35.976  1.00  0.00      PROA  
ATOM   1012  HE1 LYS X  66      65.647  74.242  36.691  1.00  0.00      PROA  
ATOM   1013  HE2 LYS X  66      65.113  72.691  36.106  1.00  0.00      PROA  
ATOM   1014  NZ  LYS X  66      65.798  73.999  34.578  1.00  0.00      PROA  
ATOM   1015  HZ1 LYS X  66      66.194  73.403  33.824  1.00  0.00      PROA  
ATOM   1016  HZ2 LYS X  66      66.230  74.945  34.592  1.00  0.00      PROA  
ATOM   1017  HZ3 LYS X  66      64.789  74.178  34.403  1.00  0.00      PROA  
ATOM   1018  C   LYS X  66      67.570  74.693  40.674  1.00  0.00      PROA  
ATOM   1019  O   LYS X  66      66.408  75.037  40.839  1.00  0.00      PROA  
ATOM   1020  N   GLY X  67      68.495  75.001  41.548  1.00  0.00      PROA  
ATOM   1021  HN  GLY X  67      69.429  74.835  41.239  1.00  0.00      PROA  
ATOM   1022  CA  GLY X  67      68.239  75.588  42.923  1.00  0.00      PROA  
ATOM   1023  HA1 GLY X  67      67.887  76.599  42.784  1.00  0.00      PROA  
ATOM   1024  HA2 GLY X  67      69.202  75.817  43.354  1.00  0.00      PROA  
ATOM   1025  C   GLY X  67      67.536  74.766  43.940  1.00  0.00      PROA  
ATOM   1026  O   GLY X  67      66.766  75.153  44.803  1.00  0.00      PROA  
ATOM   1027  N   ILE X  68      67.630  73.437  43.755  1.00  0.00      PROA  
ATOM   1028  HN  ILE X  68      68.230  73.115  43.028  1.00  0.00      PROA  
ATOM   1029  CA  ILE X  68      66.995  72.448  44.717  1.00  0.00      PROA  
ATOM   1030  HA  ILE X  68      66.817  72.924  45.670  1.00  0.00      PROA  
ATOM   1031  CB  ILE X  68      65.697  71.872  44.149  1.00  0.00      PROA  
ATOM   1032  HB  ILE X  68      65.433  70.930  44.674  1.00  0.00      PROA  
ATOM   1033  CG2 ILE X  68      64.560  72.803  44.310  1.00  0.00      PROA  
ATOM   1034 HG21 ILE X  68      64.623  73.768  43.766  1.00  0.00      PROA  
ATOM   1035 HG22 ILE X  68      64.520  72.966  45.409  1.00  0.00      PROA  
ATOM   1036 HG23 ILE X  68      63.585  72.406  43.957  1.00  0.00      PROA  
ATOM   1037  CG1 ILE X  68      65.848  71.378  42.656  1.00  0.00      PROA  
ATOM   1038 HG11 ILE X  68      66.904  71.096  42.454  1.00  0.00      PROA  
ATOM   1039 HG12 ILE X  68      65.584  72.234  42.000  1.00  0.00      PROA  
ATOM   1040  CD  ILE X  68      64.876  70.245  42.366  1.00  0.00      PROA  
ATOM   1041  HD1 ILE X  68      64.786  70.028  41.279  1.00  0.00      PROA  
ATOM   1042  HD2 ILE X  68      63.865  70.627  42.626  1.00  0.00      PROA  
ATOM   1043  HD3 ILE X  68      65.192  69.288  42.832  1.00  0.00      PROA  
ATOM   1044  C   ILE X  68      68.044  71.310  44.941  1.00  0.00      PROA  
ATOM   1045  O   ILE X  68      68.899  71.149  44.052  1.00  0.00      PROA  
ATOM   1046  N   ALA X  69      68.077  70.706  46.111  1.00  0.00      PROA  
ATOM   1047  HN  ALA X  69      67.364  70.986  46.749  1.00  0.00      PROA  
ATOM   1048  CA  ALA X  69      69.151  69.743  46.496  1.00  0.00      PROA  
ATOM   1049  HA  ALA X  69      69.564  69.337  45.585  1.00  0.00      PROA  
ATOM   1050  CB  ALA X  69      70.269  70.554  47.192  1.00  0.00      PROA  
ATOM   1051  HB1 ALA X  69      70.057  70.778  48.259  1.00  0.00      PROA  
ATOM   1052  HB2 ALA X  69      70.679  71.386  46.580  1.00  0.00      PROA  
ATOM   1053  HB3 ALA X  69      71.186  69.926  47.184  1.00  0.00      PROA  
ATOM   1054  C   ALA X  69      68.646  68.638  47.384  1.00  0.00      PROA  
ATOM   1055  O   ALA X  69      67.716  68.879  48.204  1.00  0.00      PROA  
ATOM   1056  N   PHE X  70      69.225  67.446  47.333  1.00  0.00      PROA  
ATOM   1057  HN  PHE X  70      70.010  67.276  46.741  1.00  0.00      PROA  
ATOM   1058  CA  PHE X  70      68.843  66.296  48.136  1.00  0.00      PROA  
ATOM   1059  HA  PHE X  70      67.943  66.504  48.695  1.00  0.00      PROA  
ATOM   1060  CB  PHE X  70      68.549  65.099  47.221  1.00  0.00      PROA  
ATOM   1061  HB1 PHE X  70      68.306  64.228  47.866  1.00  0.00      PROA  
ATOM   1062  HB2 PHE X  70      69.474  64.902  46.637  1.00  0.00      PROA  
ATOM   1063  CG  PHE X  70      67.334  65.314  46.414  1.00  0.00      PROA  
ATOM   1064  CD1 PHE X  70      67.509  65.848  45.148  1.00  0.00      PROA  
ATOM   1065  HD1 PHE X  70      68.506  66.174  44.891  1.00  0.00      PROA  
ATOM   1066  CE1 PHE X  70      66.422  66.109  44.338  1.00  0.00      PROA  
ATOM   1067  HE1 PHE X  70      66.567  66.562  43.367  1.00  0.00      PROA  
ATOM   1068  CZ  PHE X  70      65.113  65.822  44.771  1.00  0.00      PROA  
ATOM   1069  HZ  PHE X  70      64.240  65.994  44.160  1.00  0.00      PROA  
ATOM   1070  CD2 PHE X  70      66.051  64.991  46.859  1.00  0.00      PROA  
ATOM   1071  HD2 PHE X  70      65.914  64.704  47.892  1.00  0.00      PROA  
ATOM   1072  CE2 PHE X  70      64.925  65.181  46.026  1.00  0.00      PROA  
ATOM   1073  HE2 PHE X  70      63.971  64.938  46.472  1.00  0.00      PROA  
ATOM   1074  C   PHE X  70      70.039  65.898  49.031  1.00  0.00      PROA  
ATOM   1075  O   PHE X  70      71.085  65.707  48.499  1.00  0.00      PROA  
ATOM   1076  N   VAL X  71      69.816  65.789  50.398  1.00  0.00      PROA  
ATOM   1077  HN  VAL X  71      68.946  66.060  50.804  1.00  0.00      PROA  
ATOM   1078  CA  VAL X  71      70.911  65.402  51.273  1.00  0.00      PROA  
ATOM   1079  HA  VAL X  71      71.749  65.080  50.672  1.00  0.00      PROA  
ATOM   1080  CB  VAL X  71      71.078  66.373  52.373  1.00  0.00      PROA  
ATOM   1081  HB  VAL X  71      70.137  66.514  52.947  1.00  0.00      PROA  
ATOM   1082  CG1 VAL X  71      72.232  65.938  53.319  1.00  0.00      PROA  
ATOM   1083 HG11 VAL X  71      72.329  66.667  54.153  1.00  0.00      PROA  
ATOM   1084 HG12 VAL X  71      73.143  65.816  52.695  1.00  0.00      PROA  
ATOM   1085 HG13 VAL X  71      72.099  64.981  53.870  1.00  0.00      PROA  
ATOM   1086  CG2 VAL X  71      71.380  67.759  51.748  1.00  0.00      PROA  
ATOM   1087 HG21 VAL X  71      70.636  67.964  50.949  1.00  0.00      PROA  
ATOM   1088 HG22 VAL X  71      72.281  67.653  51.107  1.00  0.00      PROA  
ATOM   1089 HG23 VAL X  71      71.403  68.667  52.388  1.00  0.00      PROA  
ATOM   1090  C   VAL X  71      70.491  64.048  51.776  1.00  0.00      PROA  
ATOM   1091  O   VAL X  71      69.320  63.923  52.160  1.00  0.00      PROA  
ATOM   1092  N   LYS X  72      71.363  63.005  51.824  1.00  0.00      PROA  
ATOM   1093  HN  LYS X  72      72.323  63.135  51.585  1.00  0.00      PROA  
ATOM   1094  CA  LYS X  72      71.058  61.704  52.297  1.00  0.00      PROA  
ATOM   1095  HA  LYS X  72      70.030  61.675  52.627  1.00  0.00      PROA  
ATOM   1096  CB  LYS X  72      71.267  60.637  51.179  1.00  0.00      PROA  
ATOM   1097  HB1 LYS X  72      72.334  60.721  50.881  1.00  0.00      PROA  
ATOM   1098  HB2 LYS X  72      70.641  60.974  50.325  1.00  0.00      PROA  
ATOM   1099  CG  LYS X  72      70.966  59.184  51.535  1.00  0.00      PROA  
ATOM   1100  HG1 LYS X  72      71.507  58.911  52.466  1.00  0.00      PROA  
ATOM   1101  HG2 LYS X  72      71.204  58.490  50.699  1.00  0.00      PROA  
ATOM   1102  CD  LYS X  72      69.487  58.902  51.890  1.00  0.00      PROA  
ATOM   1103  HD1 LYS X  72      68.883  59.334  51.063  1.00  0.00      PROA  
ATOM   1104  HD2 LYS X  72      69.217  59.347  52.872  1.00  0.00      PROA  
ATOM   1105  CE  LYS X  72      69.201  57.396  52.008  1.00  0.00      PROA  
ATOM   1106  HE1 LYS X  72      69.490  56.838  51.091  1.00  0.00      PROA  
ATOM   1107  HE2 LYS X  72      68.157  57.120  52.268  1.00  0.00      PROA  
ATOM   1108  NZ  LYS X  72      69.973  56.762  53.087  1.00  0.00      PROA  
ATOM   1109  HZ1 LYS X  72      70.098  57.327  53.951  1.00  0.00      PROA  
ATOM   1110  HZ2 LYS X  72      70.938  56.553  52.762  1.00  0.00      PROA  
ATOM   1111  HZ3 LYS X  72      69.511  55.863  53.329  1.00  0.00      PROA  
ATOM   1112  C   LYS X  72      71.823  61.339  53.533  1.00  0.00      PROA  
ATOM   1113  O   LYS X  72      73.061  61.417  53.620  1.00  0.00      PROA  
ATOM   1114  N   PHE X  73      71.141  60.885  54.659  1.00  0.00      PROA  
ATOM   1115  HN  PHE X  73      70.148  60.886  54.745  1.00  0.00      PROA  
ATOM   1116  CA  PHE X  73      71.795  60.416  55.877  1.00  0.00      PROA  
ATOM   1117  HA  PHE X  73      72.839  60.683  55.958  1.00  0.00      PROA  
ATOM   1118  CB  PHE X  73      71.207  61.063  57.056  1.00  0.00      PROA  
ATOM   1119  HB1 PHE X  73      71.395  60.634  58.064  1.00  0.00      PROA  
ATOM   1120  HB2 PHE X  73      70.100  61.148  57.003  1.00  0.00      PROA  
ATOM   1121  CG  PHE X  73      71.658  62.547  57.151  1.00  0.00      PROA  
ATOM   1122  CD1 PHE X  73      72.895  62.888  57.797  1.00  0.00      PROA  
ATOM   1123  HD1 PHE X  73      73.486  62.095  58.230  1.00  0.00      PROA  
ATOM   1124  CE1 PHE X  73      73.123  64.158  58.173  1.00  0.00      PROA  
ATOM   1125  HE1 PHE X  73      73.971  64.404  58.795  1.00  0.00      PROA  
ATOM   1126  CZ  PHE X  73      72.302  65.241  57.873  1.00  0.00      PROA  
ATOM   1127  HZ  PHE X  73      72.261  66.125  58.494  1.00  0.00      PROA  
ATOM   1128  CD2 PHE X  73      70.946  63.609  56.585  1.00  0.00      PROA  
ATOM   1129  HD2 PHE X  73      70.036  63.392  56.046  1.00  0.00      PROA  
ATOM   1130  CE2 PHE X  73      71.247  64.924  56.990  1.00  0.00      PROA  
ATOM   1131  HE2 PHE X  73      70.432  65.584  56.731  1.00  0.00      PROA  
ATOM   1132  C   PHE X  73      71.756  58.946  56.115  1.00  0.00      PROA  
ATOM   1133  O   PHE X  73      70.941  58.225  55.505  1.00  0.00      PROA  
ATOM   1134  N   ALA X  74      72.755  58.448  56.889  1.00  0.00      PROA  
ATOM   1135  HN  ALA X  74      73.544  59.027  57.076  1.00  0.00      PROA  
ATOM   1136  CA  ALA X  74      72.851  57.078  57.261  1.00  0.00      PROA  
ATOM   1137  HA  ALA X  74      72.874  56.563  56.312  1.00  0.00      PROA  
ATOM   1138  CB  ALA X  74      74.217  56.758  57.978  1.00  0.00      PROA  
ATOM   1139  HB1 ALA X  74      74.282  55.774  58.491  1.00  0.00      PROA  
ATOM   1140  HB2 ALA X  74      74.419  57.469  58.807  1.00  0.00      PROA  
ATOM   1141  HB3 ALA X  74      75.019  56.803  57.211  1.00  0.00      PROA  
ATOM   1142  C   ALA X  74      71.637  56.503  58.005  1.00  0.00      PROA  
ATOM   1143  O   ALA X  74      71.299  55.347  57.805  1.00  0.00      PROA  
ATOM   1144  N   ARG X  75      71.023  57.329  58.848  1.00  0.00      PROA  
ATOM   1145  HN  ARG X  75      71.171  58.313  58.910  1.00  0.00      PROA  
ATOM   1146  CA  ARG X  75      69.844  56.819  59.617  1.00  0.00      PROA  
ATOM   1147  HA  ARG X  75      69.416  55.900  59.245  1.00  0.00      PROA  
ATOM   1148  CB  ARG X  75      70.332  56.548  61.064  1.00  0.00      PROA  
ATOM   1149  HB1 ARG X  75      69.467  56.303  61.715  1.00  0.00      PROA  
ATOM   1150  HB2 ARG X  75      70.648  57.551  61.422  1.00  0.00      PROA  
ATOM   1151  CG  ARG X  75      71.423  55.532  61.261  1.00  0.00      PROA  
ATOM   1152  HG1 ARG X  75      71.552  55.427  62.359  1.00  0.00      PROA  
ATOM   1153  HG2 ARG X  75      72.390  55.785  60.778  1.00  0.00      PROA  
ATOM   1154  CD  ARG X  75      70.888  54.156  60.797  1.00  0.00      PROA  
ATOM   1155  HD1 ARG X  75      70.511  54.050  59.757  1.00  0.00      PROA  
ATOM   1156  HD2 ARG X  75      69.975  53.964  61.402  1.00  0.00      PROA  
ATOM   1157  NE  ARG X  75      71.923  53.148  61.149  1.00  0.00      PROA  
ATOM   1158  HE  ARG X  75      71.943  52.755  62.069  1.00  0.00      PROA  
ATOM   1159  CZ  ARG X  75      73.098  53.039  60.533  1.00  0.00      PROA  
ATOM   1160  NH1 ARG X  75      73.223  53.526  59.320  1.00  0.00      PROA  
ATOM   1161 HH11 ARG X  75      72.327  53.621  58.888  1.00  0.00      PROA  
ATOM   1162 HH12 ARG X  75      74.021  53.240  58.789  1.00  0.00      PROA  
ATOM   1163  NH2 ARG X  75      74.094  52.410  61.080  1.00  0.00      PROA  
ATOM   1164 HH21 ARG X  75      75.018  52.649  60.783  1.00  0.00      PROA  
ATOM   1165 HH22 ARG X  75      74.038  51.901  61.939  1.00  0.00      PROA  
ATOM   1166  C   ARG X  75      68.723  57.803  59.619  1.00  0.00      PROA  
ATOM   1167  O   ARG X  75      68.798  58.964  59.335  1.00  0.00      PROA  
ATOM   1168  N   SER X  76      67.473  57.347  59.872  1.00  0.00      PROA  
ATOM   1169  HN  SER X  76      67.409  56.381  60.110  1.00  0.00      PROA  
ATOM   1170  CA  SER X  76      66.219  58.146  59.791  1.00  0.00      PROA  
ATOM   1171  HA  SER X  76      66.269  58.717  58.876  1.00  0.00      PROA  
ATOM   1172  CB  SER X  76      64.937  57.308  59.638  1.00  0.00      PROA  
ATOM   1173  HB1 SER X  76      65.057  56.683  58.727  1.00  0.00      PROA  
ATOM   1174  HB2 SER X  76      64.170  58.082  59.419  1.00  0.00      PROA  
ATOM   1175  OG  SER X  76      64.698  56.457  60.779  1.00  0.00      PROA  
ATOM   1176  HG1 SER X  76      64.770  57.099  61.489  1.00  0.00      PROA  
ATOM   1177  C   SER X  76      66.229  59.213  60.847  1.00  0.00      PROA  
ATOM   1178  O   SER X  76      65.893  60.334  60.574  1.00  0.00      PROA  
ATOM   1179  N   SER X  77      66.618  58.871  62.065  1.00  0.00      PROA  
ATOM   1180  HN  SER X  77      66.870  57.925  62.254  1.00  0.00      PROA  
ATOM   1181  CA  SER X  77      66.750  59.825  63.177  1.00  0.00      PROA  
ATOM   1182  HA  SER X  77      65.764  60.208  63.395  1.00  0.00      PROA  
ATOM   1183  CB  SER X  77      67.267  59.228  64.521  1.00  0.00      PROA  
ATOM   1184  HB1 SER X  77      66.590  58.439  64.913  1.00  0.00      PROA  
ATOM   1185  HB2 SER X  77      67.290  60.083  65.230  1.00  0.00      PROA  
ATOM   1186  OG  SER X  77      68.596  58.705  64.445  1.00  0.00      PROA  
ATOM   1187  HG1 SER X  77      68.781  58.246  65.267  1.00  0.00      PROA  
ATOM   1188  C   SER X  77      67.670  61.008  62.851  1.00  0.00      PROA  
ATOM   1189  O   SER X  77      67.237  62.115  63.074  1.00  0.00      PROA  
ATOM   1190  N   GLN X  78      68.872  60.865  62.264  1.00  0.00      PROA  
ATOM   1191  HN  GLN X  78      69.196  59.936  62.097  1.00  0.00      PROA  
ATOM   1192  CA  GLN X  78      69.790  61.934  61.888  1.00  0.00      PROA  
ATOM   1193  HA  GLN X  78      70.015  62.419  62.828  1.00  0.00      PROA  
ATOM   1194  CB  GLN X  78      70.913  61.154  61.282  1.00  0.00      PROA  
ATOM   1195  HB1 GLN X  78      71.723  61.896  61.118  1.00  0.00      PROA  
ATOM   1196  HB2 GLN X  78      70.584  60.746  60.302  1.00  0.00      PROA  
ATOM   1197  CG  GLN X  78      71.603  60.104  62.192  1.00  0.00      PROA  
ATOM   1198  HG1 GLN X  78      70.804  59.418  62.545  1.00  0.00      PROA  
ATOM   1199  HG2 GLN X  78      71.964  60.694  63.061  1.00  0.00      PROA  
ATOM   1200  CD  GLN X  78      72.649  59.281  61.493  1.00  0.00      PROA  
ATOM   1201  OE1 GLN X  78      72.959  59.594  60.358  1.00  0.00      PROA  
ATOM   1202  NE2 GLN X  78      73.211  58.312  62.212  1.00  0.00      PROA  
ATOM   1203 HE21 GLN X  78      73.905  57.749  61.764  1.00  0.00      PROA  
ATOM   1204 HE22 GLN X  78      72.852  58.100  63.121  1.00  0.00      PROA  
ATOM   1205  C   GLN X  78      69.198  62.982  61.008  1.00  0.00      PROA  
ATOM   1206  O   GLN X  78      69.253  64.176  61.256  1.00  0.00      PROA  
ATOM   1207  N   ALA X  79      68.527  62.436  59.941  1.00  0.00      PROA  
ATOM   1208  HN  ALA X  79      68.693  61.467  59.779  1.00  0.00      PROA  
ATOM   1209  CA  ALA X  79      67.743  63.271  59.039  1.00  0.00      PROA  
ATOM   1210  HA  ALA X  79      68.394  64.063  58.701  1.00  0.00      PROA  
ATOM   1211  CB  ALA X  79      67.341  62.314  57.882  1.00  0.00      PROA  
ATOM   1212  HB1 ALA X  79      66.846  62.847  57.042  1.00  0.00      PROA  
ATOM   1213  HB2 ALA X  79      66.665  61.486  58.188  1.00  0.00      PROA  
ATOM   1214  HB3 ALA X  79      68.249  61.869  57.421  1.00  0.00      PROA  
ATOM   1215  C   ALA X  79      66.491  63.949  59.653  1.00  0.00      PROA  
ATOM   1216  O   ALA X  79      66.298  65.162  59.484  1.00  0.00      PROA  
ATOM   1217  N   CYS X  80      65.777  63.220  60.534  1.00  0.00      PROA  
ATOM   1218  HN  CYS X  80      65.936  62.249  60.694  1.00  0.00      PROA  
ATOM   1219  CA  CYS X  80      64.813  63.803  61.369  1.00  0.00      PROA  
ATOM   1220  HA  CYS X  80      64.251  64.481  60.745  1.00  0.00      PROA  
ATOM   1221  CB  CYS X  80      63.804  62.769  61.947  1.00  0.00      PROA  
ATOM   1222  HB1 CYS X  80      63.117  63.202  62.706  1.00  0.00      PROA  
ATOM   1223  HB2 CYS X  80      64.250  61.930  62.523  1.00  0.00      PROA  
ATOM   1224  SG  CYS X  80      62.853  62.070  60.542  1.00  0.00      PROA  
ATOM   1225  HG1 CYS X  80      63.843  62.119  59.661  1.00  0.00      PROA  
ATOM   1226  C   CYS X  80      65.291  64.904  62.370  1.00  0.00      PROA  
ATOM   1227  O   CYS X  80      64.738  66.012  62.460  1.00  0.00      PROA  
ATOM   1228  N   ARG X  81      66.386  64.669  63.069  1.00  0.00      PROA  
ATOM   1229  HN  ARG X  81      66.819  63.770  63.101  1.00  0.00      PROA  
ATOM   1230  CA  ARG X  81      67.079  65.748  63.747  1.00  0.00      PROA  
ATOM   1231  HA  ARG X  81      66.452  66.072  64.565  1.00  0.00      PROA  
ATOM   1232  CB  ARG X  81      68.345  65.184  64.423  1.00  0.00      PROA  
ATOM   1233  HB1 ARG X  81      69.039  65.995  64.732  1.00  0.00      PROA  
ATOM   1234  HB2 ARG X  81      68.780  64.472  63.689  1.00  0.00      PROA  
ATOM   1235  CG  ARG X  81      67.937  64.551  65.808  1.00  0.00      PROA  
ATOM   1236  HG1 ARG X  81      67.124  63.815  65.629  1.00  0.00      PROA  
ATOM   1237  HG2 ARG X  81      67.464  65.388  66.364  1.00  0.00      PROA  
ATOM   1238  CD  ARG X  81      69.109  63.909  66.479  1.00  0.00      PROA  
ATOM   1239  HD1 ARG X  81      69.739  64.661  67.001  1.00  0.00      PROA  
ATOM   1240  HD2 ARG X  81      69.765  63.339  65.787  1.00  0.00      PROA  
ATOM   1241  NE  ARG X  81      68.443  63.045  67.501  1.00  0.00      PROA  
ATOM   1242  HE  ARG X  81      67.661  63.480  67.948  1.00  0.00      PROA  
ATOM   1243  CZ  ARG X  81      68.588  61.766  67.618  1.00  0.00      PROA  
ATOM   1244  NH1 ARG X  81      69.283  60.998  66.777  1.00  0.00      PROA  
ATOM   1245 HH11 ARG X  81      69.900  61.355  66.076  1.00  0.00      PROA  
ATOM   1246 HH12 ARG X  81      69.171  60.007  66.855  1.00  0.00      PROA  
ATOM   1247  NH2 ARG X  81      67.935  61.160  68.574  1.00  0.00      PROA  
ATOM   1248 HH21 ARG X  81      67.462  61.723  69.252  1.00  0.00      PROA  
ATOM   1249 HH22 ARG X  81      68.028  60.167  68.641  1.00  0.00      PROA  
ATOM   1250  C   ARG X  81      67.434  67.015  62.903  1.00  0.00      PROA  
ATOM   1251  O   ARG X  81      67.131  68.153  63.177  1.00  0.00      PROA  
ATOM   1252  N   ALA X  82      68.046  66.760  61.696  1.00  0.00      PROA  
ATOM   1253  HN  ALA X  82      68.273  65.805  61.527  1.00  0.00      PROA  
ATOM   1254  CA  ALA X  82      68.297  67.801  60.692  1.00  0.00      PROA  
ATOM   1255  HA  ALA X  82      68.999  68.497  61.128  1.00  0.00      PROA  
ATOM   1256  CB  ALA X  82      68.985  67.220  59.367  1.00  0.00      PROA  
ATOM   1257  HB1 ALA X  82      68.330  66.478  58.860  1.00  0.00      PROA  
ATOM   1258  HB2 ALA X  82      69.776  66.581  59.814  1.00  0.00      PROA  
ATOM   1259  HB3 ALA X  82      69.341  67.991  58.652  1.00  0.00      PROA  
ATOM   1260  C   ALA X  82      67.155  68.651  60.309  1.00  0.00      PROA  
ATOM   1261  O   ALA X  82      67.276  69.867  60.102  1.00  0.00      PROA  
ATOM   1262  N   MET X  83      66.017  67.991  60.130  1.00  0.00      PROA  
ATOM   1263  HN  MET X  83      65.980  66.995  60.130  1.00  0.00      PROA  
ATOM   1264  CA  MET X  83      64.749  68.688  59.825  1.00  0.00      PROA  
ATOM   1265  HA  MET X  83      64.808  69.166  58.858  1.00  0.00      PROA  
ATOM   1266  CB  MET X  83      63.572  67.609  59.830  1.00  0.00      PROA  
ATOM   1267  HB1 MET X  83      63.339  67.276  60.864  1.00  0.00      PROA  
ATOM   1268  HB2 MET X  83      63.929  66.681  59.334  1.00  0.00      PROA  
ATOM   1269  CG  MET X  83      62.278  68.125  59.254  1.00  0.00      PROA  
ATOM   1270  HG1 MET X  83      61.964  68.965  59.910  1.00  0.00      PROA  
ATOM   1271  HG2 MET X  83      61.492  67.354  59.403  1.00  0.00      PROA  
ATOM   1272  SD  MET X  83      62.278  68.544  57.423  1.00  0.00      PROA  
ATOM   1273  CE  MET X  83      60.441  68.964  57.427  1.00  0.00      PROA  
ATOM   1274  HE1 MET X  83      60.196  69.605  58.300  1.00  0.00      PROA  
ATOM   1275  HE2 MET X  83      59.811  68.049  57.477  1.00  0.00      PROA  
ATOM   1276  HE3 MET X  83      60.084  69.534  56.542  1.00  0.00      PROA  
ATOM   1277  C   MET X  83      64.362  69.734  60.788  1.00  0.00      PROA  
ATOM   1278  O   MET X  83      64.178  70.883  60.443  1.00  0.00      PROA  
ATOM   1279  N   GLU X  84      64.334  69.417  62.059  1.00  0.00      PROA  
ATOM   1280  HN  GLU X  84      64.669  68.519  62.336  1.00  0.00      PROA  
ATOM   1281  CA  GLU X  84      63.953  70.203  63.183  1.00  0.00      PROA  
ATOM   1282  HA  GLU X  84      63.048  70.664  62.819  1.00  0.00      PROA  
ATOM   1283  CB  GLU X  84      63.757  69.345  64.482  1.00  0.00      PROA  
ATOM   1284  HB1 GLU X  84      63.927  69.881  65.440  1.00  0.00      PROA  
ATOM   1285  HB2 GLU X  84      64.507  68.527  64.424  1.00  0.00      PROA  
ATOM   1286  CG  GLU X  84      62.351  68.656  64.536  1.00  0.00      PROA  
ATOM   1287  HG1 GLU X  84      62.455  67.558  64.674  1.00  0.00      PROA  
ATOM   1288  HG2 GLU X  84      61.947  68.790  63.510  1.00  0.00      PROA  
ATOM   1289  CD  GLU X  84      61.549  69.236  65.613  1.00  0.00      PROA  
ATOM   1290  OE1 GLU X  84      61.253  68.569  66.680  1.00  0.00      PROA  
ATOM   1291  OE2 GLU X  84      61.113  70.406  65.418  1.00  0.00      PROA  
ATOM   1292  C   GLU X  84      64.914  71.385  63.360  1.00  0.00      PROA  
ATOM   1293  O   GLU X  84      64.509  72.544  63.520  1.00  0.00      PROA  
ATOM   1294  N   GLU X  85      66.196  71.117  63.293  1.00  0.00      PROA  
ATOM   1295  HN  GLU X  85      66.578  70.217  63.100  1.00  0.00      PROA  
ATOM   1296  CA  GLU X  85      67.215  72.110  63.592  1.00  0.00      PROA  
ATOM   1297  HA  GLU X  85      66.929  72.749  64.413  1.00  0.00      PROA  
ATOM   1298  CB  GLU X  85      68.460  71.267  64.028  1.00  0.00      PROA  
ATOM   1299  HB1 GLU X  85      69.274  72.022  64.070  1.00  0.00      PROA  
ATOM   1300  HB2 GLU X  85      68.703  70.533  63.229  1.00  0.00      PROA  
ATOM   1301  CG  GLU X  85      68.341  70.495  65.379  1.00  0.00      PROA  
ATOM   1302  HG1 GLU X  85      69.185  69.777  65.463  1.00  0.00      PROA  
ATOM   1303  HG2 GLU X  85      67.365  69.963  65.392  1.00  0.00      PROA  
ATOM   1304  CD  GLU X  85      68.360  71.462  66.529  1.00  0.00      PROA  
ATOM   1305  OE1 GLU X  85      67.451  71.582  67.370  1.00  0.00      PROA  
ATOM   1306  OE2 GLU X  85      69.445  72.112  66.612  1.00  0.00      PROA  
ATOM   1307  C   GLU X  85      67.576  73.072  62.415  1.00  0.00      PROA  
ATOM   1308  O   GLU X  85      67.967  74.202  62.669  1.00  0.00      PROA  
ATOM   1309  N   MET X  86      67.285  72.757  61.121  1.00  0.00      PROA  
ATOM   1310  HN  MET X  86      66.911  71.878  60.829  1.00  0.00      PROA  
ATOM   1311  CA  MET X  86      67.334  73.732  60.044  1.00  0.00      PROA  
ATOM   1312  HA  MET X  86      68.131  74.393  60.350  1.00  0.00      PROA  
ATOM   1313  CB  MET X  86      67.696  72.944  58.817  1.00  0.00      PROA  
ATOM   1314  HB1 MET X  86      67.718  73.649  57.959  1.00  0.00      PROA  
ATOM   1315  HB2 MET X  86      66.915  72.189  58.584  1.00  0.00      PROA  
ATOM   1316  CG  MET X  86      69.082  72.280  58.887  1.00  0.00      PROA  
ATOM   1317  HG1 MET X  86      69.387  71.731  57.970  1.00  0.00      PROA  
ATOM   1318  HG2 MET X  86      69.147  71.453  59.627  1.00  0.00      PROA  
ATOM   1319  SD  MET X  86      70.429  73.344  59.375  1.00  0.00      PROA  
ATOM   1320  CE  MET X  86      70.195  74.730  58.170  1.00  0.00      PROA  
ATOM   1321  HE1 MET X  86      71.048  75.421  58.340  1.00  0.00      PROA  
ATOM   1322  HE2 MET X  86      69.213  75.173  58.441  1.00  0.00      PROA  
ATOM   1323  HE3 MET X  86      70.147  74.377  57.117  1.00  0.00      PROA  
ATOM   1324  C   MET X  86      65.977  74.432  59.847  1.00  0.00      PROA  
ATOM   1325  O   MET X  86      65.855  75.164  58.905  1.00  0.00      PROA  
ATOM   1326  N   HSD X  87      64.923  74.024  60.665  1.00  0.00      PROA  
ATOM   1327  HN  HSD X  87      64.949  73.303  61.353  1.00  0.00      PROA  
ATOM   1328  CA  HSD X  87      63.781  74.878  60.751  1.00  0.00      PROA  
ATOM   1329  HA  HSD X  87      63.448  75.076  59.742  1.00  0.00      PROA  
ATOM   1330  CB  HSD X  87      62.612  74.206  61.481  1.00  0.00      PROA  
ATOM   1331  HB1 HSD X  87      62.958  74.007  62.519  1.00  0.00      PROA  
ATOM   1332  HB2 HSD X  87      62.444  73.221  60.994  1.00  0.00      PROA  
ATOM   1333  ND1 HSD X  87      60.542  75.068  60.338  1.00  0.00      PROA  
ATOM   1334  HD1 HSD X  87      60.789  74.860  59.391  1.00  0.00      PROA  
ATOM   1335  CG  HSD X  87      61.309  74.878  61.453  1.00  0.00      PROA  
ATOM   1336  CE1 HSD X  87      59.465  75.825  60.673  1.00  0.00      PROA  
ATOM   1337  HE1 HSD X  87      58.667  76.148  60.005  1.00  0.00      PROA  
ATOM   1338  NE2 HSD X  87      59.522  76.167  61.970  1.00  0.00      PROA  
ATOM   1339  CD2 HSD X  87      60.664  75.531  62.450  1.00  0.00      PROA  
ATOM   1340  HD2 HSD X  87      61.020  75.652  63.466  1.00  0.00      PROA  
ATOM   1341  C   HSD X  87      64.052  76.229  61.353  1.00  0.00      PROA  
ATOM   1342  O   HSD X  87      64.250  76.286  62.556  1.00  0.00      PROA  
ATOM   1343  N   GLY X  88      64.027  77.348  60.586  1.00  0.00      PROA  
ATOM   1344  HN  GLY X  88      63.881  77.152  59.619  1.00  0.00      PROA  
ATOM   1345  CA  GLY X  88      64.176  78.749  61.129  1.00  0.00      PROA  
ATOM   1346  HA1 GLY X  88      64.068  78.744  62.203  1.00  0.00      PROA  
ATOM   1347  HA2 GLY X  88      63.452  79.390  60.647  1.00  0.00      PROA  
ATOM   1348  C   GLY X  88      65.500  79.378  60.816  1.00  0.00      PROA  
ATOM   1349  O   GLY X  88      65.876  80.281  61.536  1.00  0.00      PROA  
ATOM   1350  N   GLN X  89      66.162  78.869  59.738  1.00  0.00      PROA  
ATOM   1351  HN  GLN X  89      65.659  78.219  59.173  1.00  0.00      PROA  
ATOM   1352  CA  GLN X  89      67.542  79.290  59.493  1.00  0.00      PROA  
ATOM   1353  HA  GLN X  89      67.946  79.945  60.250  1.00  0.00      PROA  
ATOM   1354  CB  GLN X  89      68.497  78.053  59.756  1.00  0.00      PROA  
ATOM   1355  HB1 GLN X  89      68.337  77.266  58.987  1.00  0.00      PROA  
ATOM   1356  HB2 GLN X  89      68.256  77.628  60.754  1.00  0.00      PROA  
ATOM   1357  CG  GLN X  89      69.979  78.466  59.718  1.00  0.00      PROA  
ATOM   1358  HG1 GLN X  89      70.297  78.741  58.690  1.00  0.00      PROA  
ATOM   1359  HG2 GLN X  89      70.597  77.585  59.994  1.00  0.00      PROA  
ATOM   1360  CD  GLN X  89      70.457  79.500  60.706  1.00  0.00      PROA  
ATOM   1361  OE1 GLN X  89      71.039  80.516  60.384  1.00  0.00      PROA  
ATOM   1362  NE2 GLN X  89      70.367  79.159  62.015  1.00  0.00      PROA  
ATOM   1363 HE21 GLN X  89      69.953  78.303  62.323  1.00  0.00      PROA  
ATOM   1364 HE22 GLN X  89      70.781  79.772  62.689  1.00  0.00      PROA  
ATOM   1365  C   GLN X  89      67.798  80.036  58.204  1.00  0.00      PROA  
ATOM   1366  O   GLN X  89      67.507  79.569  57.059  1.00  0.00      PROA  
ATOM   1367  N   CYS X  90      68.623  81.215  58.242  1.00  0.00      PROA  
ATOM   1368  HN  CYS X  90      69.039  81.595  59.064  1.00  0.00      PROA  
ATOM   1369  CA  CYS X  90      68.911  81.923  57.020  1.00  0.00      PROA  
ATOM   1370  HA  CYS X  90      68.164  81.649  56.289  1.00  0.00      PROA  
ATOM   1371  CB  CYS X  90      68.903  83.424  57.385  1.00  0.00      PROA  
ATOM   1372  HB1 CYS X  90      69.140  83.955  56.439  1.00  0.00      PROA  
ATOM   1373  HB2 CYS X  90      69.720  83.713  58.080  1.00  0.00      PROA  
ATOM   1374  SG  CYS X  90      67.317  84.007  58.023  1.00  0.00      PROA  
ATOM   1375  HG1 CYS X  90      67.517  83.868  59.325  1.00  0.00      PROA  
ATOM   1376  C   CYS X  90      70.292  81.451  56.529  1.00  0.00      PROA  
ATOM   1377  O   CYS X  90      71.299  81.635  57.203  1.00  0.00      PROA  
ATOM   1378  N   LEU X  91      70.374  80.692  55.416  1.00  0.00      PROA  
ATOM   1379  HN  LEU X  91      69.578  80.514  54.842  1.00  0.00      PROA  
ATOM   1380  CA  LEU X  91      71.553  80.001  54.923  1.00  0.00      PROA  
ATOM   1381  HA  LEU X  91      72.017  79.510  55.766  1.00  0.00      PROA  
ATOM   1382  CB  LEU X  91      71.150  78.932  53.845  1.00  0.00      PROA  
ATOM   1383  HB1 LEU X  91      70.778  79.557  53.005  1.00  0.00      PROA  
ATOM   1384  HB2 LEU X  91      70.273  78.425  54.299  1.00  0.00      PROA  
ATOM   1385  CG  LEU X  91      72.144  77.952  53.201  1.00  0.00      PROA  
ATOM   1386  HG  LEU X  91      72.801  78.556  52.540  1.00  0.00      PROA  
ATOM   1387  CD1 LEU X  91      73.101  77.348  54.185  1.00  0.00      PROA  
ATOM   1388 HD11 LEU X  91      72.432  76.897  54.949  1.00  0.00      PROA  
ATOM   1389 HD12 LEU X  91      73.726  78.170  54.596  1.00  0.00      PROA  
ATOM   1390 HD13 LEU X  91      73.732  76.584  53.682  1.00  0.00      PROA  
ATOM   1391  CD2 LEU X  91      71.413  76.902  52.297  1.00  0.00      PROA  
ATOM   1392 HD21 LEU X  91      70.752  77.496  51.630  1.00  0.00      PROA  
ATOM   1393 HD22 LEU X  91      70.853  76.210  52.961  1.00  0.00      PROA  
ATOM   1394 HD23 LEU X  91      72.097  76.369  51.602  1.00  0.00      PROA  
ATOM   1395  C   LEU X  91      72.579  80.980  54.520  1.00  0.00      PROA  
ATOM   1396  O   LEU X  91      73.715  80.942  55.037  1.00  0.00      PROA  
ATOM   1397  N   GLY X  92      72.262  81.961  53.604  1.00  0.00      PROA  
ATOM   1398  HN  GLY X  92      71.304  82.018  53.335  1.00  0.00      PROA  
ATOM   1399  CA  GLY X  92      73.261  82.863  53.026  1.00  0.00      PROA  
ATOM   1400  HA1 GLY X  92      72.974  83.341  52.101  1.00  0.00      PROA  
ATOM   1401  HA2 GLY X  92      74.187  82.330  52.868  1.00  0.00      PROA  
ATOM   1402  C   GLY X  92      73.619  83.931  53.976  1.00  0.00      PROA  
ATOM   1403  O   GLY X  92      72.796  84.260  54.876  1.00  0.00      PROA  
ATOM   1404  N   PRO X  93      74.758  84.561  53.877  1.00  0.00      PROA  
ATOM   1405  CD  PRO X  93      75.691  84.455  52.687  1.00  0.00      PROA  
ATOM   1406  HD1 PRO X  93      75.147  84.310  51.729  1.00  0.00      PROA  
ATOM   1407  HD2 PRO X  93      76.358  83.573  52.791  1.00  0.00      PROA  
ATOM   1408  CA  PRO X  93      75.208  85.697  54.694  1.00  0.00      PROA  
ATOM   1409  HA  PRO X  93      75.098  85.485  55.748  1.00  0.00      PROA  
ATOM   1410  CB  PRO X  93      76.641  85.972  54.182  1.00  0.00      PROA  
ATOM   1411  HB1 PRO X  93      77.400  85.256  54.563  1.00  0.00      PROA  
ATOM   1412  HB2 PRO X  93      77.086  86.969  54.387  1.00  0.00      PROA  
ATOM   1413  CG  PRO X  93      76.530  85.714  52.677  1.00  0.00      PROA  
ATOM   1414  HG1 PRO X  93      76.019  86.419  51.986  1.00  0.00      PROA  
ATOM   1415  HG2 PRO X  93      77.463  85.406  52.156  1.00  0.00      PROA  
ATOM   1416  C   PRO X  93      74.413  86.961  54.565  1.00  0.00      PROA  
ATOM   1417  O   PRO X  93      74.387  87.719  55.525  1.00  0.00      PROA  
ATOM   1418  N   ASN X  94      73.622  87.155  53.525  1.00  0.00      PROA  
ATOM   1419  HN  ASN X  94      73.732  86.612  52.697  1.00  0.00      PROA  
ATOM   1420  CA  ASN X  94      72.734  88.244  53.421  1.00  0.00      PROA  
ATOM   1421  HA  ASN X  94      72.856  88.990  54.194  1.00  0.00      PROA  
ATOM   1422  CB  ASN X  94      73.031  88.869  52.011  1.00  0.00      PROA  
ATOM   1423  HB1 ASN X  94      72.393  89.775  52.095  1.00  0.00      PROA  
ATOM   1424  HB2 ASN X  94      72.613  88.158  51.267  1.00  0.00      PROA  
ATOM   1425  CG  ASN X  94      74.558  89.091  51.793  1.00  0.00      PROA  
ATOM   1426  OD1 ASN X  94      75.366  89.384  52.684  1.00  0.00      PROA  
ATOM   1427  ND2 ASN X  94      74.940  89.113  50.502  1.00  0.00      PROA  
ATOM   1428 HD21 ASN X  94      75.856  89.327  50.164  1.00  0.00      PROA  
ATOM   1429 HD22 ASN X  94      74.339  88.693  49.822  1.00  0.00      PROA  
ATOM   1430  C   ASN X  94      71.296  87.826  53.436  1.00  0.00      PROA  
ATOM   1431  O   ASN X  94      70.374  88.593  53.084  1.00  0.00      PROA  
ATOM   1432  N   ASP X  95      71.027  86.531  53.727  1.00  0.00      PROA  
ATOM   1433  HN  ASP X  95      71.757  85.914  54.011  1.00  0.00      PROA  
ATOM   1434  CA  ASP X  95      69.740  85.925  53.865  1.00  0.00      PROA  
ATOM   1435  HA  ASP X  95      69.188  86.293  53.012  1.00  0.00      PROA  
ATOM   1436  CB  ASP X  95      69.602  84.442  53.662  1.00  0.00      PROA  
ATOM   1437  HB1 ASP X  95      68.548  84.193  53.906  1.00  0.00      PROA  
ATOM   1438  HB2 ASP X  95      70.328  83.910  54.314  1.00  0.00      PROA  
ATOM   1439  CG  ASP X  95      69.933  83.896  52.262  1.00  0.00      PROA  
ATOM   1440  OD1 ASP X  95      69.999  82.653  52.178  1.00  0.00      PROA  
ATOM   1441  OD2 ASP X  95      69.961  84.686  51.306  1.00  0.00      PROA  
ATOM   1442  C   ASP X  95      68.980  86.455  55.116  1.00  0.00      PROA  
ATOM   1443  O   ASP X  95      69.516  86.383  56.175  1.00  0.00      PROA  
ATOM   1444  N   THR X  96      67.764  87.009  54.966  1.00  0.00      PROA  
ATOM   1445  HN  THR X  96      67.315  86.932  54.079  1.00  0.00      PROA  
ATOM   1446  CA  THR X  96      66.979  87.326  56.119  1.00  0.00      PROA  
ATOM   1447  HA  THR X  96      67.387  87.065  57.084  1.00  0.00      PROA  
ATOM   1448  CB  THR X  96      66.757  88.871  56.269  1.00  0.00      PROA  
ATOM   1449  HB  THR X  96      67.710  89.323  55.920  1.00  0.00      PROA  
ATOM   1450  OG1 THR X  96      66.424  89.303  57.517  1.00  0.00      PROA  
ATOM   1451  HG1 THR X  96      67.225  89.176  58.030  1.00  0.00      PROA  
ATOM   1452  CG2 THR X  96      65.666  89.334  55.307  1.00  0.00      PROA  
ATOM   1453 HG21 THR X  96      65.938  89.049  54.269  1.00  0.00      PROA  
ATOM   1454 HG22 THR X  96      65.500  90.431  55.368  1.00  0.00      PROA  
ATOM   1455 HG23 THR X  96      64.663  88.898  55.500  1.00  0.00      PROA  
ATOM   1456  C   THR X  96      65.655  86.471  56.173  1.00  0.00      PROA  
ATOM   1457  O   THR X  96      65.060  86.470  57.281  1.00  0.00      PROA  
ATOM   1458  N   LYS X  97      65.195  85.724  55.157  1.00  0.00      PROA  
ATOM   1459  HN  LYS X  97      65.685  85.640  54.293  1.00  0.00      PROA  
ATOM   1460  CA  LYS X  97      64.067  84.694  55.295  1.00  0.00      PROA  
ATOM   1461  HA  LYS X  97      63.657  84.881  56.276  1.00  0.00      PROA  
ATOM   1462  CB  LYS X  97      63.083  84.922  54.163  1.00  0.00      PROA  
ATOM   1463  HB1 LYS X  97      62.322  84.120  54.276  1.00  0.00      PROA  
ATOM   1464  HB2 LYS X  97      63.677  84.806  53.230  1.00  0.00      PROA  
ATOM   1465  CG  LYS X  97      62.472  86.305  54.223  1.00  0.00      PROA  
ATOM   1466  HG1 LYS X  97      62.009  86.583  53.251  1.00  0.00      PROA  
ATOM   1467  HG2 LYS X  97      63.243  87.074  54.440  1.00  0.00      PROA  
ATOM   1468  CD  LYS X  97      61.298  86.437  55.267  1.00  0.00      PROA  
ATOM   1469  HD1 LYS X  97      61.745  86.425  56.284  1.00  0.00      PROA  
ATOM   1470  HD2 LYS X  97      60.668  85.535  55.114  1.00  0.00      PROA  
ATOM   1471  CE  LYS X  97      60.472  87.724  55.293  1.00  0.00      PROA  
ATOM   1472  HE1 LYS X  97      59.829  87.702  56.199  1.00  0.00      PROA  
ATOM   1473  HE2 LYS X  97      59.696  87.863  54.510  1.00  0.00      PROA  
ATOM   1474  NZ  LYS X  97      61.285  88.932  55.471  1.00  0.00      PROA  
ATOM   1475  HZ1 LYS X  97      61.977  88.827  56.240  1.00  0.00      PROA  
ATOM   1476  HZ2 LYS X  97      60.657  89.754  55.578  1.00  0.00      PROA  
ATOM   1477  HZ3 LYS X  97      61.807  89.157  54.599  1.00  0.00      PROA  
ATOM   1478  C   LYS X  97      64.600  83.224  55.255  1.00  0.00      PROA  
ATOM   1479  O   LYS X  97      65.607  82.995  54.623  1.00  0.00      PROA  
ATOM   1480  N   PRO X  98      64.010  82.311  56.047  1.00  0.00      PROA  
ATOM   1481  CD  PRO X  98      62.671  82.401  56.607  1.00  0.00      PROA  
ATOM   1482  HD1 PRO X  98      61.977  82.527  55.749  1.00  0.00      PROA  
ATOM   1483  HD2 PRO X  98      62.574  83.288  57.269  1.00  0.00      PROA  
ATOM   1484  CA  PRO X  98      64.592  81.050  56.295  1.00  0.00      PROA  
ATOM   1485  HA  PRO X  98      65.660  81.049  56.452  1.00  0.00      PROA  
ATOM   1486  CB  PRO X  98      63.795  80.614  57.541  1.00  0.00      PROA  
ATOM   1487  HB1 PRO X  98      64.356  80.953  58.438  1.00  0.00      PROA  
ATOM   1488  HB2 PRO X  98      63.702  79.510  57.463  1.00  0.00      PROA  
ATOM   1489  CG  PRO X  98      62.401  81.171  57.410  1.00  0.00      PROA  
ATOM   1490  HG1 PRO X  98      61.713  80.517  56.832  1.00  0.00      PROA  
ATOM   1491  HG2 PRO X  98      61.858  81.272  58.373  1.00  0.00      PROA  
ATOM   1492  C   PRO X  98      64.487  80.099  55.152  1.00  0.00      PROA  
ATOM   1493  O   PRO X  98      63.582  80.203  54.344  1.00  0.00      PROA  
ATOM   1494  N   ILE X  99      65.451  79.173  55.033  1.00  0.00      PROA  
ATOM   1495  HN  ILE X  99      66.272  79.133  55.597  1.00  0.00      PROA  
ATOM   1496  CA  ILE X  99      65.440  78.126  54.008  1.00  0.00      PROA  
ATOM   1497  HA  ILE X  99      65.324  78.628  53.058  1.00  0.00      PROA  
ATOM   1498  CB  ILE X  99      66.795  77.451  53.819  1.00  0.00      PROA  
ATOM   1499  HB  ILE X  99      66.733  76.574  53.140  1.00  0.00      PROA  
ATOM   1500  CG2 ILE X  99      67.724  78.440  53.094  1.00  0.00      PROA  
ATOM   1501 HG21 ILE X  99      68.022  79.287  53.747  1.00  0.00      PROA  
ATOM   1502 HG22 ILE X  99      67.264  79.015  52.263  1.00  0.00      PROA  
ATOM   1503 HG23 ILE X  99      68.659  77.982  52.706  1.00  0.00      PROA  
ATOM   1504  CG1 ILE X  99      67.450  76.974  55.176  1.00  0.00      PROA  
ATOM   1505 HG11 ILE X  99      66.600  76.780  55.864  1.00  0.00      PROA  
ATOM   1506 HG12 ILE X  99      68.157  77.773  55.487  1.00  0.00      PROA  
ATOM   1507  CD  ILE X  99      68.194  75.643  54.990  1.00  0.00      PROA  
ATOM   1508  HD1 ILE X  99      67.381  74.890  54.913  1.00  0.00      PROA  
ATOM   1509  HD2 ILE X  99      68.829  75.534  55.894  1.00  0.00      PROA  
ATOM   1510  HD3 ILE X  99      68.751  75.623  54.029  1.00  0.00      PROA  
ATOM   1511  C   ILE X  99      64.278  77.173  54.153  1.00  0.00      PROA  
ATOM   1512  O   ILE X  99      63.781  76.867  55.260  1.00  0.00      PROA  
ATOM   1513  N   LYS X 100      63.904  76.617  52.996  1.00  0.00      PROA  
ATOM   1514  HN  LYS X 100      64.356  76.855  52.139  1.00  0.00      PROA  
ATOM   1515  CA  LYS X 100      62.800  75.683  52.895  1.00  0.00      PROA  
ATOM   1516  HA  LYS X 100      62.115  75.894  53.703  1.00  0.00      PROA  
ATOM   1517  CB  LYS X 100      62.013  75.863  51.574  1.00  0.00      PROA  
ATOM   1518  HB1 LYS X 100      61.352  74.980  51.441  1.00  0.00      PROA  
ATOM   1519  HB2 LYS X 100      62.803  76.035  50.813  1.00  0.00      PROA  
ATOM   1520  CG  LYS X 100      61.185  77.152  51.720  1.00  0.00      PROA  
ATOM   1521  HG1 LYS X 100      61.731  78.082  51.984  1.00  0.00      PROA  
ATOM   1522  HG2 LYS X 100      60.417  77.143  52.522  1.00  0.00      PROA  
ATOM   1523  CD  LYS X 100      60.443  77.380  50.439  1.00  0.00      PROA  
ATOM   1524  HD1 LYS X 100      59.727  76.559  50.223  1.00  0.00      PROA  
ATOM   1525  HD2 LYS X 100      61.151  77.480  49.588  1.00  0.00      PROA  
ATOM   1526  CE  LYS X 100      59.613  78.663  50.485  1.00  0.00      PROA  
ATOM   1527  HE1 LYS X 100      60.175  79.601  50.679  1.00  0.00      PROA  
ATOM   1528  HE2 LYS X 100      58.829  78.577  51.267  1.00  0.00      PROA  
ATOM   1529  NZ  LYS X 100      58.977  78.867  49.148  1.00  0.00      PROA  
ATOM   1530  HZ1 LYS X 100      58.315  78.077  49.008  1.00  0.00      PROA  
ATOM   1531  HZ2 LYS X 100      59.647  78.954  48.359  1.00  0.00      PROA  
ATOM   1532  HZ3 LYS X 100      58.401  79.731  49.084  1.00  0.00      PROA  
ATOM   1533  C   LYS X 100      63.396  74.252  52.981  1.00  0.00      PROA  
ATOM   1534  O   LYS X 100      64.336  73.866  52.267  1.00  0.00      PROA  
ATOM   1535  N   VAL X 101      62.937  73.520  53.962  1.00  0.00      PROA  
ATOM   1536  HN  VAL X 101      62.168  73.797  54.531  1.00  0.00      PROA  
ATOM   1537  CA  VAL X 101      63.398  72.218  54.302  1.00  0.00      PROA  
ATOM   1538  HA  VAL X 101      64.000  71.821  53.497  1.00  0.00      PROA  
ATOM   1539  CB  VAL X 101      64.187  72.129  55.670  1.00  0.00      PROA  
ATOM   1540  HB  VAL X 101      63.444  72.251  56.488  1.00  0.00      PROA  
ATOM   1541  CG1 VAL X 101      64.796  70.759  55.698  1.00  0.00      PROA  
ATOM   1542 HG11 VAL X 101      65.166  70.513  54.680  1.00  0.00      PROA  
ATOM   1543 HG12 VAL X 101      64.287  69.778  55.819  1.00  0.00      PROA  
ATOM   1544 HG13 VAL X 101      65.688  70.757  56.360  1.00  0.00      PROA  
ATOM   1545  CG2 VAL X 101      65.217  73.158  55.814  1.00  0.00      PROA  
ATOM   1546 HG21 VAL X 101      65.721  72.998  56.792  1.00  0.00      PROA  
ATOM   1547 HG22 VAL X 101      64.710  74.147  55.779  1.00  0.00      PROA  
ATOM   1548 HG23 VAL X 101      65.979  73.113  55.006  1.00  0.00      PROA  
ATOM   1549  C   VAL X 101      62.176  71.283  54.396  1.00  0.00      PROA  
ATOM   1550  O   VAL X 101      61.164  71.619  54.990  1.00  0.00      PROA  
ATOM   1551  N   PHE X 102      62.231  70.150  53.669  1.00  0.00      PROA  
ATOM   1552  HN  PHE X 102      62.883  70.028  52.925  1.00  0.00      PROA  
ATOM   1553  CA  PHE X 102      61.295  69.094  53.695  1.00  0.00      PROA  
ATOM   1554  HA  PHE X 102      60.827  69.074  54.669  1.00  0.00      PROA  
ATOM   1555  CB  PHE X 102      60.277  69.212  52.539  1.00  0.00      PROA  
ATOM   1556  HB1 PHE X 102      59.364  68.596  52.689  1.00  0.00      PROA  
ATOM   1557  HB2 PHE X 102      60.666  68.878  51.553  1.00  0.00      PROA  
ATOM   1558  CG  PHE X 102      59.813  70.623  52.319  1.00  0.00      PROA  
ATOM   1559  CD1 PHE X 102      60.176  71.345  51.211  1.00  0.00      PROA  
ATOM   1560  HD1 PHE X 102      60.849  71.007  50.437  1.00  0.00      PROA  
ATOM   1561  CE1 PHE X 102      59.643  72.561  50.932  1.00  0.00      PROA  
ATOM   1562  HE1 PHE X 102      59.874  73.094  50.022  1.00  0.00      PROA  
ATOM   1563  CZ  PHE X 102      58.762  73.192  51.864  1.00  0.00      PROA  
ATOM   1564  HZ  PHE X 102      58.439  74.195  51.622  1.00  0.00      PROA  
ATOM   1565  CD2 PHE X 102      58.846  71.230  53.193  1.00  0.00      PROA  
ATOM   1566  HD2 PHE X 102      58.489  70.599  53.993  1.00  0.00      PROA  
ATOM   1567  CE2 PHE X 102      58.393  72.548  53.051  1.00  0.00      PROA  
ATOM   1568  HE2 PHE X 102      57.867  72.985  53.887  1.00  0.00      PROA  
ATOM   1569  C   PHE X 102      61.938  67.722  53.619  1.00  0.00      PROA  
ATOM   1570  O   PHE X 102      63.035  67.522  53.106  1.00  0.00      PROA  
ATOM   1571  N   ILE X 103      61.187  66.698  54.051  1.00  0.00      PROA  
ATOM   1572  HN  ILE X 103      60.263  66.823  54.403  1.00  0.00      PROA  
ATOM   1573  CA  ILE X 103      61.588  65.315  53.929  1.00  0.00      PROA  
ATOM   1574  HA  ILE X 103      62.661  65.244  54.032  1.00  0.00      PROA  
ATOM   1575  CB  ILE X 103      60.969  64.466  54.965  1.00  0.00      PROA  
ATOM   1576  HB  ILE X 103      59.863  64.505  54.863  1.00  0.00      PROA  
ATOM   1577  CG2 ILE X 103      61.291  62.915  54.869  1.00  0.00      PROA  
ATOM   1578 HG21 ILE X 103      62.389  62.754  54.822  1.00  0.00      PROA  
ATOM   1579 HG22 ILE X 103      60.704  62.540  54.003  1.00  0.00      PROA  
ATOM   1580 HG23 ILE X 103      60.941  62.389  55.783  1.00  0.00      PROA  
ATOM   1581  CG1 ILE X 103      61.402  65.036  56.405  1.00  0.00      PROA  
ATOM   1582 HG11 ILE X 103      61.042  64.319  57.174  1.00  0.00      PROA  
ATOM   1583 HG12 ILE X 103      60.745  65.908  56.610  1.00  0.00      PROA  
ATOM   1584  CD  ILE X 103      62.872  65.143  56.692  1.00  0.00      PROA  
ATOM   1585  HD1 ILE X 103      63.374  64.392  56.047  1.00  0.00      PROA  
ATOM   1586  HD2 ILE X 103      62.987  64.778  57.735  1.00  0.00      PROA  
ATOM   1587  HD3 ILE X 103      63.257  66.149  56.422  1.00  0.00      PROA  
ATOM   1588  C   ILE X 103      61.460  64.901  52.466  1.00  0.00      PROA  
ATOM   1589  O   ILE X 103      60.557  65.304  51.789  1.00  0.00      PROA  
ATOM   1590  N   ALA X 104      62.289  63.986  51.808  1.00  0.00      PROA  
ATOM   1591  HN  ALA X 104      62.902  63.413  52.347  1.00  0.00      PROA  
ATOM   1592  CA  ALA X 104      62.169  63.685  50.396  1.00  0.00      PROA  
ATOM   1593  HA  ALA X 104      61.555  64.422  49.902  1.00  0.00      PROA  
ATOM   1594  CB  ALA X 104      63.630  63.577  49.819  1.00  0.00      PROA  
ATOM   1595  HB1 ALA X 104      63.615  63.831  48.738  1.00  0.00      PROA  
ATOM   1596  HB2 ALA X 104      64.139  62.605  49.992  1.00  0.00      PROA  
ATOM   1597  HB3 ALA X 104      64.147  64.434  50.302  1.00  0.00      PROA  
ATOM   1598  C   ALA X 104      61.446  62.333  50.245  1.00  0.00      PROA  
ATOM   1599  O   ALA X 104      61.630  61.374  50.991  1.00  0.00      PROA  
ATOM   1600  N   GLN X 105      60.551  62.282  49.240  1.00  0.00      PROA  
ATOM   1601  HN  GLN X 105      60.373  62.975  48.544  1.00  0.00      PROA  
ATOM   1602  CA  GLN X 105      59.778  60.985  49.022  1.00  0.00      PROA  
ATOM   1603  HA  GLN X 105      59.554  60.560  49.990  1.00  0.00      PROA  
ATOM   1604  CB  GLN X 105      58.449  61.156  48.316  1.00  0.00      PROA  
ATOM   1605  HB1 GLN X 105      57.750  61.797  48.893  1.00  0.00      PROA  
ATOM   1606  HB2 GLN X 105      58.032  60.155  48.076  1.00  0.00      PROA  
ATOM   1607  CG  GLN X 105      58.549  61.727  46.927  1.00  0.00      PROA  
ATOM   1608  HG1 GLN X 105      57.599  61.494  46.401  1.00  0.00      PROA  
ATOM   1609  HG2 GLN X 105      59.436  61.355  46.372  1.00  0.00      PROA  
ATOM   1610  CD  GLN X 105      58.699  63.204  46.881  1.00  0.00      PROA  
ATOM   1611  OE1 GLN X 105      59.856  63.716  46.878  1.00  0.00      PROA  
ATOM   1612  NE2 GLN X 105      57.579  64.003  46.966  1.00  0.00      PROA  
ATOM   1613 HE21 GLN X 105      56.724  63.519  47.148  1.00  0.00      PROA  
ATOM   1614 HE22 GLN X 105      57.572  64.990  47.121  1.00  0.00      PROA  
ATOM   1615  C   GLN X 105      60.602  59.889  48.287  1.00  0.00      PROA  
ATOM   1616  O   GLN X 105      61.657  60.118  47.726  1.00  0.00      PROA  
ATOM   1617  N   SER X 106      60.116  58.655  48.348  1.00  0.00      PROA  
ATOM   1618  HN  SER X 106      59.187  58.522  48.683  1.00  0.00      PROA  
ATOM   1619  CA  SER X 106      60.810  57.546  47.691  1.00  0.00      PROA  
ATOM   1620  HA  SER X 106      61.814  57.417  48.064  1.00  0.00      PROA  
ATOM   1621  CB  SER X 106      60.090  56.184  47.984  1.00  0.00      PROA  
ATOM   1622  HB1 SER X 106      58.990  56.276  47.855  1.00  0.00      PROA  
ATOM   1623  HB2 SER X 106      60.267  55.905  49.045  1.00  0.00      PROA  
ATOM   1624  OG  SER X 106      60.504  55.113  47.224  1.00  0.00      PROA  
ATOM   1625  HG1 SER X 106      61.461  55.104  47.298  1.00  0.00      PROA  
ATOM   1626  C   SER X 106      60.812  57.707  46.157  1.00  0.00      PROA  
ATOM   1627  O   SER X 106      59.757  58.002  45.546  1.00  0.00      PROA  
ATOM   1628  N   ARG X 107      62.064  57.555  45.616  1.00  0.00      PROA  
ATOM   1629  HN  ARG X 107      62.901  57.364  46.125  1.00  0.00      PROA  
ATOM   1630  CA  ARG X 107      62.204  57.624  44.141  1.00  0.00      PROA  
ATOM   1631  HA  ARG X 107      61.468  58.325  43.779  1.00  0.00      PROA  
ATOM   1632  CB  ARG X 107      63.541  58.264  43.680  1.00  0.00      PROA  
ATOM   1633  HB1 ARG X 107      63.982  57.800  42.772  1.00  0.00      PROA  
ATOM   1634  HB2 ARG X 107      64.297  58.038  44.462  1.00  0.00      PROA  
ATOM   1635  CG  ARG X 107      63.494  59.732  43.469  1.00  0.00      PROA  
ATOM   1636  HG1 ARG X 107      62.546  59.918  42.922  1.00  0.00      PROA  
ATOM   1637  HG2 ARG X 107      64.336  59.993  42.793  1.00  0.00      PROA  
ATOM   1638  CD  ARG X 107      63.568  60.535  44.768  1.00  0.00      PROA  
ATOM   1639  HD1 ARG X 107      64.540  60.468  45.302  1.00  0.00      PROA  
ATOM   1640  HD2 ARG X 107      62.736  60.253  45.449  1.00  0.00      PROA  
ATOM   1641  NE  ARG X 107      63.356  61.972  44.263  1.00  0.00      PROA  
ATOM   1642  HE  ARG X 107      63.775  62.243  43.396  1.00  0.00      PROA  
ATOM   1643  CZ  ARG X 107      62.669  62.916  44.876  1.00  0.00      PROA  
ATOM   1644  NH1 ARG X 107      62.225  62.728  46.081  1.00  0.00      PROA  
ATOM   1645 HH11 ARG X 107      62.287  61.787  46.415  1.00  0.00      PROA  
ATOM   1646 HH12 ARG X 107      61.411  63.273  46.283  1.00  0.00      PROA  
ATOM   1647  NH2 ARG X 107      62.617  64.069  44.363  1.00  0.00      PROA  
ATOM   1648 HH21 ARG X 107      62.991  64.256  43.454  1.00  0.00      PROA  
ATOM   1649 HH22 ARG X 107      62.300  64.819  44.944  1.00  0.00      PROA  
ATOM   1650  C   ARG X 107      61.950  56.347  43.419  1.00  0.00      PROA  
ATOM   1651  O   ARG X 107      61.443  56.350  42.319  1.00  0.00      PROA  
ATOM   1652  N   SER X 108      62.189  55.185  44.014  1.00  0.00      PROA  
ATOM   1653  HN  SER X 108      62.649  55.166  44.898  1.00  0.00      PROA  
ATOM   1654  CA  SER X 108      61.744  53.935  43.421  1.00  0.00      PROA  
ATOM   1655  HA  SER X 108      61.922  53.992  42.358  1.00  0.00      PROA  
ATOM   1656  CB  SER X 108      62.442  52.668  43.992  1.00  0.00      PROA  
ATOM   1657  HB1 SER X 108      63.531  52.741  43.783  1.00  0.00      PROA  
ATOM   1658  HB2 SER X 108      62.006  51.726  43.595  1.00  0.00      PROA  
ATOM   1659  OG  SER X 108      62.361  52.580  45.412  1.00  0.00      PROA  
ATOM   1660  HG1 SER X 108      62.634  53.447  45.718  1.00  0.00      PROA  
ATOM   1661  C   SER X 108      60.287  53.635  43.476  1.00  0.00      PROA  
ATOM   1662  O   SER X 108      59.730  52.909  42.627  1.00  0.00      PROA  
ATOM   1663  N   SER X 109      59.521  54.151  44.418  1.00  0.00      PROA  
ATOM   1664  HN  SER X 109      59.969  54.689  45.128  1.00  0.00      PROA  
ATOM   1665  CA  SER X 109      58.108  53.991  44.504  1.00  0.00      PROA  
ATOM   1666  HA  SER X 109      57.862  52.939  44.513  1.00  0.00      PROA  
ATOM   1667  CB  SER X 109      57.477  54.449  45.863  1.00  0.00      PROA  
ATOM   1668  HB1 SER X 109      56.377  54.302  45.846  1.00  0.00      PROA  
ATOM   1669  HB2 SER X 109      57.708  55.522  46.036  1.00  0.00      PROA  
ATOM   1670  OG  SER X 109      58.054  53.738  46.936  1.00  0.00      PROA  
ATOM   1671  HG1 SER X 109      58.876  54.198  47.125  1.00  0.00      PROA  
ATOM   1672  C   SER X 109      57.300  54.522  43.342  1.00  0.00      PROA  
ATOM   1673  O   SER X 109      57.680  55.446  42.623  1.00  0.00      PROA  
ATOM   1674  N   GLY X 110      56.190  53.930  43.048  1.00  0.00      PROA  
ATOM   1675  HN  GLY X 110      55.757  53.211  43.587  1.00  0.00      PROA  
ATOM   1676  CA  GLY X 110      55.308  54.402  41.934  1.00  0.00      PROA  
ATOM   1677  HA1 GLY X 110      54.643  53.581  41.710  1.00  0.00      PROA  
ATOM   1678  HA2 GLY X 110      55.895  54.658  41.063  1.00  0.00      PROA  
ATOM   1679  C   GLY X 110      54.451  55.603  42.236  1.00  0.00      PROA  
ATOM   1680  O   GLY X 110      54.311  56.434  41.380  1.00  0.00      PROA  
ATOM   1681  N   SER X 111      54.017  55.719  43.555  1.00  0.00      PROA  
ATOM   1682  HN  SER X 111      54.200  54.930  44.138  1.00  0.00      PROA  
ATOM   1683  CA  SER X 111      53.547  56.862  44.282  1.00  0.00      PROA  
ATOM   1684  HA  SER X 111      52.684  57.291  43.797  1.00  0.00      PROA  
ATOM   1685  CB  SER X 111      52.985  56.441  45.697  1.00  0.00      PROA  
ATOM   1686  HB1 SER X 111      53.721  55.747  46.157  1.00  0.00      PROA  
ATOM   1687  HB2 SER X 111      52.024  55.892  45.598  1.00  0.00      PROA  
ATOM   1688  OG  SER X 111      52.757  57.561  46.498  1.00  0.00      PROA  
ATOM   1689  HG1 SER X 111      53.513  57.634  47.084  1.00  0.00      PROA  
ATOM   1690  C   SER X 111      54.593  57.949  44.315  1.00  0.00      PROA  
ATOM   1691  O   SER X 111      55.780  57.654  44.597  1.00  0.00      PROA  
ATOM   1692  N   HSD X 112      54.164  59.260  44.080  1.00  0.00      PROA  
ATOM   1693  HN  HSD X 112      53.195  59.387  43.879  1.00  0.00      PROA  
ATOM   1694  CA  HSD X 112      55.038  60.373  44.041  1.00  0.00      PROA  
ATOM   1695  HA  HSD X 112      56.078  60.117  44.175  1.00  0.00      PROA  
ATOM   1696  CB  HSD X 112      54.971  61.210  42.673  1.00  0.00      PROA  
ATOM   1697  HB1 HSD X 112      55.634  62.102  42.676  1.00  0.00      PROA  
ATOM   1698  HB2 HSD X 112      53.927  61.550  42.504  1.00  0.00      PROA  
ATOM   1699  ND1 HSD X 112      55.044  59.219  41.019  1.00  0.00      PROA  
ATOM   1700  HD1 HSD X 112      54.326  58.666  41.442  1.00  0.00      PROA  
ATOM   1701  CG  HSD X 112      55.548  60.455  41.493  1.00  0.00      PROA  
ATOM   1702  CE1 HSD X 112      55.715  58.972  39.899  1.00  0.00      PROA  
ATOM   1703  HE1 HSD X 112      55.557  58.051  39.339  1.00  0.00      PROA  
ATOM   1704  NE2 HSD X 112      56.672  59.915  39.595  1.00  0.00      PROA  
ATOM   1705  CD2 HSD X 112      56.526  60.823  40.602  1.00  0.00      PROA  
ATOM   1706  HD2 HSD X 112      57.107  61.736  40.580  1.00  0.00      PROA  
ATOM   1707  C   HSD X 112      54.639  61.373  45.111  1.00  0.00      PROA  
ATOM   1708  O   HSD X 112      55.077  62.513  45.076  1.00  0.00      PROA  
ATOM   1709  N   ARG X 113      53.852  60.942  46.045  1.00  0.00      PROA  
ATOM   1710  HN  ARG X 113      53.431  60.045  46.148  1.00  0.00      PROA  
ATOM   1711  CA  ARG X 113      53.359  61.734  47.127  1.00  0.00      PROA  
ATOM   1712  HA  ARG X 113      52.800  62.605  46.822  1.00  0.00      PROA  
ATOM   1713  CB  ARG X 113      52.441  60.851  48.085  1.00  0.00      PROA  
ATOM   1714  HB1 ARG X 113      52.246  61.330  49.069  1.00  0.00      PROA  
ATOM   1715  HB2 ARG X 113      53.019  59.913  48.233  1.00  0.00      PROA  
ATOM   1716  CG  ARG X 113      51.048  60.428  47.554  1.00  0.00      PROA  
ATOM   1717  HG1 ARG X 113      50.718  59.664  48.289  1.00  0.00      PROA  
ATOM   1718  HG2 ARG X 113      51.076  60.033  46.516  1.00  0.00      PROA  
ATOM   1719  CD  ARG X 113      49.984  61.588  47.663  1.00  0.00      PROA  
ATOM   1720  HD1 ARG X 113      49.137  61.274  47.015  1.00  0.00      PROA  
ATOM   1721  HD2 ARG X 113      50.525  62.411  47.148  1.00  0.00      PROA  
ATOM   1722  NE  ARG X 113      49.649  61.864  49.037  1.00  0.00      PROA  
ATOM   1723  HE  ARG X 113      50.356  61.560  49.675  1.00  0.00      PROA  
ATOM   1724  CZ  ARG X 113      48.915  62.937  49.346  1.00  0.00      PROA  
ATOM   1725  NH1 ARG X 113      48.129  63.532  48.425  1.00  0.00      PROA  
ATOM   1726 HH11 ARG X 113      47.560  64.257  48.813  1.00  0.00      PROA  
ATOM   1727 HH12 ARG X 113      47.837  62.923  47.687  1.00  0.00      PROA  
ATOM   1728  NH2 ARG X 113      48.960  63.408  50.578  1.00  0.00      PROA  
ATOM   1729 HH21 ARG X 113      49.302  62.856  51.339  1.00  0.00      PROA  
ATOM   1730 HH22 ARG X 113      48.633  64.317  50.840  1.00  0.00      PROA  
ATOM   1731  C   ARG X 113      54.381  62.365  48.016  1.00  0.00      PROA  
ATOM   1732  O   ARG X 113      55.415  61.786  48.354  1.00  0.00      PROA  
ATOM   1733  N   ASP X 114      54.167  63.611  48.373  1.00  0.00      PROA  
ATOM   1734  HN  ASP X 114      53.238  63.948  48.239  1.00  0.00      PROA  
ATOM   1735  CA  ASP X 114      54.976  64.396  49.260  1.00  0.00      PROA  
ATOM   1736  HA  ASP X 114      56.013  64.360  48.959  1.00  0.00      PROA  
ATOM   1737  CB  ASP X 114      54.565  65.885  49.244  1.00  0.00      PROA  
ATOM   1738  HB1 ASP X 114      55.128  66.497  49.981  1.00  0.00      PROA  
ATOM   1739  HB2 ASP X 114      53.480  66.039  49.423  1.00  0.00      PROA  
ATOM   1740  CG  ASP X 114      54.818  66.538  47.880  1.00  0.00      PROA  
ATOM   1741  OD1 ASP X 114      55.554  65.990  47.000  1.00  0.00      PROA  
ATOM   1742  OD2 ASP X 114      54.514  67.723  47.762  1.00  0.00      PROA  
ATOM   1743  C   ASP X 114      54.899  63.950  50.667  1.00  0.00      PROA  
ATOM   1744  O   ASP X 114      53.870  63.726  51.242  1.00  0.00      PROA  
ATOM   1745  N   VAL X 115      56.066  63.836  51.299  1.00  0.00      PROA  
ATOM   1746  HN  VAL X 115      56.936  64.140  50.920  1.00  0.00      PROA  
ATOM   1747  CA  VAL X 115      56.193  63.349  52.696  1.00  0.00      PROA  
ATOM   1748  HA  VAL X 115      55.767  62.367  52.838  1.00  0.00      PROA  
ATOM   1749  CB  VAL X 115      57.686  63.156  53.126  1.00  0.00      PROA  
ATOM   1750  HB  VAL X 115      58.233  64.072  53.438  1.00  0.00      PROA  
ATOM   1751  CG1 VAL X 115      57.706  62.224  54.327  1.00  0.00      PROA  
ATOM   1752 HG11 VAL X 115      57.176  61.303  54.004  1.00  0.00      PROA  
ATOM   1753 HG12 VAL X 115      57.273  62.734  55.214  1.00  0.00      PROA  
ATOM   1754 HG13 VAL X 115      58.680  61.848  54.708  1.00  0.00      PROA  
ATOM   1755  CG2 VAL X 115      58.392  62.482  51.988  1.00  0.00      PROA  
ATOM   1756 HG21 VAL X 115      57.991  61.509  51.633  1.00  0.00      PROA  
ATOM   1757 HG22 VAL X 115      59.485  62.340  52.124  1.00  0.00      PROA  
ATOM   1758 HG23 VAL X 115      58.411  63.172  51.116  1.00  0.00      PROA  
ATOM   1759  C   VAL X 115      55.557  64.281  53.769  1.00  0.00      PROA  
ATOM   1760  O   VAL X 115      55.688  65.446  53.637  1.00  0.00      PROA  
ATOM   1761  N   GLU X 116      54.700  63.695  54.605  1.00  0.00      PROA  
ATOM   1762  HN  GLU X 116      54.588  62.705  54.559  1.00  0.00      PROA  
ATOM   1763  CA  GLU X 116      53.694  64.318  55.346  1.00  0.00      PROA  
ATOM   1764  HA  GLU X 116      53.490  65.330  55.032  1.00  0.00      PROA  
ATOM   1765  CB  GLU X 116      52.343  63.555  55.256  1.00  0.00      PROA  
ATOM   1766  HB1 GLU X 116      51.534  63.901  55.935  1.00  0.00      PROA  
ATOM   1767  HB2 GLU X 116      52.657  62.506  55.449  1.00  0.00      PROA  
ATOM   1768  CG  GLU X 116      51.715  63.642  53.885  1.00  0.00      PROA  
ATOM   1769  HG1 GLU X 116      52.248  62.936  53.213  1.00  0.00      PROA  
ATOM   1770  HG2 GLU X 116      51.825  64.691  53.539  1.00  0.00      PROA  
ATOM   1771  CD  GLU X 116      50.272  63.229  53.839  1.00  0.00      PROA  
ATOM   1772  OE1 GLU X 116      49.445  63.818  54.563  1.00  0.00      PROA  
ATOM   1773  OE2 GLU X 116      49.942  62.303  52.989  1.00  0.00      PROA  
ATOM   1774  C   GLU X 116      54.090  64.492  56.796  1.00  0.00      PROA  
ATOM   1775  O   GLU X 116      54.797  63.671  57.392  1.00  0.00      PROA  
ATOM   1776  N   ASP X 117      53.763  65.658  57.347  1.00  0.00      PROA  
ATOM   1777  HN  ASP X 117      53.274  66.377  56.859  1.00  0.00      PROA  
ATOM   1778  CA  ASP X 117      54.085  65.999  58.723  1.00  0.00      PROA  
ATOM   1779  HA  ASP X 117      55.144  65.906  58.916  1.00  0.00      PROA  
ATOM   1780  CB  ASP X 117      53.492  67.362  59.073  1.00  0.00      PROA  
ATOM   1781  HB1 ASP X 117      53.618  67.579  60.155  1.00  0.00      PROA  
ATOM   1782  HB2 ASP X 117      52.409  67.405  58.831  1.00  0.00      PROA  
ATOM   1783  CG  ASP X 117      54.191  68.394  58.214  1.00  0.00      PROA  
ATOM   1784  OD1 ASP X 117      55.469  68.414  58.094  1.00  0.00      PROA  
ATOM   1785  OD2 ASP X 117      53.452  69.391  57.881  1.00  0.00      PROA  
ATOM   1786  C   ASP X 117      53.410  65.059  59.775  1.00  0.00      PROA  
ATOM   1787  O   ASP X 117      53.969  64.834  60.798  1.00  0.00      PROA  
ATOM   1788  N   GLU X 118      52.125  64.710  59.582  1.00  0.00      PROA  
ATOM   1789  HN  GLU X 118      51.540  65.150  58.904  1.00  0.00      PROA  
ATOM   1790  CA  GLU X 118      51.630  63.595  60.293  1.00  0.00      PROA  
ATOM   1791  HA  GLU X 118      51.470  63.901  61.317  1.00  0.00      PROA  
ATOM   1792  CB  GLU X 118      50.259  63.044  59.621  1.00  0.00      PROA  
ATOM   1793  HB1 GLU X 118      50.050  61.978  59.852  1.00  0.00      PROA  
ATOM   1794  HB2 GLU X 118      50.470  63.185  58.540  1.00  0.00      PROA  
ATOM   1795  CG  GLU X 118      49.056  63.845  60.194  1.00  0.00      PROA  
ATOM   1796  HG1 GLU X 118      49.214  64.933  60.031  1.00  0.00      PROA  
ATOM   1797  HG2 GLU X 118      49.104  63.675  61.291  1.00  0.00      PROA  
ATOM   1798  CD  GLU X 118      47.751  63.493  59.583  1.00  0.00      PROA  
ATOM   1799  OE1 GLU X 118      46.739  64.198  59.947  1.00  0.00      PROA  
ATOM   1800  OE2 GLU X 118      47.541  62.575  58.714  1.00  0.00      PROA  
ATOM   1801  C   GLU X 118      52.489  62.327  60.391  1.00  0.00      PROA  
ATOM   1802  O   GLU X 118      52.778  61.816  61.492  1.00  0.00      PROA  
ATOM   1803  N   GLU X 119      52.867  61.737  59.227  1.00  0.00      PROA  
ATOM   1804  HN  GLU X 119      52.754  62.222  58.363  1.00  0.00      PROA  
ATOM   1805  CA  GLU X 119      53.535  60.456  59.188  1.00  0.00      PROA  
ATOM   1806  HA  GLU X 119      52.974  59.786  59.823  1.00  0.00      PROA  
ATOM   1807  CB  GLU X 119      53.621  59.922  57.762  1.00  0.00      PROA  
ATOM   1808  HB1 GLU X 119      54.506  59.256  57.680  1.00  0.00      PROA  
ATOM   1809  HB2 GLU X 119      53.628  60.833  57.128  1.00  0.00      PROA  
ATOM   1810  CG  GLU X 119      52.434  59.055  57.313  1.00  0.00      PROA  
ATOM   1811  HG1 GLU X 119      52.423  58.061  57.811  1.00  0.00      PROA  
ATOM   1812  HG2 GLU X 119      52.610  58.817  56.241  1.00  0.00      PROA  
ATOM   1813  CD  GLU X 119      51.082  59.704  57.589  1.00  0.00      PROA  
ATOM   1814  OE1 GLU X 119      50.530  60.107  56.533  1.00  0.00      PROA  
ATOM   1815  OE2 GLU X 119      50.600  59.585  58.681  1.00  0.00      PROA  
ATOM   1816  C   GLU X 119      54.921  60.475  59.878  1.00  0.00      PROA  
ATOM   1817  O   GLU X 119      55.388  59.583  60.579  1.00  0.00      PROA  
ATOM   1818  N   LEU X 120      55.505  61.711  59.654  1.00  0.00      PROA  
ATOM   1819  HN  LEU X 120      55.070  62.315  58.992  1.00  0.00      PROA  
ATOM   1820  CA  LEU X 120      56.789  62.104  60.189  1.00  0.00      PROA  
ATOM   1821  HA  LEU X 120      57.433  61.294  59.882  1.00  0.00      PROA  
ATOM   1822  CB  LEU X 120      57.188  63.487  59.526  1.00  0.00      PROA  
ATOM   1823  HB1 LEU X 120      56.299  64.153  59.560  1.00  0.00      PROA  
ATOM   1824  HB2 LEU X 120      57.572  63.275  58.506  1.00  0.00      PROA  
ATOM   1825  CG  LEU X 120      58.394  64.195  60.189  1.00  0.00      PROA  
ATOM   1826  HG  LEU X 120      58.120  64.435  61.239  1.00  0.00      PROA  
ATOM   1827  CD1 LEU X 120      59.603  63.342  60.159  1.00  0.00      PROA  
ATOM   1828 HD11 LEU X 120      60.512  63.979  60.200  1.00  0.00      PROA  
ATOM   1829 HD12 LEU X 120      59.652  62.798  59.191  1.00  0.00      PROA  
ATOM   1830 HD13 LEU X 120      59.756  62.707  61.058  1.00  0.00      PROA  
ATOM   1831  CD2 LEU X 120      58.578  65.539  59.507  1.00  0.00      PROA  
ATOM   1832 HD21 LEU X 120      58.669  65.287  58.429  1.00  0.00      PROA  
ATOM   1833 HD22 LEU X 120      59.354  66.241  59.879  1.00  0.00      PROA  
ATOM   1834 HD23 LEU X 120      57.628  66.109  59.588  1.00  0.00      PROA  
ATOM   1835  C   LEU X 120      56.757  62.287  61.706  1.00  0.00      PROA  
ATOM   1836  O   LEU X 120      57.759  62.221  62.387  1.00  0.00      PROA  
ATOM   1837  N   THR X 121      55.561  62.432  62.285  1.00  0.00      PROA  
ATOM   1838  HN  THR X 121      54.728  62.428  61.738  1.00  0.00      PROA  
ATOM   1839  CA  THR X 121      55.387  62.479  63.791  1.00  0.00      PROA  
ATOM   1840  HA  THR X 121      56.422  62.465  64.099  1.00  0.00      PROA  
ATOM   1841  CB  THR X 121      54.669  63.743  64.234  1.00  0.00      PROA  
ATOM   1842  HB  THR X 121      54.251  63.635  65.258  1.00  0.00      PROA  
ATOM   1843  OG1 THR X 121      53.532  64.039  63.480  1.00  0.00      PROA  
ATOM   1844  HG1 THR X 121      53.845  64.368  62.634  1.00  0.00      PROA  
ATOM   1845  CG2 THR X 121      55.649  64.906  64.200  1.00  0.00      PROA  
ATOM   1846 HG21 THR X 121      56.545  64.696  64.823  1.00  0.00      PROA  
ATOM   1847 HG22 THR X 121      55.097  65.751  64.664  1.00  0.00      PROA  
ATOM   1848 HG23 THR X 121      55.931  64.933  63.126  1.00  0.00      PROA  
ATOM   1849  C   THR X 121      54.669  61.270  64.294  1.00  0.00      PROA  
ATOM   1850  O   THR X 121      54.741  61.074  65.493  1.00  0.00      PROA  
ATOM   1851  N   ARG X 122      54.211  60.377  63.443  1.00  0.00      PROA  
ATOM   1852  HN  ARG X 122      54.213  60.491  62.454  1.00  0.00      PROA  
ATOM   1853  CA  ARG X 122      53.659  59.093  63.904  1.00  0.00      PROA  
ATOM   1854  HA  ARG X 122      53.169  59.223  64.857  1.00  0.00      PROA  
ATOM   1855  CB  ARG X 122      52.474  58.693  62.945  1.00  0.00      PROA  
ATOM   1856  HB1 ARG X 122      52.196  57.618  62.895  1.00  0.00      PROA  
ATOM   1857  HB2 ARG X 122      52.868  58.909  61.928  1.00  0.00      PROA  
ATOM   1858  CG  ARG X 122      51.130  59.465  63.173  1.00  0.00      PROA  
ATOM   1859  HG1 ARG X 122      51.266  60.561  63.299  1.00  0.00      PROA  
ATOM   1860  HG2 ARG X 122      50.648  59.001  64.061  1.00  0.00      PROA  
ATOM   1861  CD  ARG X 122      50.170  59.305  61.967  1.00  0.00      PROA  
ATOM   1862  HD1 ARG X 122      49.938  58.238  61.764  1.00  0.00      PROA  
ATOM   1863  HD2 ARG X 122      50.659  59.623  61.021  1.00  0.00      PROA  
ATOM   1864  NE  ARG X 122      48.948  60.138  62.151  1.00  0.00      PROA  
ATOM   1865  HE  ARG X 122      48.616  60.458  63.038  1.00  0.00      PROA  
ATOM   1866  CZ  ARG X 122      47.986  59.997  61.321  1.00  0.00      PROA  
ATOM   1867  NH1 ARG X 122      48.084  59.491  60.081  1.00  0.00      PROA  
ATOM   1868 HH11 ARG X 122      47.321  59.313  59.460  1.00  0.00      PROA  
ATOM   1869 HH12 ARG X 122      49.007  59.608  59.715  1.00  0.00      PROA  
ATOM   1870  NH2 ARG X 122      46.796  60.416  61.678  1.00  0.00      PROA  
ATOM   1871 HH21 ARG X 122      46.110  60.579  60.969  1.00  0.00      PROA  
ATOM   1872 HH22 ARG X 122      46.821  60.798  62.603  1.00  0.00      PROA  
ATOM   1873  C   ARG X 122      54.672  57.977  64.017  1.00  0.00      PROA  
ATOM   1874  O   ARG X 122      55.295  57.531  63.023  1.00  0.00      PROA  
ATOM   1875  N   ILE X 123      54.805  57.407  65.146  1.00  0.00      PROA  
ATOM   1876  HN  ILE X 123      54.241  57.848  65.839  1.00  0.00      PROA  
ATOM   1877  CA  ILE X 123      55.761  56.310  65.378  1.00  0.00      PROA  
ATOM   1878  HA  ILE X 123      56.406  55.998  64.570  1.00  0.00      PROA  
ATOM   1879  CB  ILE X 123      56.694  56.665  66.602  1.00  0.00      PROA  
ATOM   1880  HB  ILE X 123      56.031  57.053  67.404  1.00  0.00      PROA  
ATOM   1881  CG2 ILE X 123      57.344  55.405  67.272  1.00  0.00      PROA  
ATOM   1882 HG21 ILE X 123      57.901  55.681  68.192  1.00  0.00      PROA  
ATOM   1883 HG22 ILE X 123      58.064  54.969  66.548  1.00  0.00      PROA  
ATOM   1884 HG23 ILE X 123      56.573  54.639  67.505  1.00  0.00      PROA  
ATOM   1885  CG1 ILE X 123      57.721  57.778  66.307  1.00  0.00      PROA  
ATOM   1886 HG11 ILE X 123      58.407  57.817  67.180  1.00  0.00      PROA  
ATOM   1887 HG12 ILE X 123      57.327  58.795  66.099  1.00  0.00      PROA  
ATOM   1888  CD  ILE X 123      58.589  57.376  65.073  1.00  0.00      PROA  
ATOM   1889  HD1 ILE X 123      59.485  58.030  65.001  1.00  0.00      PROA  
ATOM   1890  HD2 ILE X 123      58.090  57.495  64.088  1.00  0.00      PROA  
ATOM   1891  HD3 ILE X 123      58.993  56.346  65.171  1.00  0.00      PROA  
ATOM   1892  C   ILE X 123      54.869  55.200  65.680  1.00  0.00      PROA  
ATOM   1893  O   ILE X 123      54.096  55.178  66.643  1.00  0.00      PROA  
ATOM   1894  N   PHE X 124      55.007  54.147  64.840  1.00  0.00      PROA  
ATOM   1895  HN  PHE X 124      55.786  54.101  64.222  1.00  0.00      PROA  
ATOM   1896  CA  PHE X 124      54.153  52.960  64.691  1.00  0.00      PROA  
ATOM   1897  HA  PHE X 124      53.168  53.053  65.125  1.00  0.00      PROA  
ATOM   1898  CB  PHE X 124      53.991  52.486  63.125  1.00  0.00      PROA  
ATOM   1899  HB1 PHE X 124      54.906  51.916  62.859  1.00  0.00      PROA  
ATOM   1900  HB2 PHE X 124      53.744  53.374  62.504  1.00  0.00      PROA  
ATOM   1901  CG  PHE X 124      52.739  51.582  62.989  1.00  0.00      PROA  
ATOM   1902  CD1 PHE X 124      51.538  52.172  62.679  1.00  0.00      PROA  
ATOM   1903  HD1 PHE X 124      51.502  53.244  62.555  1.00  0.00      PROA  
ATOM   1904  CE1 PHE X 124      50.360  51.434  62.536  1.00  0.00      PROA  
ATOM   1905  HE1 PHE X 124      49.434  51.965  62.369  1.00  0.00      PROA  
ATOM   1906  CZ  PHE X 124      50.488  50.024  62.733  1.00  0.00      PROA  
ATOM   1907  HZ  PHE X 124      49.610  49.396  62.739  1.00  0.00      PROA  
ATOM   1908  CD2 PHE X 124      52.824  50.225  63.256  1.00  0.00      PROA  
ATOM   1909  HD2 PHE X 124      53.803  49.837  63.490  1.00  0.00      PROA  
ATOM   1910  CE2 PHE X 124      51.719  49.432  63.116  1.00  0.00      PROA  
ATOM   1911  HE2 PHE X 124      51.834  48.376  63.308  1.00  0.00      PROA  
ATOM   1912  C   PHE X 124      54.889  51.823  65.459  1.00  0.00      PROA  
ATOM   1913  O   PHE X 124      56.132  51.588  65.246  1.00  0.00      PROA  
ATOM   1914  N   VAL X 125      54.187  51.110  66.369  1.00  0.00      PROA  
ATOM   1915  HN  VAL X 125      53.200  51.251  66.343  1.00  0.00      PROA  
ATOM   1916  CA  VAL X 125      54.707  50.060  67.202  1.00  0.00      PROA  
ATOM   1917  HA  VAL X 125      55.621  49.699  66.755  1.00  0.00      PROA  
ATOM   1918  CB  VAL X 125      54.987  50.515  68.654  1.00  0.00      PROA  
ATOM   1919  HB  VAL X 125      55.356  49.656  69.253  1.00  0.00      PROA  
ATOM   1920  CG1 VAL X 125      56.161  51.493  68.672  1.00  0.00      PROA  
ATOM   1921 HG11 VAL X 125      56.366  51.710  69.742  1.00  0.00      PROA  
ATOM   1922 HG12 VAL X 125      55.891  52.339  68.005  1.00  0.00      PROA  
ATOM   1923 HG13 VAL X 125      57.140  51.181  68.250  1.00  0.00      PROA  
ATOM   1924  CG2 VAL X 125      53.665  51.108  69.228  1.00  0.00      PROA  
ATOM   1925 HG21 VAL X 125      52.794  50.432  69.094  1.00  0.00      PROA  
ATOM   1926 HG22 VAL X 125      53.478  52.111  68.788  1.00  0.00      PROA  
ATOM   1927 HG23 VAL X 125      53.738  51.157  70.336  1.00  0.00      PROA  
ATOM   1928  C   VAL X 125      53.864  48.786  67.195  1.00  0.00      PROA  
ATOM   1929  O   VAL X 125      52.656  48.690  67.010  1.00  0.00      PROA  
ATOM   1930  N   MET X 126      54.634  47.703  67.518  1.00  0.00      PROA  
ATOM   1931  HN  MET X 126      55.630  47.661  67.495  1.00  0.00      PROA  
ATOM   1932  CA  MET X 126      54.072  46.438  67.885  1.00  0.00      PROA  
ATOM   1933  HA  MET X 126      53.112  46.330  67.403  1.00  0.00      PROA  
ATOM   1934  CB  MET X 126      55.189  45.287  67.542  1.00  0.00      PROA  
ATOM   1935  HB1 MET X 126      54.836  44.381  68.079  1.00  0.00      PROA  
ATOM   1936  HB2 MET X 126      56.192  45.487  67.974  1.00  0.00      PROA  
ATOM   1937  CG  MET X 126      55.250  45.012  66.051  1.00  0.00      PROA  
ATOM   1938  HG1 MET X 126      55.562  45.959  65.562  1.00  0.00      PROA  
ATOM   1939  HG2 MET X 126      54.213  44.776  65.730  1.00  0.00      PROA  
ATOM   1940  SD  MET X 126      56.341  43.600  65.596  1.00  0.00      PROA  
ATOM   1941  CE  MET X 126      55.710  43.523  63.936  1.00  0.00      PROA  
ATOM   1942  HE1 MET X 126      55.740  44.562  63.543  1.00  0.00      PROA  
ATOM   1943  HE2 MET X 126      54.680  43.126  63.818  1.00  0.00      PROA  
ATOM   1944  HE3 MET X 126      56.389  42.898  63.318  1.00  0.00      PROA  
ATOM   1945  C   MET X 126      53.895  46.459  69.444  1.00  0.00      PROA  
ATOM   1946  O   MET X 126      54.865  46.855  70.101  1.00  0.00      PROA  
ATOM   1947  N   ILE X 127      52.732  46.040  69.992  1.00  0.00      PROA  
ATOM   1948  HN  ILE X 127      52.042  45.599  69.424  1.00  0.00      PROA  
ATOM   1949  CA  ILE X 127      52.415  46.092  71.384  1.00  0.00      PROA  
ATOM   1950  HA  ILE X 127      53.340  46.106  71.940  1.00  0.00      PROA  
ATOM   1951  CB  ILE X 127      51.516  47.306  71.794  1.00  0.00      PROA  
ATOM   1952  HB  ILE X 127      51.150  47.197  72.837  1.00  0.00      PROA  
ATOM   1953  CG2 ILE X 127      52.511  48.552  71.824  1.00  0.00      PROA  
ATOM   1954 HG21 ILE X 127      52.092  49.415  72.385  1.00  0.00      PROA  
ATOM   1955 HG22 ILE X 127      52.497  48.953  70.788  1.00  0.00      PROA  
ATOM   1956 HG23 ILE X 127      53.548  48.255  72.089  1.00  0.00      PROA  
ATOM   1957  CG1 ILE X 127      50.400  47.609  70.835  1.00  0.00      PROA  
ATOM   1958 HG11 ILE X 127      49.593  46.847  70.895  1.00  0.00      PROA  
ATOM   1959 HG12 ILE X 127      50.755  47.778  69.796  1.00  0.00      PROA  
ATOM   1960  CD  ILE X 127      49.778  48.923  71.327  1.00  0.00      PROA  
ATOM   1961  HD1 ILE X 127      50.351  49.867  71.209  1.00  0.00      PROA  
ATOM   1962  HD2 ILE X 127      49.381  48.817  72.360  1.00  0.00      PROA  
ATOM   1963  HD3 ILE X 127      48.862  49.157  70.743  1.00  0.00      PROA  
ATOM   1964  C   ILE X 127      51.747  44.753  71.768  1.00  0.00      PROA  
ATOM   1965  O   ILE X 127      51.107  44.109  70.876  1.00  0.00      PROA  
ATOM   1966  N   PRO X 128      51.767  44.376  73.039  1.00  0.00      PROA  
ATOM   1967  CD  PRO X 128      52.757  44.820  73.998  1.00  0.00      PROA  
ATOM   1968  HD1 PRO X 128      52.469  45.809  74.412  1.00  0.00      PROA  
ATOM   1969  HD2 PRO X 128      53.792  44.875  73.594  1.00  0.00      PROA  
ATOM   1970  CA  PRO X 128      50.890  43.335  73.591  1.00  0.00      PROA  
ATOM   1971  HA  PRO X 128      51.165  42.398  73.128  1.00  0.00      PROA  
ATOM   1972  CB  PRO X 128      51.336  43.330  75.096  1.00  0.00      PROA  
ATOM   1973  HB1 PRO X 128      51.296  42.312  75.537  1.00  0.00      PROA  
ATOM   1974  HB2 PRO X 128      50.686  43.920  75.776  1.00  0.00      PROA  
ATOM   1975  CG  PRO X 128      52.761  43.743  75.086  1.00  0.00      PROA  
ATOM   1976  HG1 PRO X 128      53.175  44.153  76.031  1.00  0.00      PROA  
ATOM   1977  HG2 PRO X 128      53.397  42.867  74.839  1.00  0.00      PROA  
ATOM   1978  C   PRO X 128      49.442  43.616  73.263  1.00  0.00      PROA  
ATOM   1979  O   PRO X 128      49.050  44.796  73.118  1.00  0.00      PROA  
ATOM   1980  N   LYS X 129      48.523  42.575  73.145  1.00  0.00      PROA  
ATOM   1981  HN  LYS X 129      48.862  41.643  73.048  1.00  0.00      PROA  
ATOM   1982  CA  LYS X 129      47.096  42.698  72.965  1.00  0.00      PROA  
ATOM   1983  HA  LYS X 129      46.879  43.406  72.178  1.00  0.00      PROA  
ATOM   1984  CB  LYS X 129      46.296  41.411  72.653  1.00  0.00      PROA  
ATOM   1985  HB1 LYS X 129      45.215  41.663  72.592  1.00  0.00      PROA  
ATOM   1986  HB2 LYS X 129      46.521  40.584  73.359  1.00  0.00      PROA  
ATOM   1987  CG  LYS X 129      46.694  40.805  71.268  1.00  0.00      PROA  
ATOM   1988  HG1 LYS X 129      47.799  40.774  71.163  1.00  0.00      PROA  
ATOM   1989  HG2 LYS X 129      46.360  41.465  70.439  1.00  0.00      PROA  
ATOM   1990  CD  LYS X 129      46.138  39.366  71.149  1.00  0.00      PROA  
ATOM   1991  HD1 LYS X 129      46.456  38.777  72.036  1.00  0.00      PROA  
ATOM   1992  HD2 LYS X 129      46.722  38.897  70.327  1.00  0.00      PROA  
ATOM   1993  CE  LYS X 129      44.549  39.310  70.943  1.00  0.00      PROA  
ATOM   1994  HE1 LYS X 129      44.228  39.825  70.012  1.00  0.00      PROA  
ATOM   1995  HE2 LYS X 129      44.027  39.803  71.790  1.00  0.00      PROA  
ATOM   1996  NZ  LYS X 129      44.094  37.894  70.822  1.00  0.00      PROA  
ATOM   1997  HZ1 LYS X 129      44.411  37.406  69.960  1.00  0.00      PROA  
ATOM   1998  HZ2 LYS X 129      43.055  37.953  70.821  1.00  0.00      PROA  
ATOM   1999  HZ3 LYS X 129      44.422  37.275  71.591  1.00  0.00      PROA  
ATOM   2000  C   LYS X 129      46.426  43.425  74.173  1.00  0.00      PROA  
ATOM   2001  O   LYS X 129      45.403  44.052  73.997  1.00  0.00      PROA  
ATOM   2002  N   SER X 130      46.997  43.297  75.352  1.00  0.00      PROA  
ATOM   2003  HN  SER X 130      47.850  42.783  75.386  1.00  0.00      PROA  
ATOM   2004  CA  SER X 130      46.480  43.780  76.592  1.00  0.00      PROA  
ATOM   2005  HA  SER X 130      45.421  43.576  76.646  1.00  0.00      PROA  
ATOM   2006  CB  SER X 130      47.082  43.020  77.800  1.00  0.00      PROA  
ATOM   2007  HB1 SER X 130      46.648  42.033  77.537  1.00  0.00      PROA  
ATOM   2008  HB2 SER X 130      46.721  43.404  78.779  1.00  0.00      PROA  
ATOM   2009  OG  SER X 130      48.518  42.918  77.857  1.00  0.00      PROA  
ATOM   2010  HG1 SER X 130      48.722  42.246  77.202  1.00  0.00      PROA  
ATOM   2011  C   SER X 130      46.553  45.275  76.733  1.00  0.00      PROA  
ATOM   2012  O   SER X 130      45.783  45.988  77.449  1.00  0.00      PROA  
ATOM   2013  N   TYR X 131      47.515  45.926  75.979  1.00  0.00      PROA  
ATOM   2014  HN  TYR X 131      48.051  45.391  75.332  1.00  0.00      PROA  
ATOM   2015  CA  TYR X 131      47.682  47.395  75.925  1.00  0.00      PROA  
ATOM   2016  HA  TYR X 131      47.878  47.653  76.955  1.00  0.00      PROA  
ATOM   2017  CB  TYR X 131      48.842  47.944  75.015  1.00  0.00      PROA  
ATOM   2018  HB1 TYR X 131      48.533  48.947  74.651  1.00  0.00      PROA  
ATOM   2019  HB2 TYR X 131      49.060  47.297  74.139  1.00  0.00      PROA  
ATOM   2020  CG  TYR X 131      50.178  48.031  75.683  1.00  0.00      PROA  
ATOM   2021  CD1 TYR X 131      51.157  48.983  75.226  1.00  0.00      PROA  
ATOM   2022  HD1 TYR X 131      51.041  49.394  74.234  1.00  0.00      PROA  
ATOM   2023  CE1 TYR X 131      52.389  49.116  75.823  1.00  0.00      PROA  
ATOM   2024  HE1 TYR X 131      53.222  49.717  75.494  1.00  0.00      PROA  
ATOM   2025  CZ  TYR X 131      52.701  48.292  76.923  1.00  0.00      PROA  
ATOM   2026  OH  TYR X 131      53.961  48.351  77.434  1.00  0.00      PROA  
ATOM   2027  HH  TYR X 131      54.013  47.914  78.288  1.00  0.00      PROA  
ATOM   2028  CD2 TYR X 131      50.555  47.249  76.802  1.00  0.00      PROA  
ATOM   2029  HD2 TYR X 131      50.018  46.401  77.203  1.00  0.00      PROA  
ATOM   2030  CE2 TYR X 131      51.860  47.320  77.365  1.00  0.00      PROA  
ATOM   2031  HE2 TYR X 131      52.068  46.626  78.166  1.00  0.00      PROA  
ATOM   2032  C   TYR X 131      46.365  48.147  75.629  1.00  0.00      PROA  
ATOM   2033  O   TYR X 131      45.809  47.936  74.583  1.00  0.00      PROA  
ATOM   2034  N   THR X 132      45.813  48.924  76.555  1.00  0.00      PROA  
ATOM   2035  HN  THR X 132      46.117  48.790  77.495  1.00  0.00      PROA  
ATOM   2036  CA  THR X 132      44.802  50.024  76.271  1.00  0.00      PROA  
ATOM   2037  HA  THR X 132      44.098  49.715  75.512  1.00  0.00      PROA  
ATOM   2038  CB  THR X 132      44.013  50.515  77.512  1.00  0.00      PROA  
ATOM   2039  HB  THR X 132      43.378  51.371  77.199  1.00  0.00      PROA  
ATOM   2040  OG1 THR X 132      44.855  51.014  78.534  1.00  0.00      PROA  
ATOM   2041  HG1 THR X 132      45.378  50.257  78.807  1.00  0.00      PROA  
ATOM   2042  CG2 THR X 132      43.093  49.334  78.007  1.00  0.00      PROA  
ATOM   2043 HG21 THR X 132      42.404  48.904  77.249  1.00  0.00      PROA  
ATOM   2044 HG22 THR X 132      42.460  49.753  78.818  1.00  0.00      PROA  
ATOM   2045 HG23 THR X 132      43.790  48.550  78.374  1.00  0.00      PROA  
ATOM   2046  C   THR X 132      45.536  51.237  75.730  1.00  0.00      PROA  
ATOM   2047  O   THR X 132      46.761  51.405  75.834  1.00  0.00      PROA  
ATOM   2048  N   GLU X 133      44.875  52.118  75.054  1.00  0.00      PROA  
ATOM   2049  HN  GLU X 133      43.894  51.990  74.939  1.00  0.00      PROA  
ATOM   2050  CA  GLU X 133      45.475  53.393  74.654  1.00  0.00      PROA  
ATOM   2051  HA  GLU X 133      46.163  53.122  73.867  1.00  0.00      PROA  
ATOM   2052  CB  GLU X 133      44.383  54.290  74.001  1.00  0.00      PROA  
ATOM   2053  HB1 GLU X 133      44.733  55.343  73.949  1.00  0.00      PROA  
ATOM   2054  HB2 GLU X 133      43.629  54.404  74.810  1.00  0.00      PROA  
ATOM   2055  CG  GLU X 133      43.850  53.962  72.558  1.00  0.00      PROA  
ATOM   2056  HG1 GLU X 133      43.600  52.884  72.644  1.00  0.00      PROA  
ATOM   2057  HG2 GLU X 133      44.662  54.087  71.810  1.00  0.00      PROA  
ATOM   2058  CD  GLU X 133      42.677  54.752  72.097  1.00  0.00      PROA  
ATOM   2059  OE1 GLU X 133      42.440  55.861  72.651  1.00  0.00      PROA  
ATOM   2060  OE2 GLU X 133      41.981  54.273  71.138  1.00  0.00      PROA  
ATOM   2061  C   GLU X 133      46.188  54.094  75.757  1.00  0.00      PROA  
ATOM   2062  O   GLU X 133      47.281  54.561  75.441  1.00  0.00      PROA  
ATOM   2063  N   GLU X 134      45.662  54.170  77.015  1.00  0.00      PROA  
ATOM   2064  HN  GLU X 134      44.768  53.747  77.148  1.00  0.00      PROA  
ATOM   2065  CA  GLU X 134      46.228  54.730  78.151  1.00  0.00      PROA  
ATOM   2066  HA  GLU X 134      46.471  55.738  77.851  1.00  0.00      PROA  
ATOM   2067  CB  GLU X 134      45.284  54.605  79.390  1.00  0.00      PROA  
ATOM   2068  HB1 GLU X 134      45.809  55.057  80.259  1.00  0.00      PROA  
ATOM   2069  HB2 GLU X 134      45.150  53.506  79.483  1.00  0.00      PROA  
ATOM   2070  CG  GLU X 134      43.957  55.357  79.184  1.00  0.00      PROA  
ATOM   2071  HG1 GLU X 134      43.473  54.973  78.261  1.00  0.00      PROA  
ATOM   2072  HG2 GLU X 134      44.097  56.451  79.045  1.00  0.00      PROA  
ATOM   2073  CD  GLU X 134      43.119  55.234  80.455  1.00  0.00      PROA  
ATOM   2074  OE1 GLU X 134      42.536  54.156  80.697  1.00  0.00      PROA  
ATOM   2075  OE2 GLU X 134      43.035  56.221  81.260  1.00  0.00      PROA  
ATOM   2076  C   GLU X 134      47.535  54.052  78.425  1.00  0.00      PROA  
ATOM   2077  O   GLU X 134      48.579  54.670  78.667  1.00  0.00      PROA  
ATOM   2078  N   ASP X 135      47.656  52.720  78.388  1.00  0.00      PROA  
ATOM   2079  HN  ASP X 135      46.922  52.165  78.005  1.00  0.00      PROA  
ATOM   2080  CA  ASP X 135      48.895  52.063  78.690  1.00  0.00      PROA  
ATOM   2081  HA  ASP X 135      49.138  52.383  79.692  1.00  0.00      PROA  
ATOM   2082  CB  ASP X 135      48.713  50.528  78.611  1.00  0.00      PROA  
ATOM   2083  HB1 ASP X 135      49.647  50.100  79.035  1.00  0.00      PROA  
ATOM   2084  HB2 ASP X 135      48.564  50.185  77.565  1.00  0.00      PROA  
ATOM   2085  CG  ASP X 135      47.688  49.950  79.510  1.00  0.00      PROA  
ATOM   2086  OD1 ASP X 135      46.839  49.115  79.027  1.00  0.00      PROA  
ATOM   2087  OD2 ASP X 135      47.764  50.135  80.745  1.00  0.00      PROA  
ATOM   2088  C   ASP X 135      50.023  52.416  77.691  1.00  0.00      PROA  
ATOM   2089  O   ASP X 135      51.156  52.505  78.081  1.00  0.00      PROA  
ATOM   2090  N   LEU X 136      49.688  52.499  76.369  1.00  0.00      PROA  
ATOM   2091  HN  LEU X 136      48.737  52.407  76.083  1.00  0.00      PROA  
ATOM   2092  CA  LEU X 136      50.594  52.889  75.253  1.00  0.00      PROA  
ATOM   2093  HA  LEU X 136      51.452  52.260  75.440  1.00  0.00      PROA  
ATOM   2094  CB  LEU X 136      49.921  52.688  73.875  1.00  0.00      PROA  
ATOM   2095  HB1 LEU X 136      48.932  53.190  73.932  1.00  0.00      PROA  
ATOM   2096  HB2 LEU X 136      49.781  51.590  73.788  1.00  0.00      PROA  
ATOM   2097  CG  LEU X 136      50.734  53.118  72.617  1.00  0.00      PROA  
ATOM   2098  HG  LEU X 136      50.959  54.206  72.614  1.00  0.00      PROA  
ATOM   2099  CD1 LEU X 136      52.156  52.470  72.474  1.00  0.00      PROA  
ATOM   2100 HD11 LEU X 136      52.729  52.814  71.587  1.00  0.00      PROA  
ATOM   2101 HD12 LEU X 136      52.147  51.362  72.384  1.00  0.00      PROA  
ATOM   2102 HD13 LEU X 136      52.884  52.781  73.254  1.00  0.00      PROA  
ATOM   2103  CD2 LEU X 136      49.888  53.099  71.287  1.00  0.00      PROA  
ATOM   2104 HD21 LEU X 136      48.912  53.567  71.535  1.00  0.00      PROA  
ATOM   2105 HD22 LEU X 136      49.865  52.046  70.933  1.00  0.00      PROA  
ATOM   2106 HD23 LEU X 136      50.447  53.716  70.551  1.00  0.00      PROA  
ATOM   2107  C   LEU X 136      51.023  54.334  75.428  1.00  0.00      PROA  
ATOM   2108  O   LEU X 136      52.213  54.622  75.398  1.00  0.00      PROA  
ATOM   2109  N   ARG X 137      50.138  55.302  75.668  1.00  0.00      PROA  
ATOM   2110  HN  ARG X 137      49.159  55.119  75.622  1.00  0.00      PROA  
ATOM   2111  CA  ARG X 137      50.439  56.657  75.887  1.00  0.00      PROA  
ATOM   2112  HA  ARG X 137      51.087  56.857  75.046  1.00  0.00      PROA  
ATOM   2113  CB  ARG X 137      49.203  57.580  75.713  1.00  0.00      PROA  
ATOM   2114  HB1 ARG X 137      48.407  57.058  76.285  1.00  0.00      PROA  
ATOM   2115  HB2 ARG X 137      48.806  57.740  74.688  1.00  0.00      PROA  
ATOM   2116  CG  ARG X 137      49.316  59.011  76.274  1.00  0.00      PROA  
ATOM   2117  HG1 ARG X 137      50.273  59.456  75.924  1.00  0.00      PROA  
ATOM   2118  HG2 ARG X 137      49.397  58.985  77.382  1.00  0.00      PROA  
ATOM   2119  CD  ARG X 137      48.105  59.875  75.893  1.00  0.00      PROA  
ATOM   2120  HD1 ARG X 137      48.049  59.799  74.786  1.00  0.00      PROA  
ATOM   2121  HD2 ARG X 137      48.273  60.942  76.151  1.00  0.00      PROA  
ATOM   2122  NE  ARG X 137      46.867  59.339  76.549  1.00  0.00      PROA  
ATOM   2123  HE  ARG X 137      46.962  59.024  77.493  1.00  0.00      PROA  
ATOM   2124  CZ  ARG X 137      45.819  58.743  75.882  1.00  0.00      PROA  
ATOM   2125  NH1 ARG X 137      45.442  59.040  74.648  1.00  0.00      PROA  
ATOM   2126 HH11 ARG X 137      45.901  59.835  74.250  1.00  0.00      PROA  
ATOM   2127 HH12 ARG X 137      44.540  58.845  74.263  1.00  0.00      PROA  
ATOM   2128  NH2 ARG X 137      45.038  58.033  76.653  1.00  0.00      PROA  
ATOM   2129 HH21 ARG X 137      45.034  58.314  77.613  1.00  0.00      PROA  
ATOM   2130 HH22 ARG X 137      44.158  57.710  76.306  1.00  0.00      PROA  
ATOM   2131  C   ARG X 137      51.241  56.856  77.103  1.00  0.00      PROA  
ATOM   2132  O   ARG X 137      52.263  57.577  77.078  1.00  0.00      PROA  
ATOM   2133  N   GLU X 138      50.928  56.097  78.169  1.00  0.00      PROA  
ATOM   2134  HN  GLU X 138      50.176  55.450  78.089  1.00  0.00      PROA  
ATOM   2135  CA  GLU X 138      51.685  56.042  79.352  1.00  0.00      PROA  
ATOM   2136  HA  GLU X 138      51.759  57.105  79.527  1.00  0.00      PROA  
ATOM   2137  CB  GLU X 138      50.897  55.478  80.506  1.00  0.00      PROA  
ATOM   2138  HB1 GLU X 138      50.619  54.404  80.460  1.00  0.00      PROA  
ATOM   2139  HB2 GLU X 138      49.936  56.005  80.692  1.00  0.00      PROA  
ATOM   2140  CG  GLU X 138      51.625  55.557  81.960  1.00  0.00      PROA  
ATOM   2141  HG1 GLU X 138      52.078  56.551  82.156  1.00  0.00      PROA  
ATOM   2142  HG2 GLU X 138      52.470  54.839  82.023  1.00  0.00      PROA  
ATOM   2143  CD  GLU X 138      50.729  55.178  83.059  1.00  0.00      PROA  
ATOM   2144  OE1 GLU X 138      49.728  55.971  83.146  1.00  0.00      PROA  
ATOM   2145  OE2 GLU X 138      50.975  54.209  83.802  1.00  0.00      PROA  
ATOM   2146  C   GLU X 138      53.116  55.495  79.380  1.00  0.00      PROA  
ATOM   2147  O   GLU X 138      54.066  55.923  80.049  1.00  0.00      PROA  
ATOM   2148  N   LYS X 139      53.205  54.414  78.568  1.00  0.00      PROA  
ATOM   2149  HN  LYS X 139      52.438  53.984  78.098  1.00  0.00      PROA  
ATOM   2150  CA  LYS X 139      54.447  53.773  78.102  1.00  0.00      PROA  
ATOM   2151  HA  LYS X 139      54.992  53.513  78.996  1.00  0.00      PROA  
ATOM   2152  CB  LYS X 139      54.222  52.508  77.180  1.00  0.00      PROA  
ATOM   2153  HB1 LYS X 139      53.590  52.652  76.279  1.00  0.00      PROA  
ATOM   2154  HB2 LYS X 139      53.639  51.842  77.852  1.00  0.00      PROA  
ATOM   2155  CG  LYS X 139      55.459  51.675  76.732  1.00  0.00      PROA  
ATOM   2156  HG1 LYS X 139      56.033  52.283  76.001  1.00  0.00      PROA  
ATOM   2157  HG2 LYS X 139      55.070  50.753  76.249  1.00  0.00      PROA  
ATOM   2158  CD  LYS X 139      56.294  51.199  77.987  1.00  0.00      PROA  
ATOM   2159  HD1 LYS X 139      55.586  50.625  78.622  1.00  0.00      PROA  
ATOM   2160  HD2 LYS X 139      56.645  52.069  78.583  1.00  0.00      PROA  
ATOM   2161  CE  LYS X 139      57.429  50.347  77.508  1.00  0.00      PROA  
ATOM   2162  HE1 LYS X 139      57.842  50.665  76.528  1.00  0.00      PROA  
ATOM   2163  HE2 LYS X 139      57.048  49.316  77.342  1.00  0.00      PROA  
ATOM   2164  NZ  LYS X 139      58.504  50.291  78.463  1.00  0.00      PROA  
ATOM   2165  HZ1 LYS X 139      59.252  49.617  78.201  1.00  0.00      PROA  
ATOM   2166  HZ2 LYS X 139      58.122  50.086  79.409  1.00  0.00      PROA  
ATOM   2167  HZ3 LYS X 139      58.910  51.242  78.572  1.00  0.00      PROA  
ATOM   2168  C   LYS X 139      55.384  54.714  77.386  1.00  0.00      PROA  
ATOM   2169  O   LYS X 139      56.566  54.705  77.667  1.00  0.00      PROA  
ATOM   2170  N   PHE X 140      54.916  55.459  76.371  1.00  0.00      PROA  
ATOM   2171  HN  PHE X 140      53.949  55.343  76.160  1.00  0.00      PROA  
ATOM   2172  CA  PHE X 140      55.709  56.164  75.408  1.00  0.00      PROA  
ATOM   2173  HA  PHE X 140      56.691  55.715  75.397  1.00  0.00      PROA  
ATOM   2174  CB  PHE X 140      54.941  55.988  74.054  1.00  0.00      PROA  
ATOM   2175  HB1 PHE X 140      54.786  56.847  73.366  1.00  0.00      PROA  
ATOM   2176  HB2 PHE X 140      53.880  55.759  74.289  1.00  0.00      PROA  
ATOM   2177  CG  PHE X 140      55.627  54.944  73.318  1.00  0.00      PROA  
ATOM   2178  CD1 PHE X 140      55.243  53.638  73.504  1.00  0.00      PROA  
ATOM   2179  HD1 PHE X 140      54.435  53.378  74.172  1.00  0.00      PROA  
ATOM   2180  CE1 PHE X 140      55.873  52.565  72.901  1.00  0.00      PROA  
ATOM   2181  HE1 PHE X 140      55.689  51.537  73.175  1.00  0.00      PROA  
ATOM   2182  CZ  PHE X 140      56.974  52.868  72.041  1.00  0.00      PROA  
ATOM   2183  HZ  PHE X 140      57.633  52.060  71.758  1.00  0.00      PROA  
ATOM   2184  CD2 PHE X 140      56.597  55.273  72.374  1.00  0.00      PROA  
ATOM   2185  HD2 PHE X 140      56.934  56.286  72.210  1.00  0.00      PROA  
ATOM   2186  CE2 PHE X 140      57.209  54.246  71.724  1.00  0.00      PROA  
ATOM   2187  HE2 PHE X 140      58.050  54.469  71.085  1.00  0.00      PROA  
ATOM   2188  C   PHE X 140      55.842  57.628  75.739  1.00  0.00      PROA  
ATOM   2189  O   PHE X 140      56.612  58.376  75.178  1.00  0.00      PROA  
ATOM   2190  N   LYS X 141      55.142  58.126  76.750  1.00  0.00      PROA  
ATOM   2191  HN  LYS X 141      54.399  57.655  77.218  1.00  0.00      PROA  
ATOM   2192  CA  LYS X 141      55.189  59.586  76.941  1.00  0.00      PROA  
ATOM   2193  HA  LYS X 141      55.092  60.144  76.020  1.00  0.00      PROA  
ATOM   2194  CB  LYS X 141      53.996  60.058  77.897  1.00  0.00      PROA  
ATOM   2195  HB1 LYS X 141      53.036  59.863  77.374  1.00  0.00      PROA  
ATOM   2196  HB2 LYS X 141      54.184  61.129  78.127  1.00  0.00      PROA  
ATOM   2197  CG  LYS X 141      53.937  59.339  79.229  1.00  0.00      PROA  
ATOM   2198  HG1 LYS X 141      54.086  58.255  79.036  1.00  0.00      PROA  
ATOM   2199  HG2 LYS X 141      52.930  59.454  79.682  1.00  0.00      PROA  
ATOM   2200  CD  LYS X 141      54.845  59.749  80.376  1.00  0.00      PROA  
ATOM   2201  HD1 LYS X 141      55.897  59.647  80.035  1.00  0.00      PROA  
ATOM   2202  HD2 LYS X 141      54.805  58.988  81.183  1.00  0.00      PROA  
ATOM   2203  CE  LYS X 141      54.775  61.165  80.926  1.00  0.00      PROA  
ATOM   2204  HE1 LYS X 141      54.662  61.895  80.097  1.00  0.00      PROA  
ATOM   2205  HE2 LYS X 141      55.678  61.471  81.495  1.00  0.00      PROA  
ATOM   2206  NZ  LYS X 141      53.723  61.291  81.920  1.00  0.00      PROA  
ATOM   2207  HZ1 LYS X 141      53.555  62.309  82.058  1.00  0.00      PROA  
ATOM   2208  HZ2 LYS X 141      53.991  60.893  82.843  1.00  0.00      PROA  
ATOM   2209  HZ3 LYS X 141      52.899  60.735  81.613  1.00  0.00      PROA  
ATOM   2210  C   LYS X 141      56.477  60.095  77.586  1.00  0.00      PROA  
ATOM   2211  O   LYS X 141      56.690  61.328  77.618  1.00  0.00      PROA  
ATOM   2212  N   VAL X 142      57.389  59.162  78.017  1.00  0.00      PROA  
ATOM   2213  HN  VAL X 142      57.093  58.223  77.864  1.00  0.00      PROA  
ATOM   2214  CA  VAL X 142      58.721  59.375  78.507  1.00  0.00      PROA  
ATOM   2215  HA  VAL X 142      58.715  60.135  79.274  1.00  0.00      PROA  
ATOM   2216  CB  VAL X 142      59.078  58.073  79.256  1.00  0.00      PROA  
ATOM   2217  HB  VAL X 142      59.958  58.424  79.837  1.00  0.00      PROA  
ATOM   2218  CG1 VAL X 142      58.002  57.612  80.303  1.00  0.00      PROA  
ATOM   2219 HG11 VAL X 142      57.141  57.143  79.782  1.00  0.00      PROA  
ATOM   2220 HG12 VAL X 142      57.720  58.510  80.894  1.00  0.00      PROA  
ATOM   2221 HG13 VAL X 142      58.428  56.825  80.962  1.00  0.00      PROA  
ATOM   2222  CG2 VAL X 142      59.458  56.967  78.306  1.00  0.00      PROA  
ATOM   2223 HG21 VAL X 142      58.615  56.902  77.586  1.00  0.00      PROA  
ATOM   2224 HG22 VAL X 142      59.616  55.961  78.751  1.00  0.00      PROA  
ATOM   2225 HG23 VAL X 142      60.417  57.164  77.782  1.00  0.00      PROA  
ATOM   2226  C   VAL X 142      59.729  59.766  77.482  1.00  0.00      PROA  
ATOM   2227  O   VAL X 142      60.901  60.008  77.844  1.00  0.00      PROA  
ATOM   2228  N   TYR X 143      59.258  59.805  76.222  1.00  0.00      PROA  
ATOM   2229  HN  TYR X 143      58.425  59.290  76.037  1.00  0.00      PROA  
ATOM   2230  CA  TYR X 143      60.040  60.292  75.160  1.00  0.00      PROA  
ATOM   2231  HA  TYR X 143      61.033  60.466  75.546  1.00  0.00      PROA  
ATOM   2232  CB  TYR X 143      60.052  59.340  73.879  1.00  0.00      PROA  
ATOM   2233  HB1 TYR X 143      60.896  59.597  73.205  1.00  0.00      PROA  
ATOM   2234  HB2 TYR X 143      59.065  59.405  73.372  1.00  0.00      PROA  
ATOM   2235  CG  TYR X 143      60.315  57.964  74.403  1.00  0.00      PROA  
ATOM   2236  CD1 TYR X 143      61.539  57.561  74.929  1.00  0.00      PROA  
ATOM   2237  HD1 TYR X 143      62.378  58.237  74.864  1.00  0.00      PROA  
ATOM   2238  CE1 TYR X 143      61.618  56.225  75.420  1.00  0.00      PROA  
ATOM   2239  HE1 TYR X 143      62.588  55.780  75.588  1.00  0.00      PROA  
ATOM   2240  CZ  TYR X 143      60.565  55.376  75.407  1.00  0.00      PROA  
ATOM   2241  OH  TYR X 143      60.757  54.093  75.948  1.00  0.00      PROA  
ATOM   2242  HH  TYR X 143      61.446  54.173  76.611  1.00  0.00      PROA  
ATOM   2243  CD2 TYR X 143      59.188  57.058  74.419  1.00  0.00      PROA  
ATOM   2244  HD2 TYR X 143      58.227  57.336  74.009  1.00  0.00      PROA  
ATOM   2245  CE2 TYR X 143      59.322  55.750  74.831  1.00  0.00      PROA  
ATOM   2246  HE2 TYR X 143      58.556  54.991  74.856  1.00  0.00      PROA  
ATOM   2247  C   TYR X 143      59.546  61.675  74.667  1.00  0.00      PROA  
ATOM   2248  O   TYR X 143      60.289  62.236  73.861  1.00  0.00      PROA  
ATOM   2249  N   GLY X 144      58.363  62.183  75.076  1.00  0.00      PROA  
ATOM   2250  HN  GLY X 144      57.786  61.605  75.648  1.00  0.00      PROA  
ATOM   2251  CA  GLY X 144      57.837  63.398  74.469  1.00  0.00      PROA  
ATOM   2252  HA1 GLY X 144      58.060  63.551  73.422  1.00  0.00      PROA  
ATOM   2253  HA2 GLY X 144      58.465  64.116  74.972  1.00  0.00      PROA  
ATOM   2254  C   GLY X 144      56.425  63.561  74.749  1.00  0.00      PROA  
ATOM   2255  O   GLY X 144      55.831  62.754  75.452  1.00  0.00      PROA  
ATOM   2256  N   ASP X 145      55.837  64.541  74.046  1.00  0.00      PROA  
ATOM   2257  HN  ASP X 145      56.383  65.041  73.378  1.00  0.00      PROA  
ATOM   2258  CA  ASP X 145      54.547  65.044  74.290  1.00  0.00      PROA  
ATOM   2259  HA  ASP X 145      54.148  64.658  75.216  1.00  0.00      PROA  
ATOM   2260  CB  ASP X 145      54.624  66.661  74.467  1.00  0.00      PROA  
ATOM   2261  HB1 ASP X 145      53.593  66.978  74.734  1.00  0.00      PROA  
ATOM   2262  HB2 ASP X 145      55.029  67.169  73.565  1.00  0.00      PROA  
ATOM   2263  CG  ASP X 145      55.439  67.033  75.708  1.00  0.00      PROA  
ATOM   2264  OD1 ASP X 145      56.125  68.060  75.719  1.00  0.00      PROA  
ATOM   2265  OD2 ASP X 145      55.235  66.327  76.759  1.00  0.00      PROA  
ATOM   2266  C   ASP X 145      53.658  64.524  73.205  1.00  0.00      PROA  
ATOM   2267  O   ASP X 145      54.166  64.503  72.094  1.00  0.00      PROA  
ATOM   2268  N   ILE X 146      52.475  63.951  73.406  1.00  0.00      PROA  
ATOM   2269  HN  ILE X 146      52.073  64.172  74.291  1.00  0.00      PROA  
ATOM   2270  CA  ILE X 146      51.742  63.023  72.545  1.00  0.00      PROA  
ATOM   2271  HA  ILE X 146      52.218  62.954  71.578  1.00  0.00      PROA  
ATOM   2272  CB  ILE X 146      51.561  61.574  73.100  1.00  0.00      PROA  
ATOM   2273  HB  ILE X 146      51.116  61.634  74.117  1.00  0.00      PROA  
ATOM   2274  CG2 ILE X 146      50.560  60.729  72.285  1.00  0.00      PROA  
ATOM   2275 HG21 ILE X 146      50.700  60.516  71.204  1.00  0.00      PROA  
ATOM   2276 HG22 ILE X 146      49.512  61.075  72.411  1.00  0.00      PROA  
ATOM   2277 HG23 ILE X 146      50.474  59.717  72.737  1.00  0.00      PROA  
ATOM   2278  CG1 ILE X 146      52.968  61.024  73.255  1.00  0.00      PROA  
ATOM   2279 HG11 ILE X 146      53.607  61.724  73.835  1.00  0.00      PROA  
ATOM   2280 HG12 ILE X 146      53.544  60.996  72.306  1.00  0.00      PROA  
ATOM   2281  CD  ILE X 146      53.068  59.637  73.960  1.00  0.00      PROA  
ATOM   2282  HD1 ILE X 146      52.540  58.919  73.296  1.00  0.00      PROA  
ATOM   2283  HD2 ILE X 146      52.616  59.630  74.974  1.00  0.00      PROA  
ATOM   2284  HD3 ILE X 146      54.095  59.249  74.125  1.00  0.00      PROA  
ATOM   2285  C   ILE X 146      50.330  63.643  72.236  1.00  0.00      PROA  
ATOM   2286  O   ILE X 146      49.448  63.765  73.041  1.00  0.00      PROA  
ATOM   2287  N   GLU X 147      50.138  64.051  70.970  1.00  0.00      PROA  
ATOM   2288  HN  GLU X 147      50.772  63.717  70.277  1.00  0.00      PROA  
ATOM   2289  CA  GLU X 147      48.945  64.627  70.452  1.00  0.00      PROA  
ATOM   2290  HA  GLU X 147      48.473  65.304  71.147  1.00  0.00      PROA  
ATOM   2291  CB  GLU X 147      49.445  65.437  69.165  1.00  0.00      PROA  
ATOM   2292  HB1 GLU X 147      48.718  65.548  68.332  1.00  0.00      PROA  
ATOM   2293  HB2 GLU X 147      50.399  64.972  68.837  1.00  0.00      PROA  
ATOM   2294  CG  GLU X 147      50.047  66.874  69.445  1.00  0.00      PROA  
ATOM   2295  HG1 GLU X 147      50.599  67.133  68.516  1.00  0.00      PROA  
ATOM   2296  HG2 GLU X 147      50.575  66.917  70.421  1.00  0.00      PROA  
ATOM   2297  CD  GLU X 147      48.882  67.828  69.486  1.00  0.00      PROA  
ATOM   2298  OE1 GLU X 147      48.029  67.756  70.480  1.00  0.00      PROA  
ATOM   2299  OE2 GLU X 147      48.691  68.680  68.545  1.00  0.00      PROA  
ATOM   2300  C   GLU X 147      47.869  63.592  70.155  1.00  0.00      PROA  
ATOM   2301  O   GLU X 147      46.670  63.815  70.276  1.00  0.00      PROA  
ATOM   2302  N   TYR X 148      48.208  62.346  69.743  1.00  0.00      PROA  
ATOM   2303  HN  TYR X 148      49.183  62.133  69.752  1.00  0.00      PROA  
ATOM   2304  CA  TYR X 148      47.226  61.358  69.283  1.00  0.00      PROA  
ATOM   2305  HA  TYR X 148      46.398  61.575  69.942  1.00  0.00      PROA  
ATOM   2306  CB  TYR X 148      46.968  61.640  67.821  1.00  0.00      PROA  
ATOM   2307  HB1 TYR X 148      47.690  61.121  67.155  1.00  0.00      PROA  
ATOM   2308  HB2 TYR X 148      47.109  62.701  67.523  1.00  0.00      PROA  
ATOM   2309  CG  TYR X 148      45.495  61.301  67.568  1.00  0.00      PROA  
ATOM   2310  CD1 TYR X 148      44.510  62.315  67.702  1.00  0.00      PROA  
ATOM   2311  HD1 TYR X 148      44.735  63.346  67.935  1.00  0.00      PROA  
ATOM   2312  CE1 TYR X 148      43.128  61.994  67.526  1.00  0.00      PROA  
ATOM   2313  HE1 TYR X 148      42.428  62.814  67.590  1.00  0.00      PROA  
ATOM   2314  CZ  TYR X 148      42.729  60.660  67.235  1.00  0.00      PROA  
ATOM   2315  OH  TYR X 148      41.358  60.373  67.033  1.00  0.00      PROA  
ATOM   2316  HH  TYR X 148      41.281  59.418  67.107  1.00  0.00      PROA  
ATOM   2317  CD2 TYR X 148      45.050  60.034  67.332  1.00  0.00      PROA  
ATOM   2318  HD2 TYR X 148      45.785  59.246  67.263  1.00  0.00      PROA  
ATOM   2319  CE2 TYR X 148      43.715  59.706  67.132  1.00  0.00      PROA  
ATOM   2320  HE2 TYR X 148      43.355  58.731  66.839  1.00  0.00      PROA  
ATOM   2321  C   TYR X 148      47.830  60.021  69.630  1.00  0.00      PROA  
ATOM   2322  O   TYR X 148      49.073  59.892  69.551  1.00  0.00      PROA  
ATOM   2323  N   CYS X 149      47.063  59.030  70.053  1.00  0.00      PROA  
ATOM   2324  HN  CYS X 149      46.105  59.220  70.251  1.00  0.00      PROA  
ATOM   2325  CA  CYS X 149      47.466  57.733  70.409  1.00  0.00      PROA  
ATOM   2326  HA  CYS X 149      48.332  57.443  69.833  1.00  0.00      PROA  
ATOM   2327  CB  CYS X 149      47.681  57.665  71.934  1.00  0.00      PROA  
ATOM   2328  HB1 CYS X 149      46.775  58.034  72.461  1.00  0.00      PROA  
ATOM   2329  HB2 CYS X 149      48.512  58.353  72.201  1.00  0.00      PROA  
ATOM   2330  SG  CYS X 149      48.121  55.979  72.513  1.00  0.00      PROA  
ATOM   2331  HG1 CYS X 149      46.858  55.609  72.354  1.00  0.00      PROA  
ATOM   2332  C   CYS X 149      46.310  56.825  70.015  1.00  0.00      PROA  
ATOM   2333  O   CYS X 149      45.110  57.031  70.360  1.00  0.00      PROA  
ATOM   2334  N   SER X 150      46.757  55.706  69.334  1.00  0.00      PROA  
ATOM   2335  HN  SER X 150      47.724  55.479  69.238  1.00  0.00      PROA  
ATOM   2336  CA  SER X 150      45.809  54.925  68.580  1.00  0.00      PROA  
ATOM   2337  HA  SER X 150      44.768  54.899  68.870  1.00  0.00      PROA  
ATOM   2338  CB  SER X 150      45.863  55.336  67.116  1.00  0.00      PROA  
ATOM   2339  HB1 SER X 150      46.875  55.208  66.675  1.00  0.00      PROA  
ATOM   2340  HB2 SER X 150      45.785  56.443  67.090  1.00  0.00      PROA  
ATOM   2341  OG  SER X 150      44.809  54.847  66.325  1.00  0.00      PROA  
ATOM   2342  HG1 SER X 150      43.974  55.105  66.720  1.00  0.00      PROA  
ATOM   2343  C   SER X 150      46.312  53.549  68.620  1.00  0.00      PROA  
ATOM   2344  O   SER X 150      47.533  53.260  68.545  1.00  0.00      PROA  
ATOM   2345  N   ILE X 151      45.300  52.589  68.563  1.00  0.00      PROA  
ATOM   2346  HN  ILE X 151      44.328  52.806  68.616  1.00  0.00      PROA  
ATOM   2347  CA  ILE X 151      45.584  51.178  68.517  1.00  0.00      PROA  
ATOM   2348  HA  ILE X 151      46.586  50.928  68.202  1.00  0.00      PROA  
ATOM   2349  CB  ILE X 151      45.330  50.483  69.878  1.00  0.00      PROA  
ATOM   2350  HB  ILE X 151      44.293  50.624  70.253  1.00  0.00      PROA  
ATOM   2351  CG2 ILE X 151      45.749  49.048  69.899  1.00  0.00      PROA  
ATOM   2352 HG21 ILE X 151      45.765  48.600  70.916  1.00  0.00      PROA  
ATOM   2353 HG22 ILE X 151      46.709  48.976  69.344  1.00  0.00      PROA  
ATOM   2354 HG23 ILE X 151      45.090  48.367  69.321  1.00  0.00      PROA  
ATOM   2355  CG1 ILE X 151      46.154  51.234  70.965  1.00  0.00      PROA  
ATOM   2356 HG11 ILE X 151      45.660  52.227  71.041  1.00  0.00      PROA  
ATOM   2357 HG12 ILE X 151      47.216  51.399  70.681  1.00  0.00      PROA  
ATOM   2358  CD  ILE X 151      46.145  50.598  72.431  1.00  0.00      PROA  
ATOM   2359  HD1 ILE X 151      46.524  51.262  73.236  1.00  0.00      PROA  
ATOM   2360  HD2 ILE X 151      46.766  49.690  72.283  1.00  0.00      PROA  
ATOM   2361  HD3 ILE X 151      45.117  50.420  72.813  1.00  0.00      PROA  
ATOM   2362  C   ILE X 151      44.669  50.464  67.439  1.00  0.00      PROA  
ATOM   2363  O   ILE X 151      43.461  50.821  67.308  1.00  0.00      PROA  
ATOM   2364  N   ILE X 152      45.230  49.416  66.771  1.00  0.00      PROA  
ATOM   2365  HN  ILE X 152      46.194  49.166  66.799  1.00  0.00      PROA  
ATOM   2366  CA  ILE X 152      44.501  48.788  65.692  1.00  0.00      PROA  
ATOM   2367  HA  ILE X 152      43.603  49.321  65.416  1.00  0.00      PROA  
ATOM   2368  CB  ILE X 152      45.345  48.660  64.483  1.00  0.00      PROA  
ATOM   2369  HB  ILE X 152      46.305  48.216  64.823  1.00  0.00      PROA  
ATOM   2370  CG2 ILE X 152      44.694  47.812  63.335  1.00  0.00      PROA  
ATOM   2371 HG21 ILE X 152      45.394  47.797  62.472  1.00  0.00      PROA  
ATOM   2372 HG22 ILE X 152      43.646  48.110  63.119  1.00  0.00      PROA  
ATOM   2373 HG23 ILE X 152      44.593  46.806  63.799  1.00  0.00      PROA  
ATOM   2374  CG1 ILE X 152      45.752  50.004  63.910  1.00  0.00      PROA  
ATOM   2375 HG11 ILE X 152      46.001  50.663  64.770  1.00  0.00      PROA  
ATOM   2376 HG12 ILE X 152      44.966  50.607  63.406  1.00  0.00      PROA  
ATOM   2377  CD  ILE X 152      46.978  49.887  62.953  1.00  0.00      PROA  
ATOM   2378  HD1 ILE X 152      47.707  49.228  63.473  1.00  0.00      PROA  
ATOM   2379  HD2 ILE X 152      47.369  50.915  62.797  1.00  0.00      PROA  
ATOM   2380  HD3 ILE X 152      46.717  49.318  62.035  1.00  0.00      PROA  
ATOM   2381  C   ILE X 152      43.897  47.422  66.210  1.00  0.00      PROA  
ATOM   2382  O   ILE X 152      44.525  46.536  66.729  1.00  0.00      PROA  
ATOM   2383  N   LYS X 153      42.590  47.237  66.095  1.00  0.00      PROA  
ATOM   2384  HN  LYS X 153      41.960  47.870  65.650  1.00  0.00      PROA  
ATOM   2385  CA  LYS X 153      41.848  46.177  66.693  1.00  0.00      PROA  
ATOM   2386  HA  LYS X 153      42.418  45.297  66.955  1.00  0.00      PROA  
ATOM   2387  CB  LYS X 153      41.115  46.607  67.921  1.00  0.00      PROA  
ATOM   2388  HB1 LYS X 153      40.543  45.706  68.227  1.00  0.00      PROA  
ATOM   2389  HB2 LYS X 153      40.262  47.234  67.586  1.00  0.00      PROA  
ATOM   2390  CG  LYS X 153      41.900  47.381  69.053  1.00  0.00      PROA  
ATOM   2391  HG1 LYS X 153      42.132  48.424  68.748  1.00  0.00      PROA  
ATOM   2392  HG2 LYS X 153      42.893  46.932  69.266  1.00  0.00      PROA  
ATOM   2393  CD  LYS X 153      41.144  47.534  70.380  1.00  0.00      PROA  
ATOM   2394  HD1 LYS X 153      40.797  46.531  70.710  1.00  0.00      PROA  
ATOM   2395  HD2 LYS X 153      40.246  48.138  70.130  1.00  0.00      PROA  
ATOM   2396  CE  LYS X 153      41.964  48.147  71.574  1.00  0.00      PROA  
ATOM   2397  HE1 LYS X 153      42.098  49.228  71.354  1.00  0.00      PROA  
ATOM   2398  HE2 LYS X 153      42.892  47.589  71.823  1.00  0.00      PROA  
ATOM   2399  NZ  LYS X 153      41.111  48.028  72.764  1.00  0.00      PROA  
ATOM   2400  HZ1 LYS X 153      40.341  48.725  72.720  1.00  0.00      PROA  
ATOM   2401  HZ2 LYS X 153      41.675  48.268  73.605  1.00  0.00      PROA  
ATOM   2402  HZ3 LYS X 153      40.650  47.113  72.935  1.00  0.00      PROA  
ATOM   2403  C   LYS X 153      40.868  45.589  65.704  1.00  0.00      PROA  
ATOM   2404  O   LYS X 153      40.376  46.216  64.798  1.00  0.00      PROA  
ATOM   2405  N   ASN X 154      40.664  44.258  65.816  1.00  0.00      PROA  
ATOM   2406  HN  ASN X 154      40.981  43.822  66.655  1.00  0.00      PROA  
ATOM   2407  CA  ASN X 154      39.860  43.469  64.972  1.00  0.00      PROA  
ATOM   2408  HA  ASN X 154      40.085  43.734  63.949  1.00  0.00      PROA  
ATOM   2409  CB  ASN X 154      40.102  41.944  64.883  1.00  0.00      PROA  
ATOM   2410  HB1 ASN X 154      41.164  41.619  64.929  1.00  0.00      PROA  
ATOM   2411  HB2 ASN X 154      39.700  41.649  63.890  1.00  0.00      PROA  
ATOM   2412  CG  ASN X 154      39.410  41.149  65.895  1.00  0.00      PROA  
ATOM   2413  OD1 ASN X 154      38.298  40.687  65.612  1.00  0.00      PROA  
ATOM   2414  ND2 ASN X 154      40.022  41.019  67.091  1.00  0.00      PROA  
ATOM   2415 HD21 ASN X 154      39.495  40.508  67.769  1.00  0.00      PROA  
ATOM   2416 HD22 ASN X 154      41.003  41.213  67.132  1.00  0.00      PROA  
ATOM   2417  C   ASN X 154      38.396  43.760  65.111  1.00  0.00      PROA  
ATOM   2418  O   ASN X 154      37.890  44.294  66.129  1.00  0.00      PROA  
ATOM   2419  N   LYS X 155      37.556  43.363  64.135  1.00  0.00      PROA  
ATOM   2420  HN  LYS X 155      37.728  42.716  63.395  1.00  0.00      PROA  
ATOM   2421  CA  LYS X 155      36.216  43.833  64.151  1.00  0.00      PROA  
ATOM   2422  HA  LYS X 155      36.062  44.666  64.822  1.00  0.00      PROA  
ATOM   2423  CB  LYS X 155      35.889  44.541  62.736  1.00  0.00      PROA  
ATOM   2424  HB1 LYS X 155      36.807  45.133  62.532  1.00  0.00      PROA  
ATOM   2425  HB2 LYS X 155      35.003  45.198  62.862  1.00  0.00      PROA  
ATOM   2426  CG  LYS X 155      35.782  43.676  61.502  1.00  0.00      PROA  
ATOM   2427  HG1 LYS X 155      35.132  42.797  61.700  1.00  0.00      PROA  
ATOM   2428  HG2 LYS X 155      36.787  43.261  61.274  1.00  0.00      PROA  
ATOM   2429  CD  LYS X 155      35.523  44.392  60.138  1.00  0.00      PROA  
ATOM   2430  HD1 LYS X 155      35.768  43.733  59.277  1.00  0.00      PROA  
ATOM   2431  HD2 LYS X 155      36.130  45.314  60.012  1.00  0.00      PROA  
ATOM   2432  CE  LYS X 155      34.042  44.857  60.118  1.00  0.00      PROA  
ATOM   2433  HE1 LYS X 155      33.888  45.626  60.905  1.00  0.00      PROA  
ATOM   2434  HE2 LYS X 155      33.462  43.980  60.477  1.00  0.00      PROA  
ATOM   2435  NZ  LYS X 155      33.589  45.378  58.843  1.00  0.00      PROA  
ATOM   2436  HZ1 LYS X 155      32.622  45.758  58.832  1.00  0.00      PROA  
ATOM   2437  HZ2 LYS X 155      33.755  44.727  58.049  1.00  0.00      PROA  
ATOM   2438  HZ3 LYS X 155      34.279  46.147  58.723  1.00  0.00      PROA  
ATOM   2439  C   LYS X 155      35.155  42.757  64.495  1.00  0.00      PROA  
ATOM   2440  O   LYS X 155      33.956  43.057  64.589  1.00  0.00      PROA  
ATOM   2441  N   VAL X 156      35.618  41.510  64.757  1.00  0.00      PROA  
ATOM   2442  HN  VAL X 156      36.593  41.353  64.615  1.00  0.00      PROA  
ATOM   2443  CA  VAL X 156      34.671  40.423  65.004  1.00  0.00      PROA  
ATOM   2444  HA  VAL X 156      33.641  40.674  64.802  1.00  0.00      PROA  
ATOM   2445  CB  VAL X 156      34.965  39.180  64.128  1.00  0.00      PROA  
ATOM   2446  HB  VAL X 156      36.029  38.864  64.147  1.00  0.00      PROA  
ATOM   2447  CG1 VAL X 156      34.042  37.938  64.279  1.00  0.00      PROA  
ATOM   2448 HG11 VAL X 156      33.843  37.719  65.350  1.00  0.00      PROA  
ATOM   2449 HG12 VAL X 156      34.532  37.032  63.864  1.00  0.00      PROA  
ATOM   2450 HG13 VAL X 156      33.077  37.940  63.729  1.00  0.00      PROA  
ATOM   2451  CG2 VAL X 156      34.681  39.693  62.665  1.00  0.00      PROA  
ATOM   2452 HG21 VAL X 156      35.199  39.032  61.937  1.00  0.00      PROA  
ATOM   2453 HG22 VAL X 156      35.111  40.706  62.517  1.00  0.00      PROA  
ATOM   2454 HG23 VAL X 156      33.577  39.658  62.547  1.00  0.00      PROA  
ATOM   2455  C   VAL X 156      34.655  40.027  66.460  1.00  0.00      PROA  
ATOM   2456  O   VAL X 156      33.590  39.630  66.934  1.00  0.00      PROA  
ATOM   2457  N   THR X 157      35.763  40.312  67.157  1.00  0.00      PROA  
ATOM   2458  HN  THR X 157      36.588  40.644  66.707  1.00  0.00      PROA  
ATOM   2459  CA  THR X 157      35.821  40.123  68.593  1.00  0.00      PROA  
ATOM   2460  HA  THR X 157      34.849  39.940  69.028  1.00  0.00      PROA  
ATOM   2461  CB  THR X 157      36.747  38.961  68.964  1.00  0.00      PROA  
ATOM   2462  HB  THR X 157      36.731  38.836  70.068  1.00  0.00      PROA  
ATOM   2463  OG1 THR X 157      38.067  39.289  68.537  1.00  0.00      PROA  
ATOM   2464  HG1 THR X 157      38.578  38.820  69.199  1.00  0.00      PROA  
ATOM   2465  CG2 THR X 157      36.311  37.638  68.403  1.00  0.00      PROA  
ATOM   2466 HG21 THR X 157      36.159  37.597  67.304  1.00  0.00      PROA  
ATOM   2467 HG22 THR X 157      35.317  37.429  68.853  1.00  0.00      PROA  
ATOM   2468 HG23 THR X 157      36.989  36.836  68.763  1.00  0.00      PROA  
ATOM   2469  C   THR X 157      36.370  41.388  69.247  1.00  0.00      PROA  
ATOM   2470  O   THR X 157      36.326  41.454  70.478  1.00  0.00      PROA  
ATOM   2471  N   GLY X 158      36.829  42.405  68.481  1.00  0.00      PROA  
ATOM   2472  HN  GLY X 158      36.974  42.374  67.495  1.00  0.00      PROA  
ATOM   2473  CA  GLY X 158      37.074  43.694  69.222  1.00  0.00      PROA  
ATOM   2474  HA1 GLY X 158      36.266  43.889  69.911  1.00  0.00      PROA  
ATOM   2475  HA2 GLY X 158      37.050  44.510  68.515  1.00  0.00      PROA  
ATOM   2476  C   GLY X 158      38.375  43.718  70.002  1.00  0.00      PROA  
ATOM   2477  O   GLY X 158      38.714  44.743  70.673  1.00  0.00      PROA  
ATOM   2478  N   GLU X 159      39.133  42.603  69.973  1.00  0.00      PROA  
ATOM   2479  HN  GLU X 159      38.730  41.843  69.468  1.00  0.00      PROA  
ATOM   2480  CA  GLU X 159      40.473  42.405  70.544  1.00  0.00      PROA  
ATOM   2481  HA  GLU X 159      40.561  42.708  71.576  1.00  0.00      PROA  
ATOM   2482  CB  GLU X 159      40.962  40.987  70.454  1.00  0.00      PROA  
ATOM   2483  HB1 GLU X 159      42.032  40.853  70.719  1.00  0.00      PROA  
ATOM   2484  HB2 GLU X 159      40.725  40.578  69.448  1.00  0.00      PROA  
ATOM   2485  CG  GLU X 159      40.311  39.982  71.408  1.00  0.00      PROA  
ATOM   2486  HG1 GLU X 159      39.227  40.199  71.511  1.00  0.00      PROA  
ATOM   2487  HG2 GLU X 159      40.729  40.005  72.437  1.00  0.00      PROA  
ATOM   2488  CD  GLU X 159      40.381  38.585  70.887  1.00  0.00      PROA  
ATOM   2489  OE1 GLU X 159      41.438  37.939  70.810  1.00  0.00      PROA  
ATOM   2490  OE2 GLU X 159      39.330  38.035  70.488  1.00  0.00      PROA  
ATOM   2491  C   GLU X 159      41.499  43.160  69.763  1.00  0.00      PROA  
ATOM   2492  O   GLU X 159      41.322  43.412  68.579  1.00  0.00      PROA  
ATOM   2493  N   SER X 160      42.621  43.623  70.327  1.00  0.00      PROA  
ATOM   2494  HN  SER X 160      42.742  43.587  71.316  1.00  0.00      PROA  
ATOM   2495  CA  SER X 160      43.750  44.262  69.618  1.00  0.00      PROA  
ATOM   2496  HA  SER X 160      43.408  45.082  69.004  1.00  0.00      PROA  
ATOM   2497  CB  SER X 160      44.609  45.002  70.663  1.00  0.00      PROA  
ATOM   2498  HB1 SER X 160      45.013  44.240  71.363  1.00  0.00      PROA  
ATOM   2499  HB2 SER X 160      44.000  45.761  71.201  1.00  0.00      PROA  
ATOM   2500  OG  SER X 160      45.783  45.582  70.047  1.00  0.00      PROA  
ATOM   2501  HG1 SER X 160      46.275  45.914  70.801  1.00  0.00      PROA  
ATOM   2502  C   SER X 160      44.528  43.303  68.668  1.00  0.00      PROA  
ATOM   2503  O   SER X 160      44.603  42.131  68.941  1.00  0.00      PROA  
ATOM   2504  N   LYS X 161      45.163  43.936  67.597  1.00  0.00      PROA  
ATOM   2505  HN  LYS X 161      44.921  44.847  67.273  1.00  0.00      PROA  
ATOM   2506  CA  LYS X 161      46.015  43.148  66.783  1.00  0.00      PROA  
ATOM   2507  HA  LYS X 161      45.756  42.101  66.848  1.00  0.00      PROA  
ATOM   2508  CB  LYS X 161      46.056  43.615  65.333  1.00  0.00      PROA  
ATOM   2509  HB1 LYS X 161      46.759  43.114  64.635  1.00  0.00      PROA  
ATOM   2510  HB2 LYS X 161      46.478  44.638  65.242  1.00  0.00      PROA  
ATOM   2511  CG  LYS X 161      44.702  43.632  64.668  1.00  0.00      PROA  
ATOM   2512  HG1 LYS X 161      44.071  44.524  64.866  1.00  0.00      PROA  
ATOM   2513  HG2 LYS X 161      44.119  42.742  64.987  1.00  0.00      PROA  
ATOM   2514  CD  LYS X 161      44.899  43.655  63.111  1.00  0.00      PROA  
ATOM   2515  HD1 LYS X 161      45.490  42.802  62.714  1.00  0.00      PROA  
ATOM   2516  HD2 LYS X 161      45.561  44.490  62.793  1.00  0.00      PROA  
ATOM   2517  CE  LYS X 161      43.575  43.560  62.397  1.00  0.00      PROA  
ATOM   2518  HE1 LYS X 161      43.000  44.495  62.574  1.00  0.00      PROA  
ATOM   2519  HE2 LYS X 161      42.941  42.776  62.864  1.00  0.00      PROA  
ATOM   2520  NZ  LYS X 161      43.667  43.469  61.001  1.00  0.00      PROA  
ATOM   2521  HZ1 LYS X 161      44.293  44.248  60.712  1.00  0.00      PROA  
ATOM   2522  HZ2 LYS X 161      42.772  43.622  60.493  1.00  0.00      PROA  
ATOM   2523  HZ3 LYS X 161      44.065  42.544  60.741  1.00  0.00      PROA  
ATOM   2524  C   LYS X 161      47.459  43.262  67.212  1.00  0.00      PROA  
ATOM   2525  O   LYS X 161      48.331  42.630  66.741  1.00  0.00      PROA  
ATOM   2526  N   GLY X 162      47.698  44.143  68.204  1.00  0.00      PROA  
ATOM   2527  HN  GLY X 162      46.943  44.657  68.604  1.00  0.00      PROA  
ATOM   2528  CA  GLY X 162      49.021  44.323  68.844  1.00  0.00      PROA  
ATOM   2529  HA1 GLY X 162      49.545  43.386  68.951  1.00  0.00      PROA  
ATOM   2530  HA2 GLY X 162      48.769  44.705  69.823  1.00  0.00      PROA  
ATOM   2531  C   GLY X 162      49.852  45.285  67.994  1.00  0.00      PROA  
ATOM   2532  O   GLY X 162      51.048  45.208  67.849  1.00  0.00      PROA  
ATOM   2533  N   LEU X 163      49.084  46.138  67.335  1.00  0.00      PROA  
ATOM   2534  HN  LEU X 163      48.101  45.987  67.260  1.00  0.00      PROA  
ATOM   2535  CA  LEU X 163      49.549  47.127  66.393  1.00  0.00      PROA  
ATOM   2536  HA  LEU X 163      50.626  47.065  66.361  1.00  0.00      PROA  
ATOM   2537  CB  LEU X 163      49.135  46.864  64.981  1.00  0.00      PROA  
ATOM   2538  HB1 LEU X 163      49.783  47.547  64.391  1.00  0.00      PROA  
ATOM   2539  HB2 LEU X 163      48.064  47.125  64.845  1.00  0.00      PROA  
ATOM   2540  CG  LEU X 163      49.364  45.399  64.483  1.00  0.00      PROA  
ATOM   2541  HG  LEU X 163      48.924  44.660  65.186  1.00  0.00      PROA  
ATOM   2542  CD1 LEU X 163      48.916  45.081  63.014  1.00  0.00      PROA  
ATOM   2543 HD11 LEU X 163      47.820  45.231  62.916  1.00  0.00      PROA  
ATOM   2544 HD12 LEU X 163      49.241  44.087  62.640  1.00  0.00      PROA  
ATOM   2545 HD13 LEU X 163      49.476  45.765  62.340  1.00  0.00      PROA  
ATOM   2546  CD2 LEU X 163      50.867  45.140  64.332  1.00  0.00      PROA  
ATOM   2547 HD21 LEU X 163      51.099  44.158  63.869  1.00  0.00      PROA  
ATOM   2548 HD22 LEU X 163      51.227  45.180  65.383  1.00  0.00      PROA  
ATOM   2549 HD23 LEU X 163      51.184  46.008  63.718  1.00  0.00      PROA  
ATOM   2550  C   LEU X 163      49.081  48.510  66.915  1.00  0.00      PROA  
ATOM   2551  O   LEU X 163      47.854  48.743  67.108  1.00  0.00      PROA  
ATOM   2552  N   GLY X 164      49.970  49.479  67.186  1.00  0.00      PROA  
ATOM   2553  HN  GLY X 164      50.953  49.366  67.063  1.00  0.00      PROA  
ATOM   2554  CA  GLY X 164      49.490  50.790  67.609  1.00  0.00      PROA  
ATOM   2555  HA1 GLY X 164      49.498  50.830  68.688  1.00  0.00      PROA  
ATOM   2556  HA2 GLY X 164      48.569  50.994  67.085  1.00  0.00      PROA  
ATOM   2557  C   GLY X 164      50.453  51.847  67.149  1.00  0.00      PROA  
ATOM   2558  O   GLY X 164      51.494  51.593  66.509  1.00  0.00      PROA  
ATOM   2559  N   TYR X 165      50.149  53.203  67.519  1.00  0.00      PROA  
ATOM   2560  HN  TYR X 165      49.280  53.386  67.972  1.00  0.00      PROA  
ATOM   2561  CA  TYR X 165      51.045  54.295  67.176  1.00  0.00      PROA  
ATOM   2562  HA  TYR X 165      52.042  53.942  67.392  1.00  0.00      PROA  
ATOM   2563  CB  TYR X 165      50.914  54.728  65.665  1.00  0.00      PROA  
ATOM   2564  HB1 TYR X 165      51.000  53.774  65.103  1.00  0.00      PROA  
ATOM   2565  HB2 TYR X 165      51.787  55.383  65.457  1.00  0.00      PROA  
ATOM   2566  CG  TYR X 165      49.713  55.458  65.259  1.00  0.00      PROA  
ATOM   2567  CD1 TYR X 165      48.685  54.837  64.531  1.00  0.00      PROA  
ATOM   2568  HD1 TYR X 165      48.742  53.791  64.273  1.00  0.00      PROA  
ATOM   2569  CE1 TYR X 165      47.579  55.575  63.964  1.00  0.00      PROA  
ATOM   2570  HE1 TYR X 165      46.931  55.074  63.260  1.00  0.00      PROA  
ATOM   2571  CZ  TYR X 165      47.360  56.886  64.435  1.00  0.00      PROA  
ATOM   2572  OH  TYR X 165      46.320  57.770  64.062  1.00  0.00      PROA  
ATOM   2573  HH  TYR X 165      45.648  57.217  63.655  1.00  0.00      PROA  
ATOM   2574  CD2 TYR X 165      49.544  56.818  65.610  1.00  0.00      PROA  
ATOM   2575  HD2 TYR X 165      50.345  57.340  66.111  1.00  0.00      PROA  
ATOM   2576  CE2 TYR X 165      48.381  57.523  65.242  1.00  0.00      PROA  
ATOM   2577  HE2 TYR X 165      48.327  58.567  65.509  1.00  0.00      PROA  
ATOM   2578  C   TYR X 165      50.801  55.419  68.124  1.00  0.00      PROA  
ATOM   2579  O   TYR X 165      49.776  55.548  68.817  1.00  0.00      PROA  
ATOM   2580  N   VAL X 166      51.712  56.374  68.238  1.00  0.00      PROA  
ATOM   2581  HN  VAL X 166      52.601  56.335  67.791  1.00  0.00      PROA  
ATOM   2582  CA  VAL X 166      51.553  57.603  68.991  1.00  0.00      PROA  
ATOM   2583  HA  VAL X 166      50.507  57.800  69.183  1.00  0.00      PROA  
ATOM   2584  CB  VAL X 166      52.331  57.536  70.305  1.00  0.00      PROA  
ATOM   2585  HB  VAL X 166      52.250  58.502  70.848  1.00  0.00      PROA  
ATOM   2586  CG1 VAL X 166      51.697  56.435  71.213  1.00  0.00      PROA  
ATOM   2587 HG11 VAL X 166      52.245  56.292  72.169  1.00  0.00      PROA  
ATOM   2588 HG12 VAL X 166      51.752  55.464  70.676  1.00  0.00      PROA  
ATOM   2589 HG13 VAL X 166      50.662  56.707  71.510  1.00  0.00      PROA  
ATOM   2590  CG2 VAL X 166      53.764  57.233  70.002  1.00  0.00      PROA  
ATOM   2591 HG21 VAL X 166      54.212  57.962  69.293  1.00  0.00      PROA  
ATOM   2592 HG22 VAL X 166      54.064  56.245  69.590  1.00  0.00      PROA  
ATOM   2593 HG23 VAL X 166      54.252  57.358  70.992  1.00  0.00      PROA  
ATOM   2594  C   VAL X 166      52.072  58.541  68.007  1.00  0.00      PROA  
ATOM   2595  O   VAL X 166      52.838  58.210  67.119  1.00  0.00      PROA  
ATOM   2596  N   ARG X 167      51.562  59.741  68.131  1.00  0.00      PROA  
ATOM   2597  HN  ARG X 167      50.714  59.903  68.631  1.00  0.00      PROA  
ATOM   2598  CA  ARG X 167      51.867  60.887  67.316  1.00  0.00      PROA  
ATOM   2599  HA  ARG X 167      52.701  60.586  66.700  1.00  0.00      PROA  
ATOM   2600  CB  ARG X 167      50.733  61.575  66.422  1.00  0.00      PROA  
ATOM   2601  HB1 ARG X 167      49.826  61.653  67.060  1.00  0.00      PROA  
ATOM   2602  HB2 ARG X 167      50.486  60.756  65.713  1.00  0.00      PROA  
ATOM   2603  CG  ARG X 167      51.148  62.898  65.748  1.00  0.00      PROA  
ATOM   2604  HG1 ARG X 167      52.009  62.586  65.120  1.00  0.00      PROA  
ATOM   2605  HG2 ARG X 167      51.402  63.678  66.499  1.00  0.00      PROA  
ATOM   2606  CD  ARG X 167      50.057  63.506  64.767  1.00  0.00      PROA  
ATOM   2607  HD1 ARG X 167      49.297  64.086  65.331  1.00  0.00      PROA  
ATOM   2608  HD2 ARG X 167      49.718  62.704  64.078  1.00  0.00      PROA  
ATOM   2609  NE  ARG X 167      50.885  64.488  63.978  1.00  0.00      PROA  
ATOM   2610  HE  ARG X 167      51.871  64.396  63.832  1.00  0.00      PROA  
ATOM   2611  CZ  ARG X 167      50.341  65.489  63.317  1.00  0.00      PROA  
ATOM   2612  NH1 ARG X 167      49.036  65.795  63.370  1.00  0.00      PROA  
ATOM   2613 HH11 ARG X 167      48.432  65.206  63.907  1.00  0.00      PROA  
ATOM   2614 HH12 ARG X 167      48.784  66.614  62.855  1.00  0.00      PROA  
ATOM   2615  NH2 ARG X 167      51.013  66.301  62.501  1.00  0.00      PROA  
ATOM   2616 HH21 ARG X 167      52.013  66.325  62.494  1.00  0.00      PROA  
ATOM   2617 HH22 ARG X 167      50.526  67.114  62.183  1.00  0.00      PROA  
ATOM   2618  C   ARG X 167      52.444  61.968  68.205  1.00  0.00      PROA  
ATOM   2619  O   ARG X 167      51.723  62.576  68.910  1.00  0.00      PROA  
ATOM   2620  N   TYR X 168      53.789  62.222  68.084  1.00  0.00      PROA  
ATOM   2621  HN  TYR X 168      54.265  61.851  67.290  1.00  0.00      PROA  
ATOM   2622  CA  TYR X 168      54.551  63.221  68.848  1.00  0.00      PROA  
ATOM   2623  HA  TYR X 168      54.158  63.168  69.852  1.00  0.00      PROA  
ATOM   2624  CB  TYR X 168      56.086  63.062  68.724  1.00  0.00      PROA  
ATOM   2625  HB1 TYR X 168      56.677  63.947  69.042  1.00  0.00      PROA  
ATOM   2626  HB2 TYR X 168      56.383  62.838  67.677  1.00  0.00      PROA  
ATOM   2627  CG  TYR X 168      56.468  61.905  69.644  1.00  0.00      PROA  
ATOM   2628  CD1 TYR X 168      56.530  60.661  69.072  1.00  0.00      PROA  
ATOM   2629  HD1 TYR X 168      56.449  60.574  67.998  1.00  0.00      PROA  
ATOM   2630  CE1 TYR X 168      56.754  59.506  69.893  1.00  0.00      PROA  
ATOM   2631  HE1 TYR X 168      56.827  58.509  69.486  1.00  0.00      PROA  
ATOM   2632  CZ  TYR X 168      56.760  59.689  71.319  1.00  0.00      PROA  
ATOM   2633  OH  TYR X 168      56.810  58.588  72.171  1.00  0.00      PROA  
ATOM   2634  HH  TYR X 168      56.453  58.832  73.028  1.00  0.00      PROA  
ATOM   2635  CD2 TYR X 168      56.454  62.094  71.021  1.00  0.00      PROA  
ATOM   2636  HD2 TYR X 168      56.278  63.115  71.326  1.00  0.00      PROA  
ATOM   2637  CE2 TYR X 168      56.656  61.027  71.829  1.00  0.00      PROA  
ATOM   2638  HE2 TYR X 168      56.897  61.108  72.879  1.00  0.00      PROA  
ATOM   2639  C   TYR X 168      54.220  64.672  68.501  1.00  0.00      PROA  
ATOM   2640  O   TYR X 168      53.972  65.007  67.352  1.00  0.00      PROA  
ATOM   2641  N   LEU X 169      54.203  65.657  69.414  1.00  0.00      PROA  
ATOM   2642  HN  LEU X 169      54.286  65.437  70.383  1.00  0.00      PROA  
ATOM   2643  CA  LEU X 169      53.970  67.061  69.211  1.00  0.00      PROA  
ATOM   2644  HA  LEU X 169      53.134  67.197  68.541  1.00  0.00      PROA  
ATOM   2645  CB  LEU X 169      53.616  67.748  70.537  1.00  0.00      PROA  
ATOM   2646  HB1 LEU X 169      54.301  67.320  71.300  1.00  0.00      PROA  
ATOM   2647  HB2 LEU X 169      52.557  67.423  70.625  1.00  0.00      PROA  
ATOM   2648  CG  LEU X 169      53.563  69.326  70.541  1.00  0.00      PROA  
ATOM   2649  HG  LEU X 169      54.574  69.733  70.319  1.00  0.00      PROA  
ATOM   2650  CD1 LEU X 169      52.569  70.011  69.625  1.00  0.00      PROA  
ATOM   2651 HD11 LEU X 169      52.296  71.020  70.001  1.00  0.00      PROA  
ATOM   2652 HD12 LEU X 169      51.634  69.432  69.464  1.00  0.00      PROA  
ATOM   2653 HD13 LEU X 169      52.883  70.294  68.597  1.00  0.00      PROA  
ATOM   2654  CD2 LEU X 169      53.151  69.757  71.996  1.00  0.00      PROA  
ATOM   2655 HD21 LEU X 169      52.075  69.532  72.154  1.00  0.00      PROA  
ATOM   2656 HD22 LEU X 169      53.201  70.866  72.035  1.00  0.00      PROA  
ATOM   2657 HD23 LEU X 169      53.771  69.170  72.709  1.00  0.00      PROA  
ATOM   2658  C   LEU X 169      55.140  67.674  68.458  1.00  0.00      PROA  
ATOM   2659  O   LEU X 169      54.941  68.661  67.765  1.00  0.00      PROA  
ATOM   2660  N   LYS X 170      56.336  67.035  68.598  1.00  0.00      PROA  
ATOM   2661  HN  LYS X 170      56.430  66.297  69.261  1.00  0.00      PROA  
ATOM   2662  CA  LYS X 170      57.536  67.424  67.857  1.00  0.00      PROA  
ATOM   2663  HA  LYS X 170      57.226  68.185  67.156  1.00  0.00      PROA  
ATOM   2664  CB  LYS X 170      58.618  68.155  68.808  1.00  0.00      PROA  
ATOM   2665  HB1 LYS X 170      59.530  68.229  68.179  1.00  0.00      PROA  
ATOM   2666  HB2 LYS X 170      58.876  67.523  69.685  1.00  0.00      PROA  
ATOM   2667  CG  LYS X 170      58.158  69.639  69.127  1.00  0.00      PROA  
ATOM   2668  HG1 LYS X 170      57.085  69.606  69.414  1.00  0.00      PROA  
ATOM   2669  HG2 LYS X 170      58.202  70.286  68.226  1.00  0.00      PROA  
ATOM   2670  CD  LYS X 170      59.044  70.374  70.148  1.00  0.00      PROA  
ATOM   2671  HD1 LYS X 170      59.076  69.901  71.152  1.00  0.00      PROA  
ATOM   2672  HD2 LYS X 170      58.599  71.389  70.232  1.00  0.00      PROA  
ATOM   2673  CE  LYS X 170      60.545  70.314  69.723  1.00  0.00      PROA  
ATOM   2674  HE1 LYS X 170      60.945  69.287  69.866  1.00  0.00      PROA  
ATOM   2675  HE2 LYS X 170      61.114  70.968  70.419  1.00  0.00      PROA  
ATOM   2676  NZ  LYS X 170      60.756  70.784  68.373  1.00  0.00      PROA  
ATOM   2677  HZ1 LYS X 170      60.632  70.029  67.668  1.00  0.00      PROA  
ATOM   2678  HZ2 LYS X 170      61.772  70.932  68.211  1.00  0.00      PROA  
ATOM   2679  HZ3 LYS X 170      60.336  71.686  68.073  1.00  0.00      PROA  
ATOM   2680  C   LYS X 170      58.248  66.233  67.062  1.00  0.00      PROA  
ATOM   2681  O   LYS X 170      58.453  65.188  67.652  1.00  0.00      PROA  
ATOM   2682  N   PRO X 171      58.665  66.312  65.844  1.00  0.00      PROA  
ATOM   2683  CD  PRO X 171      58.226  67.311  64.842  1.00  0.00      PROA  
ATOM   2684  HD1 PRO X 171      58.757  68.245  65.125  1.00  0.00      PROA  
ATOM   2685  HD2 PRO X 171      57.122  67.393  64.937  1.00  0.00      PROA  
ATOM   2686  CA  PRO X 171      59.515  65.355  65.158  1.00  0.00      PROA  
ATOM   2687  HA  PRO X 171      58.941  64.441  65.094  1.00  0.00      PROA  
ATOM   2688  CB  PRO X 171      59.703  65.840  63.755  1.00  0.00      PROA  
ATOM   2689  HB1 PRO X 171      59.535  64.991  63.057  1.00  0.00      PROA  
ATOM   2690  HB2 PRO X 171      60.727  66.195  63.511  1.00  0.00      PROA  
ATOM   2691  CG  PRO X 171      58.576  66.873  63.490  1.00  0.00      PROA  
ATOM   2692  HG1 PRO X 171      58.884  67.788  62.940  1.00  0.00      PROA  
ATOM   2693  HG2 PRO X 171      57.736  66.431  62.912  1.00  0.00      PROA  
ATOM   2694  C   PRO X 171      60.800  64.967  65.812  1.00  0.00      PROA  
ATOM   2695  O   PRO X 171      61.186  63.835  65.636  1.00  0.00      PROA  
ATOM   2696  N   SER X 172      61.592  65.822  66.473  1.00  0.00      PROA  
ATOM   2697  HN  SER X 172      61.356  66.780  66.609  1.00  0.00      PROA  
ATOM   2698  CA  SER X 172      62.696  65.375  67.281  1.00  0.00      PROA  
ATOM   2699  HA  SER X 172      63.280  64.699  66.676  1.00  0.00      PROA  
ATOM   2700  CB  SER X 172      63.553  66.560  67.845  1.00  0.00      PROA  
ATOM   2701  HB1 SER X 172      64.082  67.119  67.043  1.00  0.00      PROA  
ATOM   2702  HB2 SER X 172      64.332  66.156  68.528  1.00  0.00      PROA  
ATOM   2703  OG  SER X 172      62.817  67.613  68.533  1.00  0.00      PROA  
ATOM   2704  HG1 SER X 172      62.432  68.117  67.811  1.00  0.00      PROA  
ATOM   2705  C   SER X 172      62.403  64.401  68.440  1.00  0.00      PROA  
ATOM   2706  O   SER X 172      63.192  63.608  68.923  1.00  0.00      PROA  
ATOM   2707  N   GLN X 173      61.206  64.548  69.029  1.00  0.00      PROA  
ATOM   2708  HN  GLN X 173      60.643  65.315  68.731  1.00  0.00      PROA  
ATOM   2709  CA  GLN X 173      60.649  63.660  70.033  1.00  0.00      PROA  
ATOM   2710  HA  GLN X 173      61.265  63.562  70.915  1.00  0.00      PROA  
ATOM   2711  CB  GLN X 173      59.453  64.177  70.738  1.00  0.00      PROA  
ATOM   2712  HB1 GLN X 173      58.837  63.417  71.263  1.00  0.00      PROA  
ATOM   2713  HB2 GLN X 173      58.803  64.530  69.908  1.00  0.00      PROA  
ATOM   2714  CG  GLN X 173      59.729  65.396  71.647  1.00  0.00      PROA  
ATOM   2715  HG1 GLN X 173      60.344  66.105  71.053  1.00  0.00      PROA  
ATOM   2716  HG2 GLN X 173      60.290  65.151  72.573  1.00  0.00      PROA  
ATOM   2717  CD  GLN X 173      58.476  66.158  72.102  1.00  0.00      PROA  
ATOM   2718  OE1 GLN X 173      57.417  65.578  72.047  1.00  0.00      PROA  
ATOM   2719  NE2 GLN X 173      58.614  67.423  72.588  1.00  0.00      PROA  
ATOM   2720 HE21 GLN X 173      57.749  67.799  72.922  1.00  0.00      PROA  
ATOM   2721 HE22 GLN X 173      59.437  67.856  72.956  1.00  0.00      PROA  
ATOM   2722  C   GLN X 173      60.399  62.242  69.362  1.00  0.00      PROA  
ATOM   2723  O   GLN X 173      60.589  61.227  70.009  1.00  0.00      PROA  
ATOM   2724  N   ALA X 174      59.920  62.251  68.110  1.00  0.00      PROA  
ATOM   2725  HN  ALA X 174      59.934  63.058  67.523  1.00  0.00      PROA  
ATOM   2726  CA  ALA X 174      59.806  60.984  67.332  1.00  0.00      PROA  
ATOM   2727  HA  ALA X 174      59.104  60.345  67.845  1.00  0.00      PROA  
ATOM   2728  CB  ALA X 174      59.330  61.337  65.892  1.00  0.00      PROA  
ATOM   2729  HB1 ALA X 174      58.993  60.376  65.447  1.00  0.00      PROA  
ATOM   2730  HB2 ALA X 174      60.054  61.799  65.187  1.00  0.00      PROA  
ATOM   2731  HB3 ALA X 174      58.567  62.143  65.843  1.00  0.00      PROA  
ATOM   2732  C   ALA X 174      61.170  60.298  67.220  1.00  0.00      PROA  
ATOM   2733  O   ALA X 174      61.289  59.117  67.477  1.00  0.00      PROA  
ATOM   2734  N   ALA X 175      62.234  61.051  66.962  1.00  0.00      PROA  
ATOM   2735  HN  ALA X 175      62.112  62.012  66.728  1.00  0.00      PROA  
ATOM   2736  CA  ALA X 175      63.546  60.476  66.941  1.00  0.00      PROA  
ATOM   2737  HA  ALA X 175      63.542  59.694  66.196  1.00  0.00      PROA  
ATOM   2738  CB  ALA X 175      64.595  61.603  66.535  1.00  0.00      PROA  
ATOM   2739  HB1 ALA X 175      64.729  62.210  67.456  1.00  0.00      PROA  
ATOM   2740  HB2 ALA X 175      64.210  62.280  65.743  1.00  0.00      PROA  
ATOM   2741  HB3 ALA X 175      65.630  61.224  66.395  1.00  0.00      PROA  
ATOM   2742  C   ALA X 175      64.058  59.836  68.231  1.00  0.00      PROA  
ATOM   2743  O   ALA X 175      64.616  58.762  68.180  1.00  0.00      PROA  
ATOM   2744  N   GLN X 176      63.729  60.455  69.369  1.00  0.00      PROA  
ATOM   2745  HN  GLN X 176      63.224  61.314  69.369  1.00  0.00      PROA  
ATOM   2746  CA  GLN X 176      64.003  59.905  70.686  1.00  0.00      PROA  
ATOM   2747  HA  GLN X 176      65.032  59.582  70.608  1.00  0.00      PROA  
ATOM   2748  CB  GLN X 176      63.843  60.959  71.815  1.00  0.00      PROA  
ATOM   2749  HB1 GLN X 176      64.051  60.405  72.756  1.00  0.00      PROA  
ATOM   2750  HB2 GLN X 176      62.760  61.188  71.728  1.00  0.00      PROA  
ATOM   2751  CG  GLN X 176      64.642  62.221  71.598  1.00  0.00      PROA  
ATOM   2752  HG1 GLN X 176      64.348  63.017  72.315  1.00  0.00      PROA  
ATOM   2753  HG2 GLN X 176      64.418  62.827  70.694  1.00  0.00      PROA  
ATOM   2754  CD  GLN X 176      66.165  62.018  71.791  1.00  0.00      PROA  
ATOM   2755  OE1 GLN X 176      66.989  62.237  70.886  1.00  0.00      PROA  
ATOM   2756  NE2 GLN X 176      66.559  61.677  73.014  1.00  0.00      PROA  
ATOM   2757 HE21 GLN X 176      67.522  61.479  73.199  1.00  0.00      PROA  
ATOM   2758 HE22 GLN X 176      65.795  61.774  73.652  1.00  0.00      PROA  
ATOM   2759  C   GLN X 176      63.241  58.567  70.999  1.00  0.00      PROA  
ATOM   2760  O   GLN X 176      63.793  57.694  71.618  1.00  0.00      PROA  
ATOM   2761  N   ALA X 177      61.987  58.442  70.512  1.00  0.00      PROA  
ATOM   2762  HN  ALA X 177      61.503  59.157  70.013  1.00  0.00      PROA  
ATOM   2763  CA  ALA X 177      61.278  57.218  70.674  1.00  0.00      PROA  
ATOM   2764  HA  ALA X 177      61.289  56.954  71.722  1.00  0.00      PROA  
ATOM   2765  CB  ALA X 177      59.754  57.356  70.299  1.00  0.00      PROA  
ATOM   2766  HB1 ALA X 177      59.395  56.312  70.418  1.00  0.00      PROA  
ATOM   2767  HB2 ALA X 177      59.521  57.852  69.331  1.00  0.00      PROA  
ATOM   2768  HB3 ALA X 177      59.209  57.970  71.047  1.00  0.00      PROA  
ATOM   2769  C   ALA X 177      61.807  56.031  69.923  1.00  0.00      PROA  
ATOM   2770  O   ALA X 177      61.870  54.956  70.425  1.00  0.00      PROA  
ATOM   2771  N   ILE X 178      62.365  56.304  68.670  1.00  0.00      PROA  
ATOM   2772  HN  ILE X 178      62.309  57.229  68.305  1.00  0.00      PROA  
ATOM   2773  CA  ILE X 178      63.110  55.354  67.850  1.00  0.00      PROA  
ATOM   2774  HA  ILE X 178      62.469  54.519  67.611  1.00  0.00      PROA  
ATOM   2775  CB  ILE X 178      63.463  55.975  66.425  1.00  0.00      PROA  
ATOM   2776  HB  ILE X 178      64.011  56.923  66.608  1.00  0.00      PROA  
ATOM   2777  CG2 ILE X 178      64.457  55.006  65.678  1.00  0.00      PROA  
ATOM   2778 HG21 ILE X 178      64.090  53.958  65.722  1.00  0.00      PROA  
ATOM   2779 HG22 ILE X 178      65.474  54.936  66.119  1.00  0.00      PROA  
ATOM   2780 HG23 ILE X 178      64.560  55.243  64.598  1.00  0.00      PROA  
ATOM   2781  CG1 ILE X 178      62.241  56.269  65.547  1.00  0.00      PROA  
ATOM   2782 HG11 ILE X 178      61.551  56.850  66.193  1.00  0.00      PROA  
ATOM   2783 HG12 ILE X 178      61.627  55.382  65.281  1.00  0.00      PROA  
ATOM   2784  CD  ILE X 178      62.546  57.155  64.245  1.00  0.00      PROA  
ATOM   2785  HD1 ILE X 178      63.150  56.636  63.469  1.00  0.00      PROA  
ATOM   2786  HD2 ILE X 178      63.041  58.086  64.594  1.00  0.00      PROA  
ATOM   2787  HD3 ILE X 178      61.513  57.397  63.917  1.00  0.00      PROA  
ATOM   2788  C   ILE X 178      64.224  54.689  68.608  1.00  0.00      PROA  
ATOM   2789  O   ILE X 178      64.467  53.524  68.633  1.00  0.00      PROA  
ATOM   2790  N   GLU X 179      64.902  55.555  69.397  1.00  0.00      PROA  
ATOM   2791  HN  GLU X 179      64.577  56.494  69.474  1.00  0.00      PROA  
ATOM   2792  CA  GLU X 179      66.160  55.213  70.002  1.00  0.00      PROA  
ATOM   2793  HA  GLU X 179      66.709  54.508  69.394  1.00  0.00      PROA  
ATOM   2794  CB  GLU X 179      67.051  56.475  69.921  1.00  0.00      PROA  
ATOM   2795  HB1 GLU X 179      68.014  56.156  70.375  1.00  0.00      PROA  
ATOM   2796  HB2 GLU X 179      66.666  57.276  70.588  1.00  0.00      PROA  
ATOM   2797  CG  GLU X 179      67.285  56.972  68.496  1.00  0.00      PROA  
ATOM   2798  HG1 GLU X 179      66.382  57.535  68.174  1.00  0.00      PROA  
ATOM   2799  HG2 GLU X 179      67.529  56.202  67.732  1.00  0.00      PROA  
ATOM   2800  CD  GLU X 179      68.477  57.920  68.364  1.00  0.00      PROA  
ATOM   2801  OE1 GLU X 179      68.966  58.404  69.463  1.00  0.00      PROA  
ATOM   2802  OE2 GLU X 179      68.872  58.304  67.249  1.00  0.00      PROA  
ATOM   2803  C   GLU X 179      66.129  54.724  71.443  1.00  0.00      PROA  
ATOM   2804  O   GLU X 179      66.955  53.812  71.760  1.00  0.00      PROA  
ATOM   2805  N   ASN X 180      65.268  55.227  72.284  1.00  0.00      PROA  
ATOM   2806  HN  ASN X 180      64.585  55.817  71.862  1.00  0.00      PROA  
ATOM   2807  CA  ASN X 180      65.304  55.046  73.714  1.00  0.00      PROA  
ATOM   2808  HA  ASN X 180      66.235  54.620  74.059  1.00  0.00      PROA  
ATOM   2809  CB  ASN X 180      65.184  56.411  74.407  1.00  0.00      PROA  
ATOM   2810  HB1 ASN X 180      65.032  56.204  75.488  1.00  0.00      PROA  
ATOM   2811  HB2 ASN X 180      64.308  57.007  74.075  1.00  0.00      PROA  
ATOM   2812  CG  ASN X 180      66.424  57.234  74.250  1.00  0.00      PROA  
ATOM   2813  OD1 ASN X 180      67.415  56.876  73.651  1.00  0.00      PROA  
ATOM   2814  ND2 ASN X 180      66.355  58.409  74.955  1.00  0.00      PROA  
ATOM   2815 HD21 ASN X 180      65.549  58.667  75.486  1.00  0.00      PROA  
ATOM   2816 HD22 ASN X 180      67.249  58.837  75.086  1.00  0.00      PROA  
ATOM   2817  C   ASN X 180      64.244  54.093  74.250  1.00  0.00      PROA  
ATOM   2818  O   ASN X 180      64.237  53.747  75.455  1.00  0.00      PROA  
ATOM   2819  N   CYS X 181      63.278  53.723  73.354  1.00  0.00      PROA  
ATOM   2820  HN  CYS X 181      63.479  53.825  72.383  1.00  0.00      PROA  
ATOM   2821  CA  CYS X 181      62.436  52.586  73.644  1.00  0.00      PROA  
ATOM   2822  HA  CYS X 181      62.320  52.443  74.708  1.00  0.00      PROA  
ATOM   2823  CB  CYS X 181      61.014  52.724  73.109  1.00  0.00      PROA  
ATOM   2824  HB1 CYS X 181      60.992  52.581  72.007  1.00  0.00      PROA  
ATOM   2825  HB2 CYS X 181      60.539  53.721  73.241  1.00  0.00      PROA  
ATOM   2826  SG  CYS X 181      59.776  51.662  73.892  1.00  0.00      PROA  
ATOM   2827  HG1 CYS X 181      59.817  52.369  75.012  1.00  0.00      PROA  
ATOM   2828  C   CYS X 181      63.152  51.353  73.191  1.00  0.00      PROA  
ATOM   2829  O   CYS X 181      64.158  51.423  72.487  1.00  0.00      PROA  
ATOM   2830  N   ASP X 182      62.671  50.179  73.628  1.00  0.00      PROA  
ATOM   2831  HN  ASP X 182      61.816  50.047  74.122  1.00  0.00      PROA  
ATOM   2832  CA  ASP X 182      63.352  48.896  73.389  1.00  0.00      PROA  
ATOM   2833  HA  ASP X 182      64.405  49.133  73.354  1.00  0.00      PROA  
ATOM   2834  CB  ASP X 182      62.964  47.871  74.470  1.00  0.00      PROA  
ATOM   2835  HB1 ASP X 182      63.618  46.979  74.362  1.00  0.00      PROA  
ATOM   2836  HB2 ASP X 182      61.908  47.571  74.647  1.00  0.00      PROA  
ATOM   2837  CG  ASP X 182      63.317  48.412  75.870  1.00  0.00      PROA  
ATOM   2838  OD1 ASP X 182      62.537  48.489  76.847  1.00  0.00      PROA  
ATOM   2839  OD2 ASP X 182      64.459  48.798  75.940  1.00  0.00      PROA  
ATOM   2840  C   ASP X 182      62.939  48.399  72.040  1.00  0.00      PROA  
ATOM   2841  O   ASP X 182      61.872  48.631  71.473  1.00  0.00      PROA  
ATOM   2842  N   ARG X 183      63.893  47.536  71.607  1.00  0.00      PROA  
ATOM   2843  HN  ARG X 183      64.760  47.407  72.080  1.00  0.00      PROA  
ATOM   2844  CA  ARG X 183      63.829  46.792  70.330  1.00  0.00      PROA  
ATOM   2845  HA  ARG X 183      63.844  47.608  69.623  1.00  0.00      PROA  
ATOM   2846  CB  ARG X 183      65.099  45.969  69.996  1.00  0.00      PROA  
ATOM   2847  HB1 ARG X 183      65.175  45.486  70.993  1.00  0.00      PROA  
ATOM   2848  HB2 ARG X 183      65.917  46.706  69.844  1.00  0.00      PROA  
ATOM   2849  CG  ARG X 183      65.029  44.947  68.890  1.00  0.00      PROA  
ATOM   2850  HG1 ARG X 183      64.125  44.301  68.902  1.00  0.00      PROA  
ATOM   2851  HG2 ARG X 183      65.859  44.242  69.111  1.00  0.00      PROA  
ATOM   2852  CD  ARG X 183      65.250  45.563  67.518  1.00  0.00      PROA  
ATOM   2853  HD1 ARG X 183      66.044  46.338  67.555  1.00  0.00      PROA  
ATOM   2854  HD2 ARG X 183      64.330  46.079  67.168  1.00  0.00      PROA  
ATOM   2855  NE  ARG X 183      65.737  44.523  66.607  1.00  0.00      PROA  
ATOM   2856  HE  ARG X 183      66.110  43.687  67.009  1.00  0.00      PROA  
ATOM   2857  CZ  ARG X 183      65.622  44.526  65.311  1.00  0.00      PROA  
ATOM   2858  NH1 ARG X 183      65.086  45.440  64.604  1.00  0.00      PROA  
ATOM   2859 HH11 ARG X 183      64.551  46.191  64.993  1.00  0.00      PROA  
ATOM   2860 HH12 ARG X 183      64.672  45.122  63.752  1.00  0.00      PROA  
ATOM   2861  NH2 ARG X 183      65.786  43.315  64.791  1.00  0.00      PROA  
ATOM   2862 HH21 ARG X 183      66.207  42.601  65.351  1.00  0.00      PROA  
ATOM   2863 HH22 ARG X 183      66.125  43.336  63.850  1.00  0.00      PROA  
ATOM   2864  C   ARG X 183      62.563  46.023  70.019  1.00  0.00      PROA  
ATOM   2865  O   ARG X 183      62.069  46.093  68.882  1.00  0.00      PROA  
ATOM   2866  N   SER X 184      61.910  45.305  71.031  1.00  0.00      PROA  
ATOM   2867  HN  SER X 184      62.384  45.320  71.908  1.00  0.00      PROA  
ATOM   2868  CA  SER X 184      60.673  44.527  70.905  1.00  0.00      PROA  
ATOM   2869  HA  SER X 184      60.834  43.726  70.198  1.00  0.00      PROA  
ATOM   2870  CB  SER X 184      60.245  43.692  72.143  1.00  0.00      PROA  
ATOM   2871  HB1 SER X 184      60.990  42.876  72.260  1.00  0.00      PROA  
ATOM   2872  HB2 SER X 184      59.253  43.199  72.062  1.00  0.00      PROA  
ATOM   2873  OG  SER X 184      60.236  44.418  73.385  1.00  0.00      PROA  
ATOM   2874  HG1 SER X 184      59.316  44.636  73.551  1.00  0.00      PROA  
ATOM   2875  C   SER X 184      59.432  45.333  70.476  1.00  0.00      PROA  
ATOM   2876  O   SER X 184      58.431  44.731  70.107  1.00  0.00      PROA  
ATOM   2877  N   PHE X 185      59.494  46.695  70.468  1.00  0.00      PROA  
ATOM   2878  HN  PHE X 185      60.338  47.205  70.615  1.00  0.00      PROA  
ATOM   2879  CA  PHE X 185      58.511  47.577  69.915  1.00  0.00      PROA  
ATOM   2880  HA  PHE X 185      57.587  47.031  70.032  1.00  0.00      PROA  
ATOM   2881  CB  PHE X 185      58.506  48.960  70.790  1.00  0.00      PROA  
ATOM   2882  HB1 PHE X 185      57.835  49.671  70.262  1.00  0.00      PROA  
ATOM   2883  HB2 PHE X 185      59.515  49.367  71.015  1.00  0.00      PROA  
ATOM   2884  CG  PHE X 185      57.906  48.643  72.145  1.00  0.00      PROA  
ATOM   2885  CD1 PHE X 185      58.735  48.447  73.274  1.00  0.00      PROA  
ATOM   2886  HD1 PHE X 185      59.812  48.410  73.200  1.00  0.00      PROA  
ATOM   2887  CE1 PHE X 185      58.174  48.260  74.522  1.00  0.00      PROA  
ATOM   2888  HE1 PHE X 185      58.885  48.087  75.315  1.00  0.00      PROA  
ATOM   2889  CZ  PHE X 185      56.758  48.414  74.717  1.00  0.00      PROA  
ATOM   2890  HZ  PHE X 185      56.364  48.275  75.712  1.00  0.00      PROA  
ATOM   2891  CD2 PHE X 185      56.499  48.694  72.316  1.00  0.00      PROA  
ATOM   2892  HD2 PHE X 185      55.901  48.882  71.437  1.00  0.00      PROA  
ATOM   2893  CE2 PHE X 185      55.922  48.668  73.608  1.00  0.00      PROA  
ATOM   2894  HE2 PHE X 185      54.863  48.847  73.726  1.00  0.00      PROA  
ATOM   2895  C   PHE X 185      58.650  47.986  68.416  1.00  0.00      PROA  
ATOM   2896  O   PHE X 185      57.741  48.549  67.809  1.00  0.00      PROA  
ATOM   2897  N   ARG X 186      59.798  47.592  67.810  1.00  0.00      PROA  
ATOM   2898  HN  ARG X 186      60.466  47.021  68.283  1.00  0.00      PROA  
ATOM   2899  CA  ARG X 186      60.162  47.689  66.412  1.00  0.00      PROA  
ATOM   2900  HA  ARG X 186      61.241  47.649  66.347  1.00  0.00      PROA  
ATOM   2901  CB  ARG X 186      59.635  46.510  65.632  1.00  0.00      PROA  
ATOM   2902  HB1 ARG X 186      59.874  46.696  64.563  1.00  0.00      PROA  
ATOM   2903  HB2 ARG X 186      58.557  46.283  65.775  1.00  0.00      PROA  
ATOM   2904  CG  ARG X 186      60.351  45.143  65.791  1.00  0.00      PROA  
ATOM   2905  HG1 ARG X 186      59.650  44.431  65.306  1.00  0.00      PROA  
ATOM   2906  HG2 ARG X 186      60.423  44.857  66.862  1.00  0.00      PROA  
ATOM   2907  CD  ARG X 186      61.823  44.974  65.314  1.00  0.00      PROA  
ATOM   2908  HD1 ARG X 186      62.543  45.332  66.079  1.00  0.00      PROA  
ATOM   2909  HD2 ARG X 186      61.993  45.519  64.360  1.00  0.00      PROA  
ATOM   2910  NE  ARG X 186      61.958  43.519  65.314  1.00  0.00      PROA  
ATOM   2911  HE  ARG X 186      62.264  43.010  66.118  1.00  0.00      PROA  
ATOM   2912  CZ  ARG X 186      61.780  42.749  64.232  1.00  0.00      PROA  
ATOM   2913  NH1 ARG X 186      61.388  43.186  63.089  1.00  0.00      PROA  
ATOM   2914 HH11 ARG X 186      61.274  42.578  62.302  1.00  0.00      PROA  
ATOM   2915 HH12 ARG X 186      61.450  44.156  62.860  1.00  0.00      PROA  
ATOM   2916  NH2 ARG X 186      61.877  41.423  64.288  1.00  0.00      PROA  
ATOM   2917 HH21 ARG X 186      62.098  41.021  65.177  1.00  0.00      PROA  
ATOM   2918 HH22 ARG X 186      61.805  40.842  63.477  1.00  0.00      PROA  
ATOM   2919  C   ARG X 186      59.845  49.053  65.699  1.00  0.00      PROA  
ATOM   2920  O   ARG X 186      59.476  49.111  64.521  1.00  0.00      PROA  
ATOM   2921  N   ALA X 187      59.963  50.250  66.377  1.00  0.00      PROA  
ATOM   2922  HN  ALA X 187      60.339  50.215  67.300  1.00  0.00      PROA  
ATOM   2923  CA  ALA X 187      59.570  51.587  65.959  1.00  0.00      PROA  
ATOM   2924  HA  ALA X 187      58.491  51.585  65.904  1.00  0.00      PROA  
ATOM   2925  CB  ALA X 187      60.046  52.605  67.026  1.00  0.00      PROA  
ATOM   2926  HB1 ALA X 187      59.411  52.421  67.919  1.00  0.00      PROA  
ATOM   2927  HB2 ALA X 187      59.992  53.689  66.790  1.00  0.00      PROA  
ATOM   2928  HB3 ALA X 187      61.081  52.417  67.382  1.00  0.00      PROA  
ATOM   2929  C   ALA X 187      60.073  52.058  64.573  1.00  0.00      PROA  
ATOM   2930  O   ALA X 187      61.199  51.869  64.185  1.00  0.00      PROA  
ATOM   2931  N   ILE X 188      59.243  52.800  63.835  1.00  0.00      PROA  
ATOM   2932  HN  ILE X 188      58.399  53.098  64.274  1.00  0.00      PROA  
ATOM   2933  CA  ILE X 188      59.521  53.402  62.496  1.00  0.00      PROA  
ATOM   2934  HA  ILE X 188      60.538  53.765  62.548  1.00  0.00      PROA  
ATOM   2935  CB  ILE X 188      59.215  52.477  61.365  1.00  0.00      PROA  
ATOM   2936  HB  ILE X 188      59.410  53.050  60.433  1.00  0.00      PROA  
ATOM   2937  CG2 ILE X 188      60.243  51.244  61.319  1.00  0.00      PROA  
ATOM   2938 HG21 ILE X 188      60.167  50.744  60.329  1.00  0.00      PROA  
ATOM   2939 HG22 ILE X 188      59.962  50.546  62.136  1.00  0.00      PROA  
ATOM   2940 HG23 ILE X 188      61.285  51.625  61.380  1.00  0.00      PROA  
ATOM   2941  CG1 ILE X 188      57.738  52.044  61.401  1.00  0.00      PROA  
ATOM   2942 HG11 ILE X 188      57.069  52.914  61.226  1.00  0.00      PROA  
ATOM   2943 HG12 ILE X 188      57.495  51.687  62.425  1.00  0.00      PROA  
ATOM   2944  CD  ILE X 188      57.501  50.890  60.394  1.00  0.00      PROA  
ATOM   2945  HD1 ILE X 188      56.422  50.639  60.475  1.00  0.00      PROA  
ATOM   2946  HD2 ILE X 188      58.057  49.965  60.655  1.00  0.00      PROA  
ATOM   2947  HD3 ILE X 188      57.738  51.209  59.356  1.00  0.00      PROA  
ATOM   2948  C   ILE X 188      58.585  54.578  62.480  1.00  0.00      PROA  
ATOM   2949  O   ILE X 188      57.489  54.580  63.007  1.00  0.00      PROA  
ATOM   2950  N   LEU X 189      59.048  55.595  61.712  1.00  0.00      PROA  
ATOM   2951  HN  LEU X 189      59.939  55.460  61.285  1.00  0.00      PROA  
ATOM   2952  CA  LEU X 189      58.233  56.738  61.245  1.00  0.00      PROA  
ATOM   2953  HA  LEU X 189      57.690  57.236  62.035  1.00  0.00      PROA  
ATOM   2954  CB  LEU X 189      59.089  57.764  60.452  1.00  0.00      PROA  
ATOM   2955  HB1 LEU X 189      58.427  58.535  60.001  1.00  0.00      PROA  
ATOM   2956  HB2 LEU X 189      59.574  57.217  59.617  1.00  0.00      PROA  
ATOM   2957  CG  LEU X 189      60.232  58.467  61.271  1.00  0.00      PROA  
ATOM   2958  HG  LEU X 189      60.740  57.751  61.954  1.00  0.00      PROA  
ATOM   2959  CD1 LEU X 189      61.243  58.897  60.253  1.00  0.00      PROA  
ATOM   2960 HD11 LEU X 189      61.543  58.057  59.591  1.00  0.00      PROA  
ATOM   2961 HD12 LEU X 189      62.172  59.212  60.775  1.00  0.00      PROA  
ATOM   2962 HD13 LEU X 189      60.936  59.763  59.629  1.00  0.00      PROA  
ATOM   2963  CD2 LEU X 189      59.741  59.603  62.102  1.00  0.00      PROA  
ATOM   2964 HD21 LEU X 189      59.062  59.265  62.914  1.00  0.00      PROA  
ATOM   2965 HD22 LEU X 189      59.155  60.344  61.516  1.00  0.00      PROA  
ATOM   2966 HD23 LEU X 189      60.653  60.117  62.474  1.00  0.00      PROA  
ATOM   2967  C   LEU X 189      57.224  56.305  60.176  1.00  0.00      PROA  
ATOM   2968  O   LEU X 189      57.605  55.507  59.313  1.00  0.00      PROA  
ATOM   2969  N   ALA X 190      55.976  56.741  60.282  1.00  0.00      PROA  
ATOM   2970  HN  ALA X 190      55.801  57.485  60.921  1.00  0.00      PROA  
ATOM   2971  CA  ALA X 190      54.797  56.064  59.716  1.00  0.00      PROA  
ATOM   2972  HA  ALA X 190      54.928  55.035  60.015  1.00  0.00      PROA  
ATOM   2973  CB  ALA X 190      53.559  56.520  60.426  1.00  0.00      PROA  
ATOM   2974  HB1 ALA X 190      53.301  57.576  60.195  1.00  0.00      PROA  
ATOM   2975  HB2 ALA X 190      53.687  56.430  61.526  1.00  0.00      PROA  
ATOM   2976  HB3 ALA X 190      52.628  55.958  60.193  1.00  0.00      PROA  
ATOM   2977  C   ALA X 190      54.640  55.976  58.178  1.00  0.00      PROA  
ATOM   2978  O   ALA X 190      55.178  56.802  57.442  1.00  0.00      PROA  
ATOM   2979  N   GLU X 191      54.002  54.866  57.656  1.00  0.00      PROA  
ATOM   2980  HN  GLU X 191      53.846  54.129  58.309  1.00  0.00      PROA  
ATOM   2981  CA  GLU X 191      53.869  54.735  56.171  1.00  0.00      PROA  
ATOM   2982  HA  GLU X 191      54.886  54.884  55.837  1.00  0.00      PROA  
ATOM   2983  CB  GLU X 191      53.334  53.238  55.750  1.00  0.00      PROA  
ATOM   2984  HB1 GLU X 191      53.310  53.091  54.650  1.00  0.00      PROA  
ATOM   2985  HB2 GLU X 191      52.351  53.128  56.256  1.00  0.00      PROA  
ATOM   2986  CG  GLU X 191      54.331  52.176  56.216  1.00  0.00      PROA  
ATOM   2987  HG1 GLU X 191      54.359  52.134  57.326  1.00  0.00      PROA  
ATOM   2988  HG2 GLU X 191      55.334  52.461  55.832  1.00  0.00      PROA  
ATOM   2989  CD  GLU X 191      54.029  50.777  55.704  1.00  0.00      PROA  
ATOM   2990  OE1 GLU X 191      54.094  50.522  54.433  1.00  0.00      PROA  
ATOM   2991  OE2 GLU X 191      53.818  49.886  56.532  1.00  0.00      PROA  
ATOM   2992  C   GLU X 191      53.007  55.773  55.374  1.00  0.00      PROA  
ATOM   2993  O   GLU X 191      51.936  56.168  55.899  1.00  0.00      PROA  
ATOM   2994  N   PRO X 192      53.383  56.272  54.172  1.00  0.00      PROA  
ATOM   2995  CD  PRO X 192      54.669  56.007  53.530  1.00  0.00      PROA  
ATOM   2996  HD1 PRO X 192      54.703  54.958  53.162  1.00  0.00      PROA  
ATOM   2997  HD2 PRO X 192      55.570  56.239  54.136  1.00  0.00      PROA  
ATOM   2998  CA  PRO X 192      52.495  57.096  53.356  1.00  0.00      PROA  
ATOM   2999  HA  PRO X 192      52.598  58.069  53.813  1.00  0.00      PROA  
ATOM   3000  CB  PRO X 192      53.255  56.958  51.961  1.00  0.00      PROA  
ATOM   3001  HB1 PRO X 192      52.938  57.686  51.184  1.00  0.00      PROA  
ATOM   3002  HB2 PRO X 192      52.904  55.982  51.565  1.00  0.00      PROA  
ATOM   3003  CG  PRO X 192      54.703  56.951  52.359  1.00  0.00      PROA  
ATOM   3004  HG1 PRO X 192      55.260  56.585  51.470  1.00  0.00      PROA  
ATOM   3005  HG2 PRO X 192      55.055  57.994  52.512  1.00  0.00      PROA  
ATOM   3006  C   PRO X 192      50.959  56.767  53.377  1.00  0.00      PROA  
ATOM   3007  O   PRO X 192      50.644  55.554  53.507  1.00  0.00      PROA  
ATOM   3008  N   LYS X 193      50.053  57.636  53.131  1.00  0.00      PROA  
ATOM   3009  HN  LYS X 193      50.144  58.620  52.992  1.00  0.00      PROA  
ATOM   3010  CA  LYS X 193      48.686  57.294  53.070  1.00  0.00      PROA  
ATOM   3011  HA  LYS X 193      48.557  56.798  54.021  1.00  0.00      PROA  
ATOM   3012  CB  LYS X 193      47.795  58.521  53.030  1.00  0.00      PROA  
ATOM   3013  HB1 LYS X 193      46.727  58.256  52.874  1.00  0.00      PROA  
ATOM   3014  HB2 LYS X 193      48.085  59.156  52.166  1.00  0.00      PROA  
ATOM   3015  CG  LYS X 193      47.821  59.265  54.373  1.00  0.00      PROA  
ATOM   3016  HG1 LYS X 193      48.872  59.432  54.692  1.00  0.00      PROA  
ATOM   3017  HG2 LYS X 193      47.443  58.703  55.255  1.00  0.00      PROA  
ATOM   3018  CD  LYS X 193      47.172  60.624  54.498  1.00  0.00      PROA  
ATOM   3019  HD1 LYS X 193      46.115  60.389  54.254  1.00  0.00      PROA  
ATOM   3020  HD2 LYS X 193      47.455  61.350  53.707  1.00  0.00      PROA  
ATOM   3021  CE  LYS X 193      47.136  61.380  55.845  1.00  0.00      PROA  
ATOM   3022  HE1 LYS X 193      46.841  60.667  56.645  1.00  0.00      PROA  
ATOM   3023  HE2 LYS X 193      46.383  62.194  55.892  1.00  0.00      PROA  
ATOM   3024  NZ  LYS X 193      48.417  61.976  56.216  1.00  0.00      PROA  
ATOM   3025  HZ1 LYS X 193      49.177  61.277  56.340  1.00  0.00      PROA  
ATOM   3026  HZ2 LYS X 193      48.242  62.373  57.160  1.00  0.00      PROA  
ATOM   3027  HZ3 LYS X 193      48.791  62.615  55.485  1.00  0.00      PROA  
ATOM   3028  C   LYS X 193      48.287  56.317  52.077  1.00  0.00      PROA  
ATOM   3029  O   LYS X 193      48.658  56.248  50.936  1.00  0.00      PROA  
ATOM   3030  N   ASN X 194      47.412  55.292  52.483  1.00  0.00      PROA  
ATOM   3031  HN  ASN X 194      47.188  55.295  53.454  1.00  0.00      PROA  
ATOM   3032  CA  ASN X 194      47.067  54.062  51.741  1.00  0.00      PROA  
ATOM   3033  HA  ASN X 194      47.971  53.517  51.511  1.00  0.00      PROA  
ATOM   3034  CB  ASN X 194      46.215  53.038  52.582  1.00  0.00      PROA  
ATOM   3035  HB1 ASN X 194      45.217  53.452  52.844  1.00  0.00      PROA  
ATOM   3036  HB2 ASN X 194      46.816  52.948  53.512  1.00  0.00      PROA  
ATOM   3037  CG  ASN X 194      46.088  51.746  51.833  1.00  0.00      PROA  
ATOM   3038  OD1 ASN X 194      45.124  51.475  51.075  1.00  0.00      PROA  
ATOM   3039  ND2 ASN X 194      47.123  50.921  52.099  1.00  0.00      PROA  
ATOM   3040 HD21 ASN X 194      47.099  49.934  51.947  1.00  0.00      PROA  
ATOM   3041 HD22 ASN X 194      47.952  51.286  52.525  1.00  0.00      PROA  
ATOM   3042  C   ASN X 194      46.312  54.361  50.454  1.00  0.00      PROA  
ATOM   3043  O   ASN X 194      46.576  53.860  49.394  1.00  0.00      PROA  
ATOM   3044  N   LYS X 195      45.282  55.245  50.457  1.00  0.00      PROA  
ATOM   3045  HN  LYS X 195      45.175  55.829  51.258  1.00  0.00      PROA  
ATOM   3046  CA  LYS X 195      44.336  55.456  49.335  1.00  0.00      PROA  
ATOM   3047  HA  LYS X 195      44.071  54.538  48.831  1.00  0.00      PROA  
ATOM   3048  CB  LYS X 195      42.994  56.019  49.797  1.00  0.00      PROA  
ATOM   3049  HB1 LYS X 195      42.370  56.282  48.918  1.00  0.00      PROA  
ATOM   3050  HB2 LYS X 195      43.064  57.020  50.273  1.00  0.00      PROA  
ATOM   3051  CG  LYS X 195      42.135  55.101  50.782  1.00  0.00      PROA  
ATOM   3052  HG1 LYS X 195      41.220  55.669  51.055  1.00  0.00      PROA  
ATOM   3053  HG2 LYS X 195      42.679  54.940  51.738  1.00  0.00      PROA  
ATOM   3054  CD  LYS X 195      41.889  53.711  50.099  1.00  0.00      PROA  
ATOM   3055  HD1 LYS X 195      41.505  53.011  50.873  1.00  0.00      PROA  
ATOM   3056  HD2 LYS X 195      42.928  53.397  49.866  1.00  0.00      PROA  
ATOM   3057  CE  LYS X 195      41.114  53.784  48.806  1.00  0.00      PROA  
ATOM   3058  HE1 LYS X 195      41.500  54.662  48.245  1.00  0.00      PROA  
ATOM   3059  HE2 LYS X 195      40.042  53.974  49.028  1.00  0.00      PROA  
ATOM   3060  NZ  LYS X 195      41.250  52.512  48.140  1.00  0.00      PROA  
ATOM   3061  HZ1 LYS X 195      40.697  52.411  47.265  1.00  0.00      PROA  
ATOM   3062  HZ2 LYS X 195      40.967  51.667  48.676  1.00  0.00      PROA  
ATOM   3063  HZ3 LYS X 195      42.258  52.276  48.041  1.00  0.00      PROA  
ATOM   3064  C   LYS X 195      44.943  56.364  48.344  1.00  0.00      PROA  
ATOM   3065  O   LYS X 195      44.754  56.290  47.125  1.00  0.00      PROA  
ATOM   3066  N   ALA X 196      45.723  57.314  48.938  1.00  0.00      PROA  
ATOM   3067  HN  ALA X 196      45.660  57.322  49.932  1.00  0.00      PROA  
ATOM   3068  CA  ALA X 196      46.645  58.347  48.299  1.00  0.00      PROA  
ATOM   3069  HA  ALA X 196      46.032  59.012  47.707  1.00  0.00      PROA  
ATOM   3070  CB  ALA X 196      47.282  59.068  49.498  1.00  0.00      PROA  
ATOM   3071  HB1 ALA X 196      48.031  58.452  50.041  1.00  0.00      PROA  
ATOM   3072  HB2 ALA X 196      46.438  59.337  50.169  1.00  0.00      PROA  
ATOM   3073  HB3 ALA X 196      47.824  59.997  49.219  1.00  0.00      PROA  
ATOM   3074  C   ALA X 196      47.779  57.654  47.448  1.00  0.00      PROA  
ATOM   3075  O   ALA X 196      47.994  57.858  46.256  1.00  0.00      PROA  
ATOM   3076  N   SER X 197      48.445  56.717  48.137  1.00  0.00      PROA  
ATOM   3077  HN  SER X 197      48.254  56.679  49.115  1.00  0.00      PROA  
ATOM   3078  CA  SER X 197      49.560  55.930  47.567  1.00  0.00      PROA  
ATOM   3079  HA  SER X 197      50.301  56.615  47.184  1.00  0.00      PROA  
ATOM   3080  CB  SER X 197      50.384  54.980  48.517  1.00  0.00      PROA  
ATOM   3081  HB1 SER X 197      51.068  54.528  47.767  1.00  0.00      PROA  
ATOM   3082  HB2 SER X 197      49.717  54.312  49.100  1.00  0.00      PROA  
ATOM   3083  OG  SER X 197      51.190  55.774  49.389  1.00  0.00      PROA  
ATOM   3084  HG1 SER X 197      50.655  56.105  50.113  1.00  0.00      PROA  
ATOM   3085  C   SER X 197      49.113  55.112  46.369  1.00  0.00      PROA  
ATOM   3086  O   SER X 197      49.700  55.190  45.302  1.00  0.00      PROA  
ATOM   3087  N   GLU X 198      47.995  54.367  46.507  1.00  0.00      PROA  
ATOM   3088  HN  GLU X 198      47.533  54.188  47.372  1.00  0.00      PROA  
ATOM   3089  CA  GLU X 198      47.392  53.630  45.360  1.00  0.00      PROA  
ATOM   3090  HA  GLU X 198      48.066  52.875  44.982  1.00  0.00      PROA  
ATOM   3091  CB  GLU X 198      45.979  52.945  45.661  1.00  0.00      PROA  
ATOM   3092  HB1 GLU X 198      45.324  53.711  46.128  1.00  0.00      PROA  
ATOM   3093  HB2 GLU X 198      46.235  52.133  46.374  1.00  0.00      PROA  
ATOM   3094  CG  GLU X 198      45.262  52.249  44.488  1.00  0.00      PROA  
ATOM   3095  HG1 GLU X 198      46.017  51.740  43.850  1.00  0.00      PROA  
ATOM   3096  HG2 GLU X 198      44.816  53.084  43.906  1.00  0.00      PROA  
ATOM   3097  CD  GLU X 198      44.055  51.462  45.111  1.00  0.00      PROA  
ATOM   3098  OE1 GLU X 198      42.913  51.901  44.810  1.00  0.00      PROA  
ATOM   3099  OE2 GLU X 198      44.335  50.362  45.681  1.00  0.00      PROA  
ATOM   3100  C   GLU X 198      47.057  54.576  44.160  1.00  0.00      PROA  
ATOM   3101  O   GLU X 198      47.377  54.247  43.032  1.00  0.00      PROA  
ATOM   3102  N   SER X 199      46.364  55.734  44.348  1.00  0.00      PROA  
ATOM   3103  HN  SER X 199      45.946  55.897  45.238  1.00  0.00      PROA  
ATOM   3104  CA  SER X 199      45.947  56.729  43.306  1.00  0.00      PROA  
ATOM   3105  HA  SER X 199      45.437  56.181  42.529  1.00  0.00      PROA  
ATOM   3106  CB  SER X 199      45.022  57.720  44.014  1.00  0.00      PROA  
ATOM   3107  HB1 SER X 199      45.609  58.431  44.635  1.00  0.00      PROA  
ATOM   3108  HB2 SER X 199      44.411  57.129  44.729  1.00  0.00      PROA  
ATOM   3109  OG  SER X 199      44.186  58.434  43.076  1.00  0.00      PROA  
ATOM   3110  HG1 SER X 199      43.712  57.789  42.546  1.00  0.00      PROA  
ATOM   3111  C   SER X 199      47.112  57.401  42.663  1.00  0.00      PROA  
ATOM   3112  O   SER X 199      47.114  57.522  41.468  1.00  0.00      PROA  
ATOM   3113  N   SER X 200      48.088  57.841  43.458  1.00  0.00      PROA  
ATOM   3114  HN  SER X 200      47.982  57.739  44.444  1.00  0.00      PROA  
ATOM   3115  CA  SER X 200      49.355  58.366  42.894  1.00  0.00      PROA  
ATOM   3116  HA  SER X 200      49.095  59.171  42.222  1.00  0.00      PROA  
ATOM   3117  CB  SER X 200      50.245  58.904  44.085  1.00  0.00      PROA  
ATOM   3118  HB1 SER X 200      50.517  57.995  44.664  1.00  0.00      PROA  
ATOM   3119  HB2 SER X 200      49.557  59.575  44.641  1.00  0.00      PROA  
ATOM   3120  OG  SER X 200      51.461  59.522  43.667  1.00  0.00      PROA  
ATOM   3121  HG1 SER X 200      51.176  60.298  43.178  1.00  0.00      PROA  
ATOM   3122  C   SER X 200      50.061  57.434  42.076  1.00  0.00      PROA  
ATOM   3123  O   SER X 200      50.405  57.694  40.913  1.00  0.00      PROA  
ATOM   3124  N   GLU X 201      50.212  56.173  42.509  1.00  0.00      PROA  
ATOM   3125  HN  GLU X 201      49.923  55.834  43.401  1.00  0.00      PROA  
ATOM   3126  CA  GLU X 201      50.697  55.102  41.714  1.00  0.00      PROA  
ATOM   3127  HA  GLU X 201      51.675  55.395  41.365  1.00  0.00      PROA  
ATOM   3128  CB  GLU X 201      51.033  53.895  42.652  1.00  0.00      PROA  
ATOM   3129  HB1 GLU X 201      50.163  53.763  43.331  1.00  0.00      PROA  
ATOM   3130  HB2 GLU X 201      51.846  54.210  43.340  1.00  0.00      PROA  
ATOM   3131  CG  GLU X 201      51.506  52.705  41.840  1.00  0.00      PROA  
ATOM   3132  HG1 GLU X 201      52.212  52.935  41.013  1.00  0.00      PROA  
ATOM   3133  HG2 GLU X 201      50.661  52.247  41.283  1.00  0.00      PROA  
ATOM   3134  CD  GLU X 201      52.196  51.674  42.690  1.00  0.00      PROA  
ATOM   3135  OE1 GLU X 201      53.383  51.395  42.513  1.00  0.00      PROA  
ATOM   3136  OE2 GLU X 201      51.410  51.107  43.527  1.00  0.00      PROA  
ATOM   3137  C   GLU X 201      49.873  54.738  40.468  1.00  0.00      PROA  
ATOM   3138  O   GLU X 201      50.436  54.567  39.402  1.00  0.00      PROA  
ATOM   3139  N   GLN X 202      48.539  54.643  40.525  1.00  0.00      PROA  
ATOM   3140  HN  GLN X 202      48.133  54.413  41.406  1.00  0.00      PROA  
ATOM   3141  CA  GLN X 202      47.745  54.453  39.390  1.00  0.00      PROA  
ATOM   3142  HA  GLN X 202      48.275  53.709  38.816  1.00  0.00      PROA  
ATOM   3143  CB  GLN X 202      46.346  53.945  39.774  1.00  0.00      PROA  
ATOM   3144  HB1 GLN X 202      45.793  54.033  38.815  1.00  0.00      PROA  
ATOM   3145  HB2 GLN X 202      45.870  54.711  40.425  1.00  0.00      PROA  
ATOM   3146  CG  GLN X 202      46.207  52.511  40.326  1.00  0.00      PROA  
ATOM   3147  HG1 GLN X 202      45.121  52.275  40.305  1.00  0.00      PROA  
ATOM   3148  HG2 GLN X 202      46.651  52.298  41.322  1.00  0.00      PROA  
ATOM   3149  CD  GLN X 202      47.016  51.497  39.443  1.00  0.00      PROA  
ATOM   3150  OE1 GLN X 202      46.606  51.249  38.336  1.00  0.00      PROA  
ATOM   3151  NE2 GLN X 202      48.118  50.908  39.967  1.00  0.00      PROA  
ATOM   3152 HE21 GLN X 202      48.533  50.176  39.426  1.00  0.00      PROA  
ATOM   3153 HE22 GLN X 202      48.355  50.959  40.937  1.00  0.00      PROA  
ATOM   3154  C   GLN X 202      47.773  55.602  38.385  1.00  0.00      PROA  
ATOM   3155  O   GLN X 202      47.698  55.378  37.231  1.00  0.00      PROA  
ATOM   3156  N   ASP X 203      47.892  56.865  38.795  1.00  0.00      PROA  
ATOM   3157  HN  ASP X 203      47.645  57.115  39.728  1.00  0.00      PROA  
ATOM   3158  CA  ASP X 203      48.292  57.973  37.969  1.00  0.00      PROA  
ATOM   3159  HA  ASP X 203      47.498  58.043  37.239  1.00  0.00      PROA  
ATOM   3160  CB  ASP X 203      48.126  59.323  38.776  1.00  0.00      PROA  
ATOM   3161  HB1 ASP X 203      48.469  60.212  38.205  1.00  0.00      PROA  
ATOM   3162  HB2 ASP X 203      48.856  59.189  39.602  1.00  0.00      PROA  
ATOM   3163  CG  ASP X 203      46.735  59.645  39.280  1.00  0.00      PROA  
ATOM   3164  OD1 ASP X 203      45.724  59.100  38.749  1.00  0.00      PROA  
ATOM   3165  OD2 ASP X 203      46.631  60.559  40.144  1.00  0.00      PROA  
ATOM   3166  C   ASP X 203      49.570  57.889  37.133  1.00  0.00      PROA  
ATOM   3167  O   ASP X 203      49.537  58.195  35.957  1.00  0.00      PROA  
ATOM   3168  N   TYR X 204      50.682  57.478  37.757  1.00  0.00      PROA  
ATOM   3169  HN  TYR X 204      50.601  57.292  38.733  1.00  0.00      PROA  
ATOM   3170  CA  TYR X 204      51.988  57.244  37.176  1.00  0.00      PROA  
ATOM   3171  HA  TYR X 204      52.367  58.139  36.706  1.00  0.00      PROA  
ATOM   3172  CB  TYR X 204      53.029  56.909  38.302  1.00  0.00      PROA  
ATOM   3173  HB1 TYR X 204      52.683  56.037  38.900  1.00  0.00      PROA  
ATOM   3174  HB2 TYR X 204      53.061  57.728  39.053  1.00  0.00      PROA  
ATOM   3175  CG  TYR X 204      54.437  56.677  37.806  1.00  0.00      PROA  
ATOM   3176  CD1 TYR X 204      55.034  57.704  37.024  1.00  0.00      PROA  
ATOM   3177  HD1 TYR X 204      54.433  58.420  36.484  1.00  0.00      PROA  
ATOM   3178  CE1 TYR X 204      56.394  57.628  36.808  1.00  0.00      PROA  
ATOM   3179  HE1 TYR X 204      56.872  58.415  36.243  1.00  0.00      PROA  
ATOM   3180  CZ  TYR X 204      57.187  56.526  37.282  1.00  0.00      PROA  
ATOM   3181  OH  TYR X 204      58.605  56.533  37.042  1.00  0.00      PROA  
ATOM   3182  HH  TYR X 204      58.846  57.329  36.564  1.00  0.00      PROA  
ATOM   3183  CD2 TYR X 204      55.190  55.617  38.228  1.00  0.00      PROA  
ATOM   3184  HD2 TYR X 204      54.804  54.941  38.976  1.00  0.00      PROA  
ATOM   3185  CE2 TYR X 204      56.543  55.570  38.037  1.00  0.00      PROA  
ATOM   3186  HE2 TYR X 204      57.177  54.755  38.353  1.00  0.00      PROA  
ATOM   3187  C   TYR X 204      51.981  56.142  36.101  1.00  0.00      PROA  
ATOM   3188  O   TYR X 204      52.493  56.288  34.969  1.00  0.00      PROA  
ATOM   3189  N   TYR X 205      51.320  54.953  36.387  1.00  0.00      PROA  
ATOM   3190  HN  TYR X 205      50.957  54.789  37.300  1.00  0.00      PROA  
ATOM   3191  CA  TYR X 205      51.018  53.860  35.420  1.00  0.00      PROA  
ATOM   3192  HA  TYR X 205      51.901  53.531  34.892  1.00  0.00      PROA  
ATOM   3193  CB  TYR X 205      50.459  52.591  36.188  1.00  0.00      PROA  
ATOM   3194  HB1 TYR X 205      50.152  51.860  35.411  1.00  0.00      PROA  
ATOM   3195  HB2 TYR X 205      49.614  52.886  36.847  1.00  0.00      PROA  
ATOM   3196  CG  TYR X 205      51.467  52.032  37.206  1.00  0.00      PROA  
ATOM   3197  CD1 TYR X 205      52.787  52.400  37.262  1.00  0.00      PROA  
ATOM   3198  HD1 TYR X 205      53.129  53.217  36.644  1.00  0.00      PROA  
ATOM   3199  CE1 TYR X 205      53.693  51.919  38.127  1.00  0.00      PROA  
ATOM   3200  HE1 TYR X 205      54.719  52.235  38.243  1.00  0.00      PROA  
ATOM   3201  CZ  TYR X 205      53.292  50.981  39.095  1.00  0.00      PROA  
ATOM   3202  OH  TYR X 205      54.172  50.790  40.159  1.00  0.00      PROA  
ATOM   3203  HH  TYR X 205      53.782  51.176  40.947  1.00  0.00      PROA  
ATOM   3204  CD2 TYR X 205      51.102  51.025  38.120  1.00  0.00      PROA  
ATOM   3205  HD2 TYR X 205      50.068  50.723  38.038  1.00  0.00      PROA  
ATOM   3206  CE2 TYR X 205      51.967  50.586  39.102  1.00  0.00      PROA  
ATOM   3207  HE2 TYR X 205      51.565  49.940  39.869  1.00  0.00      PROA  
ATOM   3208  C   TYR X 205      50.064  54.197  34.315  1.00  0.00      PROA  
ATOM   3209  O   TYR X 205      50.215  53.728  33.188  1.00  0.00      PROA  
ATOM   3210  N   SER X 206      49.004  54.946  34.600  1.00  0.00      PROA  
ATOM   3211  HN  SER X 206      48.860  55.218  35.548  1.00  0.00      PROA  
ATOM   3212  CA  SER X 206      48.140  55.483  33.544  1.00  0.00      PROA  
ATOM   3213  HA  SER X 206      47.816  54.682  32.896  1.00  0.00      PROA  
ATOM   3214  CB  SER X 206      46.792  56.158  34.075  1.00  0.00      PROA  
ATOM   3215  HB1 SER X 206      46.799  56.943  34.860  1.00  0.00      PROA  
ATOM   3216  HB2 SER X 206      46.128  55.407  34.553  1.00  0.00      PROA  
ATOM   3217  OG  SER X 206      46.009  56.649  33.011  1.00  0.00      PROA  
ATOM   3218  HG1 SER X 206      45.914  55.887  32.435  1.00  0.00      PROA  
ATOM   3219  C   SER X 206      49.008  56.444  32.625  1.00  0.00      PROA  
ATOM   3220  O   SER X 206      48.755  56.438  31.435  1.00  0.00      PROA  
ATOM   3221  N   ASN X 207      49.929  57.237  33.162  1.00  0.00      PROA  
ATOM   3222  HN  ASN X 207      49.907  57.416  34.142  1.00  0.00      PROA  
ATOM   3223  CA  ASN X 207      50.915  58.058  32.351  1.00  0.00      PROA  
ATOM   3224  HA  ASN X 207      50.269  58.608  31.683  1.00  0.00      PROA  
ATOM   3225  CB  ASN X 207      51.729  59.064  33.218  1.00  0.00      PROA  
ATOM   3226  HB1 ASN X 207      52.414  59.616  32.540  1.00  0.00      PROA  
ATOM   3227  HB2 ASN X 207      52.401  58.534  33.926  1.00  0.00      PROA  
ATOM   3228  CG  ASN X 207      50.833  60.078  33.827  1.00  0.00      PROA  
ATOM   3229  OD1 ASN X 207      49.753  60.371  33.391  1.00  0.00      PROA  
ATOM   3230  ND2 ASN X 207      51.306  60.717  34.902  1.00  0.00      PROA  
ATOM   3231 HD21 ASN X 207      50.730  61.292  35.484  1.00  0.00      PROA  
ATOM   3232 HD22 ASN X 207      52.199  60.555  35.321  1.00  0.00      PROA  
ATOM   3233  C   ASN X 207      51.875  57.220  31.468  1.00  0.00      PROA  
ATOM   3234  O   ASN X 207      52.196  57.567  30.351  1.00  0.00      PROA  
ATOM   3235  N   MET X 208      52.324  56.055  31.988  1.00  0.00      PROA  
ATOM   3236  HN  MET X 208      52.349  55.917  32.974  1.00  0.00      PROA  
ATOM   3237  CA  MET X 208      53.179  55.160  31.213  1.00  0.00      PROA  
ATOM   3238  HA  MET X 208      54.037  55.699  30.841  1.00  0.00      PROA  
ATOM   3239  CB  MET X 208      53.678  54.002  32.072  1.00  0.00      PROA  
ATOM   3240  HB1 MET X 208      53.928  53.171  31.379  1.00  0.00      PROA  
ATOM   3241  HB2 MET X 208      52.883  53.582  32.726  1.00  0.00      PROA  
ATOM   3242  CG  MET X 208      54.869  54.356  33.017  1.00  0.00      PROA  
ATOM   3243  HG1 MET X 208      54.941  53.548  33.775  1.00  0.00      PROA  
ATOM   3244  HG2 MET X 208      54.608  55.270  33.593  1.00  0.00      PROA  
ATOM   3245  SD  MET X 208      56.462  54.523  32.106  1.00  0.00      PROA  
ATOM   3246  CE  MET X 208      57.678  54.988  33.298  1.00  0.00      PROA  
ATOM   3247  HE1 MET X 208      58.572  55.251  32.690  1.00  0.00      PROA  
ATOM   3248  HE2 MET X 208      57.874  54.128  33.973  1.00  0.00      PROA  
ATOM   3249  HE3 MET X 208      57.480  55.906  33.892  1.00  0.00      PROA  
ATOM   3250  C   MET X 208      52.352  54.535  30.087  1.00  0.00      PROA  
ATOM   3251  O   MET X 208      52.843  54.246  28.945  1.00  0.00      PROA  
ATOM   3252  N   ARG X 209      51.080  54.194  30.443  1.00  0.00      PROA  
ATOM   3253  HN  ARG X 209      50.736  54.342  31.367  1.00  0.00      PROA  
ATOM   3254  CA  ARG X 209      50.132  53.598  29.485  1.00  0.00      PROA  
ATOM   3255  HA  ARG X 209      50.806  52.920  28.984  1.00  0.00      PROA  
ATOM   3256  CB  ARG X 209      48.995  52.742  30.131  1.00  0.00      PROA  
ATOM   3257  HB1 ARG X 209      48.238  52.606  29.330  1.00  0.00      PROA  
ATOM   3258  HB2 ARG X 209      48.466  53.368  30.882  1.00  0.00      PROA  
ATOM   3259  CG  ARG X 209      49.526  51.460  30.727  1.00  0.00      PROA  
ATOM   3260  HG1 ARG X 209      50.096  51.749  31.635  1.00  0.00      PROA  
ATOM   3261  HG2 ARG X 209      50.226  50.908  30.065  1.00  0.00      PROA  
ATOM   3262  CD  ARG X 209      48.381  50.714  31.310  1.00  0.00      PROA  
ATOM   3263  HD1 ARG X 209      47.674  50.328  30.545  1.00  0.00      PROA  
ATOM   3264  HD2 ARG X 209      47.787  51.342  32.010  1.00  0.00      PROA  
ATOM   3265  NE  ARG X 209      48.970  49.549  31.983  1.00  0.00      PROA  
ATOM   3266  HE  ARG X 209      49.927  49.316  31.818  1.00  0.00      PROA  
ATOM   3267  CZ  ARG X 209      48.250  48.673  32.701  1.00  0.00      PROA  
ATOM   3268  NH1 ARG X 209      47.035  48.853  33.228  1.00  0.00      PROA  
ATOM   3269 HH11 ARG X 209      46.470  49.666  33.085  1.00  0.00      PROA  
ATOM   3270 HH12 ARG X 209      46.578  48.066  33.643  1.00  0.00      PROA  
ATOM   3271  NH2 ARG X 209      48.810  47.488  32.982  1.00  0.00      PROA  
ATOM   3272 HH21 ARG X 209      48.281  46.806  33.486  1.00  0.00      PROA  
ATOM   3273 HH22 ARG X 209      49.810  47.516  32.961  1.00  0.00      PROA  
ATOM   3274  C   ARG X 209      49.613  54.525  28.394  1.00  0.00      PROA  
ATOM   3275  O   ARG X 209      49.059  54.039  27.436  1.00  0.00      PROA  
ATOM   3276  N   GLN X 210      49.817  55.870  28.437  1.00  0.00      PROA  
ATOM   3277  HN  GLN X 210      50.209  56.245  29.273  1.00  0.00      PROA  
ATOM   3278  CA  GLN X 210      49.424  56.749  27.339  1.00  0.00      PROA  
ATOM   3279  HA  GLN X 210      48.794  56.279  26.598  1.00  0.00      PROA  
ATOM   3280  CB  GLN X 210      48.616  57.969  27.748  1.00  0.00      PROA  
ATOM   3281  HB1 GLN X 210      48.458  58.500  26.784  1.00  0.00      PROA  
ATOM   3282  HB2 GLN X 210      49.188  58.633  28.432  1.00  0.00      PROA  
ATOM   3283  CG  GLN X 210      47.324  57.765  28.569  1.00  0.00      PROA  
ATOM   3284  HG1 GLN X 210      46.766  58.724  28.613  1.00  0.00      PROA  
ATOM   3285  HG2 GLN X 210      47.591  57.379  29.577  1.00  0.00      PROA  
ATOM   3286  CD  GLN X 210      46.383  56.689  27.982  1.00  0.00      PROA  
ATOM   3287  OE1 GLN X 210      46.166  55.628  28.483  1.00  0.00      PROA  
ATOM   3288  NE2 GLN X 210      45.625  57.078  26.934  1.00  0.00      PROA  
ATOM   3289 HE21 GLN X 210      45.018  56.394  26.529  1.00  0.00      PROA  
ATOM   3290 HE22 GLN X 210      45.728  58.011  26.588  1.00  0.00      PROA  
ATOM   3291  C   GLN X 210      50.668  57.146  26.657  1.00  0.00      PROA  
ATOM   3292  O   GLN X 210      50.574  57.822  25.683  1.00  0.00      PROA  
ATOM   3293  N   GLU X 211      51.843  56.722  27.141  1.00  0.00      PROA  
ATOM   3294  HN  GLU X 211      51.830  56.177  27.975  1.00  0.00      PROA  
ATOM   3295  CA  GLU X 211      53.130  56.886  26.504  1.00  0.00      PROA  
ATOM   3296  HA  GLU X 211      53.864  56.280  27.015  1.00  0.00      PROA  
ATOM   3297  CB  GLU X 211      53.287  56.474  25.008  1.00  0.00      PROA  
ATOM   3298  HB1 GLU X 211      54.379  56.551  24.819  1.00  0.00      PROA  
ATOM   3299  HB2 GLU X 211      52.701  57.202  24.407  1.00  0.00      PROA  
ATOM   3300  CG  GLU X 211      52.856  55.022  24.776  1.00  0.00      PROA  
ATOM   3301  HG1 GLU X 211      51.758  54.970  24.941  1.00  0.00      PROA  
ATOM   3302  HG2 GLU X 211      53.392  54.389  25.515  1.00  0.00      PROA  
ATOM   3303  CD  GLU X 211      53.266  54.413  23.424  1.00  0.00      PROA  
ATOM   3304  OE1 GLU X 211      54.268  53.676  23.304  1.00  0.00      PROA  
ATOM   3305  OE2 GLU X 211      52.630  54.874  22.463  1.00  0.00      PROA  
ATOM   3306  C   GLU X 211      53.733  58.292  26.719  1.00  0.00      PROA  
ATOM   3307  O   GLU X 211      54.612  58.788  26.003  1.00  0.00      PROA  
ATOM   3308  N   ALA X 212      53.230  58.990  27.793  1.00  0.00      PROA  
ATOM   3309  HN  ALA X 212      52.691  58.613  28.542  1.00  0.00      PROA  
ATOM   3310  CA  ALA X 212      53.416  60.354  27.994  1.00  0.00      PROA  
ATOM   3311  HA  ALA X 212      53.808  60.822  27.103  1.00  0.00      PROA  
ATOM   3312  CB  ALA X 212      52.154  61.004  28.506  1.00  0.00      PROA  
ATOM   3313  HB1 ALA X 212      51.237  60.622  28.007  1.00  0.00      PROA  
ATOM   3314  HB2 ALA X 212      52.223  62.104  28.363  1.00  0.00      PROA  
ATOM   3315  HB3 ALA X 212      51.990  60.902  29.599  1.00  0.00      PROA  
ATOM   3316  C   ALA X 212      54.503  60.585  28.988  1.00  0.00      PROA  
ATOM   3317  O   ALA X 212      54.262  60.800  30.200  1.00  0.00      PROA  
ATOM   3318  N   LEU X 213      55.750  60.578  28.384  1.00  0.00      PROA  
ATOM   3319  HN  LEU X 213      55.828  60.600  27.390  1.00  0.00      PROA  
ATOM   3320  CA  LEU X 213      57.016  60.528  29.091  1.00  0.00      PROA  
ATOM   3321  HA  LEU X 213      56.795  60.675  30.138  1.00  0.00      PROA  
ATOM   3322  CB  LEU X 213      57.517  59.068  28.834  1.00  0.00      PROA  
ATOM   3323  HB1 LEU X 213      58.581  58.893  29.103  1.00  0.00      PROA  
ATOM   3324  HB2 LEU X 213      57.609  58.999  27.729  1.00  0.00      PROA  
ATOM   3325  CG  LEU X 213      56.673  57.964  29.386  1.00  0.00      PROA  
ATOM   3326  HG  LEU X 213      55.695  57.860  28.871  1.00  0.00      PROA  
ATOM   3327  CD1 LEU X 213      57.408  56.635  29.239  1.00  0.00      PROA  
ATOM   3328 HD11 LEU X 213      56.846  55.725  29.542  1.00  0.00      PROA  
ATOM   3329 HD12 LEU X 213      58.182  56.657  30.036  1.00  0.00      PROA  
ATOM   3330 HD13 LEU X 213      57.884  56.449  28.253  1.00  0.00      PROA  
ATOM   3331  CD2 LEU X 213      56.323  58.140  30.782  1.00  0.00      PROA  
ATOM   3332 HD21 LEU X 213      57.135  58.033  31.532  1.00  0.00      PROA  
ATOM   3333 HD22 LEU X 213      55.610  57.360  31.126  1.00  0.00      PROA  
ATOM   3334 HD23 LEU X 213      55.879  59.125  31.042  1.00  0.00      PROA  
ATOM   3335  C   LEU X 213      58.091  61.516  28.666  1.00  0.00      PROA  
ATOM   3336  O   LEU X 213      59.218  61.349  28.960  1.00  0.00      PROA  
ATOM   3337  N   GLY X 214      57.701  62.518  27.916  1.00  0.00      PROA  
ATOM   3338  HN  GLY X 214      56.751  62.559  27.616  1.00  0.00      PROA  
ATOM   3339  CA  GLY X 214      58.609  63.581  27.486  1.00  0.00      PROA  
ATOM   3340  HA1 GLY X 214      59.158  63.967  28.333  1.00  0.00      PROA  
ATOM   3341  HA2 GLY X 214      58.009  64.383  27.082  1.00  0.00      PROA  
ATOM   3342  C   GLY X 214      59.615  63.114  26.432  1.00  0.00      PROA  
ATOM   3343  O   GLY X 214      59.951  61.970  26.140  1.00  0.00      PROA  
ATOM   3344  N   HSD X 215      60.220  64.145  25.880  1.00  0.00      PROA  
ATOM   3345  HN  HSD X 215      59.892  64.982  26.310  1.00  0.00      PROA  
ATOM   3346  CA  HSD X 215      61.284  64.029  24.895  1.00  0.00      PROA  
ATOM   3347  HA  HSD X 215      60.861  63.456  24.084  1.00  0.00      PROA  
ATOM   3348  CB  HSD X 215      61.655  65.444  24.338  1.00  0.00      PROA  
ATOM   3349  HB1 HSD X 215      61.888  66.081  25.218  1.00  0.00      PROA  
ATOM   3350  HB2 HSD X 215      60.737  65.797  23.821  1.00  0.00      PROA  
ATOM   3351  ND1 HSD X 215      62.832  65.697  22.088  1.00  0.00      PROA  
ATOM   3352  HD1 HSD X 215      62.006  65.868  21.552  1.00  0.00      PROA  
ATOM   3353  CG  HSD X 215      62.858  65.473  23.431  1.00  0.00      PROA  
ATOM   3354  CE1 HSD X 215      64.109  65.761  21.678  1.00  0.00      PROA  
ATOM   3355  HE1 HSD X 215      64.483  66.143  20.728  1.00  0.00      PROA  
ATOM   3356  NE2 HSD X 215      64.979  65.543  22.676  1.00  0.00      PROA  
ATOM   3357  CD2 HSD X 215      64.159  65.363  23.765  1.00  0.00      PROA  
ATOM   3358  HD2 HSD X 215      64.547  65.133  24.750  1.00  0.00      PROA  
ATOM   3359  C   HSD X 215      62.529  63.284  25.279  1.00  0.00      PROA  
ATOM   3360  O   HSD X 215      63.063  62.573  24.394  1.00  0.00      PROA  
ATOM   3361  N   GLU X 216      63.128  63.428  26.512  1.00  0.00      PROA  
ATOM   3362  HN  GLU X 216      62.606  63.918  27.206  1.00  0.00      PROA  
ATOM   3363  CA  GLU X 216      64.395  62.836  26.924  1.00  0.00      PROA  
ATOM   3364  HA  GLU X 216      65.021  63.150  26.102  1.00  0.00      PROA  
ATOM   3365  CB  GLU X 216      64.925  63.546  28.249  1.00  0.00      PROA  
ATOM   3366  HB1 GLU X 216      65.746  62.946  28.697  1.00  0.00      PROA  
ATOM   3367  HB2 GLU X 216      64.117  63.526  29.010  1.00  0.00      PROA  
ATOM   3368  CG  GLU X 216      65.434  64.966  28.020  1.00  0.00      PROA  
ATOM   3369  HG1 GLU X 216      64.617  65.635  27.673  1.00  0.00      PROA  
ATOM   3370  HG2 GLU X 216      66.193  64.999  27.210  1.00  0.00      PROA  
ATOM   3371  CD  GLU X 216      66.089  65.608  29.260  1.00  0.00      PROA  
ATOM   3372  OE1 GLU X 216      67.251  65.310  29.582  1.00  0.00      PROA  
ATOM   3373  OE2 GLU X 216      65.467  66.499  29.843  1.00  0.00      PROA  
ATOM   3374  C   GLU X 216      64.448  61.278  26.868  1.00  0.00      PROA  
ATOM   3375  O   GLU X 216      63.498  60.647  27.249  1.00  0.00      PROA  
ATOM   3376  N   PRO X 217      65.588  60.598  26.421  1.00  0.00      PROA  
ATOM   3377  CD  PRO X 217      66.633  61.182  25.697  1.00  0.00      PROA  
ATOM   3378  HD1 PRO X 217      67.153  61.825  26.439  1.00  0.00      PROA  
ATOM   3379  HD2 PRO X 217      66.327  61.745  24.790  1.00  0.00      PROA  
ATOM   3380  CA  PRO X 217      65.860  59.227  26.786  1.00  0.00      PROA  
ATOM   3381  HA  PRO X 217      65.063  58.622  26.379  1.00  0.00      PROA  
ATOM   3382  CB  PRO X 217      67.269  58.943  26.220  1.00  0.00      PROA  
ATOM   3383  HB1 PRO X 217      67.506  57.908  25.895  1.00  0.00      PROA  
ATOM   3384  HB2 PRO X 217      68.097  59.167  26.926  1.00  0.00      PROA  
ATOM   3385  CG  PRO X 217      67.454  60.009  25.151  1.00  0.00      PROA  
ATOM   3386  HG1 PRO X 217      68.539  60.123  24.939  1.00  0.00      PROA  
ATOM   3387  HG2 PRO X 217      66.851  59.663  24.284  1.00  0.00      PROA  
ATOM   3388  C   PRO X 217      65.881  58.943  28.206  1.00  0.00      PROA  
ATOM   3389  O   PRO X 217      66.503  59.713  29.011  1.00  0.00      PROA  
ATOM   3390  N   ARG X 218      65.306  57.811  28.583  1.00  0.00      PROA  
ATOM   3391  HN  ARG X 218      64.965  57.146  27.924  1.00  0.00      PROA  
ATOM   3392  CA  ARG X 218      65.039  57.352  29.929  1.00  0.00      PROA  
ATOM   3393  HA  ARG X 218      65.761  57.711  30.648  1.00  0.00      PROA  
ATOM   3394  CB  ARG X 218      63.569  57.766  30.360  1.00  0.00      PROA  
ATOM   3395  HB1 ARG X 218      63.497  58.860  30.539  1.00  0.00      PROA  
ATOM   3396  HB2 ARG X 218      63.341  57.327  31.355  1.00  0.00      PROA  
ATOM   3397  CG  ARG X 218      62.464  57.448  29.343  1.00  0.00      PROA  
ATOM   3398  HG1 ARG X 218      62.251  56.366  29.201  1.00  0.00      PROA  
ATOM   3399  HG2 ARG X 218      62.677  57.797  28.310  1.00  0.00      PROA  
ATOM   3400  CD  ARG X 218      61.245  58.211  29.808  1.00  0.00      PROA  
ATOM   3401  HD1 ARG X 218      60.365  58.268  29.133  1.00  0.00      PROA  
ATOM   3402  HD2 ARG X 218      61.514  59.279  29.960  1.00  0.00      PROA  
ATOM   3403  NE  ARG X 218      60.682  57.558  31.023  1.00  0.00      PROA  
ATOM   3404  HE  ARG X 218      60.907  56.597  31.183  1.00  0.00      PROA  
ATOM   3405  CZ  ARG X 218      60.093  58.328  31.941  1.00  0.00      PROA  
ATOM   3406  NH1 ARG X 218      59.738  59.584  31.836  1.00  0.00      PROA  
ATOM   3407 HH11 ARG X 218      59.740  60.148  31.010  1.00  0.00      PROA  
ATOM   3408 HH12 ARG X 218      59.413  59.870  32.738  1.00  0.00      PROA  
ATOM   3409  NH2 ARG X 218      59.915  57.741  33.088  1.00  0.00      PROA  
ATOM   3410 HH21 ARG X 218      60.180  56.787  33.229  1.00  0.00      PROA  
ATOM   3411 HH22 ARG X 218      59.519  58.156  33.909  1.00  0.00      PROA  
ATOM   3412  C   ARG X 218      65.139  55.785  30.039  1.00  0.00      PROA  
ATOM   3413  O   ARG X 218      65.040  55.049  29.054  1.00  0.00      PROA  
ATOM   3414  N   VAL X 219      65.370  55.370  31.280  1.00  0.00      PROA  
ATOM   3415  HN  VAL X 219      65.431  56.025  32.028  1.00  0.00      PROA  
ATOM   3416  CA  VAL X 219      65.431  53.976  31.751  1.00  0.00      PROA  
ATOM   3417  HA  VAL X 219      65.237  53.423  30.845  1.00  0.00      PROA  
ATOM   3418  CB  VAL X 219      66.851  53.658  32.247  1.00  0.00      PROA  
ATOM   3419  HB  VAL X 219      67.133  54.442  32.982  1.00  0.00      PROA  
ATOM   3420  CG1 VAL X 219      67.000  52.245  32.846  1.00  0.00      PROA  
ATOM   3421 HG11 VAL X 219      66.415  51.496  32.269  1.00  0.00      PROA  
ATOM   3422 HG12 VAL X 219      66.682  52.212  33.910  1.00  0.00      PROA  
ATOM   3423 HG13 VAL X 219      68.072  51.962  32.789  1.00  0.00      PROA  
ATOM   3424  CG2 VAL X 219      67.900  53.798  31.093  1.00  0.00      PROA  
ATOM   3425 HG21 VAL X 219      67.857  54.867  30.792  1.00  0.00      PROA  
ATOM   3426 HG22 VAL X 219      67.519  53.145  30.278  1.00  0.00      PROA  
ATOM   3427 HG23 VAL X 219      68.908  53.425  31.372  1.00  0.00      PROA  
ATOM   3428  C   VAL X 219      64.399  53.755  32.759  1.00  0.00      PROA  
ATOM   3429  O   VAL X 219      64.399  54.363  33.833  1.00  0.00      PROA  
ATOM   3430  N   ASN X 220      63.530  52.875  32.382  1.00  0.00      PROA  
ATOM   3431  HN  ASN X 220      63.584  52.479  31.468  1.00  0.00      PROA  
ATOM   3432  CA  ASN X 220      62.330  52.492  33.067  1.00  0.00      PROA  
ATOM   3433  HA  ASN X 220      62.122  53.164  33.885  1.00  0.00      PROA  
ATOM   3434  CB  ASN X 220      61.119  52.357  32.078  1.00  0.00      PROA  
ATOM   3435  HB1 ASN X 220      60.208  52.078  32.648  1.00  0.00      PROA  
ATOM   3436  HB2 ASN X 220      61.277  51.564  31.316  1.00  0.00      PROA  
ATOM   3437  CG  ASN X 220      60.675  53.631  31.343  1.00  0.00      PROA  
ATOM   3438  OD1 ASN X 220      61.364  54.618  31.530  1.00  0.00      PROA  
ATOM   3439  ND2 ASN X 220      59.585  53.648  30.525  1.00  0.00      PROA  
ATOM   3440 HD21 ASN X 220      59.530  54.466  29.951  1.00  0.00      PROA  
ATOM   3441 HD22 ASN X 220      59.145  52.775  30.313  1.00  0.00      PROA  
ATOM   3442  C   ASN X 220      62.509  51.086  33.642  1.00  0.00      PROA  
ATOM   3443  O   ASN X 220      63.259  50.245  33.139  1.00  0.00      PROA  
ATOM   3444  N   MET X 221      61.953  50.795  34.884  1.00  0.00      PROA  
ATOM   3445  HN  MET X 221      61.852  49.837  35.140  1.00  0.00      PROA  
ATOM   3446  CA  MET X 221      61.293  51.731  35.734  1.00  0.00      PROA  
ATOM   3447  HA  MET X 221      60.510  52.310  35.268  1.00  0.00      PROA  
ATOM   3448  CB  MET X 221      60.630  50.937  36.842  1.00  0.00      PROA  
ATOM   3449  HB1 MET X 221      60.309  51.596  37.677  1.00  0.00      PROA  
ATOM   3450  HB2 MET X 221      61.231  50.134  37.320  1.00  0.00      PROA  
ATOM   3451  CG  MET X 221      59.419  50.130  36.322  1.00  0.00      PROA  
ATOM   3452  HG1 MET X 221      59.031  49.475  37.131  1.00  0.00      PROA  
ATOM   3453  HG2 MET X 221      59.761  49.423  35.537  1.00  0.00      PROA  
ATOM   3454  SD  MET X 221      58.061  51.058  35.460  1.00  0.00      PROA  
ATOM   3455  CE  MET X 221      57.768  52.449  36.588  1.00  0.00      PROA  
ATOM   3456  HE1 MET X 221      58.344  53.306  36.177  1.00  0.00      PROA  
ATOM   3457  HE2 MET X 221      58.038  52.249  37.646  1.00  0.00      PROA  
ATOM   3458  HE3 MET X 221      56.683  52.675  36.687  1.00  0.00      PROA  
ATOM   3459  C   MET X 221      62.302  52.615  36.368  1.00  0.00      PROA  
ATOM   3460  O   MET X 221      62.155  53.859  36.374  1.00  0.00      PROA  
ATOM   3461  N   PHE X 222      63.527  52.208  36.775  1.00  0.00      PROA  
ATOM   3462  HN  PHE X 222      63.771  51.256  36.941  1.00  0.00      PROA  
ATOM   3463  CA  PHE X 222      64.672  53.049  37.074  1.00  0.00      PROA  
ATOM   3464  HA  PHE X 222      64.671  53.958  36.492  1.00  0.00      PROA  
ATOM   3465  CB  PHE X 222      64.702  53.604  38.532  1.00  0.00      PROA  
ATOM   3466  HB1 PHE X 222      63.878  54.331  38.693  1.00  0.00      PROA  
ATOM   3467  HB2 PHE X 222      65.629  54.132  38.845  1.00  0.00      PROA  
ATOM   3468  CG  PHE X 222      64.419  52.481  39.488  1.00  0.00      PROA  
ATOM   3469  CD1 PHE X 222      63.078  52.060  39.821  1.00  0.00      PROA  
ATOM   3470  HD1 PHE X 222      62.216  52.539  39.378  1.00  0.00      PROA  
ATOM   3471  CE1 PHE X 222      62.828  51.041  40.804  1.00  0.00      PROA  
ATOM   3472  HE1 PHE X 222      61.823  50.694  40.993  1.00  0.00      PROA  
ATOM   3473  CZ  PHE X 222      63.935  50.422  41.411  1.00  0.00      PROA  
ATOM   3474  HZ  PHE X 222      63.886  49.599  42.110  1.00  0.00      PROA  
ATOM   3475  CD2 PHE X 222      65.463  51.926  40.182  1.00  0.00      PROA  
ATOM   3476  HD2 PHE X 222      66.480  52.138  39.888  1.00  0.00      PROA  
ATOM   3477  CE2 PHE X 222      65.235  50.820  41.021  1.00  0.00      PROA  
ATOM   3478  HE2 PHE X 222      66.122  50.344  41.414  1.00  0.00      PROA  
ATOM   3479  C   PHE X 222      65.965  52.268  36.854  1.00  0.00      PROA  
ATOM   3480  O   PHE X 222      65.878  51.056  36.909  1.00  0.00      PROA  
ATOM   3481  N   PRO X 223      67.151  52.896  36.660  1.00  0.00      PROA  
ATOM   3482  CD  PRO X 223      67.289  54.403  36.418  1.00  0.00      PROA  
ATOM   3483  HD1 PRO X 223      66.752  54.918  37.243  1.00  0.00      PROA  
ATOM   3484  HD2 PRO X 223      67.007  54.852  35.443  1.00  0.00      PROA  
ATOM   3485  CA  PRO X 223      68.459  52.292  36.709  1.00  0.00      PROA  
ATOM   3486  HA  PRO X 223      68.562  51.555  35.927  1.00  0.00      PROA  
ATOM   3487  CB  PRO X 223      69.438  53.428  36.390  1.00  0.00      PROA  
ATOM   3488  HB1 PRO X 223      69.477  53.561  35.288  1.00  0.00      PROA  
ATOM   3489  HB2 PRO X 223      70.445  53.173  36.785  1.00  0.00      PROA  
ATOM   3490  CG  PRO X 223      68.740  54.684  36.878  1.00  0.00      PROA  
ATOM   3491  HG1 PRO X 223      68.736  54.815  37.982  1.00  0.00      PROA  
ATOM   3492  HG2 PRO X 223      69.190  55.510  36.289  1.00  0.00      PROA  
ATOM   3493  C   PRO X 223      68.869  51.537  38.022  1.00  0.00      PROA  
ATOM   3494  O   PRO X 223      68.669  52.078  39.082  1.00  0.00      PROA  
ATOM   3495  N   PHE X 224      69.469  50.316  38.028  1.00  0.00      PROA  
ATOM   3496  HN  PHE X 224      69.545  49.801  38.878  1.00  0.00      PROA  
ATOM   3497  CA  PHE X 224      69.789  49.508  36.848  1.00  0.00      PROA  
ATOM   3498  HA  PHE X 224      70.011  50.104  35.976  1.00  0.00      PROA  
ATOM   3499  CB  PHE X 224      71.234  48.848  37.038  1.00  0.00      PROA  
ATOM   3500  HB1 PHE X 224      71.448  48.895  38.127  1.00  0.00      PROA  
ATOM   3501  HB2 PHE X 224      71.957  49.642  36.754  1.00  0.00      PROA  
ATOM   3502  CG  PHE X 224      71.584  47.592  36.385  1.00  0.00      PROA  
ATOM   3503  CD1 PHE X 224      71.708  46.408  37.120  1.00  0.00      PROA  
ATOM   3504  HD1 PHE X 224      71.381  46.362  38.148  1.00  0.00      PROA  
ATOM   3505  CE1 PHE X 224      72.148  45.233  36.498  1.00  0.00      PROA  
ATOM   3506  HE1 PHE X 224      72.284  44.298  37.021  1.00  0.00      PROA  
ATOM   3507  CZ  PHE X 224      72.220  45.159  35.097  1.00  0.00      PROA  
ATOM   3508  HZ  PHE X 224      72.320  44.231  34.555  1.00  0.00      PROA  
ATOM   3509  CD2 PHE X 224      71.755  47.556  34.973  1.00  0.00      PROA  
ATOM   3510  HD2 PHE X 224      71.515  48.396  34.337  1.00  0.00      PROA  
ATOM   3511  CE2 PHE X 224      72.019  46.294  34.370  1.00  0.00      PROA  
ATOM   3512  HE2 PHE X 224      71.866  46.227  33.304  1.00  0.00      PROA  
ATOM   3513  C   PHE X 224      68.724  48.499  36.488  1.00  0.00      PROA  
ATOM   3514  O   PHE X 224      68.828  47.723  35.537  1.00  0.00      PROA  
ATOM   3515  N   VAL X 225      67.733  48.441  37.362  1.00  0.00      PROA  
ATOM   3516  HN  VAL X 225      67.587  49.277  37.885  1.00  0.00      PROA  
ATOM   3517  CA  VAL X 225      66.688  47.410  37.495  1.00  0.00      PROA  
ATOM   3518  HA  VAL X 225      67.247  46.560  37.857  1.00  0.00      PROA  
ATOM   3519  CB  VAL X 225      65.792  47.857  38.649  1.00  0.00      PROA  
ATOM   3520  HB  VAL X 225      65.551  48.933  38.501  1.00  0.00      PROA  
ATOM   3521  CG1 VAL X 225      64.382  47.178  38.699  1.00  0.00      PROA  
ATOM   3522 HG11 VAL X 225      63.738  47.642  37.922  1.00  0.00      PROA  
ATOM   3523 HG12 VAL X 225      63.964  47.362  39.712  1.00  0.00      PROA  
ATOM   3524 HG13 VAL X 225      64.431  46.082  38.523  1.00  0.00      PROA  
ATOM   3525  CG2 VAL X 225      66.462  47.507  39.959  1.00  0.00      PROA  
ATOM   3526 HG21 VAL X 225      66.792  46.447  39.950  1.00  0.00      PROA  
ATOM   3527 HG22 VAL X 225      65.730  47.664  40.779  1.00  0.00      PROA  
ATOM   3528 HG23 VAL X 225      67.406  48.092  40.010  1.00  0.00      PROA  
ATOM   3529  C   VAL X 225      65.916  46.942  36.311  1.00  0.00      PROA  
ATOM   3530  O   VAL X 225      65.275  47.703  35.529  1.00  0.00      PROA  
ATOM   3531  N   GLY X 226      65.982  45.642  35.970  1.00  0.00      PROA  
ATOM   3532  HN  GLY X 226      66.691  45.140  36.460  1.00  0.00      PROA  
ATOM   3533  CA  GLY X 226      65.280  45.042  34.836  1.00  0.00      PROA  
ATOM   3534  HA1 GLY X 226      65.981  44.299  34.487  1.00  0.00      PROA  
ATOM   3535  HA2 GLY X 226      65.177  45.752  34.027  1.00  0.00      PROA  
ATOM   3536  C   GLY X 226      63.921  44.424  35.187  1.00  0.00      PROA  
ATOM   3537  O   GLY X 226      63.040  44.321  34.352  1.00  0.00      PROA  
ATOM   3538  N   GLU X 227      63.612  44.008  36.457  1.00  0.00      PROA  
ATOM   3539  HN  GLU X 227      64.359  43.990  37.117  1.00  0.00      PROA  
ATOM   3540  CA  GLU X 227      62.352  43.609  36.987  1.00  0.00      PROA  
ATOM   3541  HA  GLU X 227      61.885  42.933  36.285  1.00  0.00      PROA  
ATOM   3542  CB  GLU X 227      62.596  42.814  38.414  1.00  0.00      PROA  
ATOM   3543  HB1 GLU X 227      61.566  42.560  38.748  1.00  0.00      PROA  
ATOM   3544  HB2 GLU X 227      62.994  43.602  39.088  1.00  0.00      PROA  
ATOM   3545  CG  GLU X 227      63.534  41.591  38.343  1.00  0.00      PROA  
ATOM   3546  HG1 GLU X 227      64.379  41.625  37.623  1.00  0.00      PROA  
ATOM   3547  HG2 GLU X 227      62.886  40.757  37.998  1.00  0.00      PROA  
ATOM   3548  CD  GLU X 227      64.001  41.249  39.759  1.00  0.00      PROA  
ATOM   3549  OE1 GLU X 227      65.205  41.418  40.120  1.00  0.00      PROA  
ATOM   3550  OE2 GLU X 227      63.118  40.888  40.554  1.00  0.00      PROA  
ATOM   3551  C   GLU X 227      61.355  44.845  37.082  1.00  0.00      PROA  
ATOM   3552  O   GLU X 227      61.816  45.964  37.396  1.00  0.00      PROA  
ATOM   3553  N   GLN X 228      60.052  44.626  36.721  1.00  0.00      PROA  
ATOM   3554  HN  GLN X 228      59.383  45.330  36.946  1.00  0.00      PROA  
ATOM   3555  CA  GLN X 228      59.365  43.442  36.102  1.00  0.00      PROA  
ATOM   3556  HA  GLN X 228      59.712  42.563  36.626  1.00  0.00      PROA  
ATOM   3557  CB  GLN X 228      57.817  43.619  36.262  1.00  0.00      PROA  
ATOM   3558  HB1 GLN X 228      57.276  42.798  35.745  1.00  0.00      PROA  
ATOM   3559  HB2 GLN X 228      57.556  44.543  35.704  1.00  0.00      PROA  
ATOM   3560  CG  GLN X 228      57.313  43.652  37.723  1.00  0.00      PROA  
ATOM   3561  HG1 GLN X 228      56.207  43.705  37.810  1.00  0.00      PROA  
ATOM   3562  HG2 GLN X 228      57.733  44.619  38.072  1.00  0.00      PROA  
ATOM   3563  CD  GLN X 228      57.844  42.560  38.510  1.00  0.00      PROA  
ATOM   3564  OE1 GLN X 228      58.888  42.754  39.117  1.00  0.00      PROA  
ATOM   3565  NE2 GLN X 228      57.132  41.403  38.639  1.00  0.00      PROA  
ATOM   3566 HE21 GLN X 228      57.422  40.678  39.266  1.00  0.00      PROA  
ATOM   3567 HE22 GLN X 228      56.196  41.431  38.288  1.00  0.00      PROA  
ATOM   3568  C   GLN X 228      59.695  43.161  34.646  1.00  0.00      PROA  
ATOM   3569  O   GLN X 228      59.902  44.039  33.842  1.00  0.00      PROA  
ATOM   3570  N   GLN X 229      59.860  41.932  34.261  1.00  0.00      PROA  
ATOM   3571  HN  GLN X 229      59.689  41.209  34.925  1.00  0.00      PROA  
ATOM   3572  CA  GLN X 229      60.122  41.562  32.920  1.00  0.00      PROA  
ATOM   3573  HA  GLN X 229      60.355  42.429  32.319  1.00  0.00      PROA  
ATOM   3574  CB  GLN X 229      61.254  40.461  32.903  1.00  0.00      PROA  
ATOM   3575  HB1 GLN X 229      61.481  40.076  31.885  1.00  0.00      PROA  
ATOM   3576  HB2 GLN X 229      60.964  39.587  33.523  1.00  0.00      PROA  
ATOM   3577  CG  GLN X 229      62.492  41.025  33.544  1.00  0.00      PROA  
ATOM   3578  HG1 GLN X 229      62.265  40.995  34.632  1.00  0.00      PROA  
ATOM   3579  HG2 GLN X 229      62.505  42.072  33.174  1.00  0.00      PROA  
ATOM   3580  CD  GLN X 229      63.804  40.256  33.188  1.00  0.00      PROA  
ATOM   3581  OE1 GLN X 229      63.906  39.430  32.319  1.00  0.00      PROA  
ATOM   3582  NE2 GLN X 229      64.837  40.579  34.004  1.00  0.00      PROA  
ATOM   3583 HE21 GLN X 229      65.730  40.159  33.842  1.00  0.00      PROA  
ATOM   3584 HE22 GLN X 229      64.772  41.311  34.682  1.00  0.00      PROA  
ATOM   3585  C   GLN X 229      58.992  41.024  32.073  1.00  0.00      PROA  
ATOM   3586  O   GLN X 229      58.088  40.348  32.594  1.00  0.00      PROA  
ATOM   3587  N   SER X 230      58.962  41.229  30.781  1.00  0.00      PROA  
ATOM   3588  HN  SER X 230      58.422  40.574  30.259  1.00  0.00      PROA  
ATOM   3589  CA  SER X 230      59.866  42.057  29.977  1.00  0.00      PROA  
ATOM   3590  HA  SER X 230      60.796  42.250  30.491  1.00  0.00      PROA  
ATOM   3591  CB  SER X 230      60.300  41.412  28.658  1.00  0.00      PROA  
ATOM   3592  HB1 SER X 230      59.436  41.230  27.984  1.00  0.00      PROA  
ATOM   3593  HB2 SER X 230      60.817  40.470  28.938  1.00  0.00      PROA  
ATOM   3594  OG  SER X 230      61.252  42.134  27.905  1.00  0.00      PROA  
ATOM   3595  HG1 SER X 230      62.058  42.236  28.416  1.00  0.00      PROA  
ATOM   3596  C   SER X 230      59.148  43.432  29.785  1.00  0.00      PROA  
ATOM   3597  O   SER X 230      58.041  43.562  29.265  1.00  0.00      PROA  
ATOM   3598  N   GLU X 231      59.718  44.478  30.285  1.00  0.00      PROA  
ATOM   3599  HN  GLU X 231      60.612  44.343  30.703  1.00  0.00      PROA  
ATOM   3600  CA  GLU X 231      59.354  45.895  30.228  1.00  0.00      PROA  
ATOM   3601  HA  GLU X 231      60.042  46.448  30.851  1.00  0.00      PROA  
ATOM   3602  CB  GLU X 231      59.670  46.568  28.843  1.00  0.00      PROA  
ATOM   3603  HB1 GLU X 231      59.322  47.621  28.786  1.00  0.00      PROA  
ATOM   3604  HB2 GLU X 231      59.126  46.058  28.019  1.00  0.00      PROA  
ATOM   3605  CG  GLU X 231      61.229  46.534  28.577  1.00  0.00      PROA  
ATOM   3606  HG1 GLU X 231      61.546  45.501  28.315  1.00  0.00      PROA  
ATOM   3607  HG2 GLU X 231      61.796  46.891  29.463  1.00  0.00      PROA  
ATOM   3608  CD  GLU X 231      61.497  47.353  27.381  1.00  0.00      PROA  
ATOM   3609  OE1 GLU X 231      60.971  47.068  26.243  1.00  0.00      PROA  
ATOM   3610  OE2 GLU X 231      62.259  48.347  27.436  1.00  0.00      PROA  
ATOM   3611  C   GLU X 231      57.902  46.248  30.606  1.00  0.00      PROA  
ATOM   3612  O   GLU X 231      56.952  46.173  29.823  1.00  0.00      PROA  
ATOM   3613  N   PHE X 232      57.719  46.501  31.921  1.00  0.00      PROA  
ATOM   3614  HN  PHE X 232      58.500  46.491  32.540  1.00  0.00      PROA  
ATOM   3615  CA  PHE X 232      56.465  46.744  32.641  1.00  0.00      PROA  
ATOM   3616  HA  PHE X 232      56.054  45.752  32.757  1.00  0.00      PROA  
ATOM   3617  CB  PHE X 232      56.820  47.312  34.042  1.00  0.00      PROA  
ATOM   3618  HB1 PHE X 232      57.587  48.112  33.972  1.00  0.00      PROA  
ATOM   3619  HB2 PHE X 232      57.203  46.491  34.686  1.00  0.00      PROA  
ATOM   3620  CG  PHE X 232      55.503  47.866  34.673  1.00  0.00      PROA  
ATOM   3621  CD1 PHE X 232      54.688  46.998  35.436  1.00  0.00      PROA  
ATOM   3622  HD1 PHE X 232      55.051  46.009  35.675  1.00  0.00      PROA  
ATOM   3623  CE1 PHE X 232      53.548  47.458  36.067  1.00  0.00      PROA  
ATOM   3624  HE1 PHE X 232      53.009  46.815  36.745  1.00  0.00      PROA  
ATOM   3625  CZ  PHE X 232      53.073  48.710  35.751  1.00  0.00      PROA  
ATOM   3626  HZ  PHE X 232      52.153  49.072  36.184  1.00  0.00      PROA  
ATOM   3627  CD2 PHE X 232      55.031  49.193  34.458  1.00  0.00      PROA  
ATOM   3628  HD2 PHE X 232      55.433  49.817  33.674  1.00  0.00      PROA  
ATOM   3629  CE2 PHE X 232      53.789  49.600  34.944  1.00  0.00      PROA  
ATOM   3630  HE2 PHE X 232      53.304  50.557  34.815  1.00  0.00      PROA  
ATOM   3631  C   PHE X 232      55.465  47.563  31.799  1.00  0.00      PROA  
ATOM   3632  O   PHE X 232      55.844  48.604  31.267  1.00  0.00      PROA  
ATOM   3633  N   SER X 233      54.226  47.067  31.752  1.00  0.00      PROA  
ATOM   3634  HN  SER X 233      53.994  46.257  32.284  1.00  0.00      PROA  
ATOM   3635  CA  SER X 233      53.196  47.466  30.868  1.00  0.00      PROA  
ATOM   3636  HA  SER X 233      52.433  46.704  30.789  1.00  0.00      PROA  
ATOM   3637  CB  SER X 233      52.328  48.589  31.484  1.00  0.00      PROA  
ATOM   3638  HB1 SER X 233      51.506  48.845  30.782  1.00  0.00      PROA  
ATOM   3639  HB2 SER X 233      52.927  49.513  31.631  1.00  0.00      PROA  
ATOM   3640  OG  SER X 233      51.739  48.137  32.709  1.00  0.00      PROA  
ATOM   3641  HG1 SER X 233      52.448  47.989  33.340  1.00  0.00      PROA  
ATOM   3642  C   SER X 233      53.512  47.847  29.446  1.00  0.00      PROA  
ATOM   3643  O   SER X 233      53.182  48.896  28.949  1.00  0.00      PROA  
ATOM   3644  N   SER X 234      54.289  46.997  28.704  1.00  0.00      PROA  
ATOM   3645  HN  SER X 234      54.735  46.256  29.201  1.00  0.00      PROA  
ATOM   3646  CA  SER X 234      54.445  47.033  27.252  1.00  0.00      PROA  
ATOM   3647  HA  SER X 234      54.470  48.056  26.908  1.00  0.00      PROA  
ATOM   3648  CB  SER X 234      55.771  46.313  26.721  1.00  0.00      PROA  
ATOM   3649  HB1 SER X 234      55.776  45.222  26.930  1.00  0.00      PROA  
ATOM   3650  HB2 SER X 234      56.631  46.546  27.385  1.00  0.00      PROA  
ATOM   3651  OG  SER X 234      56.161  46.584  25.373  1.00  0.00      PROA  
ATOM   3652  HG1 SER X 234      56.708  47.372  25.381  1.00  0.00      PROA  
ATOM   3653  C   SER X 234      53.408  46.271  26.527  1.00  0.00      PROA  
ATOM   3654  O   SER X 234      52.918  45.252  26.939  1.00  0.00      PROA  
ATOM   3655  N   PHE X 235      52.956  46.800  25.362  1.00  0.00      PROA  
ATOM   3656  HN  PHE X 235      53.368  47.689  25.182  1.00  0.00      PROA  
ATOM   3657  CA  PHE X 235      52.019  46.224  24.413  1.00  0.00      PROA  
ATOM   3658  HA  PHE X 235      51.481  45.452  24.943  1.00  0.00      PROA  
ATOM   3659  CB  PHE X 235      51.106  47.186  23.637  1.00  0.00      PROA  
ATOM   3660  HB1 PHE X 235      50.453  46.662  22.908  1.00  0.00      PROA  
ATOM   3661  HB2 PHE X 235      51.746  47.948  23.143  1.00  0.00      PROA  
ATOM   3662  CG  PHE X 235      50.260  47.842  24.608  1.00  0.00      PROA  
ATOM   3663  CD1 PHE X 235      49.409  47.125  25.544  1.00  0.00      PROA  
ATOM   3664  HD1 PHE X 235      49.302  46.055  25.444  1.00  0.00      PROA  
ATOM   3665  CE1 PHE X 235      48.808  47.738  26.594  1.00  0.00      PROA  
ATOM   3666  HE1 PHE X 235      48.354  47.132  27.365  1.00  0.00      PROA  
ATOM   3667  CZ  PHE X 235      48.945  49.189  26.633  1.00  0.00      PROA  
ATOM   3668  HZ  PHE X 235      48.353  49.772  27.323  1.00  0.00      PROA  
ATOM   3669  CD2 PHE X 235      50.348  49.215  24.651  1.00  0.00      PROA  
ATOM   3670  HD2 PHE X 235      50.904  49.728  23.881  1.00  0.00      PROA  
ATOM   3671  CE2 PHE X 235      49.707  49.887  25.633  1.00  0.00      PROA  
ATOM   3672  HE2 PHE X 235      49.819  50.954  25.752  1.00  0.00      PROA  
ATOM   3673  C   PHE X 235      52.840  45.468  23.355  1.00  0.00      PROA  
ATOM   3674  O   PHE X 235      52.264  44.625  22.616  1.00  0.00      PROA  
ATOM   3675  N   ASP X 236      54.183  45.680  23.303  1.00  0.00      PROA  
ATOM   3676  HN  ASP X 236      54.631  46.271  23.971  1.00  0.00      PROA  
ATOM   3677  CA  ASP X 236      55.157  45.083  22.356  1.00  0.00      PROA  
ATOM   3678  HA  ASP X 236      54.487  44.814  21.554  1.00  0.00      PROA  
ATOM   3679  CB  ASP X 236      56.400  46.000  22.088  1.00  0.00      PROA  
ATOM   3680  HB1 ASP X 236      57.022  46.100  23.004  1.00  0.00      PROA  
ATOM   3681  HB2 ASP X 236      56.108  47.030  21.792  1.00  0.00      PROA  
ATOM   3682  CG  ASP X 236      57.334  45.435  21.044  1.00  0.00      PROA  
ATOM   3683  OD1 ASP X 236      56.963  44.545  20.245  1.00  0.00      PROA  
ATOM   3684  OD2 ASP X 236      58.496  45.969  20.928  1.00  0.00      PROA  
ATOM   3685  C   ASP X 236      55.665  43.770  22.981  1.00  0.00      PROA  
ATOM   3686  O   ASP X 236      55.296  42.642  22.647  1.00  0.00      PROA  
ATOM   3687  N   LYS X 237      56.550  43.885  23.979  1.00  0.00      PROA  
ATOM   3688  HN  LYS X 237      56.537  44.729  24.508  1.00  0.00      PROA  
ATOM   3689  CA  LYS X 237      57.431  42.823  24.431  1.00  0.00      PROA  
ATOM   3690  HA  LYS X 237      58.107  42.601  23.618  1.00  0.00      PROA  
ATOM   3691  CB  LYS X 237      58.340  43.424  25.572  1.00  0.00      PROA  
ATOM   3692  HB1 LYS X 237      58.814  42.534  26.039  1.00  0.00      PROA  
ATOM   3693  HB2 LYS X 237      57.633  43.899  26.286  1.00  0.00      PROA  
ATOM   3694  CG  LYS X 237      59.402  44.387  25.189  1.00  0.00      PROA  
ATOM   3695  HG1 LYS X 237      60.039  44.595  26.075  1.00  0.00      PROA  
ATOM   3696  HG2 LYS X 237      58.956  45.378  24.950  1.00  0.00      PROA  
ATOM   3697  CD  LYS X 237      60.381  43.854  24.104  1.00  0.00      PROA  
ATOM   3698  HD1 LYS X 237      59.773  43.438  23.273  1.00  0.00      PROA  
ATOM   3699  HD2 LYS X 237      60.920  43.021  24.604  1.00  0.00      PROA  
ATOM   3700  CE  LYS X 237      61.454  44.815  23.575  1.00  0.00      PROA  
ATOM   3701  HE1 LYS X 237      61.109  45.760  23.102  1.00  0.00      PROA  
ATOM   3702  HE2 LYS X 237      62.138  44.296  22.871  1.00  0.00      PROA  
ATOM   3703  NZ  LYS X 237      62.289  45.409  24.664  1.00  0.00      PROA  
ATOM   3704  HZ1 LYS X 237      62.822  44.702  25.208  1.00  0.00      PROA  
ATOM   3705  HZ2 LYS X 237      61.621  45.870  25.315  1.00  0.00      PROA  
ATOM   3706  HZ3 LYS X 237      62.998  46.032  24.226  1.00  0.00      PROA  
ATOM   3707  C   LYS X 237      56.768  41.569  25.019  1.00  0.00      PROA  
ATOM   3708  O   LYS X 237      55.848  41.713  25.814  1.00  0.00      PROA  
ATOM   3709  N   ASN X 238      57.195  40.336  24.637  1.00  0.00      PROA  
ATOM   3710  HN  ASN X 238      57.846  40.329  23.882  1.00  0.00      PROA  
ATOM   3711  CA  ASN X 238      56.571  39.081  25.104  1.00  0.00      PROA  
ATOM   3712  HA  ASN X 238      55.557  39.152  24.740  1.00  0.00      PROA  
ATOM   3713  CB  ASN X 238      57.218  37.858  24.421  1.00  0.00      PROA  
ATOM   3714  HB1 ASN X 238      56.763  36.979  24.925  1.00  0.00      PROA  
ATOM   3715  HB2 ASN X 238      58.320  37.718  24.472  1.00  0.00      PROA  
ATOM   3716  CG  ASN X 238      56.882  37.862  22.891  1.00  0.00      PROA  
ATOM   3717  OD1 ASN X 238      57.515  38.342  21.986  1.00  0.00      PROA  
ATOM   3718  ND2 ASN X 238      55.723  37.159  22.672  1.00  0.00      PROA  
ATOM   3719 HD21 ASN X 238      55.433  36.852  21.765  1.00  0.00      PROA  
ATOM   3720 HD22 ASN X 238      55.175  36.928  23.477  1.00  0.00      PROA  
ATOM   3721  C   ASN X 238      56.634  38.964  26.608  1.00  0.00      PROA  
ATOM   3722  O   ASN X 238      57.668  39.341  27.192  1.00  0.00      PROA  
ATOM   3723  N   ASP X 239      55.595  38.347  27.211  1.00  0.00      PROA  
ATOM   3724  HN  ASP X 239      54.886  37.931  26.647  1.00  0.00      PROA  
ATOM   3725  CA  ASP X 239      55.320  38.215  28.680  1.00  0.00      PROA  
ATOM   3726  HA  ASP X 239      54.242  38.257  28.653  1.00  0.00      PROA  
ATOM   3727  CB  ASP X 239      55.776  36.973  29.391  1.00  0.00      PROA  
ATOM   3728  HB1 ASP X 239      55.694  37.022  30.498  1.00  0.00      PROA  
ATOM   3729  HB2 ASP X 239      56.845  36.847  29.116  1.00  0.00      PROA  
ATOM   3730  CG  ASP X 239      55.074  35.801  28.939  1.00  0.00      PROA  
ATOM   3731  OD1 ASP X 239      54.158  35.772  28.023  1.00  0.00      PROA  
ATOM   3732  OD2 ASP X 239      55.377  34.696  29.411  1.00  0.00      PROA  
ATOM   3733  C   ASP X 239      55.650  39.510  29.518  1.00  0.00      PROA  
ATOM   3734  O   ASP X 239      56.536  39.582  30.335  1.00  0.00      PROA  
ATOM   3735  N   SER X 240      55.024  40.646  29.195  1.00  0.00      PROA  
ATOM   3736  HN  SER X 240      54.323  40.601  28.489  1.00  0.00      PROA  
ATOM   3737  CA  SER X 240      55.204  41.852  30.008  1.00  0.00      PROA  
ATOM   3738  HA  SER X 240      56.248  42.044  30.210  1.00  0.00      PROA  
ATOM   3739  CB  SER X 240      54.826  43.193  29.278  1.00  0.00      PROA  
ATOM   3740  HB1 SER X 240      53.794  43.271  28.874  1.00  0.00      PROA  
ATOM   3741  HB2 SER X 240      55.522  43.347  28.426  1.00  0.00      PROA  
ATOM   3742  OG  SER X 240      55.017  44.350  30.133  1.00  0.00      PROA  
ATOM   3743  HG1 SER X 240      55.947  44.583  30.102  1.00  0.00      PROA  
ATOM   3744  C   SER X 240      54.396  41.827  31.343  1.00  0.00      PROA  
ATOM   3745  O   SER X 240      53.239  42.173  31.450  1.00  0.00      PROA  
ATOM   3746  N   ARG X 241      55.104  41.308  32.368  1.00  0.00      PROA  
ATOM   3747  HN  ARG X 241      56.073  41.138  32.203  1.00  0.00      PROA  
ATOM   3748  CA  ARG X 241      54.469  41.076  33.669  1.00  0.00      PROA  
ATOM   3749  HA  ARG X 241      53.490  40.642  33.535  1.00  0.00      PROA  
ATOM   3750  CB  ARG X 241      55.317  40.128  34.591  1.00  0.00      PROA  
ATOM   3751  HB1 ARG X 241      54.865  40.126  35.606  1.00  0.00      PROA  
ATOM   3752  HB2 ARG X 241      56.275  40.665  34.765  1.00  0.00      PROA  
ATOM   3753  CG  ARG X 241      55.590  38.717  34.082  1.00  0.00      PROA  
ATOM   3754  HG1 ARG X 241      56.202  38.161  34.824  1.00  0.00      PROA  
ATOM   3755  HG2 ARG X 241      56.251  38.777  33.191  1.00  0.00      PROA  
ATOM   3756  CD  ARG X 241      54.405  37.911  33.603  1.00  0.00      PROA  
ATOM   3757  HD1 ARG X 241      53.964  38.302  32.661  1.00  0.00      PROA  
ATOM   3758  HD2 ARG X 241      53.750  37.954  34.498  1.00  0.00      PROA  
ATOM   3759  NE  ARG X 241      54.761  36.439  33.456  1.00  0.00      PROA  
ATOM   3760  HE  ARG X 241      55.594  35.974  33.757  1.00  0.00      PROA  
ATOM   3761  CZ  ARG X 241      54.151  35.573  32.663  1.00  0.00      PROA  
ATOM   3762  NH1 ARG X 241      53.096  35.845  31.994  1.00  0.00      PROA  
ATOM   3763 HH11 ARG X 241      52.562  36.683  32.098  1.00  0.00      PROA  
ATOM   3764 HH12 ARG X 241      52.781  35.143  31.355  1.00  0.00      PROA  
ATOM   3765  NH2 ARG X 241      54.714  34.419  32.483  1.00  0.00      PROA  
ATOM   3766 HH21 ARG X 241      55.709  34.492  32.428  1.00  0.00      PROA  
ATOM   3767 HH22 ARG X 241      54.309  33.886  31.740  1.00  0.00      PROA  
ATOM   3768  C   ARG X 241      54.298  42.409  34.404  1.00  0.00      PROA  
ATOM   3769  O   ARG X 241      55.007  43.404  34.259  1.00  0.00      PROA  
ATOM   3770  N   GLY X 242      53.262  42.493  35.283  1.00  0.00      PROA  
ATOM   3771  HN  GLY X 242      52.621  41.731  35.244  1.00  0.00      PROA  
ATOM   3772  CA  GLY X 242      53.204  43.457  36.380  1.00  0.00      PROA  
ATOM   3773  HA1 GLY X 242      52.132  43.585  36.370  1.00  0.00      PROA  
ATOM   3774  HA2 GLY X 242      53.880  44.286  36.231  1.00  0.00      PROA  
ATOM   3775  C   GLY X 242      53.543  42.795  37.728  1.00  0.00      PROA  
ATOM   3776  O   GLY X 242      54.242  41.820  37.808  1.00  0.00      PROA  
ATOM   3777  N   GLN X 243      53.065  43.464  38.775  1.00  0.00      PROA  
ATOM   3778  HN  GLN X 243      52.390  44.176  38.599  1.00  0.00      PROA  
ATOM   3779  CA  GLN X 243      53.231  42.965  40.167  1.00  0.00      PROA  
ATOM   3780  HA  GLN X 243      54.292  42.885  40.347  1.00  0.00      PROA  
ATOM   3781  CB  GLN X 243      52.945  44.107  41.123  1.00  0.00      PROA  
ATOM   3782  HB1 GLN X 243      53.175  43.828  42.174  1.00  0.00      PROA  
ATOM   3783  HB2 GLN X 243      51.871  44.394  41.100  1.00  0.00      PROA  
ATOM   3784  CG  GLN X 243      53.678  45.464  40.839  1.00  0.00      PROA  
ATOM   3785  HG1 GLN X 243      53.566  45.904  41.852  1.00  0.00      PROA  
ATOM   3786  HG2 GLN X 243      53.128  46.148  40.159  1.00  0.00      PROA  
ATOM   3787  CD  GLN X 243      55.143  45.610  40.376  1.00  0.00      PROA  
ATOM   3788  OE1 GLN X 243      55.411  46.134  39.283  1.00  0.00      PROA  
ATOM   3789  NE2 GLN X 243      56.074  45.285  41.295  1.00  0.00      PROA  
ATOM   3790 HE21 GLN X 243      55.718  44.768  42.072  1.00  0.00      PROA  
ATOM   3791 HE22 GLN X 243      57.024  45.599  41.328  1.00  0.00      PROA  
ATOM   3792  C   GLN X 243      52.565  41.744  40.582  1.00  0.00      PROA  
ATOM   3793  O   GLN X 243      51.406  41.483  40.320  1.00  0.00      PROA  
ATOM   3794  N   GLU X 244      53.339  40.870  41.301  1.00  0.00      PROA  
ATOM   3795  HN  GLU X 244      54.251  41.170  41.568  1.00  0.00      PROA  
ATOM   3796  CA  GLU X 244      52.907  39.475  41.576  1.00  0.00      PROA  
ATOM   3797  HA  GLU X 244      52.687  39.124  40.578  1.00  0.00      PROA  
ATOM   3798  CB  GLU X 244      54.124  38.750  42.238  1.00  0.00      PROA  
ATOM   3799  HB1 GLU X 244      53.698  37.727  42.312  1.00  0.00      PROA  
ATOM   3800  HB2 GLU X 244      54.455  39.285  43.154  1.00  0.00      PROA  
ATOM   3801  CG  GLU X 244      55.365  38.490  41.271  1.00  0.00      PROA  
ATOM   3802  HG1 GLU X 244      55.761  39.509  41.074  1.00  0.00      PROA  
ATOM   3803  HG2 GLU X 244      55.145  37.949  40.325  1.00  0.00      PROA  
ATOM   3804  CD  GLU X 244      56.553  37.753  41.941  1.00  0.00      PROA  
ATOM   3805  OE1 GLU X 244      57.276  38.379  42.763  1.00  0.00      PROA  
ATOM   3806  OE2 GLU X 244      56.744  36.521  41.715  1.00  0.00      PROA  
ATOM   3807  C   GLU X 244      51.594  39.135  42.370  1.00  0.00      PROA  
ATOM   3808  O   GLU X 244      51.337  39.795  43.349  1.00  0.00      PROA  
ATOM   3809  N   ALA X 245      50.846  38.146  41.921  1.00  0.00      PROA  
ATOM   3810  HN  ALA X 245      51.156  37.636  41.122  1.00  0.00      PROA  
ATOM   3811  CA  ALA X 245      49.812  37.528  42.680  1.00  0.00      PROA  
ATOM   3812  HA  ALA X 245      49.253  38.370  43.063  1.00  0.00      PROA  
ATOM   3813  CB  ALA X 245      48.834  36.784  41.764  1.00  0.00      PROA  
ATOM   3814  HB1 ALA X 245      48.676  37.518  40.945  1.00  0.00      PROA  
ATOM   3815  HB2 ALA X 245      47.902  36.430  42.255  1.00  0.00      PROA  
ATOM   3816  HB3 ALA X 245      49.415  35.912  41.394  1.00  0.00      PROA  
ATOM   3817  C   ALA X 245      50.231  36.757  43.944  1.00  0.00      PROA  
ATOM   3818  O   ALA X 245      51.406  36.512  44.215  1.00  0.00      PROA  
ATOM   3819  N   ILE X 246      49.288  36.514  44.871  1.00  0.00      PROA  
ATOM   3820  HN  ILE X 246      48.318  36.697  44.728  1.00  0.00      PROA  
ATOM   3821  CA  ILE X 246      49.480  35.909  46.220  1.00  0.00      PROA  
ATOM   3822  HA  ILE X 246      50.472  35.480  46.247  1.00  0.00      PROA  
ATOM   3823  CB  ILE X 246      49.386  36.977  47.293  1.00  0.00      PROA  
ATOM   3824  HB  ILE X 246      49.328  36.595  48.335  1.00  0.00      PROA  
ATOM   3825  CG2 ILE X 246      50.604  37.921  47.106  1.00  0.00      PROA  
ATOM   3826 HG21 ILE X 246      50.642  38.751  47.844  1.00  0.00      PROA  
ATOM   3827 HG22 ILE X 246      50.724  38.309  46.071  1.00  0.00      PROA  
ATOM   3828 HG23 ILE X 246      51.492  37.287  47.313  1.00  0.00      PROA  
ATOM   3829  CG1 ILE X 246      48.099  37.912  47.113  1.00  0.00      PROA  
ATOM   3830 HG11 ILE X 246      47.203  37.276  47.277  1.00  0.00      PROA  
ATOM   3831 HG12 ILE X 246      47.946  38.172  46.043  1.00  0.00      PROA  
ATOM   3832  CD  ILE X 246      48.093  39.206  47.926  1.00  0.00      PROA  
ATOM   3833  HD1 ILE X 246      47.198  39.700  47.494  1.00  0.00      PROA  
ATOM   3834  HD2 ILE X 246      48.896  39.949  47.732  1.00  0.00      PROA  
ATOM   3835  HD3 ILE X 246      47.885  39.086  49.011  1.00  0.00      PROA  
ATOM   3836  C   ILE X 246      48.498  34.895  46.503  1.00  0.00      PROA  
ATOM   3837  O   ILE X 246      47.462  34.753  45.852  1.00  0.00      PROA  
ATOM   3838  N   SER X 247      48.776  33.976  47.463  1.00  0.00      PROA  
ATOM   3839  HN  SER X 247      49.489  34.067  48.153  1.00  0.00      PROA  
ATOM   3840  CA  SER X 247      47.965  32.786  47.766  1.00  0.00      PROA  
ATOM   3841  HA  SER X 247      46.929  33.053  47.619  1.00  0.00      PROA  
ATOM   3842  CB  SER X 247      48.363  31.613  46.905  1.00  0.00      PROA  
ATOM   3843  HB1 SER X 247      49.374  31.197  47.102  1.00  0.00      PROA  
ATOM   3844  HB2 SER X 247      48.310  32.082  45.900  1.00  0.00      PROA  
ATOM   3845  OG  SER X 247      47.492  30.460  46.883  1.00  0.00      PROA  
ATOM   3846  HG1 SER X 247      47.981  29.779  46.415  1.00  0.00      PROA  
ATOM   3847  C   SER X 247      48.218  32.308  49.147  1.00  0.00      PROA  
ATOM   3848  O   SER X 247      49.203  32.717  49.772  1.00  0.00      PROA  
ATOM   3849  N   LYS X 248      47.276  31.391  49.575  1.00  0.00      PROA  
ATOM   3850  HN  LYS X 248      46.493  31.184  48.993  1.00  0.00      PROA  
ATOM   3851  CA  LYS X 248      47.318  30.640  50.823  1.00  0.00      PROA  
ATOM   3852  HA  LYS X 248      47.953  31.142  51.538  1.00  0.00      PROA  
ATOM   3853  CB  LYS X 248      45.897  30.347  51.361  1.00  0.00      PROA  
ATOM   3854  HB1 LYS X 248      45.433  31.354  51.440  1.00  0.00      PROA  
ATOM   3855  HB2 LYS X 248      45.939  29.877  52.367  1.00  0.00      PROA  
ATOM   3856  CG  LYS X 248      44.885  29.637  50.461  1.00  0.00      PROA  
ATOM   3857  HG1 LYS X 248      45.113  28.573  50.233  1.00  0.00      PROA  
ATOM   3858  HG2 LYS X 248      44.849  30.101  49.452  1.00  0.00      PROA  
ATOM   3859  CD  LYS X 248      43.425  29.595  50.945  1.00  0.00      PROA  
ATOM   3860  HD1 LYS X 248      42.702  29.006  50.341  1.00  0.00      PROA  
ATOM   3861  HD2 LYS X 248      43.149  30.608  50.582  1.00  0.00      PROA  
ATOM   3862  CE  LYS X 248      43.097  29.594  52.432  1.00  0.00      PROA  
ATOM   3863  HE1 LYS X 248      42.063  29.934  52.653  1.00  0.00      PROA  
ATOM   3864  HE2 LYS X 248      43.648  30.374  52.999  1.00  0.00      PROA  
ATOM   3865  NZ  LYS X 248      43.323  28.235  52.981  1.00  0.00      PROA  
ATOM   3866  HZ1 LYS X 248      42.657  27.811  53.657  1.00  0.00      PROA  
ATOM   3867  HZ2 LYS X 248      44.164  28.388  53.573  1.00  0.00      PROA  
ATOM   3868  HZ3 LYS X 248      43.525  27.566  52.211  1.00  0.00      PROA  
ATOM   3869  C   LYS X 248      47.978  29.315  50.677  1.00  0.00      PROA  
ATOM   3870  O   LYS X 248      47.981  28.447  51.567  1.00  0.00      PROA  
ATOM   3871  N   ARG X 249      48.613  29.053  49.488  1.00  0.00      PROA  
ATOM   3872  HN  ARG X 249      48.563  29.765  48.793  1.00  0.00      PROA  
ATOM   3873  CA  ARG X 249      49.254  27.826  49.123  1.00  0.00      PROA  
ATOM   3874  HA  ARG X 249      49.497  27.370  50.071  1.00  0.00      PROA  
ATOM   3875  CB  ARG X 249      48.356  26.895  48.227  1.00  0.00      PROA  
ATOM   3876  HB1 ARG X 249      48.312  27.434  47.257  1.00  0.00      PROA  
ATOM   3877  HB2 ARG X 249      47.330  26.858  48.651  1.00  0.00      PROA  
ATOM   3878  CG  ARG X 249      48.905  25.453  48.154  1.00  0.00      PROA  
ATOM   3879  HG1 ARG X 249      49.072  24.982  49.146  1.00  0.00      PROA  
ATOM   3880  HG2 ARG X 249      49.930  25.462  47.724  1.00  0.00      PROA  
ATOM   3881  CD  ARG X 249      48.206  24.541  47.239  1.00  0.00      PROA  
ATOM   3882  HD1 ARG X 249      48.713  23.552  47.269  1.00  0.00      PROA  
ATOM   3883  HD2 ARG X 249      48.199  24.932  46.198  1.00  0.00      PROA  
ATOM   3884  NE  ARG X 249      46.831  24.307  47.791  1.00  0.00      PROA  
ATOM   3885  HE  ARG X 249      46.449  24.916  48.487  1.00  0.00      PROA  
ATOM   3886  CZ  ARG X 249      46.006  23.374  47.332  1.00  0.00      PROA  
ATOM   3887  NH1 ARG X 249      46.240  22.622  46.300  1.00  0.00      PROA  
ATOM   3888 HH11 ARG X 249      45.575  21.896  46.131  1.00  0.00      PROA  
ATOM   3889 HH12 ARG X 249      47.028  22.755  45.698  1.00  0.00      PROA  
ATOM   3890  NH2 ARG X 249      44.803  23.340  47.863  1.00  0.00      PROA  
ATOM   3891 HH21 ARG X 249      44.532  24.126  48.419  1.00  0.00      PROA  
ATOM   3892 HH22 ARG X 249      44.079  22.750  47.505  1.00  0.00      PROA  
ATOM   3893  C   ARG X 249      50.543  28.278  48.520  1.00  0.00      PROA  
ATOM   3894  O   ARG X 249      50.578  29.393  47.925  1.00  0.00      PROA  
ATOM   3895  N   LEU X 250      51.668  27.502  48.693  1.00  0.00      PROA  
ATOM   3896  HN  LEU X 250      51.654  26.655  49.220  1.00  0.00      PROA  
ATOM   3897  CA  LEU X 250      52.982  27.889  48.148  1.00  0.00      PROA  
ATOM   3898  HA  LEU X 250      52.860  28.593  47.337  1.00  0.00      PROA  
ATOM   3899  CB  LEU X 250      53.859  28.435  49.310  1.00  0.00      PROA  
ATOM   3900  HB1 LEU X 250      54.806  28.806  48.861  1.00  0.00      PROA  
ATOM   3901  HB2 LEU X 250      53.910  27.583  50.020  1.00  0.00      PROA  
ATOM   3902  CG  LEU X 250      53.207  29.512  50.202  1.00  0.00      PROA  
ATOM   3903  HG  LEU X 250      52.291  30.020  49.830  1.00  0.00      PROA  
ATOM   3904  CD1 LEU X 250      52.826  28.864  51.579  1.00  0.00      PROA  
ATOM   3905 HD11 LEU X 250      52.729  29.722  52.278  1.00  0.00      PROA  
ATOM   3906 HD12 LEU X 250      53.686  28.242  51.905  1.00  0.00      PROA  
ATOM   3907 HD13 LEU X 250      51.857  28.327  51.501  1.00  0.00      PROA  
ATOM   3908  CD2 LEU X 250      54.254  30.586  50.500  1.00  0.00      PROA  
ATOM   3909 HD21 LEU X 250      55.230  30.150  50.803  1.00  0.00      PROA  
ATOM   3910 HD22 LEU X 250      53.859  31.345  51.209  1.00  0.00      PROA  
ATOM   3911 HD23 LEU X 250      54.341  31.152  49.548  1.00  0.00      PROA  
ATOM   3912  C   LEU X 250      53.611  26.711  47.425  1.00  0.00      PROA  
ATOM   3913  O   LEU X 250      53.234  25.542  47.624  1.00  0.00      PROA  
ATOM   3914  N   SER X 251      54.660  26.903  46.577  1.00  0.00      PROA  
ATOM   3915  HN  SER X 251      54.874  27.850  46.352  1.00  0.00      PROA  
ATOM   3916  CA  SER X 251      55.537  25.860  46.033  1.00  0.00      PROA  
ATOM   3917  HA  SER X 251      55.188  24.892  46.363  1.00  0.00      PROA  
ATOM   3918  CB  SER X 251      55.662  25.720  44.511  1.00  0.00      PROA  
ATOM   3919  HB1 SER X 251      56.115  26.562  43.945  1.00  0.00      PROA  
ATOM   3920  HB2 SER X 251      54.726  25.511  43.950  1.00  0.00      PROA  
ATOM   3921  OG  SER X 251      56.484  24.588  44.227  1.00  0.00      PROA  
ATOM   3922  HG1 SER X 251      56.026  24.109  43.532  1.00  0.00      PROA  
ATOM   3923  C   SER X 251      56.874  26.116  46.656  1.00  0.00      PROA  
ATOM   3924  O   SER X 251      57.284  27.265  46.979  1.00  0.00      PROA  
ATOM   3925  N   VAL X 252      57.677  25.039  46.874  1.00  0.00      PROA  
ATOM   3926  HN  VAL X 252      57.395  24.099  46.700  1.00  0.00      PROA  
ATOM   3927  CA  VAL X 252      58.921  25.094  47.556  1.00  0.00      PROA  
ATOM   3928  HA  VAL X 252      59.196  26.122  47.744  1.00  0.00      PROA  
ATOM   3929  CB  VAL X 252      58.853  24.389  48.822  1.00  0.00      PROA  
ATOM   3930  HB  VAL X 252      58.730  23.287  48.750  1.00  0.00      PROA  
ATOM   3931  CG1 VAL X 252      60.144  24.606  49.732  1.00  0.00      PROA  
ATOM   3932 HG11 VAL X 252      60.463  25.645  49.964  1.00  0.00      PROA  
ATOM   3933 HG12 VAL X 252      61.018  24.128  49.242  1.00  0.00      PROA  
ATOM   3934 HG13 VAL X 252      59.956  24.072  50.689  1.00  0.00      PROA  
ATOM   3935  CG2 VAL X 252      57.634  24.847  49.657  1.00  0.00      PROA  
ATOM   3936 HG21 VAL X 252      57.742  25.925  49.907  1.00  0.00      PROA  
ATOM   3937 HG22 VAL X 252      57.550  24.320  50.632  1.00  0.00      PROA  
ATOM   3938 HG23 VAL X 252      56.645  24.688  49.176  1.00  0.00      PROA  
ATOM   3939  C   VAL X 252      59.956  24.442  46.634  1.00  0.00      PROA  
ATOM   3940  O   VAL X 252      59.839  23.262  46.241  1.00  0.00      PROA  
ATOM   3941  N   VAL X 253      61.055  25.209  46.311  1.00  0.00      PROA  
ATOM   3942  HN  VAL X 253      61.135  26.091  46.770  1.00  0.00      PROA  
ATOM   3943  CA  VAL X 253      61.905  24.947  45.173  1.00  0.00      PROA  
ATOM   3944  HA  VAL X 253      61.618  23.968  44.818  1.00  0.00      PROA  
ATOM   3945  CB  VAL X 253      61.564  25.917  44.046  1.00  0.00      PROA  
ATOM   3946  HB  VAL X 253      61.666  26.931  44.488  1.00  0.00      PROA  
ATOM   3947  CG1 VAL X 253      62.447  25.628  42.836  1.00  0.00      PROA  
ATOM   3948 HG11 VAL X 253      62.602  24.528  42.801  1.00  0.00      PROA  
ATOM   3949 HG12 VAL X 253      63.484  25.917  43.110  1.00  0.00      PROA  
ATOM   3950 HG13 VAL X 253      62.041  26.198  41.973  1.00  0.00      PROA  
ATOM   3951  CG2 VAL X 253      60.059  25.807  43.663  1.00  0.00      PROA  
ATOM   3952 HG21 VAL X 253      59.858  26.699  43.032  1.00  0.00      PROA  
ATOM   3953 HG22 VAL X 253      59.480  25.908  44.605  1.00  0.00      PROA  
ATOM   3954 HG23 VAL X 253      59.775  24.805  43.275  1.00  0.00      PROA  
ATOM   3955  C   VAL X 253      63.341  24.895  45.516  1.00  0.00      PROA  
ATOM   3956  O   VAL X 253      63.866  25.913  46.025  1.00  0.00      PROA  
ATOM   3957  N   SER X 254      64.028  23.780  45.313  1.00  0.00      PROA  
ATOM   3958  HN  SER X 254      63.459  22.999  45.073  1.00  0.00      PROA  
ATOM   3959  CA  SER X 254      65.415  23.563  45.695  1.00  0.00      PROA  
ATOM   3960  HA  SER X 254      65.868  24.543  45.732  1.00  0.00      PROA  
ATOM   3961  CB  SER X 254      65.556  22.966  47.095  1.00  0.00      PROA  
ATOM   3962  HB1 SER X 254      64.919  22.058  47.149  1.00  0.00      PROA  
ATOM   3963  HB2 SER X 254      65.066  23.560  47.895  1.00  0.00      PROA  
ATOM   3964  OG  SER X 254      66.914  22.625  47.446  1.00  0.00      PROA  
ATOM   3965  HG1 SER X 254      66.830  21.671  47.508  1.00  0.00      PROA  
ATOM   3966  C   SER X 254      66.168  22.782  44.677  1.00  0.00      PROA  
ATOM   3967  O   SER X 254      65.671  21.910  44.012  1.00  0.00      PROA  
ATOM   3968  N   ARG X 255      67.444  23.169  44.495  1.00  0.00      PROA  
ATOM   3969  HN  ARG X 255      67.837  23.891  45.058  1.00  0.00      PROA  
ATOM   3970  CA  ARG X 255      68.402  22.339  43.784  1.00  0.00      PROA  
ATOM   3971  HA  ARG X 255      67.978  21.999  42.851  1.00  0.00      PROA  
ATOM   3972  CB  ARG X 255      69.546  23.294  43.459  1.00  0.00      PROA  
ATOM   3973  HB1 ARG X 255      70.373  22.698  43.017  1.00  0.00      PROA  
ATOM   3974  HB2 ARG X 255      69.934  23.787  44.376  1.00  0.00      PROA  
ATOM   3975  CG  ARG X 255      69.238  24.409  42.348  1.00  0.00      PROA  
ATOM   3976  HG1 ARG X 255      70.076  25.134  42.264  1.00  0.00      PROA  
ATOM   3977  HG2 ARG X 255      68.508  25.081  42.847  1.00  0.00      PROA  
ATOM   3978  CD  ARG X 255      68.750  23.887  41.042  1.00  0.00      PROA  
ATOM   3979  HD1 ARG X 255      68.440  24.844  40.569  1.00  0.00      PROA  
ATOM   3980  HD2 ARG X 255      67.935  23.135  41.100  1.00  0.00      PROA  
ATOM   3981  NE  ARG X 255      69.853  23.384  40.234  1.00  0.00      PROA  
ATOM   3982  HE  ARG X 255      70.509  22.784  40.691  1.00  0.00      PROA  
ATOM   3983  CZ  ARG X 255      69.866  23.401  38.990  1.00  0.00      PROA  
ATOM   3984  NH1 ARG X 255      68.889  23.914  38.237  1.00  0.00      PROA  
ATOM   3985 HH11 ARG X 255      67.993  23.867  38.680  1.00  0.00      PROA  
ATOM   3986 HH12 ARG X 255      68.750  23.612  37.293  1.00  0.00      PROA  
ATOM   3987  NH2 ARG X 255      70.924  22.925  38.341  1.00  0.00      PROA  
ATOM   3988 HH21 ARG X 255      71.803  22.872  38.813  1.00  0.00      PROA  
ATOM   3989 HH22 ARG X 255      70.872  23.168  37.372  1.00  0.00      PROA  
ATOM   3990  C   ARG X 255      68.765  21.007  44.430  1.00  0.00      PROA  
ATOM   3991  O   ARG X 255      68.966  19.941  43.780  1.00  0.00      PROA  
ATOM   3992  N   VAL X 256      68.879  21.015  45.754  1.00  0.00      PROA  
ATOM   3993  HN  VAL X 256      68.881  21.834  46.320  1.00  0.00      PROA  
ATOM   3994  CA  VAL X 256      69.176  19.747  46.465  1.00  0.00      PROA  
ATOM   3995  HA  VAL X 256      69.550  18.943  45.849  1.00  0.00      PROA  
ATOM   3996  CB  VAL X 256      70.063  20.004  47.655  1.00  0.00      PROA  
ATOM   3997  HB  VAL X 256      69.880  20.919  48.259  1.00  0.00      PROA  
ATOM   3998  CG1 VAL X 256      70.194  18.806  48.626  1.00  0.00      PROA  
ATOM   3999 HG11 VAL X 256      69.226  18.578  49.121  1.00  0.00      PROA  
ATOM   4000 HG12 VAL X 256      70.907  18.807  49.478  1.00  0.00      PROA  
ATOM   4001 HG13 VAL X 256      70.408  17.841  48.117  1.00  0.00      PROA  
ATOM   4002  CG2 VAL X 256      71.420  20.195  46.855  1.00  0.00      PROA  
ATOM   4003 HG21 VAL X 256      72.165  20.396  47.654  1.00  0.00      PROA  
ATOM   4004 HG22 VAL X 256      71.392  21.141  46.271  1.00  0.00      PROA  
ATOM   4005 HG23 VAL X 256      71.662  19.342  46.186  1.00  0.00      PROA  
ATOM   4006  C   VAL X 256      67.866  19.109  47.057  1.00  0.00      PROA  
ATOM   4007  O   VAL X 256      66.951  19.774  47.589  1.00  0.00      PROA  
ATOM   4008  N   PRO X 257      67.558  17.752  46.928  1.00  0.00      PROA  
ATOM   4009  CD  PRO X 257      68.282  16.824  45.966  1.00  0.00      PROA  
ATOM   4010  HD1 PRO X 257      69.323  16.656  46.317  1.00  0.00      PROA  
ATOM   4011  HD2 PRO X 257      68.341  17.328  44.979  1.00  0.00      PROA  
ATOM   4012  CA  PRO X 257      66.402  17.103  47.464  1.00  0.00      PROA  
ATOM   4013  HA  PRO X 257      65.536  17.438  46.913  1.00  0.00      PROA  
ATOM   4014  CB  PRO X 257      66.567  15.622  47.171  1.00  0.00      PROA  
ATOM   4015  HB1 PRO X 257      65.597  15.124  46.956  1.00  0.00      PROA  
ATOM   4016  HB2 PRO X 257      67.130  15.124  47.989  1.00  0.00      PROA  
ATOM   4017  CG  PRO X 257      67.435  15.527  45.937  1.00  0.00      PROA  
ATOM   4018  HG1 PRO X 257      68.067  14.613  45.982  1.00  0.00      PROA  
ATOM   4019  HG2 PRO X 257      66.698  15.548  45.106  1.00  0.00      PROA  
ATOM   4020  C   PRO X 257      66.093  17.424  48.893  1.00  0.00      PROA  
ATOM   4021  O   PRO X 257      67.028  17.688  49.630  1.00  0.00      PROA  
ATOM   4022  N   PHE X 258      64.804  17.426  49.301  1.00  0.00      PROA  
ATOM   4023  HN  PHE X 258      64.002  17.280  48.727  1.00  0.00      PROA  
ATOM   4024  CA  PHE X 258      64.459  17.365  50.715  1.00  0.00      PROA  
ATOM   4025  HA  PHE X 258      65.320  17.165  51.335  1.00  0.00      PROA  
ATOM   4026  CB  PHE X 258      63.917  18.716  51.292  1.00  0.00      PROA  
ATOM   4027  HB1 PHE X 258      64.695  19.496  51.434  1.00  0.00      PROA  
ATOM   4028  HB2 PHE X 258      63.308  18.519  52.200  1.00  0.00      PROA  
ATOM   4029  CG  PHE X 258      62.901  19.251  50.266  1.00  0.00      PROA  
ATOM   4030  CD1 PHE X 258      61.564  18.708  50.107  1.00  0.00      PROA  
ATOM   4031  HD1 PHE X 258      61.250  17.849  50.681  1.00  0.00      PROA  
ATOM   4032  CE1 PHE X 258      60.658  19.359  49.217  1.00  0.00      PROA  
ATOM   4033  HE1 PHE X 258      59.659  18.947  49.207  1.00  0.00      PROA  
ATOM   4034  CZ  PHE X 258      61.024  20.548  48.612  1.00  0.00      PROA  
ATOM   4035  HZ  PHE X 258      60.314  21.190  48.113  1.00  0.00      PROA  
ATOM   4036  CD2 PHE X 258      63.200  20.454  49.685  1.00  0.00      PROA  
ATOM   4037  HD2 PHE X 258      64.110  21.010  49.853  1.00  0.00      PROA  
ATOM   4038  CE2 PHE X 258      62.251  21.123  48.869  1.00  0.00      PROA  
ATOM   4039  HE2 PHE X 258      62.581  22.041  48.407  1.00  0.00      PROA  
ATOM   4040  C   PHE X 258      63.636  16.094  51.018  1.00  0.00      PROA  
ATOM   4041  O   PHE X 258      62.842  15.605  50.225  1.00  0.00      PROA  
ATOM   4042  N   THR X 259      63.730  15.473  52.262  1.00  0.00      PROA  
ATOM   4043  HN  THR X 259      64.420  15.871  52.863  1.00  0.00      PROA  
ATOM   4044  CA  THR X 259      62.739  14.628  52.942  1.00  0.00      PROA  
ATOM   4045  HA  THR X 259      62.515  13.834  52.244  1.00  0.00      PROA  
ATOM   4046  CB  THR X 259      63.224  13.871  54.189  1.00  0.00      PROA  
ATOM   4047  HB  THR X 259      62.472  13.262  54.734  1.00  0.00      PROA  
ATOM   4048  OG1 THR X 259      63.762  14.744  55.200  1.00  0.00      PROA  
ATOM   4049  HG1 THR X 259      63.994  14.102  55.875  1.00  0.00      PROA  
ATOM   4050  CG2 THR X 259      64.360  13.020  53.632  1.00  0.00      PROA  
ATOM   4051 HG21 THR X 259      64.926  12.441  54.392  1.00  0.00      PROA  
ATOM   4052 HG22 THR X 259      65.137  13.606  53.095  1.00  0.00      PROA  
ATOM   4053 HG23 THR X 259      63.942  12.224  52.980  1.00  0.00      PROA  
ATOM   4054  C   THR X 259      61.390  15.354  53.345  1.00  0.00      PROA  
ATOM   4055  O   THR X 259      61.241  16.584  53.389  1.00  0.00      PROA  
ATOM   4056  N   GLU X 260      60.302  14.610  53.577  1.00  0.00      PROA  
ATOM   4057  HN  GLU X 260      60.243  13.621  53.474  1.00  0.00      PROA  
ATOM   4058  CA  GLU X 260      59.065  15.295  54.125  1.00  0.00      PROA  
ATOM   4059  HA  GLU X 260      58.880  16.152  53.493  1.00  0.00      PROA  
ATOM   4060  CB  GLU X 260      57.862  14.394  54.084  1.00  0.00      PROA  
ATOM   4061  HB1 GLU X 260      57.732  13.743  54.976  1.00  0.00      PROA  
ATOM   4062  HB2 GLU X 260      57.964  13.741  53.191  1.00  0.00      PROA  
ATOM   4063  CG  GLU X 260      56.519  15.168  54.041  1.00  0.00      PROA  
ATOM   4064  HG1 GLU X 260      56.543  15.683  53.057  1.00  0.00      PROA  
ATOM   4065  HG2 GLU X 260      56.430  16.054  54.704  1.00  0.00      PROA  
ATOM   4066  CD  GLU X 260      55.250  14.256  54.183  1.00  0.00      PROA  
ATOM   4067  OE1 GLU X 260      55.071  13.287  53.408  1.00  0.00      PROA  
ATOM   4068  OE2 GLU X 260      54.421  14.612  55.064  1.00  0.00      PROA  
ATOM   4069  C   GLU X 260      59.192  15.909  55.495  1.00  0.00      PROA  
ATOM   4070  O   GLU X 260      58.836  17.067  55.715  1.00  0.00      PROA  
ATOM   4071  N   GLU X 261      59.842  15.218  56.427  1.00  0.00      PROA  
ATOM   4072  HN  GLU X 261      60.042  14.248  56.307  1.00  0.00      PROA  
ATOM   4073  CA  GLU X 261      60.419  15.769  57.640  1.00  0.00      PROA  
ATOM   4074  HA  GLU X 261      59.570  15.995  58.269  1.00  0.00      PROA  
ATOM   4075  CB  GLU X 261      61.247  14.656  58.315  1.00  0.00      PROA  
ATOM   4076  HB1 GLU X 261      61.927  14.229  57.548  1.00  0.00      PROA  
ATOM   4077  HB2 GLU X 261      60.482  13.890  58.562  1.00  0.00      PROA  
ATOM   4078  CG  GLU X 261      62.023  14.959  59.648  1.00  0.00      PROA  
ATOM   4079  HG1 GLU X 261      61.402  15.499  60.393  1.00  0.00      PROA  
ATOM   4080  HG2 GLU X 261      62.853  15.631  59.341  1.00  0.00      PROA  
ATOM   4081  CD  GLU X 261      62.576  13.787  60.368  1.00  0.00      PROA  
ATOM   4082  OE1 GLU X 261      63.257  12.981  59.668  1.00  0.00      PROA  
ATOM   4083  OE2 GLU X 261      62.206  13.607  61.533  1.00  0.00      PROA  
ATOM   4084  C   GLU X 261      61.174  17.001  57.526  1.00  0.00      PROA  
ATOM   4085  O   GLU X 261      60.862  17.921  58.246  1.00  0.00      PROA  
ATOM   4086  N   GLN X 262      62.107  17.054  56.543  1.00  0.00      PROA  
ATOM   4087  HN  GLN X 262      62.433  16.228  56.090  1.00  0.00      PROA  
ATOM   4088  CA  GLN X 262      62.885  18.232  56.201  1.00  0.00      PROA  
ATOM   4089  HA  GLN X 262      63.327  18.571  57.126  1.00  0.00      PROA  
ATOM   4090  CB  GLN X 262      64.114  17.971  55.268  1.00  0.00      PROA  
ATOM   4091  HB1 GLN X 262      63.628  17.534  54.370  1.00  0.00      PROA  
ATOM   4092  HB2 GLN X 262      64.792  17.180  55.654  1.00  0.00      PROA  
ATOM   4093  CG  GLN X 262      65.003  19.129  54.836  1.00  0.00      PROA  
ATOM   4094  HG1 GLN X 262      64.389  19.963  54.433  1.00  0.00      PROA  
ATOM   4095  HG2 GLN X 262      65.726  18.788  54.064  1.00  0.00      PROA  
ATOM   4096  CD  GLN X 262      65.908  19.663  55.944  1.00  0.00      PROA  
ATOM   4097  OE1 GLN X 262      67.032  19.207  56.123  1.00  0.00      PROA  
ATOM   4098  NE2 GLN X 262      65.397  20.640  56.727  1.00  0.00      PROA  
ATOM   4099 HE21 GLN X 262      65.875  20.943  57.552  1.00  0.00      PROA  
ATOM   4100 HE22 GLN X 262      64.492  20.991  56.489  1.00  0.00      PROA  
ATOM   4101  C   GLN X 262      62.006  19.352  55.712  1.00  0.00      PROA  
ATOM   4102  O   GLN X 262      61.989  20.460  56.168  1.00  0.00      PROA  
ATOM   4103  N   LEU X 263      61.103  19.063  54.816  1.00  0.00      PROA  
ATOM   4104  HN  LEU X 263      61.000  18.179  54.366  1.00  0.00      PROA  
ATOM   4105  CA  LEU X 263      60.119  20.091  54.430  1.00  0.00      PROA  
ATOM   4106  HA  LEU X 263      60.733  20.800  53.893  1.00  0.00      PROA  
ATOM   4107  CB  LEU X 263      59.320  19.551  53.280  1.00  0.00      PROA  
ATOM   4108  HB1 LEU X 263      58.766  18.683  53.697  1.00  0.00      PROA  
ATOM   4109  HB2 LEU X 263      60.000  19.249  52.455  1.00  0.00      PROA  
ATOM   4110  CG  LEU X 263      58.258  20.475  52.685  1.00  0.00      PROA  
ATOM   4111  HG  LEU X 263      57.570  20.826  53.483  1.00  0.00      PROA  
ATOM   4112  CD1 LEU X 263      58.824  21.621  51.870  1.00  0.00      PROA  
ATOM   4113 HD11 LEU X 263      59.547  22.139  52.535  1.00  0.00      PROA  
ATOM   4114 HD12 LEU X 263      58.049  22.250  51.381  1.00  0.00      PROA  
ATOM   4115 HD13 LEU X 263      59.434  21.137  51.077  1.00  0.00      PROA  
ATOM   4116  CD2 LEU X 263      57.452  19.737  51.550  1.00  0.00      PROA  
ATOM   4117 HD21 LEU X 263      58.100  19.583  50.661  1.00  0.00      PROA  
ATOM   4118 HD22 LEU X 263      56.498  20.277  51.374  1.00  0.00      PROA  
ATOM   4119 HD23 LEU X 263      57.183  18.693  51.814  1.00  0.00      PROA  
ATOM   4120  C   LEU X 263      59.264  20.707  55.542  1.00  0.00      PROA  
ATOM   4121  O   LEU X 263      59.011  21.868  55.538  1.00  0.00      PROA  
ATOM   4122  N   PHE X 264      58.709  19.905  56.447  1.00  0.00      PROA  
ATOM   4123  HN  PHE X 264      58.849  18.922  56.364  1.00  0.00      PROA  
ATOM   4124  CA  PHE X 264      57.845  20.159  57.528  1.00  0.00      PROA  
ATOM   4125  HA  PHE X 264      57.076  20.797  57.119  1.00  0.00      PROA  
ATOM   4126  CB  PHE X 264      57.133  18.795  57.812  1.00  0.00      PROA  
ATOM   4127  HB1 PHE X 264      57.925  18.032  57.967  1.00  0.00      PROA  
ATOM   4128  HB2 PHE X 264      56.536  18.459  56.937  1.00  0.00      PROA  
ATOM   4129  CG  PHE X 264      56.227  18.808  59.056  1.00  0.00      PROA  
ATOM   4130  CD1 PHE X 264      56.932  18.651  60.304  1.00  0.00      PROA  
ATOM   4131  HD1 PHE X 264      58.010  18.593  60.321  1.00  0.00      PROA  
ATOM   4132  CE1 PHE X 264      56.203  18.695  61.508  1.00  0.00      PROA  
ATOM   4133  HE1 PHE X 264      56.730  18.565  62.442  1.00  0.00      PROA  
ATOM   4134  CZ  PHE X 264      54.854  18.923  61.462  1.00  0.00      PROA  
ATOM   4135  HZ  PHE X 264      54.268  18.880  62.368  1.00  0.00      PROA  
ATOM   4136  CD2 PHE X 264      54.841  18.991  59.062  1.00  0.00      PROA  
ATOM   4137  HD2 PHE X 264      54.330  19.104  58.117  1.00  0.00      PROA  
ATOM   4138  CE2 PHE X 264      54.196  19.078  60.256  1.00  0.00      PROA  
ATOM   4139  HE2 PHE X 264      53.121  19.098  60.147  1.00  0.00      PROA  
ATOM   4140  C   PHE X 264      58.497  20.904  58.668  1.00  0.00      PROA  
ATOM   4141  O   PHE X 264      57.957  21.805  59.270  1.00  0.00      PROA  
ATOM   4142  N   SER X 265      59.708  20.512  58.992  1.00  0.00      PROA  
ATOM   4143  HN  SER X 265      60.011  19.664  58.566  1.00  0.00      PROA  
ATOM   4144  CA  SER X 265      60.735  21.130  59.763  1.00  0.00      PROA  
ATOM   4145  HA  SER X 265      60.324  21.173  60.761  1.00  0.00      PROA  
ATOM   4146  CB  SER X 265      62.047  20.308  59.717  1.00  0.00      PROA  
ATOM   4147  HB1 SER X 265      62.259  20.137  58.640  1.00  0.00      PROA  
ATOM   4148  HB2 SER X 265      61.882  19.279  60.104  1.00  0.00      PROA  
ATOM   4149  OG  SER X 265      63.091  20.978  60.387  1.00  0.00      PROA  
ATOM   4150  HG1 SER X 265      63.853  20.394  60.385  1.00  0.00      PROA  
ATOM   4151  C   SER X 265      61.056  22.541  59.310  1.00  0.00      PROA  
ATOM   4152  O   SER X 265      61.158  23.492  60.065  1.00  0.00      PROA  
ATOM   4153  N   ILE X 266      61.211  22.817  57.991  1.00  0.00      PROA  
ATOM   4154  HN  ILE X 266      61.164  22.003  57.416  1.00  0.00      PROA  
ATOM   4155  CA  ILE X 266      61.375  24.116  57.383  1.00  0.00      PROA  
ATOM   4156  HA  ILE X 266      62.172  24.549  57.967  1.00  0.00      PROA  
ATOM   4157  CB  ILE X 266      61.903  23.978  55.970  1.00  0.00      PROA  
ATOM   4158  HB  ILE X 266      61.330  23.320  55.280  1.00  0.00      PROA  
ATOM   4159  CG2 ILE X 266      61.898  25.427  55.323  1.00  0.00      PROA  
ATOM   4160 HG21 ILE X 266      60.831  25.671  55.136  1.00  0.00      PROA  
ATOM   4161 HG22 ILE X 266      62.510  25.482  54.397  1.00  0.00      PROA  
ATOM   4162 HG23 ILE X 266      62.287  26.206  56.012  1.00  0.00      PROA  
ATOM   4163  CG1 ILE X 266      63.365  23.426  56.010  1.00  0.00      PROA  
ATOM   4164 HG11 ILE X 266      63.489  22.719  56.858  1.00  0.00      PROA  
ATOM   4165 HG12 ILE X 266      63.865  24.340  56.396  1.00  0.00      PROA  
ATOM   4166  CD  ILE X 266      63.974  23.075  54.658  1.00  0.00      PROA  
ATOM   4167  HD1 ILE X 266      63.743  23.838  53.885  1.00  0.00      PROA  
ATOM   4168  HD2 ILE X 266      63.649  22.109  54.215  1.00  0.00      PROA  
ATOM   4169  HD3 ILE X 266      65.077  23.096  54.783  1.00  0.00      PROA  
ATOM   4170  C   ILE X 266      60.067  25.018  57.516  1.00  0.00      PROA  
ATOM   4171  O   ILE X 266      60.184  26.203  57.877  1.00  0.00      PROA  
ATOM   4172  N   PHE X 267      58.836  24.460  57.439  1.00  0.00      PROA  
ATOM   4173  HN  PHE X 267      58.854  23.481  57.256  1.00  0.00      PROA  
ATOM   4174  CA  PHE X 267      57.582  25.162  57.587  1.00  0.00      PROA  
ATOM   4175  HA  PHE X 267      57.800  26.210  57.444  1.00  0.00      PROA  
ATOM   4176  CB  PHE X 267      56.472  24.822  56.614  1.00  0.00      PROA  
ATOM   4177  HB1 PHE X 267      55.514  25.277  56.945  1.00  0.00      PROA  
ATOM   4178  HB2 PHE X 267      56.167  23.753  56.628  1.00  0.00      PROA  
ATOM   4179  CG  PHE X 267      56.801  25.460  55.249  1.00  0.00      PROA  
ATOM   4180  CD1 PHE X 267      56.189  26.643  54.784  1.00  0.00      PROA  
ATOM   4181  HD1 PHE X 267      55.594  27.214  55.482  1.00  0.00      PROA  
ATOM   4182  CE1 PHE X 267      56.680  27.309  53.669  1.00  0.00      PROA  
ATOM   4183  HE1 PHE X 267      56.254  28.253  53.360  1.00  0.00      PROA  
ATOM   4184  CZ  PHE X 267      57.577  26.707  52.763  1.00  0.00      PROA  
ATOM   4185  HZ  PHE X 267      58.050  27.245  51.954  1.00  0.00      PROA  
ATOM   4186  CD2 PHE X 267      57.674  24.824  54.372  1.00  0.00      PROA  
ATOM   4187  HD2 PHE X 267      57.938  23.831  54.702  1.00  0.00      PROA  
ATOM   4188  CE2 PHE X 267      58.039  25.415  53.132  1.00  0.00      PROA  
ATOM   4189  HE2 PHE X 267      58.785  24.849  52.596  1.00  0.00      PROA  
ATOM   4190  C   PHE X 267      57.063  25.198  59.065  1.00  0.00      PROA  
ATOM   4191  O   PHE X 267      56.022  25.777  59.349  1.00  0.00      PROA  
ATOM   4192  N   ASP X 268      57.801  24.663  60.013  1.00  0.00      PROA  
ATOM   4193  HN  ASP X 268      58.587  24.101  59.763  1.00  0.00      PROA  
ATOM   4194  CA  ASP X 268      57.468  24.665  61.443  1.00  0.00      PROA  
ATOM   4195  HA  ASP X 268      56.399  24.532  61.528  1.00  0.00      PROA  
ATOM   4196  CB  ASP X 268      58.177  23.504  62.169  1.00  0.00      PROA  
ATOM   4197  HB1 ASP X 268      59.277  23.655  62.137  1.00  0.00      PROA  
ATOM   4198  HB2 ASP X 268      57.934  22.543  61.669  1.00  0.00      PROA  
ATOM   4199  CG  ASP X 268      57.680  23.292  63.639  1.00  0.00      PROA  
ATOM   4200  OD1 ASP X 268      56.587  23.806  64.014  1.00  0.00      PROA  
ATOM   4201  OD2 ASP X 268      58.382  22.601  64.452  1.00  0.00      PROA  
ATOM   4202  C   ASP X 268      57.749  26.001  62.101  1.00  0.00      PROA  
ATOM   4203  O   ASP X 268      57.181  26.450  63.094  1.00  0.00      PROA  
ATOM   4204  N   ILE X 269      58.690  26.828  61.588  1.00  0.00      PROA  
ATOM   4205  HN  ILE X 269      59.354  26.439  60.953  1.00  0.00      PROA  
ATOM   4206  CA  ILE X 269      58.928  28.206  61.961  1.00  0.00      PROA  
ATOM   4207  HA  ILE X 269      59.238  28.234  62.996  1.00  0.00      PROA  
ATOM   4208  CB  ILE X 269      60.086  28.800  61.116  1.00  0.00      PROA  
ATOM   4209  HB  ILE X 269      60.957  28.151  61.355  1.00  0.00      PROA  
ATOM   4210  CG2 ILE X 269      59.715  28.796  59.650  1.00  0.00      PROA  
ATOM   4211 HG21 ILE X 269      60.576  29.185  59.065  1.00  0.00      PROA  
ATOM   4212 HG22 ILE X 269      58.783  29.397  59.586  1.00  0.00      PROA  
ATOM   4213 HG23 ILE X 269      59.417  27.797  59.267  1.00  0.00      PROA  
ATOM   4214  CG1 ILE X 269      60.546  30.179  61.587  1.00  0.00      PROA  
ATOM   4215 HG11 ILE X 269      60.838  30.146  62.659  1.00  0.00      PROA  
ATOM   4216 HG12 ILE X 269      59.663  30.832  61.415  1.00  0.00      PROA  
ATOM   4217  CD  ILE X 269      61.668  30.773  60.782  1.00  0.00      PROA  
ATOM   4218  HD1 ILE X 269      62.085  31.514  61.497  1.00  0.00      PROA  
ATOM   4219  HD2 ILE X 269      61.301  31.399  59.941  1.00  0.00      PROA  
ATOM   4220  HD3 ILE X 269      62.448  30.071  60.416  1.00  0.00      PROA  
ATOM   4221  C   ILE X 269      57.741  29.153  61.952  1.00  0.00      PROA  
ATOM   4222  O   ILE X 269      57.616  30.011  62.801  1.00  0.00      PROA  
ATOM   4223  N   VAL X 270      56.795  29.047  60.987  1.00  0.00      PROA  
ATOM   4224  HN  VAL X 270      56.902  28.343  60.288  1.00  0.00      PROA  
ATOM   4225  CA  VAL X 270      55.645  29.969  60.872  1.00  0.00      PROA  
ATOM   4226  HA  VAL X 270      55.635  30.713  61.654  1.00  0.00      PROA  
ATOM   4227  CB  VAL X 270      55.716  30.746  59.566  1.00  0.00      PROA  
ATOM   4228  HB  VAL X 270      55.764  30.204  58.597  1.00  0.00      PROA  
ATOM   4229  CG1 VAL X 270      54.409  31.485  59.383  1.00  0.00      PROA  
ATOM   4230 HG11 VAL X 270      53.575  30.752  59.355  1.00  0.00      PROA  
ATOM   4231 HG12 VAL X 270      54.355  32.056  58.430  1.00  0.00      PROA  
ATOM   4232 HG13 VAL X 270      54.241  32.078  60.307  1.00  0.00      PROA  
ATOM   4233  CG2 VAL X 270      56.814  31.818  59.661  1.00  0.00      PROA  
ATOM   4234 HG21 VAL X 270      56.608  32.613  58.914  1.00  0.00      PROA  
ATOM   4235 HG22 VAL X 270      57.866  31.498  59.502  1.00  0.00      PROA  
ATOM   4236 HG23 VAL X 270      56.685  32.339  60.635  1.00  0.00      PROA  
ATOM   4237  C   VAL X 270      54.314  29.189  61.085  1.00  0.00      PROA  
ATOM   4238  O   VAL X 270      53.974  28.404  60.154  1.00  0.00      PROA  
ATOM   4239  N   PRO X 271      53.553  29.394  62.184  1.00  0.00      PROA  
ATOM   4240  CD  PRO X 271      54.128  29.876  63.419  1.00  0.00      PROA  
ATOM   4241  HD1 PRO X 271      54.342  30.949  63.226  1.00  0.00      PROA  
ATOM   4242  HD2 PRO X 271      54.970  29.191  63.654  1.00  0.00      PROA  
ATOM   4243  CA  PRO X 271      52.135  29.141  62.361  1.00  0.00      PROA  
ATOM   4244  HA  PRO X 271      51.967  28.100  62.590  1.00  0.00      PROA  
ATOM   4245  CB  PRO X 271      51.770  29.904  63.546  1.00  0.00      PROA  
ATOM   4246  HB1 PRO X 271      50.899  29.553  64.140  1.00  0.00      PROA  
ATOM   4247  HB2 PRO X 271      51.687  30.986  63.308  1.00  0.00      PROA  
ATOM   4248  CG  PRO X 271      53.002  29.642  64.401  1.00  0.00      PROA  
ATOM   4249  HG1 PRO X 271      52.978  30.271  65.317  1.00  0.00      PROA  
ATOM   4250  HG2 PRO X 271      52.950  28.565  64.667  1.00  0.00      PROA  
ATOM   4251  C   PRO X 271      51.125  29.399  61.168  1.00  0.00      PROA  
ATOM   4252  O   PRO X 271      51.383  30.169  60.286  1.00  0.00      PROA  
ATOM   4253  N   GLY X 272      49.995  28.661  61.270  1.00  0.00      PROA  
ATOM   4254  HN  GLY X 272      49.830  28.168  62.121  1.00  0.00      PROA  
ATOM   4255  CA  GLY X 272      48.893  28.642  60.274  1.00  0.00      PROA  
ATOM   4256  HA1 GLY X 272      48.780  29.613  59.816  1.00  0.00      PROA  
ATOM   4257  HA2 GLY X 272      47.925  28.345  60.650  1.00  0.00      PROA  
ATOM   4258  C   GLY X 272      49.109  27.795  59.089  1.00  0.00      PROA  
ATOM   4259  O   GLY X 272      48.643  27.935  57.976  1.00  0.00      PROA  
ATOM   4260  N   LEU X 273      50.091  26.852  59.187  1.00  0.00      PROA  
ATOM   4261  HN  LEU X 273      50.689  26.910  59.983  1.00  0.00      PROA  
ATOM   4262  CA  LEU X 273      50.295  25.674  58.342  1.00  0.00      PROA  
ATOM   4263  HA  LEU X 273      50.455  26.002  57.326  1.00  0.00      PROA  
ATOM   4264  CB  LEU X 273      51.599  24.966  58.774  1.00  0.00      PROA  
ATOM   4265  HB1 LEU X 273      51.481  24.801  59.866  1.00  0.00      PROA  
ATOM   4266  HB2 LEU X 273      52.482  25.630  58.650  1.00  0.00      PROA  
ATOM   4267  CG  LEU X 273      51.922  23.613  58.005  1.00  0.00      PROA  
ATOM   4268  HG  LEU X 273      51.028  22.962  57.891  1.00  0.00      PROA  
ATOM   4269  CD1 LEU X 273      52.322  23.824  56.540  1.00  0.00      PROA  
ATOM   4270 HD11 LEU X 273      53.366  24.204  56.512  1.00  0.00      PROA  
ATOM   4271 HD12 LEU X 273      51.623  24.496  55.998  1.00  0.00      PROA  
ATOM   4272 HD13 LEU X 273      52.423  22.882  55.958  1.00  0.00      PROA  
ATOM   4273  CD2 LEU X 273      53.063  22.813  58.761  1.00  0.00      PROA  
ATOM   4274 HD21 LEU X 273      54.035  23.351  58.711  1.00  0.00      PROA  
ATOM   4275 HD22 LEU X 273      53.263  21.807  58.336  1.00  0.00      PROA  
ATOM   4276 HD23 LEU X 273      52.896  22.740  59.857  1.00  0.00      PROA  
ATOM   4277  C   LEU X 273      49.087  24.734  58.384  1.00  0.00      PROA  
ATOM   4278  O   LEU X 273      48.554  24.481  59.424  1.00  0.00      PROA  
ATOM   4279  N   GLU X 274      48.651  24.206  57.217  1.00  0.00      PROA  
ATOM   4280  HN  GLU X 274      49.052  24.467  56.342  1.00  0.00      PROA  
ATOM   4281  CA  GLU X 274      47.556  23.298  57.225  1.00  0.00      PROA  
ATOM   4282  HA  GLU X 274      47.097  23.254  58.202  1.00  0.00      PROA  
ATOM   4283  CB  GLU X 274      46.510  23.756  56.182  1.00  0.00      PROA  
ATOM   4284  HB1 GLU X 274      45.712  22.993  56.054  1.00  0.00      PROA  
ATOM   4285  HB2 GLU X 274      46.991  24.015  55.214  1.00  0.00      PROA  
ATOM   4286  CG  GLU X 274      45.695  25.027  56.735  1.00  0.00      PROA  
ATOM   4287  HG1 GLU X 274      46.115  25.956  56.293  1.00  0.00      PROA  
ATOM   4288  HG2 GLU X 274      45.662  25.080  57.844  1.00  0.00      PROA  
ATOM   4289  CD  GLU X 274      44.216  24.972  56.356  1.00  0.00      PROA  
ATOM   4290  OE1 GLU X 274      43.980  24.919  55.130  1.00  0.00      PROA  
ATOM   4291  OE2 GLU X 274      43.339  24.809  57.241  1.00  0.00      PROA  
ATOM   4292  C   GLU X 274      48.197  22.013  56.944  1.00  0.00      PROA  
ATOM   4293  O   GLU X 274      48.126  21.084  57.764  1.00  0.00      PROA  
ATOM   4294  N   TYR X 275      48.951  21.839  55.796  1.00  0.00      PROA  
ATOM   4295  HN  TYR X 275      48.927  22.543  55.091  1.00  0.00      PROA  
ATOM   4296  CA  TYR X 275      49.459  20.532  55.515  1.00  0.00      PROA  
ATOM   4297  HA  TYR X 275      49.881  20.118  56.418  1.00  0.00      PROA  
ATOM   4298  CB  TYR X 275      48.392  19.781  54.697  1.00  0.00      PROA  
ATOM   4299  HB1 TYR X 275      48.058  20.422  53.854  1.00  0.00      PROA  
ATOM   4300  HB2 TYR X 275      47.591  19.666  55.459  1.00  0.00      PROA  
ATOM   4301  CG  TYR X 275      48.686  18.429  54.289  1.00  0.00      PROA  
ATOM   4302  CD1 TYR X 275      49.312  17.524  55.097  1.00  0.00      PROA  
ATOM   4303  HD1 TYR X 275      49.597  17.916  56.062  1.00  0.00      PROA  
ATOM   4304  CE1 TYR X 275      49.528  16.186  54.777  1.00  0.00      PROA  
ATOM   4305  HE1 TYR X 275      49.996  15.654  55.593  1.00  0.00      PROA  
ATOM   4306  CZ  TYR X 275      49.119  15.746  53.501  1.00  0.00      PROA  
ATOM   4307  OH  TYR X 275      49.271  14.392  53.186  1.00  0.00      PROA  
ATOM   4308  HH  TYR X 275      49.027  14.316  52.261  1.00  0.00      PROA  
ATOM   4309  CD2 TYR X 275      48.328  17.935  53.034  1.00  0.00      PROA  
ATOM   4310  HD2 TYR X 275      47.845  18.626  52.359  1.00  0.00      PROA  
ATOM   4311  CE2 TYR X 275      48.597  16.654  52.581  1.00  0.00      PROA  
ATOM   4312  HE2 TYR X 275      48.179  16.337  51.637  1.00  0.00      PROA  
ATOM   4313  C   TYR X 275      50.688  20.688  54.635  1.00  0.00      PROA  
ATOM   4314  O   TYR X 275      50.757  21.567  53.747  1.00  0.00      PROA  
ATOM   4315  N   CYS X 276      51.695  19.839  54.821  1.00  0.00      PROA  
ATOM   4316  HN  CYS X 276      51.508  19.094  55.456  1.00  0.00      PROA  
ATOM   4317  CA  CYS X 276      52.991  19.748  54.060  1.00  0.00      PROA  
ATOM   4318  HA  CYS X 276      53.124  20.634  53.459  1.00  0.00      PROA  
ATOM   4319  CB  CYS X 276      54.207  19.654  54.981  1.00  0.00      PROA  
ATOM   4320  HB1 CYS X 276      55.034  19.108  54.479  1.00  0.00      PROA  
ATOM   4321  HB2 CYS X 276      53.842  18.950  55.759  1.00  0.00      PROA  
ATOM   4322  SG  CYS X 276      54.899  21.170  55.638  1.00  0.00      PROA  
ATOM   4323  HG1 CYS X 276      53.950  21.496  56.503  1.00  0.00      PROA  
ATOM   4324  C   CYS X 276      52.895  18.582  53.050  1.00  0.00      PROA  
ATOM   4325  O   CYS X 276      52.759  17.428  53.474  1.00  0.00      PROA  
ATOM   4326  N   GLU X 277      53.043  18.847  51.736  1.00  0.00      PROA  
ATOM   4327  HN  GLU X 277      53.057  19.758  51.331  1.00  0.00      PROA  
ATOM   4328  CA  GLU X 277      53.124  17.867  50.701  1.00  0.00      PROA  
ATOM   4329  HA  GLU X 277      53.019  16.909  51.190  1.00  0.00      PROA  
ATOM   4330  CB  GLU X 277      51.943  18.012  49.599  1.00  0.00      PROA  
ATOM   4331  HB1 GLU X 277      52.008  19.017  49.131  1.00  0.00      PROA  
ATOM   4332  HB2 GLU X 277      50.972  17.971  50.137  1.00  0.00      PROA  
ATOM   4333  CG  GLU X 277      52.001  16.973  48.451  1.00  0.00      PROA  
ATOM   4334  HG1 GLU X 277      52.716  16.221  48.848  1.00  0.00      PROA  
ATOM   4335  HG2 GLU X 277      52.480  17.388  47.538  1.00  0.00      PROA  
ATOM   4336  CD  GLU X 277      50.692  16.293  48.214  1.00  0.00      PROA  
ATOM   4337  OE1 GLU X 277      49.751  16.972  47.611  1.00  0.00      PROA  
ATOM   4338  OE2 GLU X 277      50.556  15.083  48.545  1.00  0.00      PROA  
ATOM   4339  C   GLU X 277      54.467  17.847  50.008  1.00  0.00      PROA  
ATOM   4340  O   GLU X 277      54.947  18.751  49.403  1.00  0.00      PROA  
ATOM   4341  N   VAL X 278      55.129  16.657  49.922  1.00  0.00      PROA  
ATOM   4342  HN  VAL X 278      54.767  15.779  50.226  1.00  0.00      PROA  
ATOM   4343  CA  VAL X 278      56.411  16.507  49.249  1.00  0.00      PROA  
ATOM   4344  HA  VAL X 278      56.890  17.472  49.162  1.00  0.00      PROA  
ATOM   4345  CB  VAL X 278      57.387  15.608  50.023  1.00  0.00      PROA  
ATOM   4346  HB  VAL X 278      57.501  16.039  51.040  1.00  0.00      PROA  
ATOM   4347  CG1 VAL X 278      56.945  14.161  50.113  1.00  0.00      PROA  
ATOM   4348 HG11 VAL X 278      57.646  13.538  50.709  1.00  0.00      PROA  
ATOM   4349 HG12 VAL X 278      56.971  13.607  49.151  1.00  0.00      PROA  
ATOM   4350 HG13 VAL X 278      56.027  14.026  50.725  1.00  0.00      PROA  
ATOM   4351  CG2 VAL X 278      58.823  15.508  49.434  1.00  0.00      PROA  
ATOM   4352 HG21 VAL X 278      59.523  15.147  50.218  1.00  0.00      PROA  
ATOM   4353 HG22 VAL X 278      59.230  16.456  49.021  1.00  0.00      PROA  
ATOM   4354 HG23 VAL X 278      58.901  14.895  48.510  1.00  0.00      PROA  
ATOM   4355  C   VAL X 278      56.075  16.094  47.820  1.00  0.00      PROA  
ATOM   4356  O   VAL X 278      54.900  15.780  47.523  1.00  0.00      PROA  
ATOM   4357  N   GLN X 279      57.073  16.083  46.898  1.00  0.00      PROA  
ATOM   4358  HN  GLN X 279      57.897  16.610  47.092  1.00  0.00      PROA  
ATOM   4359  CA  GLN X 279      56.983  15.548  45.520  1.00  0.00      PROA  
ATOM   4360  HA  GLN X 279      56.066  15.868  45.049  1.00  0.00      PROA  
ATOM   4361  CB  GLN X 279      58.099  16.132  44.682  1.00  0.00      PROA  
ATOM   4362  HB1 GLN X 279      59.080  15.910  45.153  1.00  0.00      PROA  
ATOM   4363  HB2 GLN X 279      57.874  17.220  44.668  1.00  0.00      PROA  
ATOM   4364  CG  GLN X 279      58.184  15.536  43.317  1.00  0.00      PROA  
ATOM   4365  HG1 GLN X 279      57.163  15.544  42.879  1.00  0.00      PROA  
ATOM   4366  HG2 GLN X 279      58.345  14.440  43.407  1.00  0.00      PROA  
ATOM   4367  CD  GLN X 279      59.298  15.909  42.409  1.00  0.00      PROA  
ATOM   4368  OE1 GLN X 279      60.407  15.356  42.431  1.00  0.00      PROA  
ATOM   4369  NE2 GLN X 279      59.013  16.812  41.489  1.00  0.00      PROA  
ATOM   4370 HE21 GLN X 279      59.729  17.028  40.826  1.00  0.00      PROA  
ATOM   4371 HE22 GLN X 279      58.086  17.118  41.275  1.00  0.00      PROA  
ATOM   4372  C   GLN X 279      56.820  14.006  45.462  1.00  0.00      PROA  
ATOM   4373  O   GLN X 279      57.660  13.223  45.913  1.00  0.00      PROA  
ATOM   4374  N   ARG X 280      55.683  13.523  44.944  1.00  0.00      PROA  
ATOM   4375  HN  ARG X 280      55.061  14.241  44.641  1.00  0.00      PROA  
ATOM   4376  CA  ARG X 280      55.328  12.153  45.066  1.00  0.00      PROA  
ATOM   4377  HA  ARG X 280      55.988  11.752  45.821  1.00  0.00      PROA  
ATOM   4378  CB  ARG X 280      53.905  11.866  45.555  1.00  0.00      PROA  
ATOM   4379  HB1 ARG X 280      53.816  10.837  45.964  1.00  0.00      PROA  
ATOM   4380  HB2 ARG X 280      53.224  11.882  44.677  1.00  0.00      PROA  
ATOM   4381  CG  ARG X 280      53.436  12.776  46.672  1.00  0.00      PROA  
ATOM   4382  HG1 ARG X 280      52.337  12.619  46.614  1.00  0.00      PROA  
ATOM   4383  HG2 ARG X 280      53.617  13.821  46.342  1.00  0.00      PROA  
ATOM   4384  CD  ARG X 280      53.930  12.364  48.020  1.00  0.00      PROA  
ATOM   4385  HD1 ARG X 280      54.993  12.683  48.072  1.00  0.00      PROA  
ATOM   4386  HD2 ARG X 280      53.689  11.283  48.087  1.00  0.00      PROA  
ATOM   4387  NE  ARG X 280      53.029  13.195  48.951  1.00  0.00      PROA  
ATOM   4388  HE  ARG X 280      52.309  13.752  48.535  1.00  0.00      PROA  
ATOM   4389  CZ  ARG X 280      53.201  13.363  50.249  1.00  0.00      PROA  
ATOM   4390  NH1 ARG X 280      54.074  12.697  50.912  1.00  0.00      PROA  
ATOM   4391 HH11 ARG X 280      54.682  12.068  50.430  1.00  0.00      PROA  
ATOM   4392 HH12 ARG X 280      54.187  12.799  51.900  1.00  0.00      PROA  
ATOM   4393  NH2 ARG X 280      52.510  14.273  50.825  1.00  0.00      PROA  
ATOM   4394 HH21 ARG X 280      51.669  14.553  50.362  1.00  0.00      PROA  
ATOM   4395 HH22 ARG X 280      52.670  14.421  51.801  1.00  0.00      PROA  
ATOM   4396  C   ARG X 280      55.655  11.373  43.829  1.00  0.00      PROA  
ATOM   4397  O   ARG X 280      55.479  10.156  43.744  1.00  0.00      PROA  
ATOM   4398  N   ASP X 281      56.147  12.030  42.784  1.00  0.00      PROA  
ATOM   4399  HN  ASP X 281      56.352  12.997  42.920  1.00  0.00      PROA  
ATOM   4400  CA  ASP X 281      56.637  11.455  41.547  1.00  0.00      PROA  
ATOM   4401  HA  ASP X 281      55.777  10.968  41.112  1.00  0.00      PROA  
ATOM   4402  CB  ASP X 281      57.092  12.684  40.573  1.00  0.00      PROA  
ATOM   4403  HB1 ASP X 281      57.346  12.260  39.578  1.00  0.00      PROA  
ATOM   4404  HB2 ASP X 281      57.849  13.334  41.062  1.00  0.00      PROA  
ATOM   4405  CG  ASP X 281      55.978  13.539  40.234  1.00  0.00      PROA  
ATOM   4406  OD1 ASP X 281      54.818  13.072  40.392  1.00  0.00      PROA  
ATOM   4407  OD2 ASP X 281      56.199  14.707  39.810  1.00  0.00      PROA  
ATOM   4408  C   ASP X 281      57.838  10.508  41.767  1.00  0.00      PROA  
ATOM   4409  O   ASP X 281      58.599  10.837  42.641  1.00  0.00      PROA  
ATOM   4410  N   PRO X 282      57.934   9.443  40.918  1.00  0.00      PROA  
ATOM   4411  CD  PRO X 282      57.005   9.131  39.850  1.00  0.00      PROA  
ATOM   4412  HD1 PRO X 282      56.873  10.056  39.248  1.00  0.00      PROA  
ATOM   4413  HD2 PRO X 282      56.080   8.828  40.383  1.00  0.00      PROA  
ATOM   4414  CA  PRO X 282      58.835   8.350  41.189  1.00  0.00      PROA  
ATOM   4415  HA  PRO X 282      58.813   8.033  42.220  1.00  0.00      PROA  
ATOM   4416  CB  PRO X 282      58.489   7.218  40.169  1.00  0.00      PROA  
ATOM   4417  HB1 PRO X 282      57.792   6.462  40.590  1.00  0.00      PROA  
ATOM   4418  HB2 PRO X 282      59.315   6.620  39.728  1.00  0.00      PROA  
ATOM   4419  CG  PRO X 282      57.727   8.034  39.085  1.00  0.00      PROA  
ATOM   4420  HG1 PRO X 282      58.468   8.524  38.415  1.00  0.00      PROA  
ATOM   4421  HG2 PRO X 282      57.133   7.362  38.429  1.00  0.00      PROA  
ATOM   4422  C   PRO X 282      60.257   8.793  40.937  1.00  0.00      PROA  
ATOM   4423  O   PRO X 282      61.101   7.945  41.010  1.00  0.00      PROA  
ATOM   4424  N   TYR X 283      60.599  10.056  40.607  1.00  0.00      PROA  
ATOM   4425  HN  TYR X 283      59.941  10.803  40.612  1.00  0.00      PROA  
ATOM   4426  CA  TYR X 283      61.949  10.383  40.324  1.00  0.00      PROA  
ATOM   4427  HA  TYR X 283      62.702   9.837  40.871  1.00  0.00      PROA  
ATOM   4428  CB  TYR X 283      62.282  10.237  38.770  1.00  0.00      PROA  
ATOM   4429  HB1 TYR X 283      61.537  10.866  38.236  1.00  0.00      PROA  
ATOM   4430  HB2 TYR X 283      62.280   9.202  38.366  1.00  0.00      PROA  
ATOM   4431  CG  TYR X 283      63.611  10.796  38.387  1.00  0.00      PROA  
ATOM   4432  CD1 TYR X 283      63.585  11.885  37.432  1.00  0.00      PROA  
ATOM   4433  HD1 TYR X 283      62.620  12.323  37.221  1.00  0.00      PROA  
ATOM   4434  CE1 TYR X 283      64.767  12.312  36.823  1.00  0.00      PROA  
ATOM   4435  HE1 TYR X 283      64.817  12.993  35.986  1.00  0.00      PROA  
ATOM   4436  CZ  TYR X 283      65.980  11.693  37.124  1.00  0.00      PROA  
ATOM   4437  OH  TYR X 283      67.160  12.205  36.571  1.00  0.00      PROA  
ATOM   4438  HH  TYR X 283      67.874  11.635  36.865  1.00  0.00      PROA  
ATOM   4439  CD2 TYR X 283      64.785  10.117  38.628  1.00  0.00      PROA  
ATOM   4440  HD2 TYR X 283      64.878   9.210  39.208  1.00  0.00      PROA  
ATOM   4441  CE2 TYR X 283      65.953  10.600  37.940  1.00  0.00      PROA  
ATOM   4442  HE2 TYR X 283      66.889  10.092  38.115  1.00  0.00      PROA  
ATOM   4443  C   TYR X 283      62.094  11.812  40.876  1.00  0.00      PROA  
ATOM   4444  O   TYR X 283      61.155  12.628  40.711  1.00  0.00      PROA  
ATOM   4445  N   SER X 284      63.130  12.101  41.633  1.00  0.00      PROA  
ATOM   4446  HN  SER X 284      63.858  11.422  41.683  1.00  0.00      PROA  
ATOM   4447  CA  SER X 284      63.362  13.350  42.304  1.00  0.00      PROA  
ATOM   4448  HA  SER X 284      62.896  14.128  41.717  1.00  0.00      PROA  
ATOM   4449  CB  SER X 284      62.791  13.461  43.818  1.00  0.00      PROA  
ATOM   4450  HB1 SER X 284      63.225  14.399  44.227  1.00  0.00      PROA  
ATOM   4451  HB2 SER X 284      63.147  12.589  44.406  1.00  0.00      PROA  
ATOM   4452  OG  SER X 284      61.310  13.555  43.849  1.00  0.00      PROA  
ATOM   4453  HG1 SER X 284      61.102  14.317  43.303  1.00  0.00      PROA  
ATOM   4454  C   SER X 284      64.801  13.777  42.273  1.00  0.00      PROA  
ATOM   4455  O   SER X 284      65.596  13.575  43.164  1.00  0.00      PROA  
ATOM   4456  N   ASN X 285      65.120  14.341  41.128  1.00  0.00      PROA  
ATOM   4457  HN  ASN X 285      64.489  14.433  40.361  1.00  0.00      PROA  
ATOM   4458  CA  ASN X 285      66.480  14.722  40.915  1.00  0.00      PROA  
ATOM   4459  HA  ASN X 285      67.154  14.012  41.373  1.00  0.00      PROA  
ATOM   4460  CB  ASN X 285      66.660  14.802  39.431  1.00  0.00      PROA  
ATOM   4461  HB1 ASN X 285      66.297  15.781  39.050  1.00  0.00      PROA  
ATOM   4462  HB2 ASN X 285      66.128  14.028  38.838  1.00  0.00      PROA  
ATOM   4463  CG  ASN X 285      68.201  14.673  39.096  1.00  0.00      PROA  
ATOM   4464  OD1 ASN X 285      68.970  14.208  39.929  1.00  0.00      PROA  
ATOM   4465  ND2 ASN X 285      68.632  14.929  37.859  1.00  0.00      PROA  
ATOM   4466 HD21 ASN X 285      69.588  14.640  37.822  1.00  0.00      PROA  
ATOM   4467 HD22 ASN X 285      67.968  15.118  37.135  1.00  0.00      PROA  
ATOM   4468  C   ASN X 285      66.802  16.078  41.564  1.00  0.00      PROA  
ATOM   4469  O   ASN X 285      67.947  16.420  41.771  1.00  0.00      PROA  
ATOM   4470  N   TYR X 286      65.757  16.926  41.859  1.00  0.00      PROA  
ATOM   4471  HN  TYR X 286      64.947  16.718  41.314  1.00  0.00      PROA  
ATOM   4472  CA  TYR X 286      65.894  18.108  42.643  1.00  0.00      PROA  
ATOM   4473  HA  TYR X 286      66.888  18.332  42.996  1.00  0.00      PROA  
ATOM   4474  CB  TYR X 286      65.426  19.267  41.848  1.00  0.00      PROA  
ATOM   4475  HB1 TYR X 286      65.309  20.188  42.458  1.00  0.00      PROA  
ATOM   4476  HB2 TYR X 286      64.445  18.982  41.413  1.00  0.00      PROA  
ATOM   4477  CG  TYR X 286      66.220  19.585  40.610  1.00  0.00      PROA  
ATOM   4478  CD1 TYR X 286      67.650  19.645  40.643  1.00  0.00      PROA  
ATOM   4479  HD1 TYR X 286      68.211  19.215  41.459  1.00  0.00      PROA  
ATOM   4480  CE1 TYR X 286      68.313  19.879  39.448  1.00  0.00      PROA  
ATOM   4481  HE1 TYR X 286      69.389  19.968  39.511  1.00  0.00      PROA  
ATOM   4482  CZ  TYR X 286      67.696  20.073  38.249  1.00  0.00      PROA  
ATOM   4483  OH  TYR X 286      68.502  20.482  37.172  1.00  0.00      PROA  
ATOM   4484  HH  TYR X 286      67.884  20.771  36.498  1.00  0.00      PROA  
ATOM   4485  CD2 TYR X 286      65.530  19.672  39.376  1.00  0.00      PROA  
ATOM   4486  HD2 TYR X 286      64.454  19.582  39.393  1.00  0.00      PROA  
ATOM   4487  CE2 TYR X 286      66.323  19.942  38.187  1.00  0.00      PROA  
ATOM   4488  HE2 TYR X 286      65.776  20.154  37.280  1.00  0.00      PROA  
ATOM   4489  C   TYR X 286      64.930  17.950  43.869  1.00  0.00      PROA  
ATOM   4490  O   TYR X 286      64.483  16.895  44.308  1.00  0.00      PROA  
ATOM   4491  N   GLY X 287      64.690  19.116  44.470  1.00  0.00      PROA  
ATOM   4492  HN  GLY X 287      64.899  19.941  43.952  1.00  0.00      PROA  
ATOM   4493  CA  GLY X 287      63.763  19.228  45.661  1.00  0.00      PROA  
ATOM   4494  HA1 GLY X 287      64.326  19.762  46.412  1.00  0.00      PROA  
ATOM   4495  HA2 GLY X 287      63.457  18.226  45.921  1.00  0.00      PROA  
ATOM   4496  C   GLY X 287      62.524  19.985  45.397  1.00  0.00      PROA  
ATOM   4497  O   GLY X 287      62.492  21.116  45.021  1.00  0.00      PROA  
ATOM   4498  N   HSD X 288      61.342  19.319  45.624  1.00  0.00      PROA  
ATOM   4499  HN  HSD X 288      61.289  18.363  45.899  1.00  0.00      PROA  
ATOM   4500  CA  HSD X 288      60.103  19.973  45.225  1.00  0.00      PROA  
ATOM   4501  HA  HSD X 288      60.195  21.037  45.384  1.00  0.00      PROA  
ATOM   4502  CB  HSD X 288      59.923  19.802  43.701  1.00  0.00      PROA  
ATOM   4503  HB1 HSD X 288      58.865  19.895  43.372  1.00  0.00      PROA  
ATOM   4504  HB2 HSD X 288      60.057  18.726  43.460  1.00  0.00      PROA  
ATOM   4505  ND1 HSD X 288      60.527  21.856  42.339  1.00  0.00      PROA  
ATOM   4506  HD1 HSD X 288      59.795  22.365  42.792  1.00  0.00      PROA  
ATOM   4507  CG  HSD X 288      60.790  20.586  42.767  1.00  0.00      PROA  
ATOM   4508  CE1 HSD X 288      61.499  22.266  41.556  1.00  0.00      PROA  
ATOM   4509  HE1 HSD X 288      61.575  23.350  41.459  1.00  0.00      PROA  
ATOM   4510  NE2 HSD X 288      62.301  21.255  41.277  1.00  0.00      PROA  
ATOM   4511  CD2 HSD X 288      61.881  20.200  42.014  1.00  0.00      PROA  
ATOM   4512  HD2 HSD X 288      62.292  19.197  42.029  1.00  0.00      PROA  
ATOM   4513  C   HSD X 288      58.925  19.498  46.077  1.00  0.00      PROA  
ATOM   4514  O   HSD X 288      58.946  18.384  46.596  1.00  0.00      PROA  
ATOM   4515  N   GLY X 289      57.885  20.344  46.247  1.00  0.00      PROA  
ATOM   4516  HN  GLY X 289      57.878  21.255  45.842  1.00  0.00      PROA  
ATOM   4517  CA  GLY X 289      56.796  20.087  47.235  1.00  0.00      PROA  
ATOM   4518  HA1 GLY X 289      57.313  19.970  48.176  1.00  0.00      PROA  
ATOM   4519  HA2 GLY X 289      56.270  19.187  46.953  1.00  0.00      PROA  
ATOM   4520  C   GLY X 289      56.000  21.312  47.252  1.00  0.00      PROA  
ATOM   4521  O   GLY X 289      56.449  22.382  46.952  1.00  0.00      PROA  
ATOM   4522  N   VAL X 290      54.800  21.131  47.746  1.00  0.00      PROA  
ATOM   4523  HN  VAL X 290      54.549  20.285  48.211  1.00  0.00      PROA  
ATOM   4524  CA  VAL X 290      53.713  22.162  47.696  1.00  0.00      PROA  
ATOM   4525  HA  VAL X 290      54.140  23.137  47.509  1.00  0.00      PROA  
ATOM   4526  CB  VAL X 290      52.578  21.920  46.667  1.00  0.00      PROA  
ATOM   4527  HB  VAL X 290      52.167  20.903  46.844  1.00  0.00      PROA  
ATOM   4528  CG1 VAL X 290      51.383  22.856  46.752  1.00  0.00      PROA  
ATOM   4529 HG11 VAL X 290      51.612  23.942  46.693  1.00  0.00      PROA  
ATOM   4530 HG12 VAL X 290      50.824  22.717  47.701  1.00  0.00      PROA  
ATOM   4531 HG13 VAL X 290      50.595  22.586  46.017  1.00  0.00      PROA  
ATOM   4532  CG2 VAL X 290      53.260  21.858  45.294  1.00  0.00      PROA  
ATOM   4533 HG21 VAL X 290      53.669  20.846  45.089  1.00  0.00      PROA  
ATOM   4534 HG22 VAL X 290      54.086  22.597  45.205  1.00  0.00      PROA  
ATOM   4535 HG23 VAL X 290      52.472  22.060  44.539  1.00  0.00      PROA  
ATOM   4536  C   VAL X 290      53.138  22.190  49.088  1.00  0.00      PROA  
ATOM   4537  O   VAL X 290      52.874  21.162  49.739  1.00  0.00      PROA  
ATOM   4538  N   VAL X 291      52.962  23.392  49.652  1.00  0.00      PROA  
ATOM   4539  HN  VAL X 291      53.033  24.184  49.051  1.00  0.00      PROA  
ATOM   4540  CA  VAL X 291      52.800  23.501  51.086  1.00  0.00      PROA  
ATOM   4541  HA  VAL X 291      52.651  22.505  51.478  1.00  0.00      PROA  
ATOM   4542  CB  VAL X 291      54.091  24.171  51.632  1.00  0.00      PROA  
ATOM   4543  HB  VAL X 291      54.288  25.038  50.966  1.00  0.00      PROA  
ATOM   4544  CG1 VAL X 291      53.840  24.628  53.104  1.00  0.00      PROA  
ATOM   4545 HG11 VAL X 291      53.604  23.758  53.752  1.00  0.00      PROA  
ATOM   4546 HG12 VAL X 291      53.074  25.423  53.236  1.00  0.00      PROA  
ATOM   4547 HG13 VAL X 291      54.867  24.971  53.356  1.00  0.00      PROA  
ATOM   4548  CG2 VAL X 291      55.166  23.068  51.630  1.00  0.00      PROA  
ATOM   4549 HG21 VAL X 291      55.496  22.807  50.601  1.00  0.00      PROA  
ATOM   4550 HG22 VAL X 291      54.710  22.101  51.932  1.00  0.00      PROA  
ATOM   4551 HG23 VAL X 291      55.909  23.267  52.431  1.00  0.00      PROA  
ATOM   4552  C   VAL X 291      51.566  24.388  51.255  1.00  0.00      PROA  
ATOM   4553  O   VAL X 291      51.382  25.335  50.543  1.00  0.00      PROA  
ATOM   4554  N   GLN X 292      50.575  23.989  52.117  1.00  0.00      PROA  
ATOM   4555  HN  GLN X 292      50.721  23.126  52.596  1.00  0.00      PROA  
ATOM   4556  CA  GLN X 292      49.294  24.689  52.401  1.00  0.00      PROA  
ATOM   4557  HA  GLN X 292      49.122  25.355  51.568  1.00  0.00      PROA  
ATOM   4558  CB  GLN X 292      48.082  23.707  52.560  1.00  0.00      PROA  
ATOM   4559  HB1 GLN X 292      47.127  24.184  52.870  1.00  0.00      PROA  
ATOM   4560  HB2 GLN X 292      48.324  22.930  53.314  1.00  0.00      PROA  
ATOM   4561  CG  GLN X 292      47.606  23.032  51.186  1.00  0.00      PROA  
ATOM   4562  HG1 GLN X 292      48.501  22.714  50.610  1.00  0.00      PROA  
ATOM   4563  HG2 GLN X 292      47.321  23.933  50.601  1.00  0.00      PROA  
ATOM   4564  CD  GLN X 292      46.555  21.998  51.266  1.00  0.00      PROA  
ATOM   4565  OE1 GLN X 292      46.799  20.790  50.999  1.00  0.00      PROA  
ATOM   4566  NE2 GLN X 292      45.355  22.365  51.652  1.00  0.00      PROA  
ATOM   4567 HE21 GLN X 292      44.744  21.602  51.862  1.00  0.00      PROA  
ATOM   4568 HE22 GLN X 292      45.284  23.358  51.755  1.00  0.00      PROA  
ATOM   4569  C   GLN X 292      49.182  25.466  53.656  1.00  0.00      PROA  
ATOM   4570  O   GLN X 292      49.462  24.996  54.726  1.00  0.00      PROA  
ATOM   4571  N   TYR X 293      48.593  26.673  53.582  1.00  0.00      PROA  
ATOM   4572  HN  TYR X 293      48.353  27.085  52.706  1.00  0.00      PROA  
ATOM   4573  CA  TYR X 293      48.432  27.526  54.743  1.00  0.00      PROA  
ATOM   4574  HA  TYR X 293      48.610  26.890  55.597  1.00  0.00      PROA  
ATOM   4575  CB  TYR X 293      49.383  28.795  54.685  1.00  0.00      PROA  
ATOM   4576  HB1 TYR X 293      48.967  29.690  55.197  1.00  0.00      PROA  
ATOM   4577  HB2 TYR X 293      49.598  29.085  53.634  1.00  0.00      PROA  
ATOM   4578  CG  TYR X 293      50.697  28.531  55.443  1.00  0.00      PROA  
ATOM   4579  CD1 TYR X 293      51.039  29.359  56.579  1.00  0.00      PROA  
ATOM   4580  HD1 TYR X 293      50.393  30.170  56.878  1.00  0.00      PROA  
ATOM   4581  CE1 TYR X 293      52.163  29.085  57.292  1.00  0.00      PROA  
ATOM   4582  HE1 TYR X 293      52.368  29.625  58.204  1.00  0.00      PROA  
ATOM   4583  CZ  TYR X 293      53.090  28.121  56.816  1.00  0.00      PROA  
ATOM   4584  OH  TYR X 293      54.244  27.968  57.585  1.00  0.00      PROA  
ATOM   4585  HH  TYR X 293      54.025  28.039  58.516  1.00  0.00      PROA  
ATOM   4586  CD2 TYR X 293      51.595  27.477  54.992  1.00  0.00      PROA  
ATOM   4587  HD2 TYR X 293      51.350  26.863  54.139  1.00  0.00      PROA  
ATOM   4588  CE2 TYR X 293      52.783  27.308  55.682  1.00  0.00      PROA  
ATOM   4589  HE2 TYR X 293      53.444  26.506  55.388  1.00  0.00      PROA  
ATOM   4590  C   TYR X 293      47.041  28.029  54.941  1.00  0.00      PROA  
ATOM   4591  O   TYR X 293      46.174  28.081  54.101  1.00  0.00      PROA  
ATOM   4592  N   PHE X 294      46.685  28.355  56.230  1.00  0.00      PROA  
ATOM   4593  HN  PHE X 294      47.435  28.331  56.887  1.00  0.00      PROA  
ATOM   4594  CA  PHE X 294      45.333  28.684  56.695  1.00  0.00      PROA  
ATOM   4595  HA  PHE X 294      44.680  27.862  56.442  1.00  0.00      PROA  
ATOM   4596  CB  PHE X 294      45.224  28.753  58.215  1.00  0.00      PROA  
ATOM   4597  HB1 PHE X 294      46.013  29.430  58.606  1.00  0.00      PROA  
ATOM   4598  HB2 PHE X 294      45.416  27.743  58.634  1.00  0.00      PROA  
ATOM   4599  CG  PHE X 294      43.814  29.195  58.571  1.00  0.00      PROA  
ATOM   4600  CD1 PHE X 294      42.686  28.386  58.319  1.00  0.00      PROA  
ATOM   4601  HD1 PHE X 294      42.772  27.438  57.809  1.00  0.00      PROA  
ATOM   4602  CE1 PHE X 294      41.487  28.727  58.763  1.00  0.00      PROA  
ATOM   4603  HE1 PHE X 294      40.570  28.179  58.602  1.00  0.00      PROA  
ATOM   4604  CZ  PHE X 294      41.307  29.985  59.409  1.00  0.00      PROA  
ATOM   4605  HZ  PHE X 294      40.322  30.190  59.803  1.00  0.00      PROA  
ATOM   4606  CD2 PHE X 294      43.662  30.468  59.145  1.00  0.00      PROA  
ATOM   4607  HD2 PHE X 294      44.511  31.100  59.362  1.00  0.00      PROA  
ATOM   4608  CE2 PHE X 294      42.356  30.806  59.593  1.00  0.00      PROA  
ATOM   4609  HE2 PHE X 294      42.208  31.739  60.118  1.00  0.00      PROA  
ATOM   4610  C   PHE X 294      44.706  29.892  55.944  1.00  0.00      PROA  
ATOM   4611  O   PHE X 294      43.616  29.905  55.474  1.00  0.00      PROA  
ATOM   4612  N   ASN X 295      45.540  30.926  55.648  1.00  0.00      PROA  
ATOM   4613  HN  ASN X 295      46.502  30.848  55.900  1.00  0.00      PROA  
ATOM   4614  CA  ASN X 295      45.108  32.187  54.994  1.00  0.00      PROA  
ATOM   4615  HA  ASN X 295      44.261  32.004  54.349  1.00  0.00      PROA  
ATOM   4616  CB  ASN X 295      44.463  33.050  56.076  1.00  0.00      PROA  
ATOM   4617  HB1 ASN X 295      43.555  32.515  56.429  1.00  0.00      PROA  
ATOM   4618  HB2 ASN X 295      44.058  33.990  55.644  1.00  0.00      PROA  
ATOM   4619  CG  ASN X 295      45.317  33.528  57.198  1.00  0.00      PROA  
ATOM   4620  OD1 ASN X 295      46.504  33.268  57.224  1.00  0.00      PROA  
ATOM   4621  ND2 ASN X 295      44.669  34.249  58.178  1.00  0.00      PROA  
ATOM   4622 HD21 ASN X 295      43.689  34.430  58.096  1.00  0.00      PROA  
ATOM   4623 HD22 ASN X 295      45.177  34.732  58.891  1.00  0.00      PROA  
ATOM   4624  C   ASN X 295      46.297  32.694  54.182  1.00  0.00      PROA  
ATOM   4625  O   ASN X 295      47.411  32.235  54.356  1.00  0.00      PROA  
ATOM   4626  N   VAL X 296      46.048  33.638  53.308  1.00  0.00      PROA  
ATOM   4627  HN  VAL X 296      45.090  33.804  53.090  1.00  0.00      PROA  
ATOM   4628  CA  VAL X 296      47.124  34.423  52.672  1.00  0.00      PROA  
ATOM   4629  HA  VAL X 296      47.795  33.745  52.165  1.00  0.00      PROA  
ATOM   4630  CB  VAL X 296      46.491  35.427  51.669  1.00  0.00      PROA  
ATOM   4631  HB  VAL X 296      45.892  36.037  52.377  1.00  0.00      PROA  
ATOM   4632  CG1 VAL X 296      47.636  36.214  50.875  1.00  0.00      PROA  
ATOM   4633 HG11 VAL X 296      47.151  36.562  49.938  1.00  0.00      PROA  
ATOM   4634 HG12 VAL X 296      48.440  35.503  50.589  1.00  0.00      PROA  
ATOM   4635 HG13 VAL X 296      47.935  37.032  51.565  1.00  0.00      PROA  
ATOM   4636  CG2 VAL X 296      45.544  34.750  50.641  1.00  0.00      PROA  
ATOM   4637 HG21 VAL X 296      46.131  34.019  50.045  1.00  0.00      PROA  
ATOM   4638 HG22 VAL X 296      45.269  35.507  49.875  1.00  0.00      PROA  
ATOM   4639 HG23 VAL X 296      44.636  34.374  51.157  1.00  0.00      PROA  
ATOM   4640  C   VAL X 296      48.038  35.204  53.579  1.00  0.00      PROA  
ATOM   4641  O   VAL X 296      49.239  35.222  53.410  1.00  0.00      PROA  
ATOM   4642  N   ALA X 297      47.536  35.850  54.676  1.00  0.00      PROA  
ATOM   4643  HN  ALA X 297      46.567  35.778  54.900  1.00  0.00      PROA  
ATOM   4644  CA  ALA X 297      48.321  36.528  55.654  1.00  0.00      PROA  
ATOM   4645  HA  ALA X 297      48.857  37.305  55.128  1.00  0.00      PROA  
ATOM   4646  CB  ALA X 297      47.359  37.008  56.807  1.00  0.00      PROA  
ATOM   4647  HB1 ALA X 297      46.598  37.715  56.415  1.00  0.00      PROA  
ATOM   4648  HB2 ALA X 297      47.928  37.645  57.517  1.00  0.00      PROA  
ATOM   4649  HB3 ALA X 297      46.816  36.187  57.324  1.00  0.00      PROA  
ATOM   4650  C   ALA X 297      49.421  35.635  56.398  1.00  0.00      PROA  
ATOM   4651  O   ALA X 297      50.584  35.985  56.316  1.00  0.00      PROA  
ATOM   4652  N   SER X 298      49.132  34.436  56.985  1.00  0.00      PROA  
ATOM   4653  HN  SER X 298      48.234  34.017  56.870  1.00  0.00      PROA  
ATOM   4654  CA  SER X 298      50.100  33.499  57.354  1.00  0.00      PROA  
ATOM   4655  HA  SER X 298      50.848  34.033  57.921  1.00  0.00      PROA  
ATOM   4656  CB  SER X 298      49.655  32.360  58.300  1.00  0.00      PROA  
ATOM   4657  HB1 SER X 298      49.249  32.922  59.167  1.00  0.00      PROA  
ATOM   4658  HB2 SER X 298      50.536  31.730  58.550  1.00  0.00      PROA  
ATOM   4659  OG  SER X 298      48.597  31.696  57.721  1.00  0.00      PROA  
ATOM   4660  HG1 SER X 298      47.814  32.252  57.701  1.00  0.00      PROA  
ATOM   4661  C   SER X 298      51.020  32.987  56.215  1.00  0.00      PROA  
ATOM   4662  O   SER X 298      52.273  32.919  56.316  1.00  0.00      PROA  
ATOM   4663  N   ALA X 299      50.502  32.657  55.043  1.00  0.00      PROA  
ATOM   4664  HN  ALA X 299      49.514  32.596  54.930  1.00  0.00      PROA  
ATOM   4665  CA  ALA X 299      51.305  32.321  53.923  1.00  0.00      PROA  
ATOM   4666  HA  ALA X 299      51.948  31.498  54.197  1.00  0.00      PROA  
ATOM   4667  CB  ALA X 299      50.305  31.918  52.853  1.00  0.00      PROA  
ATOM   4668  HB1 ALA X 299      50.791  31.644  51.893  1.00  0.00      PROA  
ATOM   4669  HB2 ALA X 299      49.760  32.878  52.724  1.00  0.00      PROA  
ATOM   4670  HB3 ALA X 299      49.576  31.120  53.110  1.00  0.00      PROA  
ATOM   4671  C   ALA X 299      52.272  33.423  53.384  1.00  0.00      PROA  
ATOM   4672  O   ALA X 299      53.381  33.114  53.040  1.00  0.00      PROA  
ATOM   4673  N   ILE X 300      51.923  34.745  53.324  1.00  0.00      PROA  
ATOM   4674  HN  ILE X 300      50.966  34.978  53.478  1.00  0.00      PROA  
ATOM   4675  CA  ILE X 300      52.966  35.868  53.111  1.00  0.00      PROA  
ATOM   4676  HA  ILE X 300      53.529  35.504  52.263  1.00  0.00      PROA  
ATOM   4677  CB  ILE X 300      52.462  37.353  52.904  1.00  0.00      PROA  
ATOM   4678  HB  ILE X 300      51.878  37.599  53.818  1.00  0.00      PROA  
ATOM   4679  CG2 ILE X 300      53.728  38.285  52.787  1.00  0.00      PROA  
ATOM   4680 HG21 ILE X 300      54.278  38.166  53.744  1.00  0.00      PROA  
ATOM   4681 HG22 ILE X 300      53.401  39.346  52.774  1.00  0.00      PROA  
ATOM   4682 HG23 ILE X 300      54.343  38.034  51.896  1.00  0.00      PROA  
ATOM   4683  CG1 ILE X 300      51.564  37.450  51.690  1.00  0.00      PROA  
ATOM   4684 HG11 ILE X 300      50.781  36.689  51.894  1.00  0.00      PROA  
ATOM   4685 HG12 ILE X 300      52.112  37.110  50.785  1.00  0.00      PROA  
ATOM   4686  CD  ILE X 300      50.947  38.805  51.448  1.00  0.00      PROA  
ATOM   4687  HD1 ILE X 300      49.922  38.670  51.042  1.00  0.00      PROA  
ATOM   4688  HD2 ILE X 300      51.525  39.381  50.693  1.00  0.00      PROA  
ATOM   4689  HD3 ILE X 300      50.903  39.334  52.424  1.00  0.00      PROA  
ATOM   4690  C   ILE X 300      54.007  35.856  54.235  1.00  0.00      PROA  
ATOM   4691  O   ILE X 300      55.215  35.882  54.039  1.00  0.00      PROA  
ATOM   4692  N   TYR X 301      53.590  35.737  55.510  1.00  0.00      PROA  
ATOM   4693  HN  TYR X 301      52.610  35.701  55.684  1.00  0.00      PROA  
ATOM   4694  CA  TYR X 301      54.477  35.668  56.640  1.00  0.00      PROA  
ATOM   4695  HA  TYR X 301      55.180  36.487  56.602  1.00  0.00      PROA  
ATOM   4696  CB  TYR X 301      53.646  35.716  57.918  1.00  0.00      PROA  
ATOM   4697  HB1 TYR X 301      52.972  34.841  58.041  1.00  0.00      PROA  
ATOM   4698  HB2 TYR X 301      53.012  36.628  57.933  1.00  0.00      PROA  
ATOM   4699  CG  TYR X 301      54.453  35.707  59.226  1.00  0.00      PROA  
ATOM   4700  CD1 TYR X 301      55.595  36.487  59.232  1.00  0.00      PROA  
ATOM   4701  HD1 TYR X 301      55.958  36.972  58.338  1.00  0.00      PROA  
ATOM   4702  CE1 TYR X 301      56.367  36.479  60.383  1.00  0.00      PROA  
ATOM   4703  HE1 TYR X 301      57.180  37.174  60.530  1.00  0.00      PROA  
ATOM   4704  CZ  TYR X 301      56.165  35.635  61.472  1.00  0.00      PROA  
ATOM   4705  OH  TYR X 301      57.120  35.347  62.474  1.00  0.00      PROA  
ATOM   4706  HH  TYR X 301      57.121  34.462  62.847  1.00  0.00      PROA  
ATOM   4707  CD2 TYR X 301      54.149  34.927  60.275  1.00  0.00      PROA  
ATOM   4708  HD2 TYR X 301      53.416  34.139  60.188  1.00  0.00      PROA  
ATOM   4709  CE2 TYR X 301      55.072  34.790  61.405  1.00  0.00      PROA  
ATOM   4710  HE2 TYR X 301      54.901  33.983  62.103  1.00  0.00      PROA  
ATOM   4711  C   TYR X 301      55.442  34.505  56.583  1.00  0.00      PROA  
ATOM   4712  O   TYR X 301      56.647  34.697  56.656  1.00  0.00      PROA  
ATOM   4713  N   ALA X 302      55.021  33.267  56.301  1.00  0.00      PROA  
ATOM   4714  HN  ALA X 302      54.032  33.152  56.241  1.00  0.00      PROA  
ATOM   4715  CA  ALA X 302      55.841  32.148  55.865  1.00  0.00      PROA  
ATOM   4716  HA  ALA X 302      56.371  31.808  56.743  1.00  0.00      PROA  
ATOM   4717  CB  ALA X 302      55.093  30.966  55.430  1.00  0.00      PROA  
ATOM   4718  HB1 ALA X 302      54.386  30.731  56.253  1.00  0.00      PROA  
ATOM   4719  HB2 ALA X 302      55.680  30.041  55.242  1.00  0.00      PROA  
ATOM   4720  HB3 ALA X 302      54.460  31.218  54.552  1.00  0.00      PROA  
ATOM   4721  C   ALA X 302      56.788  32.416  54.680  1.00  0.00      PROA  
ATOM   4722  O   ALA X 302      57.963  31.974  54.581  1.00  0.00      PROA  
ATOM   4723  N   LYS X 303      56.329  33.097  53.616  1.00  0.00      PROA  
ATOM   4724  HN  LYS X 303      55.414  33.494  53.620  1.00  0.00      PROA  
ATOM   4725  CA  LYS X 303      57.070  33.366  52.341  1.00  0.00      PROA  
ATOM   4726  HA  LYS X 303      57.484  32.467  51.909  1.00  0.00      PROA  
ATOM   4727  CB  LYS X 303      56.047  33.891  51.312  1.00  0.00      PROA  
ATOM   4728  HB1 LYS X 303      55.582  34.856  51.608  1.00  0.00      PROA  
ATOM   4729  HB2 LYS X 303      55.086  33.337  51.253  1.00  0.00      PROA  
ATOM   4730  CG  LYS X 303      56.606  34.127  49.850  1.00  0.00      PROA  
ATOM   4731  HG1 LYS X 303      55.818  33.652  49.228  1.00  0.00      PROA  
ATOM   4732  HG2 LYS X 303      57.532  33.540  49.670  1.00  0.00      PROA  
ATOM   4733  CD  LYS X 303      56.722  35.680  49.514  1.00  0.00      PROA  
ATOM   4734  HD1 LYS X 303      57.469  36.129  50.203  1.00  0.00      PROA  
ATOM   4735  HD2 LYS X 303      55.722  36.147  49.643  1.00  0.00      PROA  
ATOM   4736  CE  LYS X 303      57.144  35.795  48.064  1.00  0.00      PROA  
ATOM   4737  HE1 LYS X 303      56.295  35.406  47.464  1.00  0.00      PROA  
ATOM   4738  HE2 LYS X 303      58.113  35.305  47.831  1.00  0.00      PROA  
ATOM   4739  NZ  LYS X 303      57.312  37.168  47.770  1.00  0.00      PROA  
ATOM   4740  HZ1 LYS X 303      57.059  37.375  46.782  1.00  0.00      PROA  
ATOM   4741  HZ2 LYS X 303      58.317  37.330  47.988  1.00  0.00      PROA  
ATOM   4742  HZ3 LYS X 303      56.781  37.788  48.415  1.00  0.00      PROA  
ATOM   4743  C   LYS X 303      58.163  34.373  52.554  1.00  0.00      PROA  
ATOM   4744  O   LYS X 303      59.135  34.464  51.829  1.00  0.00      PROA  
ATOM   4745  N   TYR X 304      57.983  35.195  53.652  1.00  0.00      PROA  
ATOM   4746  HN  TYR X 304      57.235  35.087  54.301  1.00  0.00      PROA  
ATOM   4747  CA  TYR X 304      58.915  36.302  54.004  1.00  0.00      PROA  
ATOM   4748  HA  TYR X 304      59.408  36.791  53.177  1.00  0.00      PROA  
ATOM   4749  CB  TYR X 304      58.058  37.413  54.674  1.00  0.00      PROA  
ATOM   4750  HB1 TYR X 304      57.384  36.901  55.394  1.00  0.00      PROA  
ATOM   4751  HB2 TYR X 304      57.418  37.852  53.879  1.00  0.00      PROA  
ATOM   4752  CG  TYR X 304      58.844  38.433  55.377  1.00  0.00      PROA  
ATOM   4753  CD1 TYR X 304      59.018  38.355  56.764  1.00  0.00      PROA  
ATOM   4754  HD1 TYR X 304      58.559  37.561  57.335  1.00  0.00      PROA  
ATOM   4755  CE1 TYR X 304      59.726  39.357  57.514  1.00  0.00      PROA  
ATOM   4756  HE1 TYR X 304      59.792  39.404  58.590  1.00  0.00      PROA  
ATOM   4757  CZ  TYR X 304      60.196  40.488  56.858  1.00  0.00      PROA  
ATOM   4758  OH  TYR X 304      60.903  41.618  57.460  1.00  0.00      PROA  
ATOM   4759  HH  TYR X 304      61.401  42.071  56.776  1.00  0.00      PROA  
ATOM   4760  CD2 TYR X 304      59.290  39.595  54.713  1.00  0.00      PROA  
ATOM   4761  HD2 TYR X 304      59.080  39.715  53.660  1.00  0.00      PROA  
ATOM   4762  CE2 TYR X 304      60.001  40.527  55.465  1.00  0.00      PROA  
ATOM   4763  HE2 TYR X 304      60.239  41.471  54.998  1.00  0.00      PROA  
ATOM   4764  C   TYR X 304      59.993  35.676  54.930  1.00  0.00      PROA  
ATOM   4765  O   TYR X 304      61.182  35.838  54.677  1.00  0.00      PROA  
ATOM   4766  N   LYS X 305      59.494  34.756  55.854  1.00  0.00      PROA  
ATOM   4767  HN  LYS X 305      58.518  34.702  56.046  1.00  0.00      PROA  
ATOM   4768  CA  LYS X 305      60.363  34.210  56.800  1.00  0.00      PROA  
ATOM   4769  HA  LYS X 305      61.046  34.945  57.199  1.00  0.00      PROA  
ATOM   4770  CB  LYS X 305      59.519  33.620  57.966  1.00  0.00      PROA  
ATOM   4771  HB1 LYS X 305      60.186  32.913  58.503  1.00  0.00      PROA  
ATOM   4772  HB2 LYS X 305      58.694  32.958  57.624  1.00  0.00      PROA  
ATOM   4773  CG  LYS X 305      59.009  34.666  59.028  1.00  0.00      PROA  
ATOM   4774  HG1 LYS X 305      58.378  34.119  59.761  1.00  0.00      PROA  
ATOM   4775  HG2 LYS X 305      58.354  35.396  58.506  1.00  0.00      PROA  
ATOM   4776  CD  LYS X 305      60.233  35.270  59.857  1.00  0.00      PROA  
ATOM   4777  HD1 LYS X 305      59.702  35.918  60.588  1.00  0.00      PROA  
ATOM   4778  HD2 LYS X 305      60.798  35.947  59.181  1.00  0.00      PROA  
ATOM   4779  CE  LYS X 305      61.258  34.307  60.550  1.00  0.00      PROA  
ATOM   4780  HE1 LYS X 305      61.939  33.823  59.818  1.00  0.00      PROA  
ATOM   4781  HE2 LYS X 305      60.697  33.502  61.070  1.00  0.00      PROA  
ATOM   4782  NZ  LYS X 305      62.107  34.987  61.518  1.00  0.00      PROA  
ATOM   4783  HZ1 LYS X 305      62.558  34.248  62.092  1.00  0.00      PROA  
ATOM   4784  HZ2 LYS X 305      61.432  35.612  62.002  1.00  0.00      PROA  
ATOM   4785  HZ3 LYS X 305      62.836  35.604  61.106  1.00  0.00      PROA  
ATOM   4786  C   LYS X 305      61.369  33.200  56.285  1.00  0.00      PROA  
ATOM   4787  O   LYS X 305      62.416  32.914  56.868  1.00  0.00      PROA  
ATOM   4788  N   LEU X 306      61.035  32.587  55.166  1.00  0.00      PROA  
ATOM   4789  HN  LEU X 306      60.142  32.790  54.772  1.00  0.00      PROA  
ATOM   4790  CA  LEU X 306      61.872  31.682  54.404  1.00  0.00      PROA  
ATOM   4791  HA  LEU X 306      62.758  31.380  54.943  1.00  0.00      PROA  
ATOM   4792  CB  LEU X 306      61.109  30.349  54.068  1.00  0.00      PROA  
ATOM   4793  HB1 LEU X 306      61.656  29.577  53.485  1.00  0.00      PROA  
ATOM   4794  HB2 LEU X 306      60.194  30.652  53.514  1.00  0.00      PROA  
ATOM   4795  CG  LEU X 306      60.635  29.456  55.248  1.00  0.00      PROA  
ATOM   4796  HG  LEU X 306      60.209  30.119  56.030  1.00  0.00      PROA  
ATOM   4797  CD1 LEU X 306      59.542  28.465  54.826  1.00  0.00      PROA  
ATOM   4798 HD11 LEU X 306      59.948  27.672  54.162  1.00  0.00      PROA  
ATOM   4799 HD12 LEU X 306      58.689  28.965  54.320  1.00  0.00      PROA  
ATOM   4800 HD13 LEU X 306      59.060  27.941  55.678  1.00  0.00      PROA  
ATOM   4801  CD2 LEU X 306      61.806  28.922  56.093  1.00  0.00      PROA  
ATOM   4802 HD21 LEU X 306      62.422  29.754  56.495  1.00  0.00      PROA  
ATOM   4803 HD22 LEU X 306      62.436  28.287  55.436  1.00  0.00      PROA  
ATOM   4804 HD23 LEU X 306      61.402  28.330  56.943  1.00  0.00      PROA  
ATOM   4805  C   LEU X 306      62.575  32.288  53.183  1.00  0.00      PROA  
ATOM   4806  O   LEU X 306      63.137  31.574  52.370  1.00  0.00      PROA  
ATOM   4807  N   HSD X 307      62.506  33.653  52.986  1.00  0.00      PROA  
ATOM   4808  HN  HSD X 307      62.022  34.306  53.566  1.00  0.00      PROA  
ATOM   4809  CA  HSD X 307      63.061  34.360  51.834  1.00  0.00      PROA  
ATOM   4810  HA  HSD X 307      62.910  33.777  50.938  1.00  0.00      PROA  
ATOM   4811  CB  HSD X 307      62.422  35.761  51.575  1.00  0.00      PROA  
ATOM   4812  HB1 HSD X 307      62.515  36.409  52.472  1.00  0.00      PROA  
ATOM   4813  HB2 HSD X 307      61.312  35.741  51.581  1.00  0.00      PROA  
ATOM   4814  ND1 HSD X 307      62.299  36.038  49.116  1.00  0.00      PROA  
ATOM   4815  HD1 HSD X 307      61.771  35.194  49.018  1.00  0.00      PROA  
ATOM   4816  CG  HSD X 307      62.831  36.457  50.306  1.00  0.00      PROA  
ATOM   4817  CE1 HSD X 307      62.669  36.893  48.119  1.00  0.00      PROA  
ATOM   4818  HE1 HSD X 307      62.471  36.687  47.066  1.00  0.00      PROA  
ATOM   4819  NE2 HSD X 307      63.448  37.797  48.630  1.00  0.00      PROA  
ATOM   4820  CD2 HSD X 307      63.591  37.533  49.991  1.00  0.00      PROA  
ATOM   4821  HD2 HSD X 307      64.224  38.228  50.530  1.00  0.00      PROA  
ATOM   4822  C   HSD X 307      64.498  34.484  52.014  1.00  0.00      PROA  
ATOM   4823  O   HSD X 307      65.004  35.222  52.880  1.00  0.00      PROA  
ATOM   4824  N   GLY X 308      65.206  33.658  51.257  1.00  0.00      PROA  
ATOM   4825  HN  GLY X 308      64.688  33.134  50.586  1.00  0.00      PROA  
ATOM   4826  CA  GLY X 308      66.635  33.603  51.218  1.00  0.00      PROA  
ATOM   4827  HA1 GLY X 308      67.093  34.571  51.362  1.00  0.00      PROA  
ATOM   4828  HA2 GLY X 308      66.787  33.082  50.284  1.00  0.00      PROA  
ATOM   4829  C   GLY X 308      67.216  32.721  52.167  1.00  0.00      PROA  
ATOM   4830  O   GLY X 308      68.463  32.662  52.242  1.00  0.00      PROA  
ATOM   4831  N   PHE X 309      66.472  31.867  52.902  1.00  0.00      PROA  
ATOM   4832  HN  PHE X 309      65.490  31.799  52.749  1.00  0.00      PROA  
ATOM   4833  CA  PHE X 309      67.079  30.907  53.848  1.00  0.00      PROA  
ATOM   4834  HA  PHE X 309      67.839  31.385  54.448  1.00  0.00      PROA  
ATOM   4835  CB  PHE X 309      65.927  30.306  54.770  1.00  0.00      PROA  
ATOM   4836  HB1 PHE X 309      65.125  29.858  54.144  1.00  0.00      PROA  
ATOM   4837  HB2 PHE X 309      65.443  31.119  55.351  1.00  0.00      PROA  
ATOM   4838  CG  PHE X 309      66.403  29.341  55.824  1.00  0.00      PROA  
ATOM   4839  CD1 PHE X 309      66.122  27.995  55.699  1.00  0.00      PROA  
ATOM   4840  HD1 PHE X 309      65.588  27.554  54.871  1.00  0.00      PROA  
ATOM   4841  CE1 PHE X 309      66.473  27.063  56.724  1.00  0.00      PROA  
ATOM   4842  HE1 PHE X 309      66.210  26.016  56.724  1.00  0.00      PROA  
ATOM   4843  CZ  PHE X 309      67.215  27.523  57.795  1.00  0.00      PROA  
ATOM   4844  HZ  PHE X 309      67.360  26.770  58.555  1.00  0.00      PROA  
ATOM   4845  CD2 PHE X 309      67.018  29.790  56.989  1.00  0.00      PROA  
ATOM   4846  HD2 PHE X 309      67.143  30.822  57.280  1.00  0.00      PROA  
ATOM   4847  CE2 PHE X 309      67.472  28.908  57.918  1.00  0.00      PROA  
ATOM   4848  HE2 PHE X 309      67.790  29.343  58.854  1.00  0.00      PROA  
ATOM   4849  C   PHE X 309      67.930  29.744  53.216  1.00  0.00      PROA  
ATOM   4850  O   PHE X 309      67.675  29.120  52.161  1.00  0.00      PROA  
ATOM   4851  N   GLN X 310      69.088  29.559  53.829  1.00  0.00      PROA  
ATOM   4852  HN  GLN X 310      69.453  30.078  54.598  1.00  0.00      PROA  
ATOM   4853  CA  GLN X 310      69.962  28.476  53.380  1.00  0.00      PROA  
ATOM   4854  HA  GLN X 310      70.054  28.609  52.312  1.00  0.00      PROA  
ATOM   4855  CB  GLN X 310      71.386  28.651  54.031  1.00  0.00      PROA  
ATOM   4856  HB1 GLN X 310      72.076  27.781  54.010  1.00  0.00      PROA  
ATOM   4857  HB2 GLN X 310      71.144  28.970  55.067  1.00  0.00      PROA  
ATOM   4858  CG  GLN X 310      72.153  29.834  53.415  1.00  0.00      PROA  
ATOM   4859  HG1 GLN X 310      71.574  30.781  53.480  1.00  0.00      PROA  
ATOM   4860  HG2 GLN X 310      72.422  29.594  52.364  1.00  0.00      PROA  
ATOM   4861  CD  GLN X 310      73.487  30.226  54.186  1.00  0.00      PROA  
ATOM   4862  OE1 GLN X 310      74.489  29.973  53.475  1.00  0.00      PROA  
ATOM   4863  NE2 GLN X 310      73.491  30.553  55.483  1.00  0.00      PROA  
ATOM   4864 HE21 GLN X 310      74.327  30.863  55.937  1.00  0.00      PROA  
ATOM   4865 HE22 GLN X 310      72.611  30.429  55.940  1.00  0.00      PROA  
ATOM   4866  C   GLN X 310      69.525  27.052  53.592  1.00  0.00      PROA  
ATOM   4867  O   GLN X 310      69.095  26.711  54.652  1.00  0.00      PROA  
ATOM   4868  N   TYR X 311      69.765  26.258  52.545  1.00  0.00      PROA  
ATOM   4869  HN  TYR X 311      70.182  26.663  51.736  1.00  0.00      PROA  
ATOM   4870  CA  TYR X 311      69.551  24.795  52.516  1.00  0.00      PROA  
ATOM   4871  HA  TYR X 311      69.966  24.266  53.361  1.00  0.00      PROA  
ATOM   4872  CB  TYR X 311      68.060  24.411  52.393  1.00  0.00      PROA  
ATOM   4873  HB1 TYR X 311      67.571  24.874  51.509  1.00  0.00      PROA  
ATOM   4874  HB2 TYR X 311      67.493  24.808  53.263  1.00  0.00      PROA  
ATOM   4875  CG  TYR X 311      67.881  22.872  52.255  1.00  0.00      PROA  
ATOM   4876  CD1 TYR X 311      68.183  22.041  53.405  1.00  0.00      PROA  
ATOM   4877  HD1 TYR X 311      68.405  22.547  54.333  1.00  0.00      PROA  
ATOM   4878  CE1 TYR X 311      68.164  20.608  53.294  1.00  0.00      PROA  
ATOM   4879  HE1 TYR X 311      68.241  19.980  54.169  1.00  0.00      PROA  
ATOM   4880  CZ  TYR X 311      67.857  20.085  52.114  1.00  0.00      PROA  
ATOM   4881  OH  TYR X 311      67.829  18.726  51.811  1.00  0.00      PROA  
ATOM   4882  HH  TYR X 311      67.531  18.636  50.903  1.00  0.00      PROA  
ATOM   4883  CD2 TYR X 311      67.627  22.302  51.104  1.00  0.00      PROA  
ATOM   4884  HD2 TYR X 311      67.412  22.985  50.296  1.00  0.00      PROA  
ATOM   4885  CE2 TYR X 311      67.630  20.891  50.996  1.00  0.00      PROA  
ATOM   4886  HE2 TYR X 311      67.345  20.414  50.070  1.00  0.00      PROA  
ATOM   4887  C   TYR X 311      70.213  24.226  51.160  1.00  0.00      PROA  
ATOM   4888  O   TYR X 311      69.707  24.502  50.066  1.00  0.00      PROA  
ATOM   4889  N   PRO X 312      71.216  23.397  51.255  1.00  0.00      PROA  
ATOM   4890  CD  PRO X 312      71.506  22.487  50.154  1.00  0.00      PROA  
ATOM   4891  HD1 PRO X 312      71.373  22.905  49.134  1.00  0.00      PROA  
ATOM   4892  HD2 PRO X 312      70.880  21.574  50.250  1.00  0.00      PROA  
ATOM   4893  CA  PRO X 312      72.287  23.531  52.235  1.00  0.00      PROA  
ATOM   4894  HA  PRO X 312      71.923  23.431  53.248  1.00  0.00      PROA  
ATOM   4895  CB  PRO X 312      73.174  22.359  51.950  1.00  0.00      PROA  
ATOM   4896  HB1 PRO X 312      72.858  21.424  52.460  1.00  0.00      PROA  
ATOM   4897  HB2 PRO X 312      74.231  22.501  52.257  1.00  0.00      PROA  
ATOM   4898  CG  PRO X 312      72.962  22.146  50.487  1.00  0.00      PROA  
ATOM   4899  HG1 PRO X 312      73.605  22.845  49.912  1.00  0.00      PROA  
ATOM   4900  HG2 PRO X 312      73.082  21.071  50.233  1.00  0.00      PROA  
ATOM   4901  C   PRO X 312      73.088  24.896  52.112  1.00  0.00      PROA  
ATOM   4902  O   PRO X 312      73.076  25.402  50.995  1.00  0.00      PROA  
ATOM   4903  N   PRO X 313      73.705  25.487  53.082  1.00  0.00      PROA  
ATOM   4904  CD  PRO X 313      73.494  25.205  54.478  1.00  0.00      PROA  
ATOM   4905  HD1 PRO X 313      74.019  24.254  54.712  1.00  0.00      PROA  
ATOM   4906  HD2 PRO X 313      72.457  25.007  54.823  1.00  0.00      PROA  
ATOM   4907  CA  PRO X 313      74.516  26.770  53.038  1.00  0.00      PROA  
ATOM   4908  HA  PRO X 313      73.803  27.579  52.999  1.00  0.00      PROA  
ATOM   4909  CB  PRO X 313      75.234  26.722  54.420  1.00  0.00      PROA  
ATOM   4910  HB1 PRO X 313      75.792  27.651  54.661  1.00  0.00      PROA  
ATOM   4911  HB2 PRO X 313      75.950  25.872  54.396  1.00  0.00      PROA  
ATOM   4912  CG  PRO X 313      74.161  26.278  55.370  1.00  0.00      PROA  
ATOM   4913  HG1 PRO X 313      74.578  25.961  56.349  1.00  0.00      PROA  
ATOM   4914  HG2 PRO X 313      73.457  27.110  55.582  1.00  0.00      PROA  
ATOM   4915  C   PRO X 313      75.374  26.934  51.766  1.00  0.00      PROA  
ATOM   4916  O   PRO X 313      76.075  25.985  51.439  1.00  0.00      PROA  
ATOM   4917  N   GLY X 314      75.323  28.125  51.163  1.00  0.00      PROA  
ATOM   4918  HN  GLY X 314      74.864  28.889  51.612  1.00  0.00      PROA  
ATOM   4919  CA  GLY X 314      75.907  28.477  49.878  1.00  0.00      PROA  
ATOM   4920  HA1 GLY X 314      76.644  27.738  49.601  1.00  0.00      PROA  
ATOM   4921  HA2 GLY X 314      76.129  29.530  49.786  1.00  0.00      PROA  
ATOM   4922  C   GLY X 314      74.938  28.231  48.716  1.00  0.00      PROA  
ATOM   4923  O   GLY X 314      75.096  28.784  47.633  1.00  0.00      PROA  
ATOM   4924  N   ASN X 315      73.814  27.544  48.964  1.00  0.00      PROA  
ATOM   4925  HN  ASN X 315      73.774  26.864  49.693  1.00  0.00      PROA  
ATOM   4926  CA  ASN X 315      72.583  27.592  48.190  1.00  0.00      PROA  
ATOM   4927  HA  ASN X 315      72.661  28.344  47.418  1.00  0.00      PROA  
ATOM   4928  CB  ASN X 315      72.063  26.268  47.669  1.00  0.00      PROA  
ATOM   4929  HB1 ASN X 315      71.182  26.340  46.996  1.00  0.00      PROA  
ATOM   4930  HB2 ASN X 315      71.788  25.512  48.436  1.00  0.00      PROA  
ATOM   4931  CG  ASN X 315      73.100  25.603  46.761  1.00  0.00      PROA  
ATOM   4932  OD1 ASN X 315      73.908  24.768  47.167  1.00  0.00      PROA  
ATOM   4933  ND2 ASN X 315      73.062  25.950  45.395  1.00  0.00      PROA  
ATOM   4934 HD21 ASN X 315      72.410  26.642  45.086  1.00  0.00      PROA  
ATOM   4935 HD22 ASN X 315      73.507  25.381  44.704  1.00  0.00      PROA  
ATOM   4936  C   ASN X 315      71.509  28.176  49.094  1.00  0.00      PROA  
ATOM   4937  O   ASN X 315      71.573  28.178  50.335  1.00  0.00      PROA  
ATOM   4938  N   ARG X 316      70.459  28.737  48.443  1.00  0.00      PROA  
ATOM   4939  HN  ARG X 316      70.518  28.816  47.450  1.00  0.00      PROA  
ATOM   4940  CA  ARG X 316      69.263  29.193  49.124  1.00  0.00      PROA  
ATOM   4941  HA  ARG X 316      69.305  28.941  50.174  1.00  0.00      PROA  
ATOM   4942  CB  ARG X 316      69.065  30.741  49.114  1.00  0.00      PROA  
ATOM   4943  HB1 ARG X 316      68.081  30.929  49.595  1.00  0.00      PROA  
ATOM   4944  HB2 ARG X 316      69.041  31.197  48.101  1.00  0.00      PROA  
ATOM   4945  CG  ARG X 316      70.139  31.539  49.994  1.00  0.00      PROA  
ATOM   4946  HG1 ARG X 316      70.281  31.054  50.984  1.00  0.00      PROA  
ATOM   4947  HG2 ARG X 316      69.535  32.452  50.184  1.00  0.00      PROA  
ATOM   4948  CD  ARG X 316      71.522  31.791  49.382  1.00  0.00      PROA  
ATOM   4949  HD1 ARG X 316      71.407  32.260  48.382  1.00  0.00      PROA  
ATOM   4950  HD2 ARG X 316      72.034  30.818  49.223  1.00  0.00      PROA  
ATOM   4951  NE  ARG X 316      72.342  32.752  50.152  1.00  0.00      PROA  
ATOM   4952  HE  ARG X 316      72.114  33.714  50.298  1.00  0.00      PROA  
ATOM   4953  CZ  ARG X 316      73.616  32.468  50.402  1.00  0.00      PROA  
ATOM   4954  NH1 ARG X 316      74.281  31.752  49.618  1.00  0.00      PROA  
ATOM   4955 HH11 ARG X 316      73.925  31.710  48.684  1.00  0.00      PROA  
ATOM   4956 HH12 ARG X 316      75.256  31.890  49.795  1.00  0.00      PROA  
ATOM   4957  NH2 ARG X 316      74.212  32.903  51.432  1.00  0.00      PROA  
ATOM   4958 HH21 ARG X 316      73.638  33.236  52.181  1.00  0.00      PROA  
ATOM   4959 HH22 ARG X 316      75.140  32.615  51.667  1.00  0.00      PROA  
ATOM   4960  C   ARG X 316      67.962  28.548  48.524  1.00  0.00      PROA  
ATOM   4961  O   ARG X 316      67.862  28.157  47.342  1.00  0.00      PROA  
ATOM   4962  N   ILE X 317      66.889  28.414  49.333  1.00  0.00      PROA  
ATOM   4963  HN  ILE X 317      66.948  28.604  50.309  1.00  0.00      PROA  
ATOM   4964  CA  ILE X 317      65.725  27.703  48.913  1.00  0.00      PROA  
ATOM   4965  HA  ILE X 317      65.983  27.009  48.126  1.00  0.00      PROA  
ATOM   4966  CB  ILE X 317      65.105  26.962  50.085  1.00  0.00      PROA  
ATOM   4967  HB  ILE X 317      65.893  26.363  50.588  1.00  0.00      PROA  
ATOM   4968  CG2 ILE X 317      64.503  27.875  51.186  1.00  0.00      PROA  
ATOM   4969 HG21 ILE X 317      65.263  28.661  51.388  1.00  0.00      PROA  
ATOM   4970 HG22 ILE X 317      64.251  27.308  52.107  1.00  0.00      PROA  
ATOM   4971 HG23 ILE X 317      63.616  28.441  50.830  1.00  0.00      PROA  
ATOM   4972  CG1 ILE X 317      63.962  25.968  49.656  1.00  0.00      PROA  
ATOM   4973 HG11 ILE X 317      64.046  25.488  48.658  1.00  0.00      PROA  
ATOM   4974 HG12 ILE X 317      63.012  26.542  49.627  1.00  0.00      PROA  
ATOM   4975  CD  ILE X 317      63.775  24.905  50.794  1.00  0.00      PROA  
ATOM   4976  HD1 ILE X 317      63.021  24.115  50.596  1.00  0.00      PROA  
ATOM   4977  HD2 ILE X 317      63.621  25.344  51.803  1.00  0.00      PROA  
ATOM   4978  HD3 ILE X 317      64.739  24.373  50.951  1.00  0.00      PROA  
ATOM   4979  C   ILE X 317      64.772  28.811  48.279  1.00  0.00      PROA  
ATOM   4980  O   ILE X 317      64.705  29.930  48.782  1.00  0.00      PROA  
ATOM   4981  N   GLY X 318      63.988  28.551  47.245  1.00  0.00      PROA  
ATOM   4982  HN  GLY X 318      64.053  27.685  46.754  1.00  0.00      PROA  
ATOM   4983  CA  GLY X 318      62.895  29.441  46.785  1.00  0.00      PROA  
ATOM   4984  HA1 GLY X 318      62.877  29.440  45.706  1.00  0.00      PROA  
ATOM   4985  HA2 GLY X 318      63.088  30.445  47.133  1.00  0.00      PROA  
ATOM   4986  C   GLY X 318      61.669  28.961  47.351  1.00  0.00      PROA  
ATOM   4987  O   GLY X 318      61.431  27.755  47.531  1.00  0.00      PROA  
ATOM   4988  N   VAL X 319      60.716  29.883  47.563  1.00  0.00      PROA  
ATOM   4989  HN  VAL X 319      60.925  30.854  47.480  1.00  0.00      PROA  
ATOM   4990  CA  VAL X 319      59.354  29.553  47.905  1.00  0.00      PROA  
ATOM   4991  HA  VAL X 319      59.156  28.616  47.406  1.00  0.00      PROA  
ATOM   4992  CB  VAL X 319      59.167  29.569  49.455  1.00  0.00      PROA  
ATOM   4993  HB  VAL X 319      59.270  30.620  49.800  1.00  0.00      PROA  
ATOM   4994  CG1 VAL X 319      57.716  29.167  49.778  1.00  0.00      PROA  
ATOM   4995 HG11 VAL X 319      56.902  29.573  49.143  1.00  0.00      PROA  
ATOM   4996 HG12 VAL X 319      57.520  29.320  50.862  1.00  0.00      PROA  
ATOM   4997 HG13 VAL X 319      57.669  28.088  49.521  1.00  0.00      PROA  
ATOM   4998  CG2 VAL X 319      60.100  28.611  50.282  1.00  0.00      PROA  
ATOM   4999 HG21 VAL X 319      61.138  28.868  49.979  1.00  0.00      PROA  
ATOM   5000 HG22 VAL X 319      59.939  27.557  49.968  1.00  0.00      PROA  
ATOM   5001 HG23 VAL X 319      59.881  28.571  51.370  1.00  0.00      PROA  
ATOM   5002  C   VAL X 319      58.607  30.661  47.200  1.00  0.00      PROA  
ATOM   5003  O   VAL X 319      59.039  31.817  47.103  1.00  0.00      PROA  
ATOM   5004  N   SER X 320      57.439  30.355  46.684  1.00  0.00      PROA  
ATOM   5005  HN  SER X 320      56.988  29.480  46.841  1.00  0.00      PROA  
ATOM   5006  CA  SER X 320      56.639  31.332  45.923  1.00  0.00      PROA  
ATOM   5007  HA  SER X 320      56.720  32.349  46.274  1.00  0.00      PROA  
ATOM   5008  CB  SER X 320      57.207  31.652  44.454  1.00  0.00      PROA  
ATOM   5009  HB1 SER X 320      58.203  32.130  44.575  1.00  0.00      PROA  
ATOM   5010  HB2 SER X 320      56.537  32.428  44.026  1.00  0.00      PROA  
ATOM   5011  OG  SER X 320      57.374  30.509  43.610  1.00  0.00      PROA  
ATOM   5012  HG1 SER X 320      56.775  30.527  42.860  1.00  0.00      PROA  
ATOM   5013  C   SER X 320      55.276  30.777  45.955  1.00  0.00      PROA  
ATOM   5014  O   SER X 320      55.097  29.593  46.312  1.00  0.00      PROA  
ATOM   5015  N   PHE X 321      54.255  31.520  45.567  1.00  0.00      PROA  
ATOM   5016  HN  PHE X 321      54.480  32.454  45.298  1.00  0.00      PROA  
ATOM   5017  CA  PHE X 321      52.845  31.236  45.645  1.00  0.00      PROA  
ATOM   5018  HA  PHE X 321      52.537  30.783  46.576  1.00  0.00      PROA  
ATOM   5019  CB  PHE X 321      51.958  32.524  45.732  1.00  0.00      PROA  
ATOM   5020  HB1 PHE X 321      50.867  32.328  45.647  1.00  0.00      PROA  
ATOM   5021  HB2 PHE X 321      52.181  33.180  44.863  1.00  0.00      PROA  
ATOM   5022  CG  PHE X 321      52.259  33.339  47.016  1.00  0.00      PROA  
ATOM   5023  CD1 PHE X 321      51.797  32.965  48.279  1.00  0.00      PROA  
ATOM   5024  HD1 PHE X 321      51.261  32.028  48.289  1.00  0.00      PROA  
ATOM   5025  CE1 PHE X 321      52.240  33.716  49.401  1.00  0.00      PROA  
ATOM   5026  HE1 PHE X 321      51.923  33.402  50.385  1.00  0.00      PROA  
ATOM   5027  CZ  PHE X 321      52.881  34.968  49.194  1.00  0.00      PROA  
ATOM   5028  HZ  PHE X 321      53.341  35.593  49.945  1.00  0.00      PROA  
ATOM   5029  CD2 PHE X 321      52.985  34.584  46.795  1.00  0.00      PROA  
ATOM   5030  HD2 PHE X 321      53.331  34.817  45.800  1.00  0.00      PROA  
ATOM   5031  CE2 PHE X 321      53.337  35.317  47.896  1.00  0.00      PROA  
ATOM   5032  HE2 PHE X 321      53.854  36.265  47.892  1.00  0.00      PROA  
ATOM   5033  C   PHE X 321      52.348  30.170  44.612  1.00  0.00      PROA  
ATOM   5034  O   PHE X 321      52.900  30.208  43.500  1.00  0.00      PROA  
ATOM   5035  N   ILE X 322      51.366  29.265  44.854  1.00  0.00      PROA  
ATOM   5036  HN  ILE X 322      51.068  29.090  45.788  1.00  0.00      PROA  
ATOM   5037  CA  ILE X 322      50.541  28.700  43.785  1.00  0.00      PROA  
ATOM   5038  HA  ILE X 322      50.704  29.165  42.823  1.00  0.00      PROA  
ATOM   5039  CB  ILE X 322      50.705  27.204  43.593  1.00  0.00      PROA  
ATOM   5040  HB  ILE X 322      51.750  27.139  43.220  1.00  0.00      PROA  
ATOM   5041  CG2 ILE X 322      50.596  26.400  44.917  1.00  0.00      PROA  
ATOM   5042 HG21 ILE X 322      51.333  26.737  45.676  1.00  0.00      PROA  
ATOM   5043 HG22 ILE X 322      50.916  25.351  44.745  1.00  0.00      PROA  
ATOM   5044 HG23 ILE X 322      49.535  26.346  45.243  1.00  0.00      PROA  
ATOM   5045  CG1 ILE X 322      50.042  26.469  42.477  1.00  0.00      PROA  
ATOM   5046 HG11 ILE X 322      48.960  26.719  42.503  1.00  0.00      PROA  
ATOM   5047 HG12 ILE X 322      50.087  25.377  42.674  1.00  0.00      PROA  
ATOM   5048  CD  ILE X 322      50.621  26.696  41.103  1.00  0.00      PROA  
ATOM   5049  HD1 ILE X 322      49.863  26.275  40.408  1.00  0.00      PROA  
ATOM   5050  HD2 ILE X 322      51.591  26.166  41.000  1.00  0.00      PROA  
ATOM   5051  HD3 ILE X 322      50.816  27.777  40.938  1.00  0.00      PROA  
ATOM   5052  C   ILE X 322      49.036  28.889  44.037  1.00  0.00      PROA  
ATOM   5053  O   ILE X 322      48.571  28.806  45.152  1.00  0.00      PROA  
ATOM   5054  N   ASP X 323      48.136  29.180  43.082  1.00  0.00      PROA  
ATOM   5055  HN  ASP X 323      48.443  29.152  42.133  1.00  0.00      PROA  
ATOM   5056  CA  ASP X 323      46.699  29.524  43.166  1.00  0.00      PROA  
ATOM   5057  HA  ASP X 323      46.661  30.427  43.755  1.00  0.00      PROA  
ATOM   5058  CB  ASP X 323      46.121  29.829  41.708  1.00  0.00      PROA  
ATOM   5059  HB1 ASP X 323      46.512  28.974  41.115  1.00  0.00      PROA  
ATOM   5060  HB2 ASP X 323      46.605  30.700  41.215  1.00  0.00      PROA  
ATOM   5061  CG  ASP X 323      44.573  29.930  41.594  1.00  0.00      PROA  
ATOM   5062  OD1 ASP X 323      44.103  29.546  40.524  1.00  0.00      PROA
[truncated: 35,913,483 more chars]
