# Supplementary material for: RBM45 Preferential Binding to m6A: Simulations Suggest Synergy of RRM3 and Other Domains
Source: J Phys Chem B. 2026 May 15;130(21):5310–34. doi: 10.1021/acs.jpcb.6c01856 (PMC13224180; doi:10.1021/acs.jpcb.6c01856)
Supplement: Supplementary file 4 [file jp6c01856_si_004.pdb]

CRYST1    0.000    0.000    0.000  90.00  90.00  90.00 P 1           1
ATOM      1  N   MET X   1      70.174  41.723  57.869  1.00  0.00      PROA  
ATOM      2  HT1 MET X   1      69.304  42.159  57.504  1.00  0.00      PROA  
ATOM      3  HT2 MET X   1      70.206  41.714  58.909  1.00  0.00      PROA  
ATOM      4  HT3 MET X   1      70.074  40.741  57.543  1.00  0.00      PROA  
ATOM      5  CA  MET X   1      71.436  42.439  57.345  1.00  0.00      PROA  
ATOM      6  HA  MET X   1      71.291  43.509  57.382  1.00  0.00      PROA  
ATOM      7  CB  MET X   1      72.631  41.900  58.218  1.00  0.00      PROA  
ATOM      8  HB1 MET X   1      72.318  41.813  59.281  1.00  0.00      PROA  
ATOM      9  HB2 MET X   1      73.364  42.733  58.149  1.00  0.00      PROA  
ATOM     10  CG  MET X   1      73.351  40.708  57.704  1.00  0.00      PROA  
ATOM     11  HG1 MET X   1      74.268  40.592  58.321  1.00  0.00      PROA  
ATOM     12  HG2 MET X   1      73.756  40.715  56.669  1.00  0.00      PROA  
ATOM     13  SD  MET X   1      72.448  39.172  58.005  1.00  0.00      PROA  
ATOM     14  CE  MET X   1      73.573  38.083  57.023  1.00  0.00      PROA  
ATOM     15  HE1 MET X   1      73.048  37.134  56.780  1.00  0.00      PROA  
ATOM     16  HE2 MET X   1      74.475  37.828  57.618  1.00  0.00      PROA  
ATOM     17  HE3 MET X   1      73.847  38.576  56.066  1.00  0.00      PROA  
ATOM     18  C   MET X   1      71.603  42.192  55.803  1.00  0.00      PROA  
ATOM     19  O   MET X   1      70.752  41.600  55.167  1.00  0.00      PROA  
ATOM     20  N   ASP X   2      72.713  42.759  55.316  1.00  0.00      PROA  
ATOM     21  HN  ASP X   2      73.374  43.336  55.790  1.00  0.00      PROA  
ATOM     22  CA  ASP X   2      73.063  42.742  53.929  1.00  0.00      PROA  
ATOM     23  HA  ASP X   2      72.245  43.265  53.458  1.00  0.00      PROA  
ATOM     24  CB  ASP X   2      74.444  43.468  53.575  1.00  0.00      PROA  
ATOM     25  HB1 ASP X   2      74.329  43.956  52.583  1.00  0.00      PROA  
ATOM     26  HB2 ASP X   2      75.279  42.737  53.516  1.00  0.00      PROA  
ATOM     27  CG  ASP X   2      74.883  44.530  54.542  1.00  0.00      PROA  
ATOM     28  OD1 ASP X   2      75.468  45.562  54.031  1.00  0.00      PROA  
ATOM     29  OD2 ASP X   2      74.844  44.285  55.788  1.00  0.00      PROA  
ATOM     30  C   ASP X   2      73.154  41.307  53.347  1.00  0.00      PROA  
ATOM     31  O   ASP X   2      73.726  40.416  54.021  1.00  0.00      PROA  
ATOM     32  N   GLU X   3      72.722  41.062  52.156  1.00  0.00      PROA  
ATOM     33  HN  GLU X   3      72.863  40.105  51.915  1.00  0.00      PROA  
ATOM     34  CA  GLU X   3      72.246  41.891  51.057  1.00  0.00      PROA  
ATOM     35  HA  GLU X   3      72.289  42.944  51.291  1.00  0.00      PROA  
ATOM     36  CB  GLU X   3      73.087  41.729  49.685  1.00  0.00      PROA  
ATOM     37  HB1 GLU X   3      72.813  42.524  48.958  1.00  0.00      PROA  
ATOM     38  HB2 GLU X   3      72.809  40.801  49.139  1.00  0.00      PROA  
ATOM     39  CG  GLU X   3      74.617  41.887  49.915  1.00  0.00      PROA  
ATOM     40  HG1 GLU X   3      74.840  40.915  50.406  1.00  0.00      PROA  
ATOM     41  HG2 GLU X   3      74.756  42.808  50.520  1.00  0.00      PROA  
ATOM     42  CD  GLU X   3      75.355  42.069  48.604  1.00  0.00      PROA  
ATOM     43  OE1 GLU X   3      75.636  41.074  47.868  1.00  0.00      PROA  
ATOM     44  OE2 GLU X   3      75.799  43.258  48.381  1.00  0.00      PROA  
ATOM     45  C   GLU X   3      70.821  41.510  50.625  1.00  0.00      PROA  
ATOM     46  O   GLU X   3      70.443  40.346  50.418  1.00  0.00      PROA  
ATOM     47  N   ALA X   4      69.831  42.416  50.418  1.00  0.00      PROA  
ATOM     48  HN  ALA X   4      68.948  42.014  50.186  1.00  0.00      PROA  
ATOM     49  CA  ALA X   4      69.970  43.810  50.199  1.00  0.00      PROA  
ATOM     50  HA  ALA X   4      70.973  43.878  49.804  1.00  0.00      PROA  
ATOM     51  CB  ALA X   4      69.033  44.291  49.092  1.00  0.00      PROA  
ATOM     52  HB1 ALA X   4      68.565  43.444  48.546  1.00  0.00      PROA  
ATOM     53  HB2 ALA X   4      69.493  45.000  48.371  1.00  0.00      PROA  
ATOM     54  HB3 ALA X   4      68.064  44.610  49.532  1.00  0.00      PROA  
ATOM     55  C   ALA X   4      69.976  44.797  51.466  1.00  0.00      PROA  
ATOM     56  O   ALA X   4      69.565  44.455  52.588  1.00  0.00      PROA  
ATOM     57  N   GLY X   5      70.390  46.051  51.301  1.00  0.00      PROA  
ATOM     58  HN  GLY X   5      70.105  46.495  52.146  1.00  0.00      PROA  
ATOM     59  CA  GLY X   5      71.112  46.654  50.208  1.00  0.00      PROA  
ATOM     60  HA1 GLY X   5      71.322  47.669  50.513  1.00  0.00      PROA  
ATOM     61  HA2 GLY X   5      70.467  46.518  49.354  1.00  0.00      PROA  
ATOM     62  C   GLY X   5      72.447  46.110  49.714  1.00  0.00      PROA  
ATOM     63  O   GLY X   5      73.018  45.287  50.428  1.00  0.00      PROA  
ATOM     64  N   SER X   6      72.833  46.547  48.499  1.00  0.00      PROA  
ATOM     65  HN  SER X   6      72.286  47.329  48.210  1.00  0.00      PROA  
ATOM     66  CA  SER X   6      74.035  46.128  47.732  1.00  0.00      PROA  
ATOM     67  HA  SER X   6      74.084  45.064  47.559  1.00  0.00      PROA  
ATOM     68  CB  SER X   6      73.895  46.729  46.280  1.00  0.00      PROA  
ATOM     69  HB1 SER X   6      74.064  47.826  46.216  1.00  0.00      PROA  
ATOM     70  HB2 SER X   6      72.837  46.593  45.968  1.00  0.00      PROA  
ATOM     71  OG  SER X   6      74.794  46.077  45.392  1.00  0.00      PROA  
ATOM     72  HG1 SER X   6      74.592  46.405  44.513  1.00  0.00      PROA  
ATOM     73  C   SER X   6      75.296  46.702  48.305  1.00  0.00      PROA  
ATOM     74  O   SER X   6      75.537  47.925  48.290  1.00  0.00      PROA  
ATOM     75  N   SER X   7      76.128  45.850  48.911  1.00  0.00      PROA  
ATOM     76  HN  SER X   7      75.900  44.896  48.734  1.00  0.00      PROA  
ATOM     77  CA  SER X   7      77.135  46.050  49.956  1.00  0.00      PROA  
ATOM     78  HA  SER X   7      76.836  46.752  50.721  1.00  0.00      PROA  
ATOM     79  CB  SER X   7      77.311  44.706  50.713  1.00  0.00      PROA  
ATOM     80  HB1 SER X   7      76.287  44.420  51.038  1.00  0.00      PROA  
ATOM     81  HB2 SER X   7      77.933  44.796  51.629  1.00  0.00      PROA  
ATOM     82  OG  SER X   7      77.701  43.565  49.951  1.00  0.00      PROA  
ATOM     83  HG1 SER X   7      76.932  43.332  49.425  1.00  0.00      PROA  
ATOM     84  C   SER X   7      78.503  46.451  49.420  1.00  0.00      PROA  
ATOM     85  O   SER X   7      78.805  46.340  48.228  1.00  0.00      PROA  
ATOM     86  N   ALA X   8      79.423  46.930  50.314  1.00  0.00      PROA  
ATOM     87  HN  ALA X   8      79.160  47.018  51.272  1.00  0.00      PROA  
ATOM     88  CA  ALA X   8      80.788  47.212  50.059  1.00  0.00      PROA  
ATOM     89  HA  ALA X   8      80.782  47.936  49.258  1.00  0.00      PROA  
ATOM     90  CB  ALA X   8      81.450  47.866  51.243  1.00  0.00      PROA  
ATOM     91  HB1 ALA X   8      81.007  48.856  51.485  1.00  0.00      PROA  
ATOM     92  HB2 ALA X   8      82.485  48.229  51.066  1.00  0.00      PROA  
ATOM     93  HB3 ALA X   8      81.418  47.212  52.141  1.00  0.00      PROA  
ATOM     94  C   ALA X   8      81.603  46.073  49.538  1.00  0.00      PROA  
ATOM     95  O   ALA X   8      82.384  46.238  48.564  1.00  0.00      PROA  
ATOM     96  N   SER X   9      81.448  44.859  50.090  1.00  0.00      PROA  
ATOM     97  HN  SER X   9      80.717  44.747  50.759  1.00  0.00      PROA  
ATOM     98  CA  SER X   9      82.200  43.672  49.728  1.00  0.00      PROA  
ATOM     99  HA  SER X   9      83.234  43.892  49.505  1.00  0.00      PROA  
ATOM    100  CB  SER X   9      82.230  42.574  50.839  1.00  0.00      PROA  
ATOM    101  HB1 SER X   9      82.833  42.941  51.697  1.00  0.00      PROA  
ATOM    102  HB2 SER X   9      82.684  41.595  50.572  1.00  0.00      PROA  
ATOM    103  OG  SER X   9      80.894  42.457  51.243  1.00  0.00      PROA  
ATOM    104  HG1 SER X   9      80.717  43.245  51.763  1.00  0.00      PROA  
ATOM    105  C   SER X   9      81.679  43.166  48.342  1.00  0.00      PROA  
ATOM    106  O   SER X   9      82.406  42.522  47.557  1.00  0.00      PROA  
ATOM    107  N   GLY X  10      80.364  43.342  48.040  1.00  0.00      PROA  
ATOM    108  HN  GLY X  10      79.709  43.705  48.698  1.00  0.00      PROA  
ATOM    109  CA  GLY X  10      79.818  43.115  46.691  1.00  0.00      PROA  
ATOM    110  HA1 GLY X  10      80.182  43.940  46.096  1.00  0.00      PROA  
ATOM    111  HA2 GLY X  10      78.768  43.098  46.940  1.00  0.00      PROA  
ATOM    112  C   GLY X  10      80.082  41.859  45.889  1.00  0.00      PROA  
ATOM    113  O   GLY X  10      80.348  40.801  46.421  1.00  0.00      PROA  
ATOM    114  N   GLY X  11      80.007  41.877  44.539  1.00  0.00      PROA  
ATOM    115  HN  GLY X  11      79.988  42.728  44.018  1.00  0.00      PROA  
ATOM    116  CA  GLY X  11      80.216  40.749  43.648  1.00  0.00      PROA  
ATOM    117  HA1 GLY X  11      81.132  40.226  43.883  1.00  0.00      PROA  
ATOM    118  HA2 GLY X  11      80.234  41.092  42.624  1.00  0.00      PROA  
ATOM    119  C   GLY X  11      79.101  39.699  43.582  1.00  0.00      PROA  
ATOM    120  O   GLY X  11      78.053  39.847  44.141  1.00  0.00      PROA  
ATOM    121  N   GLY X  12      79.294  38.648  42.791  1.00  0.00      PROA  
ATOM    122  HN  GLY X  12      80.213  38.546  42.419  1.00  0.00      PROA  
ATOM    123  CA  GLY X  12      78.221  37.754  42.372  1.00  0.00      PROA  
ATOM    124  HA1 GLY X  12      77.820  37.275  43.252  1.00  0.00      PROA  
ATOM    125  HA2 GLY X  12      78.493  36.971  41.679  1.00  0.00      PROA  
ATOM    126  C   GLY X  12      76.960  38.342  41.716  1.00  0.00      PROA  
ATOM    127  O   GLY X  12      76.949  39.395  41.129  1.00  0.00      PROA  
ATOM    128  N   PHE X  13      75.870  37.559  41.709  1.00  0.00      PROA  
ATOM    129  HN  PHE X  13      76.023  36.602  41.937  1.00  0.00      PROA  
ATOM    130  CA  PHE X  13      74.498  37.895  41.370  1.00  0.00      PROA  
ATOM    131  HA  PHE X  13      74.567  38.304  40.374  1.00  0.00      PROA  
ATOM    132  CB  PHE X  13      73.576  36.661  41.320  1.00  0.00      PROA  
ATOM    133  HB1 PHE X  13      72.550  37.015  41.082  1.00  0.00      PROA  
ATOM    134  HB2 PHE X  13      73.333  36.222  42.310  1.00  0.00      PROA  
ATOM    135  CG  PHE X  13      73.945  35.734  40.182  1.00  0.00      PROA  
ATOM    136  CD1 PHE X  13      74.098  36.257  38.817  1.00  0.00      PROA  
ATOM    137  HD1 PHE X  13      73.921  37.287  38.544  1.00  0.00      PROA  
ATOM    138  CE1 PHE X  13      74.362  35.408  37.764  1.00  0.00      PROA  
ATOM    139  HE1 PHE X  13      74.408  35.800  36.759  1.00  0.00      PROA  
ATOM    140  CZ  PHE X  13      74.677  34.129  38.028  1.00  0.00      PROA  
ATOM    141  HZ  PHE X  13      74.925  33.395  37.276  1.00  0.00      PROA  
ATOM    142  CD2 PHE X  13      74.147  34.385  40.419  1.00  0.00      PROA  
ATOM    143  HD2 PHE X  13      74.005  34.038  41.432  1.00  0.00      PROA  
ATOM    144  CE2 PHE X  13      74.530  33.526  39.333  1.00  0.00      PROA  
ATOM    145  HE2 PHE X  13      74.728  32.477  39.491  1.00  0.00      PROA  
ATOM    146  C   PHE X  13      73.871  38.991  42.261  1.00  0.00      PROA  
ATOM    147  O   PHE X  13      73.371  38.836  43.361  1.00  0.00      PROA  
ATOM    148  N   ARG X  14      73.798  40.169  41.702  1.00  0.00      PROA  
ATOM    149  HN  ARG X  14      74.169  40.354  40.794  1.00  0.00      PROA  
ATOM    150  CA  ARG X  14      73.457  41.373  42.363  1.00  0.00      PROA  
ATOM    151  HA  ARG X  14      74.084  41.360  43.243  1.00  0.00      PROA  
ATOM    152  CB  ARG X  14      74.073  42.557  41.597  1.00  0.00      PROA  
ATOM    153  HB1 ARG X  14      73.759  43.531  42.029  1.00  0.00      PROA  
ATOM    154  HB2 ARG X  14      73.577  42.577  40.603  1.00  0.00      PROA  
ATOM    155  CG  ARG X  14      75.599  42.515  41.299  1.00  0.00      PROA  
ATOM    156  HG1 ARG X  14      75.941  43.490  40.892  1.00  0.00      PROA  
ATOM    157  HG2 ARG X  14      75.710  41.739  40.513  1.00  0.00      PROA  
ATOM    158  CD  ARG X  14      76.525  42.135  42.488  1.00  0.00      PROA  
ATOM    159  HD1 ARG X  14      77.575  42.224  42.135  1.00  0.00      PROA  
ATOM    160  HD2 ARG X  14      76.195  41.187  42.963  1.00  0.00      PROA  
ATOM    161  NE  ARG X  14      76.472  43.191  43.619  1.00  0.00      PROA  
ATOM    162  HE  ARG X  14      76.576  44.148  43.348  1.00  0.00      PROA  
ATOM    163  CZ  ARG X  14      76.476  42.925  44.907  1.00  0.00      PROA  
ATOM    164  NH1 ARG X  14      76.366  41.673  45.383  1.00  0.00      PROA  
ATOM    165 HH11 ARG X  14      76.686  40.919  44.812  1.00  0.00      PROA  
ATOM    166 HH12 ARG X  14      76.001  41.482  46.295  1.00  0.00      PROA  
ATOM    167  NH2 ARG X  14      76.450  43.845  45.848  1.00  0.00      PROA  
ATOM    168 HH21 ARG X  14      76.651  44.802  45.642  1.00  0.00      PROA  
ATOM    169 HH22 ARG X  14      76.324  43.637  46.818  1.00  0.00      PROA  
ATOM    170  C   ARG X  14      72.025  41.614  43.027  1.00  0.00      PROA  
ATOM    171  O   ARG X  14      70.999  41.205  42.538  1.00  0.00      PROA  
ATOM    172  N   PRO X  15      71.893  42.231  44.140  1.00  0.00      PROA  
ATOM    173  CD  PRO X  15      72.970  42.680  45.026  1.00  0.00      PROA  
ATOM    174  HD1 PRO X  15      73.582  43.502  44.597  1.00  0.00      PROA  
ATOM    175  HD2 PRO X  15      73.684  41.833  45.110  1.00  0.00      PROA  
ATOM    176  CA  PRO X  15      70.581  42.631  44.713  1.00  0.00      PROA  
ATOM    177  HA  PRO X  15      70.152  41.681  44.995  1.00  0.00      PROA  
ATOM    178  CB  PRO X  15      70.981  43.574  45.877  1.00  0.00      PROA  
ATOM    179  HB1 PRO X  15      70.248  43.668  46.707  1.00  0.00      PROA  
ATOM    180  HB2 PRO X  15      71.263  44.577  45.492  1.00  0.00      PROA  
ATOM    181  CG  PRO X  15      72.288  42.889  46.376  1.00  0.00      PROA  
ATOM    182  HG1 PRO X  15      72.806  43.543  47.109  1.00  0.00      PROA  
ATOM    183  HG2 PRO X  15      72.124  41.900  46.853  1.00  0.00      PROA  
ATOM    184  C   PRO X  15      69.603  43.354  43.853  1.00  0.00      PROA  
ATOM    185  O   PRO X  15      70.058  44.071  42.971  1.00  0.00      PROA  
ATOM    186  N   GLY X  16      68.329  43.111  44.119  1.00  0.00      PROA  
ATOM    187  HN  GLY X  16      67.996  42.464  44.801  1.00  0.00      PROA  
ATOM    188  CA  GLY X  16      67.292  43.888  43.325  1.00  0.00      PROA  
ATOM    189  HA1 GLY X  16      66.335  43.389  43.374  1.00  0.00      PROA  
ATOM    190  HA2 GLY X  16      67.572  43.948  42.284  1.00  0.00      PROA  
ATOM    191  C   GLY X  16      67.180  45.283  43.878  1.00  0.00      PROA  
ATOM    192  O   GLY X  16      66.921  46.251  43.151  1.00  0.00      PROA  
ATOM    193  N   VAL X  17      67.387  45.364  45.223  1.00  0.00      PROA  
ATOM    194  HN  VAL X  17      67.579  44.531  45.736  1.00  0.00      PROA  
ATOM    195  CA  VAL X  17      67.451  46.598  45.876  1.00  0.00      PROA  
ATOM    196  HA  VAL X  17      66.884  47.268  45.245  1.00  0.00      PROA  
ATOM    197  CB  VAL X  17      66.779  46.600  47.262  1.00  0.00      PROA  
ATOM    198  HB  VAL X  17      67.222  45.745  47.815  1.00  0.00      PROA  
ATOM    199  CG1 VAL X  17      66.936  47.847  48.142  1.00  0.00      PROA  
ATOM    200 HG11 VAL X  17      66.487  48.710  47.605  1.00  0.00      PROA  
ATOM    201 HG12 VAL X  17      67.984  48.102  48.411  1.00  0.00      PROA  
ATOM    202 HG13 VAL X  17      66.460  47.536  49.097  1.00  0.00      PROA  
ATOM    203  CG2 VAL X  17      65.315  46.280  47.000  1.00  0.00      PROA  
ATOM    204 HG21 VAL X  17      64.741  46.574  47.904  1.00  0.00      PROA  
ATOM    205 HG22 VAL X  17      65.212  45.236  46.633  1.00  0.00      PROA  
ATOM    206 HG23 VAL X  17      64.899  47.047  46.313  1.00  0.00      PROA  
ATOM    207  C   VAL X  17      68.906  47.111  46.000  1.00  0.00      PROA  
ATOM    208  O   VAL X  17      69.789  46.442  46.586  1.00  0.00      PROA  
ATOM    209  N   ASP X  18      69.136  48.276  45.467  1.00  0.00      PROA  
ATOM    210  HN  ASP X  18      68.495  48.722  44.847  1.00  0.00      PROA  
ATOM    211  CA  ASP X  18      70.352  49.065  45.600  1.00  0.00      PROA  
ATOM    212  HA  ASP X  18      71.202  48.459  45.323  1.00  0.00      PROA  
ATOM    213  CB  ASP X  18      70.351  50.326  44.638  1.00  0.00      PROA  
ATOM    214  HB1 ASP X  18      71.304  50.844  44.876  1.00  0.00      PROA  
ATOM    215  HB2 ASP X  18      69.521  50.994  44.956  1.00  0.00      PROA  
ATOM    216  CG  ASP X  18      70.238  49.944  43.092  1.00  0.00      PROA  
ATOM    217  OD1 ASP X  18      71.203  49.306  42.594  1.00  0.00      PROA  
ATOM    218  OD2 ASP X  18      69.136  50.201  42.569  1.00  0.00      PROA  
ATOM    219  C   ASP X  18      70.724  49.470  46.993  1.00  0.00      PROA  
ATOM    220  O   ASP X  18      71.716  49.124  47.596  1.00  0.00      PROA  
ATOM    221  N   SER X  19      69.806  50.391  47.497  1.00  0.00      PROA  
ATOM    222  HN  SER X  19      68.996  50.752  47.045  1.00  0.00      PROA  
ATOM    223  CA  SER X  19      69.790  50.851  48.908  1.00  0.00      PROA  
ATOM    224  HA  SER X  19      70.259  50.032  49.434  1.00  0.00      PROA  
ATOM    225  CB  SER X  19      70.581  52.191  49.186  1.00  0.00      PROA  
ATOM    226  HB1 SER X  19      70.021  53.033  48.728  1.00  0.00      PROA  
ATOM    227  HB2 SER X  19      71.609  52.150  48.763  1.00  0.00      PROA  
ATOM    228  OG  SER X  19      70.620  52.563  50.589  1.00  0.00      PROA  
ATOM    229  HG1 SER X  19      71.390  52.141  50.976  1.00  0.00      PROA  
ATOM    230  C   SER X  19      68.324  50.897  49.286  1.00  0.00      PROA  
ATOM    231  O   SER X  19      67.476  51.273  48.538  1.00  0.00      PROA  
ATOM    232  N   LEU X  20      68.027  50.468  50.564  1.00  0.00      PROA  
ATOM    233  HN  LEU X  20      68.840  50.361  51.131  1.00  0.00      PROA  
ATOM    234  CA  LEU X  20      66.694  50.268  51.091  1.00  0.00      PROA  
ATOM    235  HA  LEU X  20      66.142  49.642  50.405  1.00  0.00      PROA  
ATOM    236  CB  LEU X  20      66.656  49.792  52.586  1.00  0.00      PROA  
ATOM    237  HB1 LEU X  20      65.671  49.777  53.098  1.00  0.00      PROA  
ATOM    238  HB2 LEU X  20      67.301  50.394  53.261  1.00  0.00      PROA  
ATOM    239  CG  LEU X  20      67.246  48.426  52.806  1.00  0.00      PROA  
ATOM    240  HG  LEU X  20      68.178  48.304  52.214  1.00  0.00      PROA  
ATOM    241  CD1 LEU X  20      67.452  48.125  54.274  1.00  0.00      PROA  
ATOM    242 HD11 LEU X  20      66.591  48.353  54.938  1.00  0.00      PROA  
ATOM    243 HD12 LEU X  20      68.362  48.664  54.615  1.00  0.00      PROA  
ATOM    244 HD13 LEU X  20      67.628  47.044  54.456  1.00  0.00      PROA  
ATOM    245  CD2 LEU X  20      66.208  47.434  52.326  1.00  0.00      PROA  
ATOM    246 HD21 LEU X  20      65.370  47.360  53.051  1.00  0.00      PROA  
ATOM    247 HD22 LEU X  20      66.613  46.400  52.372  1.00  0.00      PROA  
ATOM    248 HD23 LEU X  20      65.912  47.623  51.272  1.00  0.00      PROA  
ATOM    249  C   LEU X  20      65.825  51.571  51.061  1.00  0.00      PROA  
ATOM    250  O   LEU X  20      66.228  52.590  51.484  1.00  0.00      PROA  
ATOM    251  N   ASP X  21      64.557  51.454  50.686  1.00  0.00      PROA  
ATOM    252  HN  ASP X  21      64.181  50.584  50.376  1.00  0.00      PROA  
ATOM    253  CA  ASP X  21      63.615  52.548  50.791  1.00  0.00      PROA  
ATOM    254  HA  ASP X  21      64.025  53.487  50.450  1.00  0.00      PROA  
ATOM    255  CB  ASP X  21      62.399  52.361  49.781  1.00  0.00      PROA  
ATOM    256  HB1 ASP X  21      61.990  51.381  50.106  1.00  0.00      PROA  
ATOM    257  HB2 ASP X  21      62.876  52.346  48.778  1.00  0.00      PROA  
ATOM    258  CG  ASP X  21      61.375  53.520  49.900  1.00  0.00      PROA  
ATOM    259  OD1 ASP X  21      60.114  53.221  49.774  1.00  0.00      PROA  
ATOM    260  OD2 ASP X  21      61.811  54.712  49.883  1.00  0.00      PROA  
ATOM    261  C   ASP X  21      63.108  52.867  52.243  1.00  0.00      PROA  
ATOM    262  O   ASP X  21      62.616  53.911  52.613  1.00  0.00      PROA  
ATOM    263  N   GLU X  22      63.194  51.830  53.119  1.00  0.00      PROA  
ATOM    264  HN  GLU X  22      63.364  50.906  52.783  1.00  0.00      PROA  
ATOM    265  CA  GLU X  22      62.850  51.836  54.591  1.00  0.00      PROA  
ATOM    266  HA  GLU X  22      61.936  52.399  54.713  1.00  0.00      PROA  
ATOM    267  CB  GLU X  22      62.736  50.338  55.025  1.00  0.00      PROA  
ATOM    268  HB1 GLU X  22      63.095  50.163  56.062  1.00  0.00      PROA  
ATOM    269  HB2 GLU X  22      63.564  49.811  54.505  1.00  0.00      PROA  
ATOM    270  CG  GLU X  22      61.366  49.669  54.897  1.00  0.00      PROA  
ATOM    271  HG1 GLU X  22      61.057  49.838  53.843  1.00  0.00      PROA  
ATOM    272  HG2 GLU X  22      60.702  50.207  55.606  1.00  0.00      PROA  
ATOM    273  CD  GLU X  22      61.504  48.262  55.185  1.00  0.00      PROA  
ATOM    274  OE1 GLU X  22      62.046  47.854  56.278  1.00  0.00      PROA  
ATOM    275  OE2 GLU X  22      61.135  47.452  54.247  1.00  0.00      PROA  
ATOM    276  C   GLU X  22      63.957  52.495  55.434  1.00  0.00      PROA  
ATOM    277  O   GLU X  22      65.117  52.619  55.011  1.00  0.00      PROA  
ATOM    278  N   PRO X  23      63.620  52.929  56.616  1.00  0.00      PROA  
ATOM    279  CD  PRO X  23      64.680  53.299  57.512  1.00  0.00      PROA  
ATOM    280  HD1 PRO X  23      65.307  54.085  57.039  1.00  0.00      PROA  
ATOM    281  HD2 PRO X  23      65.387  52.483  57.774  1.00  0.00      PROA  
ATOM    282  CA  PRO X  23      62.299  52.902  57.272  1.00  0.00      PROA  
ATOM    283  HA  PRO X  23      61.884  51.950  56.979  1.00  0.00      PROA  
ATOM    284  CB  PRO X  23      62.757  52.965  58.757  1.00  0.00      PROA  
ATOM    285  HB1 PRO X  23      62.859  51.928  59.145  1.00  0.00      PROA  
ATOM    286  HB2 PRO X  23      62.034  53.435  59.458  1.00  0.00      PROA  
ATOM    287  CG  PRO X  23      64.043  53.831  58.767  1.00  0.00      PROA  
ATOM    288  HG1 PRO X  23      63.890  54.920  58.609  1.00  0.00      PROA  
ATOM    289  HG2 PRO X  23      64.786  53.678  59.578  1.00  0.00      PROA  
ATOM    290  C   PRO X  23      61.463  54.080  56.827  1.00  0.00      PROA  
ATOM    291  O   PRO X  23      62.122  54.900  56.177  1.00  0.00      PROA  
ATOM    292  N   PRO X  24      60.119  54.212  56.950  1.00  0.00      PROA  
ATOM    293  CD  PRO X  24      59.273  53.191  57.607  1.00  0.00      PROA  
ATOM    294  HD1 PRO X  24      59.407  53.169  58.710  1.00  0.00      PROA  
ATOM    295  HD2 PRO X  24      59.541  52.176  57.244  1.00  0.00      PROA  
ATOM    296  CA  PRO X  24      59.311  55.289  56.478  1.00  0.00      PROA  
ATOM    297  HA  PRO X  24      59.282  55.151  55.408  1.00  0.00      PROA  
ATOM    298  CB  PRO X  24      57.939  55.085  57.065  1.00  0.00      PROA  
ATOM    299  HB1 PRO X  24      57.066  55.331  56.424  1.00  0.00      PROA  
ATOM    300  HB2 PRO X  24      57.818  55.678  57.997  1.00  0.00      PROA  
ATOM    301  CG  PRO X  24      57.842  53.592  57.275  1.00  0.00      PROA  
ATOM    302  HG1 PRO X  24      57.071  53.353  58.040  1.00  0.00      PROA  
ATOM    303  HG2 PRO X  24      57.628  53.022  56.346  1.00  0.00      PROA  
ATOM    304  C   PRO X  24      59.971  56.616  56.855  1.00  0.00      PROA  
ATOM    305  O   PRO X  24      60.413  56.775  57.968  1.00  0.00      PROA  
ATOM    306  N   ASN X  25      60.039  57.597  55.900  1.00  0.00      PROA  
ATOM    307  HN  ASN X  25      59.785  57.406  54.954  1.00  0.00      PROA  
ATOM    308  CA  ASN X  25      60.242  58.998  56.233  1.00  0.00      PROA  
ATOM    309  HA  ASN X  25      59.927  59.606  55.398  1.00  0.00      PROA  
ATOM    310  CB  ASN X  25      59.343  59.561  57.416  1.00  0.00      PROA  
ATOM    311  HB1 ASN X  25      59.322  60.666  57.536  1.00  0.00      PROA  
ATOM    312  HB2 ASN X  25      59.656  59.167  58.407  1.00  0.00      PROA  
ATOM    313  CG  ASN X  25      57.930  59.018  57.192  1.00  0.00      PROA  
ATOM    314  OD1 ASN X  25      57.386  58.918  56.128  1.00  0.00      PROA  
ATOM    315  ND2 ASN X  25      57.258  58.548  58.205  1.00  0.00      PROA  
ATOM    316 HD21 ASN X  25      57.768  58.232  59.005  1.00  0.00      PROA  
ATOM    317 HD22 ASN X  25      56.303  58.263  58.117  1.00  0.00      PROA  
ATOM    318  C   ASN X  25      61.711  59.396  56.506  1.00  0.00      PROA  
ATOM    319  O   ASN X  25      62.011  60.331  57.214  1.00  0.00      PROA  
ATOM    320  N   SER X  26      62.629  58.620  55.905  1.00  0.00      PROA  
ATOM    321  HN  SER X  26      62.225  57.814  55.479  1.00  0.00      PROA  
ATOM    322  CA  SER X  26      64.039  58.595  56.026  1.00  0.00      PROA  
ATOM    323  HA  SER X  26      64.358  59.276  56.802  1.00  0.00      PROA  
ATOM    324  CB  SER X  26      64.505  57.097  56.237  1.00  0.00      PROA  
ATOM    325  HB1 SER X  26      63.997  56.692  57.139  1.00  0.00      PROA  
ATOM    326  HB2 SER X  26      65.595  56.944  56.383  1.00  0.00      PROA  
ATOM    327  OG  SER X  26      64.145  56.143  55.200  1.00  0.00      PROA  
ATOM    328  HG1 SER X  26      63.277  55.772  55.376  1.00  0.00      PROA  
ATOM    329  C   SER X  26      64.724  59.196  54.826  1.00  0.00      PROA  
ATOM    330  O   SER X  26      65.926  59.315  54.909  1.00  0.00      PROA  
ATOM    331  N   ARG X  27      64.041  59.792  53.886  1.00  0.00      PROA  
ATOM    332  HN  ARG X  27      63.053  59.663  53.920  1.00  0.00      PROA  
ATOM    333  CA  ARG X  27      64.609  60.388  52.699  1.00  0.00      PROA  
ATOM    334  HA  ARG X  27      65.687  60.391  52.757  1.00  0.00      PROA  
ATOM    335  CB  ARG X  27      64.042  59.638  51.476  1.00  0.00      PROA  
ATOM    336  HB1 ARG X  27      63.002  60.017  51.380  1.00  0.00      PROA  
ATOM    337  HB2 ARG X  27      63.990  58.554  51.715  1.00  0.00      PROA  
ATOM    338  CG  ARG X  27      64.684  59.810  50.085  1.00  0.00      PROA  
ATOM    339  HG1 ARG X  27      65.647  59.261  50.167  1.00  0.00      PROA  
ATOM    340  HG2 ARG X  27      64.761  60.907  49.925  1.00  0.00      PROA  
ATOM    341  CD  ARG X  27      63.981  59.339  48.867  1.00  0.00      PROA  
ATOM    342  HD1 ARG X  27      64.502  59.512  47.900  1.00  0.00      PROA  
ATOM    343  HD2 ARG X  27      62.944  59.737  48.875  1.00  0.00      PROA  
ATOM    344  NE  ARG X  27      63.764  57.867  49.136  1.00  0.00      PROA  
ATOM    345  HE  ARG X  27      62.936  57.631  49.645  1.00  0.00      PROA  
ATOM    346  CZ  ARG X  27      64.631  56.893  48.857  1.00  0.00      PROA  
ATOM    347  NH1 ARG X  27      65.872  57.144  48.479  1.00  0.00      PROA  
ATOM    348 HH11 ARG X  27      66.190  58.059  48.229  1.00  0.00      PROA  
ATOM    349 HH12 ARG X  27      66.490  56.374  48.318  1.00  0.00      PROA  
ATOM    350  NH2 ARG X  27      64.331  55.651  49.138  1.00  0.00      PROA  
ATOM    351 HH21 ARG X  27      63.396  55.522  49.468  1.00  0.00      PROA  
ATOM    352 HH22 ARG X  27      64.841  54.895  48.729  1.00  0.00      PROA  
ATOM    353  C   ARG X  27      64.078  61.844  52.700  1.00  0.00      PROA  
ATOM    354  O   ARG X  27      62.885  62.103  52.977  1.00  0.00      PROA  
ATOM    355  N   ILE X  28      65.012  62.782  52.494  1.00  0.00      PROA  
ATOM    356  HN  ILE X  28      65.929  62.474  52.254  1.00  0.00      PROA  
ATOM    357  CA  ILE X  28      64.690  64.199  52.347  1.00  0.00      PROA  
ATOM    358  HA  ILE X  28      63.659  64.238  52.668  1.00  0.00      PROA  
ATOM    359  CB  ILE X  28      65.510  65.184  53.248  1.00  0.00      PROA  
ATOM    360  HB  ILE X  28      65.402  66.253  52.965  1.00  0.00      PROA  
ATOM    361  CG2 ILE X  28      64.910  65.248  54.738  1.00  0.00      PROA  
ATOM    362 HG21 ILE X  28      65.151  64.251  55.166  1.00  0.00      PROA  
ATOM    363 HG22 ILE X  28      63.836  65.532  54.697  1.00  0.00      PROA  
ATOM    364 HG23 ILE X  28      65.384  66.048  55.344  1.00  0.00      PROA  
ATOM    365  CG1 ILE X  28      67.014  64.825  53.155  1.00  0.00      PROA  
ATOM    366 HG11 ILE X  28      67.308  64.989  52.096  1.00  0.00      PROA  
ATOM    367 HG12 ILE X  28      67.203  63.857  53.665  1.00  0.00      PROA  
ATOM    368  CD  ILE X  28      67.898  65.883  54.001  1.00  0.00      PROA  
ATOM    369  HD1 ILE X  28      67.819  66.865  53.489  1.00  0.00      PROA  
ATOM    370  HD2 ILE X  28      68.930  65.478  54.066  1.00  0.00      PROA  
ATOM    371  HD3 ILE X  28      67.494  65.886  55.036  1.00  0.00      PROA  
ATOM    372  C   ILE X  28      64.648  64.540  50.857  1.00  0.00      PROA  
ATOM    373  O   ILE X  28      65.426  64.110  49.978  1.00  0.00      PROA  
ATOM    374  N   PHE X  29      63.688  65.407  50.497  1.00  0.00      PROA  
ATOM    375  HN  PHE X  29      63.110  65.824  51.194  1.00  0.00      PROA  
ATOM    376  CA  PHE X  29      63.485  66.102  49.227  1.00  0.00      PROA  
ATOM    377  HA  PHE X  29      64.084  65.644  48.455  1.00  0.00      PROA  
ATOM    378  CB  PHE X  29      62.009  65.972  48.749  1.00  0.00      PROA  
ATOM    379  HB1 PHE X  29      61.442  66.232  49.669  1.00  0.00      PROA  
ATOM    380  HB2 PHE X  29      61.897  64.932  48.374  1.00  0.00      PROA  
ATOM    381  CG  PHE X  29      61.620  66.972  47.706  1.00  0.00      PROA  
ATOM    382  CD1 PHE X  29      62.510  67.199  46.567  1.00  0.00      PROA  
ATOM    383  HD1 PHE X  29      63.403  66.614  46.402  1.00  0.00      PROA  
ATOM    384  CE1 PHE X  29      62.208  68.222  45.622  1.00  0.00      PROA  
ATOM    385  HE1 PHE X  29      62.996  68.542  44.958  1.00  0.00      PROA  
ATOM    386  CZ  PHE X  29      61.039  68.994  45.761  1.00  0.00      PROA  
ATOM    387  HZ  PHE X  29      60.743  69.759  45.059  1.00  0.00      PROA  
ATOM    388  CD2 PHE X  29      60.489  67.800  47.808  1.00  0.00      PROA  
ATOM    389  HD2 PHE X  29      59.967  67.752  48.751  1.00  0.00      PROA  
ATOM    390  CE2 PHE X  29      60.207  68.764  46.847  1.00  0.00      PROA  
ATOM    391  HE2 PHE X  29      59.382  69.425  47.066  1.00  0.00      PROA  
ATOM    392  C   PHE X  29      64.072  67.531  49.479  1.00  0.00      PROA  
ATOM    393  O   PHE X  29      63.572  68.213  50.361  1.00  0.00      PROA  
ATOM    394  N   LEU X  30      65.068  68.035  48.725  1.00  0.00      PROA  
ATOM    395  HN  LEU X  30      65.483  67.454  48.029  1.00  0.00      PROA  
ATOM    396  CA  LEU X  30      65.700  69.320  48.906  1.00  0.00      PROA  
ATOM    397  HA  LEU X  30      65.016  69.945  49.461  1.00  0.00      PROA  
ATOM    398  CB  LEU X  30      67.181  69.286  49.409  1.00  0.00      PROA  
ATOM    399  HB1 LEU X  30      67.364  70.282  49.867  1.00  0.00      PROA  
ATOM    400  HB2 LEU X  30      67.825  69.073  48.531  1.00  0.00      PROA  
ATOM    401  CG  LEU X  30      67.650  68.202  50.422  1.00  0.00      PROA  
ATOM    402  HG  LEU X  30      66.794  67.969  51.090  1.00  0.00      PROA  
ATOM    403  CD1 LEU X  30      68.219  66.938  49.760  1.00  0.00      PROA  
ATOM    404 HD11 LEU X  30      68.432  66.140  50.503  1.00  0.00      PROA  
ATOM    405 HD12 LEU X  30      69.031  67.180  49.040  1.00  0.00      PROA  
ATOM    406 HD13 LEU X  30      67.421  66.430  49.178  1.00  0.00      PROA  
ATOM    407  CD2 LEU X  30      68.755  68.768  51.390  1.00  0.00      PROA  
ATOM    408 HD21 LEU X  30      68.331  69.691  51.837  1.00  0.00      PROA  
ATOM    409 HD22 LEU X  30      69.672  69.005  50.809  1.00  0.00      PROA  
ATOM    410 HD23 LEU X  30      69.024  67.971  52.117  1.00  0.00      PROA  
ATOM    411  C   LEU X  30      65.688  69.985  47.550  1.00  0.00      PROA  
ATOM    412  O   LEU X  30      66.126  69.372  46.570  1.00  0.00      PROA  
ATOM    413  N   VAL X  31      65.068  71.212  47.433  1.00  0.00      PROA  
ATOM    414  HN  VAL X  31      64.510  71.558  48.182  1.00  0.00      PROA  
ATOM    415  CA  VAL X  31      65.082  71.976  46.209  1.00  0.00      PROA  
ATOM    416  HA  VAL X  31      65.139  71.331  45.344  1.00  0.00      PROA  
ATOM    417  CB  VAL X  31      63.934  72.952  46.159  1.00  0.00      PROA  
ATOM    418  HB  VAL X  31      63.785  73.391  47.170  1.00  0.00      PROA  
ATOM    419  CG1 VAL X  31      64.086  74.034  45.094  1.00  0.00      PROA  
ATOM    420 HG11 VAL X  31      64.611  74.970  45.383  1.00  0.00      PROA  
ATOM    421 HG12 VAL X  31      63.146  74.540  44.782  1.00  0.00      PROA  
ATOM    422 HG13 VAL X  31      64.591  73.507  44.258  1.00  0.00      PROA  
ATOM    423  CG2 VAL X  31      62.634  72.183  45.890  1.00  0.00      PROA  
ATOM    424 HG21 VAL X  31      62.462  71.825  44.852  1.00  0.00      PROA  
ATOM    425 HG22 VAL X  31      61.858  72.917  46.196  1.00  0.00      PROA  
ATOM    426 HG23 VAL X  31      62.599  71.287  46.548  1.00  0.00      PROA  
ATOM    427  C   VAL X  31      66.366  72.745  46.362  1.00  0.00      PROA  
ATOM    428  O   VAL X  31      66.555  73.572  47.286  1.00  0.00      PROA  
ATOM    429  N   ILE X  32      67.417  72.431  45.532  1.00  0.00      PROA  
ATOM    430  HN  ILE X  32      67.230  71.773  44.807  1.00  0.00      PROA  
ATOM    431  CA  ILE X  32      68.751  72.999  45.646  1.00  0.00      PROA  
ATOM    432  HA  ILE X  32      68.649  73.718  46.445  1.00  0.00      PROA  
ATOM    433  CB  ILE X  32      69.840  71.964  45.983  1.00  0.00      PROA  
ATOM    434  HB  ILE X  32      70.823  72.482  45.957  1.00  0.00      PROA  
ATOM    435  CG2 ILE X  32      69.692  71.489  47.428  1.00  0.00      PROA  
ATOM    436 HG21 ILE X  32      70.497  70.819  47.801  1.00  0.00      PROA  
ATOM    437 HG22 ILE X  32      68.704  71.030  47.649  1.00  0.00      PROA  
ATOM    438 HG23 ILE X  32      69.912  72.384  48.049  1.00  0.00      PROA  
ATOM    439  CG1 ILE X  32      69.876  70.823  44.982  1.00  0.00      PROA  
ATOM    440 HG11 ILE X  32      69.733  71.265  43.973  1.00  0.00      PROA  
ATOM    441 HG12 ILE X  32      69.004  70.199  45.274  1.00  0.00      PROA  
ATOM    442  CD  ILE X  32      71.237  70.054  44.964  1.00  0.00      PROA  
ATOM    443  HD1 ILE X  32      72.001  70.828  44.733  1.00  0.00      PROA  
ATOM    444  HD2 ILE X  32      71.382  69.306  44.156  1.00  0.00      PROA  
ATOM    445  HD3 ILE X  32      71.460  69.685  45.989  1.00  0.00      PROA  
ATOM    446  C   ILE X  32      69.119  73.736  44.420  1.00  0.00      PROA  
ATOM    447  O   ILE X  32      68.521  73.548  43.358  1.00  0.00      PROA  
ATOM    448  N   SER X  33      69.989  74.766  44.450  1.00  0.00      PROA  
ATOM    449  HN  SER X  33      70.304  74.945  45.378  1.00  0.00      PROA  
ATOM    450  CA  SER X  33      70.596  75.429  43.289  1.00  0.00      PROA  
ATOM    451  HA  SER X  33      69.774  75.797  42.694  1.00  0.00      PROA  
ATOM    452  CB  SER X  33      71.366  76.688  43.833  1.00  0.00      PROA  
ATOM    453  HB1 SER X  33      72.263  76.296  44.357  1.00  0.00      PROA  
ATOM    454  HB2 SER X  33      70.799  77.251  44.606  1.00  0.00      PROA  
ATOM    455  OG  SER X  33      71.835  77.586  42.835  1.00  0.00      PROA  
ATOM    456  HG1 SER X  33      71.080  78.123  42.581  1.00  0.00      PROA  
ATOM    457  C   SER X  33      71.393  74.581  42.357  1.00  0.00      PROA  
ATOM    458  O   SER X  33      71.946  73.540  42.781  1.00  0.00      PROA  
ATOM    459  N   LYS X  34      71.394  74.981  41.054  1.00  0.00      PROA  
ATOM    460  HN  LYS X  34      71.131  75.918  40.837  1.00  0.00      PROA  
ATOM    461  CA  LYS X  34      71.786  74.043  39.980  1.00  0.00      PROA  
ATOM    462  HA  LYS X  34      71.388  73.061  40.188  1.00  0.00      PROA  
ATOM    463  CB  LYS X  34      71.281  74.571  38.632  1.00  0.00      PROA  
ATOM    464  HB1 LYS X  34      71.744  74.092  37.744  1.00  0.00      PROA  
ATOM    465  HB2 LYS X  34      71.543  75.646  38.521  1.00  0.00      PROA  
ATOM    466  CG  LYS X  34      69.686  74.394  38.580  1.00  0.00      PROA  
ATOM    467  HG1 LYS X  34      69.281  74.868  39.500  1.00  0.00      PROA  
ATOM    468  HG2 LYS X  34      69.489  73.301  38.573  1.00  0.00      PROA  
ATOM    469  CD  LYS X  34      69.144  74.999  37.252  1.00  0.00      PROA  
ATOM    470  HD1 LYS X  34      68.036  74.981  37.340  1.00  0.00      PROA  
ATOM    471  HD2 LYS X  34      69.429  74.365  36.386  1.00  0.00      PROA  
ATOM    472  CE  LYS X  34      69.523  76.440  36.959  1.00  0.00      PROA  
ATOM    473  HE1 LYS X  34      69.248  76.757  35.930  1.00  0.00      PROA  
ATOM    474  HE2 LYS X  34      70.613  76.571  37.134  1.00  0.00      PROA  
ATOM    475  NZ  LYS X  34      68.742  77.388  37.779  1.00  0.00      PROA  
ATOM    476  HZ1 LYS X  34      68.794  77.132  38.785  1.00  0.00      PROA  
ATOM    477  HZ2 LYS X  34      67.760  77.479  37.452  1.00  0.00      PROA  
ATOM    478  HZ3 LYS X  34      69.113  78.350  37.636  1.00  0.00      PROA  
ATOM    479  C   LYS X  34      73.302  73.846  39.787  1.00  0.00      PROA  
ATOM    480  O   LYS X  34      73.774  72.897  39.184  1.00  0.00      PROA  
ATOM    481  N   TYR X  35      74.072  74.712  40.390  1.00  0.00      PROA  
ATOM    482  HN  TYR X  35      73.751  75.462  40.963  1.00  0.00      PROA  
ATOM    483  CA  TYR X  35      75.500  74.916  40.248  1.00  0.00      PROA  
ATOM    484  HA  TYR X  35      75.969  74.312  39.485  1.00  0.00      PROA  
ATOM    485  CB  TYR X  35      75.924  76.441  39.925  1.00  0.00      PROA  
ATOM    486  HB1 TYR X  35      76.976  76.576  39.593  1.00  0.00      PROA  
ATOM    487  HB2 TYR X  35      75.701  77.123  40.773  1.00  0.00      PROA  
ATOM    488  CG  TYR X  35      75.060  76.893  38.796  1.00  0.00      PROA  
ATOM    489  CD1 TYR X  35      75.102  76.164  37.633  1.00  0.00      PROA  
ATOM    490  HD1 TYR X  35      75.878  75.440  37.436  1.00  0.00      PROA  
ATOM    491  CE1 TYR X  35      74.349  76.537  36.563  1.00  0.00      PROA  
ATOM    492  HE1 TYR X  35      74.448  76.021  35.620  1.00  0.00      PROA  
ATOM    493  CZ  TYR X  35      73.414  77.603  36.601  1.00  0.00      PROA  
ATOM    494  OH  TYR X  35      72.710  78.106  35.513  1.00  0.00      PROA  
ATOM    495  HH  TYR X  35      72.844  77.487  34.791  1.00  0.00      PROA  
ATOM    496  CD2 TYR X  35      74.189  77.946  38.932  1.00  0.00      PROA  
ATOM    497  HD2 TYR X  35      74.112  78.576  39.807  1.00  0.00      PROA  
ATOM    498  CE2 TYR X  35      73.469  78.407  37.714  1.00  0.00      PROA  
ATOM    499  HE2 TYR X  35      72.914  79.333  37.745  1.00  0.00      PROA  
ATOM    500  C   TYR X  35      76.117  74.418  41.617  1.00  0.00      PROA  
ATOM    501  O   TYR X  35      77.318  74.573  41.905  1.00  0.00      PROA  
ATOM    502  N   THR X  36      75.290  73.790  42.592  1.00  0.00      PROA  
ATOM    503  HN  THR X  36      74.350  73.500  42.430  1.00  0.00      PROA  
ATOM    504  CA  THR X  36      75.869  73.612  43.920  1.00  0.00      PROA  
ATOM    505  HA  THR X  36      76.708  74.261  44.125  1.00  0.00      PROA  
ATOM    506  CB  THR X  36      74.863  73.796  44.994  1.00  0.00      PROA  
ATOM    507  HB  THR X  36      73.982  73.154  44.779  1.00  0.00      PROA  
ATOM    508  OG1 THR X  36      74.463  75.138  45.040  1.00  0.00      PROA  
ATOM    509  HG1 THR X  36      74.175  75.224  45.952  1.00  0.00      PROA  
ATOM    510  CG2 THR X  36      75.395  73.532  46.362  1.00  0.00      PROA  
ATOM    511 HG21 THR X  36      74.587  73.638  47.117  1.00  0.00      PROA  
ATOM    512 HG22 THR X  36      76.258  74.203  46.557  1.00  0.00      PROA  
ATOM    513 HG23 THR X  36      75.810  72.508  46.483  1.00  0.00      PROA  
ATOM    514  C   THR X  36      76.460  72.175  44.027  1.00  0.00      PROA  
ATOM    515  O   THR X  36      75.750  71.276  43.643  1.00  0.00      PROA  
ATOM    516  N   PRO X  37      77.740  71.970  44.484  1.00  0.00      PROA  
ATOM    517  CD  PRO X  37      78.782  73.027  44.499  1.00  0.00      PROA  
ATOM    518  HD1 PRO X  37      78.618  73.674  45.387  1.00  0.00      PROA  
ATOM    519  HD2 PRO X  37      78.654  73.645  43.584  1.00  0.00      PROA  
ATOM    520  CA  PRO X  37      78.396  70.638  44.374  1.00  0.00      PROA  
ATOM    521  HA  PRO X  37      78.407  70.457  43.309  1.00  0.00      PROA  
ATOM    522  CB  PRO X  37      79.812  70.920  44.912  1.00  0.00      PROA  
ATOM    523  HB1 PRO X  37      80.522  70.196  44.459  1.00  0.00      PROA  
ATOM    524  HB2 PRO X  37      79.750  70.867  46.020  1.00  0.00      PROA  
ATOM    525  CG  PRO X  37      80.204  72.367  44.526  1.00  0.00      PROA  
ATOM    526  HG1 PRO X  37      80.763  72.902  45.324  1.00  0.00      PROA  
ATOM    527  HG2 PRO X  37      80.607  72.465  43.496  1.00  0.00      PROA  
ATOM    528  C   PRO X  37      77.613  69.494  45.073  1.00  0.00      PROA  
ATOM    529  O   PRO X  37      77.026  69.711  46.141  1.00  0.00      PROA  
ATOM    530  N   GLU X  38      77.767  68.295  44.588  1.00  0.00      PROA  
ATOM    531  HN  GLU X  38      77.997  68.149  43.630  1.00  0.00      PROA  
ATOM    532  CA  GLU X  38      77.185  67.120  45.319  1.00  0.00      PROA  
ATOM    533  HA  GLU X  38      76.176  67.294  45.662  1.00  0.00      PROA  
ATOM    534  CB  GLU X  38      77.117  65.800  44.508  1.00  0.00      PROA  
ATOM    535  HB1 GLU X  38      76.652  64.967  45.079  1.00  0.00      PROA  
ATOM    536  HB2 GLU X  38      78.104  65.455  44.133  1.00  0.00      PROA  
ATOM    537  CG  GLU X  38      76.173  65.980  43.263  1.00  0.00      PROA  
ATOM    538  HG1 GLU X  38      76.748  66.664  42.603  1.00  0.00      PROA  
ATOM    539  HG2 GLU X  38      75.137  66.354  43.410  1.00  0.00      PROA  
ATOM    540  CD  GLU X  38      76.101  64.787  42.353  1.00  0.00      PROA  
ATOM    541  OE1 GLU X  38      76.031  63.629  42.772  1.00  0.00      PROA  
ATOM    542  OE2 GLU X  38      76.032  64.999  41.117  1.00  0.00      PROA  
ATOM    543  C   GLU X  38      77.952  66.760  46.549  1.00  0.00      PROA  
ATOM    544  O   GLU X  38      77.405  66.351  47.567  1.00  0.00      PROA  
ATOM    545  N   SER X  39      79.310  66.989  46.549  1.00  0.00      PROA  
ATOM    546  HN  SER X  39      79.865  67.209  45.750  1.00  0.00      PROA  
ATOM    547  CA  SER X  39      80.158  66.974  47.786  1.00  0.00      PROA  
ATOM    548  HA  SER X  39      80.119  65.997  48.245  1.00  0.00      PROA  
ATOM    549  CB  SER X  39      81.662  67.332  47.468  1.00  0.00      PROA  
ATOM    550  HB1 SER X  39      82.099  66.564  46.796  1.00  0.00      PROA  
ATOM    551  HB2 SER X  39      82.396  67.269  48.300  1.00  0.00      PROA  
ATOM    552  OG  SER X  39      81.900  68.520  46.773  1.00  0.00      PROA  
ATOM    553  HG1 SER X  39      82.778  68.459  46.389  1.00  0.00      PROA  
ATOM    554  C   SER X  39      79.697  67.849  48.881  1.00  0.00      PROA  
ATOM    555  O   SER X  39      79.542  67.326  50.015  1.00  0.00      PROA  
ATOM    556  N   VAL X  40      79.425  69.148  48.609  1.00  0.00      PROA  
ATOM    557  HN  VAL X  40      79.686  69.714  47.831  1.00  0.00      PROA  
ATOM    558  CA  VAL X  40      78.678  70.028  49.497  1.00  0.00      PROA  
ATOM    559  HA  VAL X  40      79.306  70.134  50.369  1.00  0.00      PROA  
ATOM    560  CB  VAL X  40      78.414  71.442  48.869  1.00  0.00      PROA  
ATOM    561  HB  VAL X  40      78.094  71.250  47.823  1.00  0.00      PROA  
ATOM    562  CG1 VAL X  40      77.290  72.314  49.447  1.00  0.00      PROA  
ATOM    563 HG11 VAL X  40      77.328  72.451  50.549  1.00  0.00      PROA  
ATOM    564 HG12 VAL X  40      76.267  71.969  49.185  1.00  0.00      PROA  
ATOM    565 HG13 VAL X  40      77.464  73.314  48.997  1.00  0.00      PROA  
ATOM    566  CG2 VAL X  40      79.736  72.276  48.828  1.00  0.00      PROA  
ATOM    567 HG21 VAL X  40      79.751  73.120  48.106  1.00  0.00      PROA  
ATOM    568 HG22 VAL X  40      80.618  71.634  48.620  1.00  0.00      PROA  
ATOM    569 HG23 VAL X  40      79.912  72.738  49.823  1.00  0.00      PROA  
ATOM    570  C   VAL X  40      77.348  69.492  49.958  1.00  0.00      PROA  
ATOM    571  O   VAL X  40      76.921  69.677  51.139  1.00  0.00      PROA  
ATOM    572  N   LEU X  41      76.505  68.904  49.051  1.00  0.00      PROA  
ATOM    573  HN  LEU X  41      76.781  68.853  48.094  1.00  0.00      PROA  
ATOM    574  CA  LEU X  41      75.180  68.470  49.448  1.00  0.00      PROA  
ATOM    575  HA  LEU X  41      74.596  69.319  49.772  1.00  0.00      PROA  
ATOM    576  CB  LEU X  41      74.482  67.926  48.110  1.00  0.00      PROA  
ATOM    577  HB1 LEU X  41      75.201  67.218  47.648  1.00  0.00      PROA  
ATOM    578  HB2 LEU X  41      74.425  68.786  47.409  1.00  0.00      PROA  
ATOM    579  CG  LEU X  41      73.149  67.185  48.263  1.00  0.00      PROA  
ATOM    580  HG  LEU X  41      73.284  66.469  49.102  1.00  0.00      PROA  
ATOM    581  CD1 LEU X  41      72.030  68.184  48.674  1.00  0.00      PROA  
ATOM    582 HD11 LEU X  41      71.019  67.768  48.474  1.00  0.00      PROA  
ATOM    583 HD12 LEU X  41      72.144  69.155  48.145  1.00  0.00      PROA  
ATOM    584 HD13 LEU X  41      72.238  68.367  49.750  1.00  0.00      PROA  
ATOM    585  CD2 LEU X  41      72.906  66.250  47.045  1.00  0.00      PROA  
ATOM    586 HD21 LEU X  41      73.842  65.731  46.747  1.00  0.00      PROA  
ATOM    587 HD22 LEU X  41      72.540  66.860  46.192  1.00  0.00      PROA  
ATOM    588 HD23 LEU X  41      72.113  65.545  47.378  1.00  0.00      PROA  
ATOM    589  C   LEU X  41      75.296  67.407  50.498  1.00  0.00      PROA  
ATOM    590  O   LEU X  41      74.749  67.466  51.609  1.00  0.00      PROA  
ATOM    591  N   ARG X  42      76.141  66.374  50.165  1.00  0.00      PROA  
ATOM    592  HN  ARG X  42      76.586  66.264  49.280  1.00  0.00      PROA  
ATOM    593  CA  ARG X  42      76.551  65.372  51.131  1.00  0.00      PROA  
ATOM    594  HA  ARG X  42      75.645  64.885  51.455  1.00  0.00      PROA  
ATOM    595  CB  ARG X  42      77.567  64.389  50.429  1.00  0.00      PROA  
ATOM    596  HB1 ARG X  42      78.331  65.037  49.951  1.00  0.00      PROA  
ATOM    597  HB2 ARG X  42      77.038  63.871  49.601  1.00  0.00      PROA  
ATOM    598  CG  ARG X  42      78.239  63.282  51.323  1.00  0.00      PROA  
ATOM    599  HG1 ARG X  42      77.369  62.830  51.845  1.00  0.00      PROA  
ATOM    600  HG2 ARG X  42      78.897  63.777  52.068  1.00  0.00      PROA  
ATOM    601  CD  ARG X  42      79.012  62.152  50.639  1.00  0.00      PROA  
ATOM    602  HD1 ARG X  42      79.962  62.562  50.233  1.00  0.00      PROA  
ATOM    603  HD2 ARG X  42      78.398  61.550  49.936  1.00  0.00      PROA  
ATOM    604  NE  ARG X  42      79.412  61.140  51.680  1.00  0.00      PROA  
ATOM    605  HE  ARG X  42      79.143  61.275  52.633  1.00  0.00      PROA  
ATOM    606  CZ  ARG X  42      79.986  59.931  51.496  1.00  0.00      PROA  
ATOM    607  NH1 ARG X  42      80.455  59.628  50.319  1.00  0.00      PROA  
ATOM    608 HH11 ARG X  42      80.393  60.343  49.623  1.00  0.00      PROA  
ATOM    609 HH12 ARG X  42      80.838  58.706  50.264  1.00  0.00      PROA  
ATOM    610  NH2 ARG X  42      80.233  59.193  52.541  1.00  0.00      PROA  
ATOM    611 HH21 ARG X  42      79.661  59.161  53.360  1.00  0.00      PROA  
ATOM    612 HH22 ARG X  42      80.726  58.351  52.324  1.00  0.00      PROA  
ATOM    613  C   ARG X  42      77.214  65.892  52.382  1.00  0.00      PROA  
ATOM    614  O   ARG X  42      76.736  65.605  53.484  1.00  0.00      PROA  
ATOM    615  N   GLU X  43      78.226  66.702  52.379  1.00  0.00      PROA  
ATOM    616  HN  GLU X  43      78.601  66.925  51.483  1.00  0.00      PROA  
ATOM    617  CA  GLU X  43      79.055  67.097  53.536  1.00  0.00      PROA  
ATOM    618  HA  GLU X  43      79.461  66.184  53.947  1.00  0.00      PROA  
ATOM    619  CB  GLU X  43      80.382  67.817  53.063  1.00  0.00      PROA  
ATOM    620  HB1 GLU X  43      80.747  68.363  53.959  1.00  0.00      PROA  
ATOM    621  HB2 GLU X  43      80.127  68.626  52.345  1.00  0.00      PROA  
ATOM    622  CG  GLU X  43      81.381  66.875  52.427  1.00  0.00      PROA  
ATOM    623  HG1 GLU X  43      80.991  66.293  51.565  1.00  0.00      PROA  
ATOM    624  HG2 GLU X  43      81.649  66.144  53.219  1.00  0.00      PROA  
ATOM    625  CD  GLU X  43      82.686  67.547  52.062  1.00  0.00      PROA  
ATOM    626  OE1 GLU X  43      83.488  67.971  52.973  1.00  0.00      PROA  
ATOM    627  OE2 GLU X  43      82.934  67.714  50.829  1.00  0.00      PROA  
ATOM    628  C   GLU X  43      78.371  67.830  54.687  1.00  0.00      PROA  
ATOM    629  O   GLU X  43      78.555  67.577  55.868  1.00  0.00      PROA  
ATOM    630  N   ARG X  44      77.530  68.770  54.203  1.00  0.00      PROA  
ATOM    631  HN  ARG X  44      77.280  68.928  53.251  1.00  0.00      PROA  
ATOM    632  CA  ARG X  44      76.762  69.505  55.129  1.00  0.00      PROA  
ATOM    633  HA  ARG X  44      77.380  69.950  55.893  1.00  0.00      PROA  
ATOM    634  CB  ARG X  44      76.368  70.777  54.307  1.00  0.00      PROA  
ATOM    635  HB1 ARG X  44      75.612  71.328  54.906  1.00  0.00      PROA  
ATOM    636  HB2 ARG X  44      76.044  70.518  53.277  1.00  0.00      PROA  
ATOM    637  CG  ARG X  44      77.511  71.694  53.951  1.00  0.00      PROA  
ATOM    638  HG1 ARG X  44      77.200  72.527  53.284  1.00  0.00      PROA  
ATOM    639  HG2 ARG X  44      78.391  71.198  53.488  1.00  0.00      PROA  
ATOM    640  CD  ARG X  44      78.004  72.379  55.224  1.00  0.00      PROA  
ATOM    641  HD1 ARG X  44      78.625  71.644  55.780  1.00  0.00      PROA  
ATOM    642  HD2 ARG X  44      77.205  72.561  55.974  1.00  0.00      PROA  
ATOM    643  NE  ARG X  44      78.808  73.609  54.919  1.00  0.00      PROA  
ATOM    644  HE  ARG X  44      79.785  73.440  54.779  1.00  0.00      PROA  
ATOM    645  CZ  ARG X  44      78.470  74.884  55.035  1.00  0.00      PROA  
ATOM    646  NH1 ARG X  44      77.236  75.392  55.093  1.00  0.00      PROA  
ATOM    647 HH11 ARG X  44      76.514  74.732  55.297  1.00  0.00      PROA  
ATOM    648 HH12 ARG X  44      77.179  76.256  55.596  1.00  0.00      PROA  
ATOM    649  NH2 ARG X  44      79.442  75.697  55.425  1.00  0.00      PROA  
ATOM    650 HH21 ARG X  44      80.194  75.192  55.847  1.00  0.00      PROA  
ATOM    651 HH22 ARG X  44      79.285  76.629  55.755  1.00  0.00      PROA  
ATOM    652  C   ARG X  44      75.507  68.856  55.674  1.00  0.00      PROA  
ATOM    653  O   ARG X  44      74.914  69.131  56.725  1.00  0.00      PROA  
ATOM    654  N   PHE X  45      75.061  67.794  55.024  1.00  0.00      PROA  
ATOM    655  HN  PHE X  45      75.435  67.393  54.191  1.00  0.00      PROA  
ATOM    656  CA  PHE X  45      74.059  66.986  55.631  1.00  0.00      PROA  
ATOM    657  HA  PHE X  45      73.554  67.589  56.370  1.00  0.00      PROA  
ATOM    658  CB  PHE X  45      73.036  66.459  54.655  1.00  0.00      PROA  
ATOM    659  HB1 PHE X  45      72.486  65.552  54.987  1.00  0.00      PROA  
ATOM    660  HB2 PHE X  45      73.491  66.237  53.667  1.00  0.00      PROA  
ATOM    661  CG  PHE X  45      72.008  67.553  54.452  1.00  0.00      PROA  
ATOM    662  CD1 PHE X  45      70.906  67.472  55.237  1.00  0.00      PROA  
ATOM    663  HD1 PHE X  45      70.752  66.632  55.898  1.00  0.00      PROA  
ATOM    664  CE1 PHE X  45      69.918  68.514  55.140  1.00  0.00      PROA  
ATOM    665  HE1 PHE X  45      69.118  68.577  55.864  1.00  0.00      PROA  
ATOM    666  CZ  PHE X  45      70.058  69.581  54.298  1.00  0.00      PROA  
ATOM    667  HZ  PHE X  45      69.250  70.265  54.080  1.00  0.00      PROA  
ATOM    668  CD2 PHE X  45      72.127  68.607  53.506  1.00  0.00      PROA  
ATOM    669  HD2 PHE X  45      73.031  68.621  52.915  1.00  0.00      PROA  
ATOM    670  CE2 PHE X  45      71.238  69.691  53.551  1.00  0.00      PROA  
ATOM    671  HE2 PHE X  45      71.348  70.451  52.792  1.00  0.00      PROA  
ATOM    672  C   PHE X  45      74.578  65.805  56.421  1.00  0.00      PROA  
ATOM    673  O   PHE X  45      73.803  65.103  57.108  1.00  0.00      PROA  
ATOM    674  N   SER X  46      75.867  65.462  56.406  1.00  0.00      PROA  
ATOM    675  HN  SER X  46      76.436  66.021  55.807  1.00  0.00      PROA  
ATOM    676  CA  SER X  46      76.442  64.338  57.112  1.00  0.00      PROA  
ATOM    677  HA  SER X  46      75.921  63.464  56.752  1.00  0.00      PROA  
ATOM    678  CB  SER X  46      77.922  64.182  56.732  1.00  0.00      PROA  
ATOM    679  HB1 SER X  46      78.011  64.175  55.626  1.00  0.00      PROA  
ATOM    680  HB2 SER X  46      78.184  63.174  57.119  1.00  0.00      PROA  
ATOM    681  OG  SER X  46      78.651  65.250  57.270  1.00  0.00      PROA  
ATOM    682  HG1 SER X  46      78.294  66.087  56.969  1.00  0.00      PROA  
ATOM    683  C   SER X  46      76.299  64.323  58.599  1.00  0.00      PROA  
ATOM    684  O   SER X  46      76.171  63.262  59.142  1.00  0.00      PROA  
ATOM    685  N   PRO X  47      76.331  65.355  59.458  1.00  0.00      PROA  
ATOM    686  CD  PRO X  47      76.428  66.763  59.085  1.00  0.00      PROA  
ATOM    687  HD1 PRO X  47      75.580  67.098  58.451  1.00  0.00      PROA  
ATOM    688  HD2 PRO X  47      77.403  66.876  58.564  1.00  0.00      PROA  
ATOM    689  CA  PRO X  47      76.229  65.202  60.907  1.00  0.00      PROA  
ATOM    690  HA  PRO X  47      76.814  64.341  61.198  1.00  0.00      PROA  
ATOM    691  CB  PRO X  47      76.961  66.374  61.376  1.00  0.00      PROA  
ATOM    692  HB1 PRO X  47      78.038  66.211  61.158  1.00  0.00      PROA  
ATOM    693  HB2 PRO X  47      76.905  66.626  62.457  1.00  0.00      PROA  
ATOM    694  CG  PRO X  47      76.548  67.495  60.410  1.00  0.00      PROA  
ATOM    695  HG1 PRO X  47      75.621  67.975  60.791  1.00  0.00      PROA  
ATOM    696  HG2 PRO X  47      77.324  68.282  60.309  1.00  0.00      PROA  
ATOM    697  C   PRO X  47      74.833  65.083  61.423  1.00  0.00      PROA  
ATOM    698  O   PRO X  47      74.622  64.963  62.636  1.00  0.00      PROA  
ATOM    699  N   PHE X  48      73.838  65.079  60.550  1.00  0.00      PROA  
ATOM    700  HN  PHE X  48      74.002  65.164  59.570  1.00  0.00      PROA  
ATOM    701  CA  PHE X  48      72.457  64.741  60.943  1.00  0.00      PROA  
ATOM    702  HA  PHE X  48      72.270  65.050  61.962  1.00  0.00      PROA  
ATOM    703  CB  PHE X  48      71.386  65.435  60.055  1.00  0.00      PROA  
ATOM    704  HB1 PHE X  48      70.343  65.226  60.374  1.00  0.00      PROA  
ATOM    705  HB2 PHE X  48      71.451  65.032  59.022  1.00  0.00      PROA  
ATOM    706  CG  PHE X  48      71.617  66.916  60.072  1.00  0.00      PROA  
ATOM    707  CD1 PHE X  48      71.490  67.619  61.322  1.00  0.00      PROA  
ATOM    708  HD1 PHE X  48      71.282  67.095  62.243  1.00  0.00      PROA  
ATOM    709  CE1 PHE X  48      71.630  69.030  61.360  1.00  0.00      PROA  
ATOM    710  HE1 PHE X  48      71.459  69.494  62.320  1.00  0.00      PROA  
ATOM    711  CZ  PHE X  48      71.988  69.757  60.175  1.00  0.00      PROA  
ATOM    712  HZ  PHE X  48      72.073  70.833  60.191  1.00  0.00      PROA  
ATOM    713  CD2 PHE X  48      72.005  67.687  58.959  1.00  0.00      PROA  
ATOM    714  HD2 PHE X  48      72.222  67.110  58.072  1.00  0.00      PROA  
ATOM    715  CE2 PHE X  48      72.173  69.101  58.950  1.00  0.00      PROA  
ATOM    716  HE2 PHE X  48      72.377  69.687  58.066  1.00  0.00      PROA  
ATOM    717  C   PHE X  48      72.203  63.195  60.814  1.00  0.00      PROA  
ATOM    718  O   PHE X  48      71.131  62.706  61.238  1.00  0.00      PROA  
ATOM    719  N   GLY X  49      73.047  62.386  60.150  1.00  0.00      PROA  
ATOM    720  HN  GLY X  49      73.833  62.684  59.612  1.00  0.00      PROA  
ATOM    721  CA  GLY X  49      72.780  60.926  60.051  1.00  0.00      PROA  
ATOM    722  HA1 GLY X  49      71.769  60.792  59.696  1.00  0.00      PROA  
ATOM    723  HA2 GLY X  49      72.939  60.538  61.047  1.00  0.00      PROA  
ATOM    724  C   GLY X  49      73.736  60.066  59.170  1.00  0.00      PROA  
ATOM    725  O   GLY X  49      74.718  60.605  58.637  1.00  0.00      PROA  
ATOM    726  N   ASP X  50      73.410  58.806  58.954  1.00  0.00      PROA  
ATOM    727  HN  ASP X  50      72.596  58.425  59.384  1.00  0.00      PROA  
ATOM    728  CA  ASP X  50      74.183  57.877  58.204  1.00  0.00      PROA  
ATOM    729  HA  ASP X  50      75.234  58.126  58.177  1.00  0.00      PROA  
ATOM    730  CB  ASP X  50      73.912  56.441  58.831  1.00  0.00      PROA  
ATOM    731  HB1 ASP X  50      74.213  55.699  58.060  1.00  0.00      PROA  
ATOM    732  HB2 ASP X  50      72.867  56.367  59.201  1.00  0.00      PROA  
ATOM    733  CG  ASP X  50      74.871  56.192  59.995  1.00  0.00      PROA  
ATOM    734  OD1 ASP X  50      75.850  56.897  60.243  1.00  0.00      PROA  
ATOM    735  OD2 ASP X  50      74.586  55.156  60.679  1.00  0.00      PROA  
ATOM    736  C   ASP X  50      73.655  58.034  56.769  1.00  0.00      PROA  
ATOM    737  O   ASP X  50      72.586  57.564  56.493  1.00  0.00      PROA  
ATOM    738  N   ILE X  51      74.381  58.647  55.868  1.00  0.00      PROA  
ATOM    739  HN  ILE X  51      75.260  59.079  56.056  1.00  0.00      PROA  
ATOM    740  CA  ILE X  51      73.815  58.937  54.521  1.00  0.00      PROA  
ATOM    741  HA  ILE X  51      72.735  58.922  54.519  1.00  0.00      PROA  
ATOM    742  CB  ILE X  51      74.306  60.289  53.825  1.00  0.00      PROA  
ATOM    743  HB  ILE X  51      75.399  60.215  54.003  1.00  0.00      PROA  
ATOM    744  CG2 ILE X  51      74.126  60.201  52.339  1.00  0.00      PROA  
ATOM    745 HG21 ILE X  51      74.652  59.404  51.770  1.00  0.00      PROA  
ATOM    746 HG22 ILE X  51      74.580  61.141  51.962  1.00  0.00      PROA  
ATOM    747 HG23 ILE X  51      73.052  60.248  52.057  1.00  0.00      PROA  
ATOM    748  CG1 ILE X  51      73.717  61.486  54.473  1.00  0.00      PROA  
ATOM    749 HG11 ILE X  51      73.757  61.379  55.578  1.00  0.00      PROA  
ATOM    750 HG12 ILE X  51      72.648  61.646  54.214  1.00  0.00      PROA  
ATOM    751  CD  ILE X  51      74.422  62.733  54.066  1.00  0.00      PROA  
ATOM    752  HD1 ILE X  51      74.582  63.032  53.008  1.00  0.00      PROA  
ATOM    753  HD2 ILE X  51      75.453  62.679  54.478  1.00  0.00      PROA  
ATOM    754  HD3 ILE X  51      73.955  63.593  54.592  1.00  0.00      PROA  
ATOM    755  C   ILE X  51      74.149  57.720  53.686  1.00  0.00      PROA  
ATOM    756  O   ILE X  51      75.294  57.373  53.309  1.00  0.00      PROA  
ATOM    757  N   GLN X  52      73.063  57.028  53.356  1.00  0.00      PROA  
ATOM    758  HN  GLN X  52      72.198  57.415  53.669  1.00  0.00      PROA  
ATOM    759  CA  GLN X  52      73.096  55.756  52.667  1.00  0.00      PROA  
ATOM    760  HA  GLN X  52      74.018  55.212  52.802  1.00  0.00      PROA  
ATOM    761  CB  GLN X  52      71.868  54.860  53.043  1.00  0.00      PROA  
ATOM    762  HB1 GLN X  52      71.968  53.964  52.393  1.00  0.00      PROA  
ATOM    763  HB2 GLN X  52      70.920  55.375  52.780  1.00  0.00      PROA  
ATOM    764  CG  GLN X  52      71.741  54.516  54.570  1.00  0.00      PROA  
ATOM    765  HG1 GLN X  52      70.827  53.916  54.766  1.00  0.00      PROA  
ATOM    766  HG2 GLN X  52      71.797  55.450  55.170  1.00  0.00      PROA  
ATOM    767  CD  GLN X  52      72.802  53.589  55.045  1.00  0.00      PROA  
ATOM    768  OE1 GLN X  52      72.860  52.427  54.688  1.00  0.00      PROA  
ATOM    769  NE2 GLN X  52      73.663  54.071  55.966  1.00  0.00      PROA  
ATOM    770 HE21 GLN X  52      73.789  55.055  56.092  1.00  0.00      PROA  
ATOM    771 HE22 GLN X  52      74.358  53.464  56.352  1.00  0.00      PROA  
ATOM    772  C   GLN X  52      73.069  55.919  51.189  1.00  0.00      PROA  
ATOM    773  O   GLN X  52      73.768  55.179  50.511  1.00  0.00      PROA  
ATOM    774  N   ASP X  53      72.368  56.937  50.607  1.00  0.00      PROA  
ATOM    775  HN  ASP X  53      72.026  57.715  51.127  1.00  0.00      PROA  
ATOM    776  CA  ASP X  53      72.022  57.009  49.195  1.00  0.00      PROA  
ATOM    777  HA  ASP X  53      72.927  56.767  48.655  1.00  0.00      PROA  
ATOM    778  CB  ASP X  53      70.985  55.907  48.752  1.00  0.00      PROA  
ATOM    779  HB1 ASP X  53      70.020  56.194  49.221  1.00  0.00      PROA  
ATOM    780  HB2 ASP X  53      71.266  54.973  49.284  1.00  0.00      PROA  
ATOM    781  CG  ASP X  53      70.953  55.539  47.315  1.00  0.00      PROA  
ATOM    782  OD1 ASP X  53      71.942  55.684  46.596  1.00  0.00      PROA  
ATOM    783  OD2 ASP X  53      69.907  55.068  46.871  1.00  0.00      PROA  
ATOM    784  C   ASP X  53      71.756  58.406  48.715  1.00  0.00      PROA  
ATOM    785  O   ASP X  53      71.214  59.215  49.515  1.00  0.00      PROA  
ATOM    786  N   ILE X  54      72.177  58.872  47.520  1.00  0.00      PROA  
ATOM    787  HN  ILE X  54      72.647  58.168  46.994  1.00  0.00      PROA  
ATOM    788  CA  ILE X  54      72.105  60.289  47.052  1.00  0.00      PROA  
ATOM    789  HA  ILE X  54      71.266  60.738  47.564  1.00  0.00      PROA  
ATOM    790  CB  ILE X  54      73.397  61.103  47.293  1.00  0.00      PROA  
ATOM    791  HB  ILE X  54      74.222  60.580  46.764  1.00  0.00      PROA  
ATOM    792  CG2 ILE X  54      73.353  62.622  46.673  1.00  0.00      PROA  
ATOM    793 HG21 ILE X  54      74.338  63.047  46.960  1.00  0.00      PROA  
ATOM    794 HG22 ILE X  54      72.566  63.122  47.278  1.00  0.00      PROA  
ATOM    795 HG23 ILE X  54      73.277  62.675  45.566  1.00  0.00      PROA  
ATOM    796  CG1 ILE X  54      73.822  61.221  48.764  1.00  0.00      PROA  
ATOM    797 HG11 ILE X  54      73.946  60.282  49.347  1.00  0.00      PROA  
ATOM    798 HG12 ILE X  54      73.048  61.720  49.386  1.00  0.00      PROA  
ATOM    799  CD  ILE X  54      75.177  61.991  48.907  1.00  0.00      PROA  
ATOM    800  HD1 ILE X  54      75.910  61.969  48.072  1.00  0.00      PROA  
ATOM    801  HD2 ILE X  54      75.549  61.692  49.909  1.00  0.00      PROA  
ATOM    802  HD3 ILE X  54      74.877  63.054  49.033  1.00  0.00      PROA  
ATOM    803  C   ILE X  54      71.624  60.311  45.582  1.00  0.00      PROA  
ATOM    804  O   ILE X  54      71.872  59.390  44.778  1.00  0.00      PROA  
ATOM    805  N   TRP X  55      70.840  61.359  45.143  1.00  0.00      PROA  
ATOM    806  HN  TRP X  55      70.517  62.067  45.765  1.00  0.00      PROA  
ATOM    807  CA  TRP X  55      70.518  61.477  43.782  1.00  0.00      PROA  
ATOM    808  HA  TRP X  55      71.402  61.263  43.200  1.00  0.00      PROA  
ATOM    809  CB  TRP X  55      69.422  60.353  43.334  1.00  0.00      PROA  
ATOM    810  HB1 TRP X  55      68.535  60.656  43.932  1.00  0.00      PROA  
ATOM    811  HB2 TRP X  55      69.717  59.334  43.663  1.00  0.00      PROA  
ATOM    812  CG  TRP X  55      69.078  60.428  41.886  1.00  0.00      PROA  
ATOM    813  CD1 TRP X  55      68.179  61.212  41.174  1.00  0.00      PROA  
ATOM    814  HD1 TRP X  55      67.470  61.912  41.592  1.00  0.00      PROA  
ATOM    815  NE1 TRP X  55      68.446  61.087  39.849  1.00  0.00      PROA  
ATOM    816  HE1 TRP X  55      68.281  61.832  39.240  1.00  0.00      PROA  
ATOM    817  CE2 TRP X  55      69.453  60.271  39.643  1.00  0.00      PROA  
ATOM    818  CD2 TRP X  55      69.854  59.802  40.896  1.00  0.00      PROA  
ATOM    819  CE3 TRP X  55      70.858  58.872  40.968  1.00  0.00      PROA  
ATOM    820  HE3 TRP X  55      71.189  58.521  41.934  1.00  0.00      PROA  
ATOM    821  CZ3 TRP X  55      71.443  58.427  39.778  1.00  0.00      PROA  
ATOM    822  HZ3 TRP X  55      72.247  57.706  39.771  1.00  0.00      PROA  
ATOM    823  CZ2 TRP X  55      70.016  59.803  38.470  1.00  0.00      PROA  
ATOM    824  HZ2 TRP X  55      69.635  60.098  37.504  1.00  0.00      PROA  
ATOM    825  CH2 TRP X  55      71.032  58.906  38.528  1.00  0.00      PROA  
ATOM    826  HH2 TRP X  55      71.612  58.629  37.660  1.00  0.00      PROA  
ATOM    827  C   TRP X  55      70.125  62.934  43.391  1.00  0.00      PROA  
ATOM    828  O   TRP X  55      69.040  63.310  43.727  1.00  0.00      PROA  
ATOM    829  N   VAL X  56      71.028  63.668  42.594  1.00  0.00      PROA  
ATOM    830  HN  VAL X  56      71.962  63.340  42.478  1.00  0.00      PROA  
ATOM    831  CA  VAL X  56      70.621  64.901  41.939  1.00  0.00      PROA  
ATOM    832  HA  VAL X  56      69.871  65.445  42.494  1.00  0.00      PROA  
ATOM    833  CB  VAL X  56      71.814  65.870  41.795  1.00  0.00      PROA  
ATOM    834  HB  VAL X  56      72.569  65.432  41.108  1.00  0.00      PROA  
ATOM    835  CG1 VAL X  56      71.213  67.170  41.200  1.00  0.00      PROA  
ATOM    836 HG11 VAL X  56      72.064  67.867  41.040  1.00  0.00      PROA  
ATOM    837 HG12 VAL X  56      70.428  67.601  41.856  1.00  0.00      PROA  
ATOM    838 HG13 VAL X  56      70.770  66.913  40.214  1.00  0.00      PROA  
ATOM    839  CG2 VAL X  56      72.294  66.297  43.223  1.00  0.00      PROA  
ATOM    840 HG21 VAL X  56      72.519  65.468  43.927  1.00  0.00      PROA  
ATOM    841 HG22 VAL X  56      71.376  66.789  43.609  1.00  0.00      PROA  
ATOM    842 HG23 VAL X  56      73.124  67.034  43.190  1.00  0.00      PROA  
ATOM    843  C   VAL X  56      69.942  64.592  40.558  1.00  0.00      PROA  
ATOM    844  O   VAL X  56      70.669  64.065  39.681  1.00  0.00      PROA  
ATOM    845  N   VAL X  57      68.665  64.906  40.416  1.00  0.00      PROA  
ATOM    846  HN  VAL X  57      68.163  65.320  41.171  1.00  0.00      PROA  
ATOM    847  CA  VAL X  57      67.925  64.813  39.127  1.00  0.00      PROA  
ATOM    848  HA  VAL X  57      67.955  63.806  38.739  1.00  0.00      PROA  
ATOM    849  CB  VAL X  57      66.439  65.219  39.084  1.00  0.00      PROA  
ATOM    850  HB  VAL X  57      66.333  66.316  39.222  1.00  0.00      PROA  
ATOM    851  CG1 VAL X  57      65.769  64.788  37.729  1.00  0.00      PROA  
ATOM    852 HG11 VAL X  57      66.258  65.333  36.893  1.00  0.00      PROA  
ATOM    853 HG12 VAL X  57      64.764  65.260  37.777  1.00  0.00      PROA  
ATOM    854 HG13 VAL X  57      65.736  63.682  37.624  1.00  0.00      PROA  
ATOM    855  CG2 VAL X  57      65.706  64.648  40.184  1.00  0.00      PROA  
ATOM    856 HG21 VAL X  57      65.837  63.545  40.159  1.00  0.00      PROA  
ATOM    857 HG22 VAL X  57      64.623  64.872  40.076  1.00  0.00      PROA  
ATOM    858 HG23 VAL X  57      66.207  64.998  41.111  1.00  0.00      PROA  
ATOM    859  C   VAL X  57      68.667  65.615  38.027  1.00  0.00      PROA  
ATOM    860  O   VAL X  57      68.978  66.832  38.191  1.00  0.00      PROA  
ATOM    861  N   ARG X  58      69.106  64.982  36.922  1.00  0.00      PROA  
ATOM    862  HN  ARG X  58      68.793  64.066  36.682  1.00  0.00      PROA  
ATOM    863  CA  ARG X  58      69.987  65.512  35.870  1.00  0.00      PROA  
ATOM    864  HA  ARG X  58      70.038  66.588  35.952  1.00  0.00      PROA  
ATOM    865  CB  ARG X  58      71.474  64.928  35.898  1.00  0.00      PROA  
ATOM    866  HB1 ARG X  58      72.143  65.053  35.019  1.00  0.00      PROA  
ATOM    867  HB2 ARG X  58      71.329  63.845  36.094  1.00  0.00      PROA  
ATOM    868  CG  ARG X  58      72.305  65.521  37.032  1.00  0.00      PROA  
ATOM    869  HG1 ARG X  58      71.937  65.324  38.061  1.00  0.00      PROA  
ATOM    870  HG2 ARG X  58      72.257  66.631  37.017  1.00  0.00      PROA  
ATOM    871  CD  ARG X  58      73.697  65.123  37.091  1.00  0.00      PROA  
ATOM    872  HD1 ARG X  58      74.301  65.346  36.184  1.00  0.00      PROA  
ATOM    873  HD2 ARG X  58      73.703  64.023  37.247  1.00  0.00      PROA  
ATOM    874  NE  ARG X  58      74.326  65.691  38.323  1.00  0.00      PROA  
ATOM    875  HE  ARG X  58      74.258  65.117  39.139  1.00  0.00      PROA  
ATOM    876  CZ  ARG X  58      74.905  66.896  38.487  1.00  0.00      PROA  
ATOM    877  NH1 ARG X  58      75.056  67.780  37.558  1.00  0.00      PROA  
ATOM    878 HH11 ARG X  58      74.605  67.693  36.669  1.00  0.00      PROA  
ATOM    879 HH12 ARG X  58      75.124  68.765  37.720  1.00  0.00      PROA  
ATOM    880  NH2 ARG X  58      75.327  67.158  39.721  1.00  0.00      PROA  
ATOM    881 HH21 ARG X  58      76.005  67.892  39.735  1.00  0.00      PROA  
ATOM    882 HH22 ARG X  58      75.387  66.399  40.370  1.00  0.00      PROA  
ATOM    883  C   ARG X  58      69.427  65.262  34.531  1.00  0.00      PROA  
ATOM    884  O   ARG X  58      68.677  64.295  34.385  1.00  0.00      PROA  
ATOM    885  N   ASP X  59      69.756  66.159  33.630  1.00  0.00      PROA  
ATOM    886  HN  ASP X  59      70.256  66.993  33.852  1.00  0.00      PROA  
ATOM    887  CA  ASP X  59      69.284  66.130  32.255  1.00  0.00      PROA  
ATOM    888  HA  ASP X  59      68.205  66.113  32.201  1.00  0.00      PROA  
ATOM    889  CB  ASP X  59      69.696  67.438  31.640  1.00  0.00      PROA  
ATOM    890  HB1 ASP X  59      70.797  67.423  31.497  1.00  0.00      PROA  
ATOM    891  HB2 ASP X  59      69.457  68.366  32.200  1.00  0.00      PROA  
ATOM    892  CG  ASP X  59      69.153  67.669  30.251  1.00  0.00      PROA  
ATOM    893  OD1 ASP X  59      68.036  68.210  30.201  1.00  0.00      PROA  
ATOM    894  OD2 ASP X  59      69.823  67.319  29.210  1.00  0.00      PROA  
ATOM    895  C   ASP X  59      69.744  64.920  31.416  1.00  0.00      PROA  
ATOM    896  O   ASP X  59      70.926  64.550  31.285  1.00  0.00      PROA  
ATOM    897  N   LYS X  60      68.803  64.278  30.751  1.00  0.00      PROA  
ATOM    898  HN  LYS X  60      67.874  64.640  30.742  1.00  0.00      PROA  
ATOM    899  CA  LYS X  60      68.977  63.270  29.705  1.00  0.00      PROA  
ATOM    900  HA  LYS X  60      69.284  62.349  30.176  1.00  0.00      PROA  
ATOM    901  CB  LYS X  60      67.634  63.105  28.958  1.00  0.00      PROA  
ATOM    902  HB1 LYS X  60      67.673  62.379  28.118  1.00  0.00      PROA  
ATOM    903  HB2 LYS X  60      67.358  64.048  28.438  1.00  0.00      PROA  
ATOM    904  CG  LYS X  60      66.495  62.577  29.948  1.00  0.00      PROA  
ATOM    905  HG1 LYS X  60      65.551  62.661  29.370  1.00  0.00      PROA  
ATOM    906  HG2 LYS X  60      66.388  63.284  30.798  1.00  0.00      PROA  
ATOM    907  CD  LYS X  60      66.719  61.101  30.252  1.00  0.00      PROA  
ATOM    908  HD1 LYS X  60      67.806  60.933  30.413  1.00  0.00      PROA  
ATOM    909  HD2 LYS X  60      66.462  60.717  29.241  1.00  0.00      PROA  
ATOM    910  CE  LYS X  60      65.786  60.488  31.314  1.00  0.00      PROA  
ATOM    911  HE1 LYS X  60      64.772  60.520  30.863  1.00  0.00      PROA  
ATOM    912  HE2 LYS X  60      65.867  61.056  32.265  1.00  0.00      PROA  
ATOM    913  NZ  LYS X  60      66.014  59.119  31.621  1.00  0.00      PROA  
ATOM    914  HZ1 LYS X  60      65.731  58.892  32.596  1.00  0.00      PROA  
ATOM    915  HZ2 LYS X  60      67.002  58.795  31.599  1.00  0.00      PROA  
ATOM    916  HZ3 LYS X  60      65.517  58.443  31.006  1.00  0.00      PROA  
ATOM    917  C   LYS X  60      70.079  63.349  28.610  1.00  0.00      PROA  
ATOM    918  O   LYS X  60      70.655  62.348  28.284  1.00  0.00      PROA  
ATOM    919  N   HSD X  61      70.478  64.557  28.271  1.00  0.00      PROA  
ATOM    920  HN  HSD X  61      70.118  65.347  28.762  1.00  0.00      PROA  
ATOM    921  CA  HSD X  61      71.461  64.759  27.194  1.00  0.00      PROA  
ATOM    922  HA  HSD X  61      71.996  63.865  26.906  1.00  0.00      PROA  
ATOM    923  CB  HSD X  61      70.814  65.416  25.912  1.00  0.00      PROA  
ATOM    924  HB1 HSD X  61      71.549  65.757  25.151  1.00  0.00      PROA  
ATOM    925  HB2 HSD X  61      70.256  66.278  26.336  1.00  0.00      PROA  
ATOM    926  ND1 HSD X  61      70.090  63.448  24.669  1.00  0.00      PROA  
ATOM    927  HD1 HSD X  61      70.979  63.045  24.450  1.00  0.00      PROA  
ATOM    928  CG  HSD X  61      69.787  64.531  25.408  1.00  0.00      PROA  
ATOM    929  CE1 HSD X  61      68.898  62.832  24.364  1.00  0.00      PROA  
ATOM    930  HE1 HSD X  61      68.884  61.806  23.997  1.00  0.00      PROA  
ATOM    931  NE2 HSD X  61      67.875  63.528  24.897  1.00  0.00      PROA  
ATOM    932  CD2 HSD X  61      68.458  64.597  25.507  1.00  0.00      PROA  
ATOM    933  HD2 HSD X  61      67.759  65.361  25.821  1.00  0.00      PROA  
ATOM    934  C   HSD X  61      72.533  65.662  27.628  1.00  0.00      PROA  
ATOM    935  O   HSD X  61      73.689  65.526  27.174  1.00  0.00      PROA  
ATOM    936  N   THR X  62      72.376  66.678  28.533  1.00  0.00      PROA  
ATOM    937  HN  THR X  62      71.469  66.925  28.866  1.00  0.00      PROA  
ATOM    938  CA  THR X  62      73.534  67.517  28.921  1.00  0.00      PROA  
ATOM    939  HA  THR X  62      74.340  67.266  28.248  1.00  0.00      PROA  
ATOM    940  CB  THR X  62      73.254  69.030  28.956  1.00  0.00      PROA  
ATOM    941  HB  THR X  62      73.972  69.638  29.546  1.00  0.00      PROA  
ATOM    942  OG1 THR X  62      71.963  69.288  29.537  1.00  0.00      PROA  
ATOM    943  HG1 THR X  62      71.254  68.835  29.074  1.00  0.00      PROA  
ATOM    944  CG2 THR X  62      73.291  69.535  27.503  1.00  0.00      PROA  
ATOM    945 HG21 THR X  62      73.021  70.612  27.478  1.00  0.00      PROA  
ATOM    946 HG22 THR X  62      72.532  68.985  26.906  1.00  0.00      PROA  
ATOM    947 HG23 THR X  62      74.354  69.411  27.203  1.00  0.00      PROA  
ATOM    948  C   THR X  62      74.036  67.114  30.283  1.00  0.00      PROA  
ATOM    949  O   THR X  62      75.160  67.447  30.677  1.00  0.00      PROA  
ATOM    950  N   LYS X  63      73.271  66.397  31.035  1.00  0.00      PROA  
ATOM    951  HN  LYS X  63      72.367  66.002  30.888  1.00  0.00      PROA  
ATOM    952  CA  LYS X  63      73.502  66.214  32.469  1.00  0.00      PROA  
ATOM    953  HA  LYS X  63      72.613  65.717  32.828  1.00  0.00      PROA  
ATOM    954  CB  LYS X  63      74.732  65.278  32.817  1.00  0.00      PROA  
ATOM    955  HB1 LYS X  63      74.837  65.219  33.922  1.00  0.00      PROA  
ATOM    956  HB2 LYS X  63      75.583  65.799  32.329  1.00  0.00      PROA  
ATOM    957  CG  LYS X  63      74.593  63.867  32.145  1.00  0.00      PROA  
ATOM    958  HG1 LYS X  63      75.615  63.438  32.217  1.00  0.00      PROA  
ATOM    959  HG2 LYS X  63      74.465  63.936  31.044  1.00  0.00      PROA  
ATOM    960  CD  LYS X  63      73.550  62.920  32.833  1.00  0.00      PROA  
ATOM    961  HD1 LYS X  63      72.584  63.467  32.893  1.00  0.00      PROA  
ATOM    962  HD2 LYS X  63      73.733  62.743  33.915  1.00  0.00      PROA  
ATOM    963  CE  LYS X  63      73.547  61.538  32.270  1.00  0.00      PROA  
ATOM    964  HE1 LYS X  63      74.436  60.956  32.593  1.00  0.00      PROA  
ATOM    965  HE2 LYS X  63      73.356  61.552  31.175  1.00  0.00      PROA  
ATOM    966  NZ  LYS X  63      72.364  60.878  32.835  1.00  0.00      PROA  
ATOM    967  HZ1 LYS X  63      72.332  59.956  32.355  1.00  0.00      PROA  
ATOM    968  HZ2 LYS X  63      71.450  61.346  32.672  1.00  0.00      PROA  
ATOM    969  HZ3 LYS X  63      72.527  60.699  33.846  1.00  0.00      PROA  
ATOM    970  C   LYS X  63      73.438  67.445  33.381  1.00  0.00      PROA  
ATOM    971  O   LYS X  63      74.030  67.544  34.423  1.00  0.00      PROA  
ATOM    972  N   GLU X  64      72.730  68.506  32.883  1.00  0.00      PROA  
ATOM    973  HN  GLU X  64      72.570  68.641  31.909  1.00  0.00      PROA  
ATOM    974  CA  GLU X  64      72.535  69.700  33.721  1.00  0.00      PROA  
ATOM    975  HA  GLU X  64      73.480  69.764  34.239  1.00  0.00      PROA  
ATOM    976  CB  GLU X  64      72.012  70.987  32.994  1.00  0.00      PROA  
ATOM    977  HB1 GLU X  64      71.666  71.667  33.801  1.00  0.00      PROA  
ATOM    978  HB2 GLU X  64      71.189  70.852  32.259  1.00  0.00      PROA  
ATOM    979  CG  GLU X  64      73.173  71.720  32.254  1.00  0.00      PROA  
ATOM    980  HG1 GLU X  64      73.400  71.159  31.322  1.00  0.00      PROA  
ATOM    981  HG2 GLU X  64      73.991  71.615  32.998  1.00  0.00      PROA  
ATOM    982  CD  GLU X  64      72.798  73.167  31.875  1.00  0.00      PROA  
ATOM    983  OE1 GLU X  64      73.683  73.976  32.139  1.00  0.00      PROA  
ATOM    984  OE2 GLU X  64      71.781  73.472  31.225  1.00  0.00      PROA  
ATOM    985  C   GLU X  64      71.568  69.400  34.894  1.00  0.00      PROA  
ATOM    986  O   GLU X  64      70.640  68.627  34.718  1.00  0.00      PROA  
ATOM    987  N   SER X  65      71.788  70.045  36.065  1.00  0.00      PROA  
ATOM    988  HN  SER X  65      72.552  70.681  36.144  1.00  0.00      PROA  
ATOM    989  CA  SER X  65      70.867  69.906  37.117  1.00  0.00      PROA  
ATOM    990  HA  SER X  65      70.809  68.879  37.443  1.00  0.00      PROA  
ATOM    991  CB  SER X  65      71.259  70.617  38.435  1.00  0.00      PROA  
ATOM    992  HB1 SER X  65      71.325  71.704  38.220  1.00  0.00      PROA  
ATOM    993  HB2 SER X  65      72.225  70.249  38.845  1.00  0.00      PROA  
ATOM    994  OG  SER X  65      70.370  70.467  39.514  1.00  0.00      PROA  
ATOM    995  HG1 SER X  65      70.917  70.527  40.301  1.00  0.00      PROA  
ATOM    996  C   SER X  65      69.427  70.490  36.796  1.00  0.00      PROA  
ATOM    997  O   SER X  65      69.211  71.375  35.968  1.00  0.00      PROA  
ATOM    998  N   LYS X  66      68.380  69.815  37.375  1.00  0.00      PROA  
ATOM    999  HN  LYS X  66      68.577  68.970  37.865  1.00  0.00      PROA  
ATOM   1000  CA  LYS X  66      67.013  70.376  37.372  1.00  0.00      PROA  
ATOM   1001  HA  LYS X  66      66.845  70.986  36.497  1.00  0.00      PROA  
ATOM   1002  CB  LYS X  66      65.994  69.151  37.322  1.00  0.00      PROA  
ATOM   1003  HB1 LYS X  66      65.022  69.684  37.246  1.00  0.00      PROA  
ATOM   1004  HB2 LYS X  66      66.054  68.560  38.261  1.00  0.00      PROA  
ATOM   1005  CG  LYS X  66      66.132  68.222  36.143  1.00  0.00      PROA  
ATOM   1006  HG1 LYS X  66      65.502  67.307  36.157  1.00  0.00      PROA  
ATOM   1007  HG2 LYS X  66      67.138  67.758  36.065  1.00  0.00      PROA  
ATOM   1008  CD  LYS X  66      66.065  68.988  34.796  1.00  0.00      PROA  
ATOM   1009  HD1 LYS X  66      66.817  69.803  34.844  1.00  0.00      PROA  
ATOM   1010  HD2 LYS X  66      65.026  69.359  34.664  1.00  0.00      PROA  
ATOM   1011  CE  LYS X  66      66.386  68.177  33.553  1.00  0.00      PROA  
ATOM   1012  HE1 LYS X  66      65.517  67.545  33.269  1.00  0.00      PROA  
ATOM   1013  HE2 LYS X  66      67.322  67.616  33.759  1.00  0.00      PROA  
ATOM   1014  NZ  LYS X  66      66.813  69.050  32.431  1.00  0.00      PROA  
ATOM   1015  HZ1 LYS X  66      65.929  69.507  32.128  1.00  0.00      PROA  
ATOM   1016  HZ2 LYS X  66      67.270  68.648  31.586  1.00  0.00      PROA  
ATOM   1017  HZ3 LYS X  66      67.432  69.760  32.871  1.00  0.00      PROA  
ATOM   1018  C   LYS X  66      66.629  71.169  38.639  1.00  0.00      PROA  
ATOM   1019  O   LYS X  66      65.513  71.702  38.717  1.00  0.00      PROA  
ATOM   1020  N   GLY X  67      67.513  71.407  39.608  1.00  0.00      PROA  
ATOM   1021  HN  GLY X  67      68.418  71.055  39.381  1.00  0.00      PROA  
ATOM   1022  CA  GLY X  67      67.343  72.096  40.879  1.00  0.00      PROA  
ATOM   1023  HA1 GLY X  67      66.782  73.007  40.731  1.00  0.00      PROA  
ATOM   1024  HA2 GLY X  67      68.315  72.398  41.239  1.00  0.00      PROA  
ATOM   1025  C   GLY X  67      66.758  71.183  41.929  1.00  0.00      PROA  
ATOM   1026  O   GLY X  67      66.161  71.576  42.879  1.00  0.00      PROA  
ATOM   1027  N   ILE X  68      66.967  69.877  41.809  1.00  0.00      PROA  
ATOM   1028  HN  ILE X  68      67.500  69.479  41.067  1.00  0.00      PROA  
ATOM   1029  CA  ILE X  68      66.242  68.867  42.579  1.00  0.00      PROA  
ATOM   1030  HA  ILE X  68      65.732  69.265  43.443  1.00  0.00      PROA  
ATOM   1031  CB  ILE X  68      65.160  68.096  41.766  1.00  0.00      PROA  
ATOM   1032  HB  ILE X  68      65.591  67.605  40.867  1.00  0.00      PROA  
ATOM   1033  CG2 ILE X  68      64.479  67.014  42.625  1.00  0.00      PROA  
ATOM   1034 HG21 ILE X  68      63.714  66.491  42.013  1.00  0.00      PROA  
ATOM   1035 HG22 ILE X  68      64.231  67.548  43.568  1.00  0.00      PROA  
ATOM   1036 HG23 ILE X  68      65.199  66.209  42.889  1.00  0.00      PROA  
ATOM   1037  CG1 ILE X  68      64.078  69.169  41.268  1.00  0.00      PROA  
ATOM   1038 HG11 ILE X  68      64.535  70.046  40.762  1.00  0.00      PROA  
ATOM   1039 HG12 ILE X  68      63.515  69.493  42.170  1.00  0.00      PROA  
ATOM   1040  CD  ILE X  68      63.242  68.530  40.161  1.00  0.00      PROA  
ATOM   1041  HD1 ILE X  68      62.636  69.335  39.692  1.00  0.00      PROA  
ATOM   1042  HD2 ILE X  68      62.503  67.795  40.547  1.00  0.00      PROA  
ATOM   1043  HD3 ILE X  68      63.850  68.186  39.298  1.00  0.00      PROA  
ATOM   1044  C   ILE X  68      67.195  67.790  43.059  1.00  0.00      PROA  
ATOM   1045  O   ILE X  68      67.866  67.106  42.223  1.00  0.00      PROA  
ATOM   1046  N   ALA X  69      67.356  67.601  44.411  1.00  0.00      PROA  
ATOM   1047  HN  ALA X  69      66.928  68.170  45.109  1.00  0.00      PROA  
ATOM   1048  CA  ALA X  69      68.104  66.521  44.889  1.00  0.00      PROA  
ATOM   1049  HA  ALA X  69      68.347  65.806  44.116  1.00  0.00      PROA  
ATOM   1050  CB  ALA X  69      69.355  67.036  45.619  1.00  0.00      PROA  
ATOM   1051  HB1 ALA X  69      70.103  67.588  45.010  1.00  0.00      PROA  
ATOM   1052  HB2 ALA X  69      69.963  66.181  45.988  1.00  0.00      PROA  
ATOM   1053  HB3 ALA X  69      69.169  67.747  46.452  1.00  0.00      PROA  
ATOM   1054  C   ALA X  69      67.342  65.762  45.969  1.00  0.00      PROA  
ATOM   1055  O   ALA X  69      66.428  66.205  46.626  1.00  0.00      PROA  
ATOM   1056  N   PHE X  70      67.660  64.458  46.156  1.00  0.00      PROA  
ATOM   1057  HN  PHE X  70      68.289  64.100  45.472  1.00  0.00      PROA  
ATOM   1058  CA  PHE X  70      67.241  63.667  47.318  1.00  0.00      PROA  
ATOM   1059  HA  PHE X  70      66.760  64.309  48.040  1.00  0.00      PROA  
ATOM   1060  CB  PHE X  70      66.346  62.396  46.933  1.00  0.00      PROA  
ATOM   1061  HB1 PHE X  70      66.084  61.832  47.854  1.00  0.00      PROA  
ATOM   1062  HB2 PHE X  70      67.064  61.778  46.353  1.00  0.00      PROA  
ATOM   1063  CG  PHE X  70      65.132  62.773  46.076  1.00  0.00      PROA  
ATOM   1064  CD1 PHE X  70      65.220  62.537  44.648  1.00  0.00      PROA  
ATOM   1065  HD1 PHE X  70      66.145  62.152  44.245  1.00  0.00      PROA  
ATOM   1066  CE1 PHE X  70      64.110  62.766  43.894  1.00  0.00      PROA  
ATOM   1067  HE1 PHE X  70      64.113  62.435  42.866  1.00  0.00      PROA  
ATOM   1068  CZ  PHE X  70      62.934  63.253  44.506  1.00  0.00      PROA  
ATOM   1069  HZ  PHE X  70      62.072  63.339  43.860  1.00  0.00      PROA  
ATOM   1070  CD2 PHE X  70      64.009  63.198  46.647  1.00  0.00      PROA  
ATOM   1071  HD2 PHE X  70      63.941  63.251  47.723  1.00  0.00      PROA  
ATOM   1072  CE2 PHE X  70      62.874  63.508  45.877  1.00  0.00      PROA  
ATOM   1073  HE2 PHE X  70      61.976  63.798  46.403  1.00  0.00      PROA  
ATOM   1074  C   PHE X  70      68.474  63.207  48.142  1.00  0.00      PROA  
ATOM   1075  O   PHE X  70      69.436  62.840  47.487  1.00  0.00      PROA  
ATOM   1076  N   VAL X  71      68.379  63.111  49.478  1.00  0.00      PROA  
ATOM   1077  HN  VAL X  71      67.515  63.384  49.894  1.00  0.00      PROA  
ATOM   1078  CA  VAL X  71      69.404  62.590  50.407  1.00  0.00      PROA  
ATOM   1079  HA  VAL X  71      70.075  62.028  49.774  1.00  0.00      PROA  
ATOM   1080  CB  VAL X  71      70.120  63.622  51.243  1.00  0.00      PROA  
ATOM   1081  HB  VAL X  71      69.423  64.427  51.563  1.00  0.00      PROA  
ATOM   1082  CG1 VAL X  71      70.846  63.057  52.588  1.00  0.00      PROA  
ATOM   1083 HG11 VAL X  71      71.768  62.469  52.395  1.00  0.00      PROA  
ATOM   1084 HG12 VAL X  71      70.156  62.475  53.234  1.00  0.00      PROA  
ATOM   1085 HG13 VAL X  71      71.002  63.995  53.164  1.00  0.00      PROA  
ATOM   1086  CG2 VAL X  71      71.174  64.219  50.309  1.00  0.00      PROA  
ATOM   1087 HG21 VAL X  71      71.919  63.413  50.135  1.00  0.00      PROA  
ATOM   1088 HG22 VAL X  71      71.772  65.057  50.728  1.00  0.00      PROA  
ATOM   1089 HG23 VAL X  71      70.629  64.583  49.413  1.00  0.00      PROA  
ATOM   1090  C   VAL X  71      68.663  61.509  51.246  1.00  0.00      PROA  
ATOM   1091  O   VAL X  71      67.515  61.703  51.632  1.00  0.00      PROA  
ATOM   1092  N   LYS X  72      69.270  60.344  51.503  1.00  0.00      PROA  
ATOM   1093  HN  LYS X  72      70.127  60.179  51.021  1.00  0.00      PROA  
ATOM   1094  CA  LYS X  72      68.674  59.195  52.195  1.00  0.00      PROA  
ATOM   1095  HA  LYS X  72      67.720  59.598  52.502  1.00  0.00      PROA  
ATOM   1096  CB  LYS X  72      68.388  58.067  51.249  1.00  0.00      PROA  
ATOM   1097  HB1 LYS X  72      69.300  57.816  50.666  1.00  0.00      PROA  
ATOM   1098  HB2 LYS X  72      67.591  58.315  50.516  1.00  0.00      PROA  
ATOM   1099  CG  LYS X  72      67.827  56.787  51.807  1.00  0.00      PROA  
ATOM   1100  HG1 LYS X  72      68.419  56.157  52.507  1.00  0.00      PROA  
ATOM   1101  HG2 LYS X  72      67.625  56.160  50.913  1.00  0.00      PROA  
ATOM   1102  CD  LYS X  72      66.437  56.933  52.488  1.00  0.00      PROA  
ATOM   1103  HD1 LYS X  72      65.877  57.584  51.782  1.00  0.00      PROA  
ATOM   1104  HD2 LYS X  72      66.496  57.438  53.477  1.00  0.00      PROA  
ATOM   1105  CE  LYS X  72      65.661  55.566  52.606  1.00  0.00      PROA  
ATOM   1106  HE1 LYS X  72      65.717  54.975  51.667  1.00  0.00      PROA  
ATOM   1107  HE2 LYS X  72      64.622  55.861  52.872  1.00  0.00      PROA  
ATOM   1108  NZ  LYS X  72      66.261  54.779  53.676  1.00  0.00      PROA  
ATOM   1109  HZ1 LYS X  72      65.649  53.985  53.953  1.00  0.00      PROA  
ATOM   1110  HZ2 LYS X  72      66.312  55.433  54.483  1.00  0.00      PROA  
ATOM   1111  HZ3 LYS X  72      67.236  54.447  53.536  1.00  0.00      PROA  
ATOM   1112  C   LYS X  72      69.437  58.702  53.405  1.00  0.00      PROA  
ATOM   1113  O   LYS X  72      70.571  58.234  53.316  1.00  0.00      PROA  
ATOM   1114  N   PHE X  73      68.744  58.775  54.576  1.00  0.00      PROA  
ATOM   1115  HN  PHE X  73      67.846  59.208  54.570  1.00  0.00      PROA  
ATOM   1116  CA  PHE X  73      69.287  58.290  55.843  1.00  0.00      PROA  
ATOM   1117  HA  PHE X  73      70.354  58.305  55.680  1.00  0.00      PROA  
ATOM   1118  CB  PHE X  73      68.981  59.243  57.030  1.00  0.00      PROA  
ATOM   1119  HB1 PHE X  73      69.508  58.941  57.960  1.00  0.00      PROA  
ATOM   1120  HB2 PHE X  73      67.898  59.128  57.246  1.00  0.00      PROA  
ATOM   1121  CG  PHE X  73      69.476  60.634  56.853  1.00  0.00      PROA  
ATOM   1122  CD1 PHE X  73      70.815  60.925  57.126  1.00  0.00      PROA  
ATOM   1123  HD1 PHE X  73      71.466  60.163  57.529  1.00  0.00      PROA  
ATOM   1124  CE1 PHE X  73      71.333  62.235  56.972  1.00  0.00      PROA  
ATOM   1125  HE1 PHE X  73      72.374  62.468  57.145  1.00  0.00      PROA  
ATOM   1126  CZ  PHE X  73      70.450  63.198  56.508  1.00  0.00      PROA  
ATOM   1127  HZ  PHE X  73      70.828  64.209  56.448  1.00  0.00      PROA  
ATOM   1128  CD2 PHE X  73      68.620  61.633  56.397  1.00  0.00      PROA  
ATOM   1129  HD2 PHE X  73      67.579  61.414  56.212  1.00  0.00      PROA  
ATOM   1130  CE2 PHE X  73      69.106  62.886  56.214  1.00  0.00      PROA  
ATOM   1131  HE2 PHE X  73      68.443  63.688  55.928  1.00  0.00      PROA  
ATOM   1132  C   PHE X  73      68.881  56.925  56.128  1.00  0.00      PROA  
ATOM   1133  O   PHE X  73      68.130  56.250  55.430  1.00  0.00      PROA  
ATOM   1134  N   ALA X  74      69.438  56.383  57.261  1.00  0.00      PROA  
ATOM   1135  HN  ALA X  74      70.095  56.897  57.807  1.00  0.00      PROA  
ATOM   1136  CA  ALA X  74      69.139  55.023  57.708  1.00  0.00      PROA  
ATOM   1137  HA  ALA X  74      68.569  54.532  56.933  1.00  0.00      PROA  
ATOM   1138  CB  ALA X  74      70.461  54.337  57.900  1.00  0.00      PROA  
ATOM   1139  HB1 ALA X  74      70.427  53.286  58.260  1.00  0.00      PROA  
ATOM   1140  HB2 ALA X  74      71.081  54.984  58.555  1.00  0.00      PROA  
ATOM   1141  HB3 ALA X  74      70.920  54.224  56.894  1.00  0.00      PROA  
ATOM   1142  C   ALA X  74      68.284  54.974  58.939  1.00  0.00      PROA  
ATOM   1143  O   ALA X  74      67.835  53.938  59.418  1.00  0.00      PROA  
ATOM   1144  N   ARG X  75      67.960  56.131  59.514  1.00  0.00      PROA  
ATOM   1145  HN  ARG X  75      68.263  57.010  59.152  1.00  0.00      PROA  
ATOM   1146  CA  ARG X  75      67.015  56.198  60.629  1.00  0.00      PROA  
ATOM   1147  HA  ARG X  75      66.565  55.238  60.829  1.00  0.00      PROA  
ATOM   1148  CB  ARG X  75      67.599  56.524  62.030  1.00  0.00      PROA  
ATOM   1149  HB1 ARG X  75      66.750  56.448  62.743  1.00  0.00      PROA  
ATOM   1150  HB2 ARG X  75      67.952  57.569  62.156  1.00  0.00      PROA  
ATOM   1151  CG  ARG X  75      68.769  55.564  62.279  1.00  0.00      PROA  
ATOM   1152  HG1 ARG X  75      69.789  55.730  61.873  1.00  0.00      PROA  
ATOM   1153  HG2 ARG X  75      68.378  54.581  61.939  1.00  0.00      PROA  
ATOM   1154  CD  ARG X  75      69.100  55.501  63.809  1.00  0.00      PROA  
ATOM   1155  HD1 ARG X  75      68.234  55.897  64.379  1.00  0.00      PROA  
ATOM   1156  HD2 ARG X  75      69.932  56.136  64.181  1.00  0.00      PROA  
ATOM   1157  NE  ARG X  75      69.268  54.129  64.235  1.00  0.00      PROA  
ATOM   1158  HE  ARG X  75      69.797  53.505  63.659  1.00  0.00      PROA  
ATOM   1159  CZ  ARG X  75      69.308  53.665  65.535  1.00  0.00      PROA  
ATOM   1160  NH1 ARG X  75      68.626  54.264  66.480  1.00  0.00      PROA  
ATOM   1161 HH11 ARG X  75      68.031  55.004  66.167  1.00  0.00      PROA  
ATOM   1162 HH12 ARG X  75      68.218  53.866  67.302  1.00  0.00      PROA  
ATOM   1163  NH2 ARG X  75      69.957  52.578  65.744  1.00  0.00      PROA  
ATOM   1164 HH21 ARG X  75      70.387  52.053  65.010  1.00  0.00      PROA  
ATOM   1165 HH22 ARG X  75      69.765  52.105  66.604  1.00  0.00      PROA  
ATOM   1166  C   ARG X  75      65.906  57.212  60.261  1.00  0.00      PROA  
ATOM   1167  O   ARG X  75      66.289  58.182  59.602  1.00  0.00      PROA  
ATOM   1168  N   SER X  76      64.615  56.935  60.608  1.00  0.00      PROA  
ATOM   1169  HN  SER X  76      64.324  56.133  61.123  1.00  0.00      PROA  
ATOM   1170  CA  SER X  76      63.588  57.853  60.241  1.00  0.00      PROA  
ATOM   1171  HA  SER X  76      63.549  57.945  59.165  1.00  0.00      PROA  
ATOM   1172  CB  SER X  76      62.208  57.478  60.755  1.00  0.00      PROA  
ATOM   1173  HB1 SER X  76      61.477  58.308  60.652  1.00  0.00      PROA  
ATOM   1174  HB2 SER X  76      62.353  57.291  61.841  1.00  0.00      PROA  
ATOM   1175  OG  SER X  76      61.759  56.247  60.149  1.00  0.00      PROA  
ATOM   1176  HG1 SER X  76      61.345  56.503  59.323  1.00  0.00      PROA  
ATOM   1177  C   SER X  76      63.869  59.252  60.823  1.00  0.00      PROA  
ATOM   1178  O   SER X  76      63.854  60.262  60.140  1.00  0.00      PROA  
ATOM   1179  N   SER X  77      64.253  59.315  62.099  1.00  0.00      PROA  
ATOM   1180  HN  SER X  77      64.483  58.454  62.548  1.00  0.00      PROA  
ATOM   1181  CA  SER X  77      64.386  60.542  62.858  1.00  0.00      PROA  
ATOM   1182  HA  SER X  77      63.507  61.073  62.523  1.00  0.00      PROA  
ATOM   1183  CB  SER X  77      64.474  60.266  64.378  1.00  0.00      PROA  
ATOM   1184  HB1 SER X  77      63.495  59.754  64.497  1.00  0.00      PROA  
ATOM   1185  HB2 SER X  77      64.473  61.200  64.980  1.00  0.00      PROA  
ATOM   1186  OG  SER X  77      65.519  59.380  64.681  1.00  0.00      PROA  
ATOM   1187  HG1 SER X  77      65.120  58.556  64.390  1.00  0.00      PROA  
ATOM   1188  C   SER X  77      65.593  61.375  62.324  1.00  0.00      PROA  
ATOM   1189  O   SER X  77      65.568  62.582  62.577  1.00  0.00      PROA  
ATOM   1190  N   GLN X  78      66.616  60.806  61.646  1.00  0.00      PROA  
ATOM   1191  HN  GLN X  78      66.598  59.820  61.501  1.00  0.00      PROA  
ATOM   1192  CA  GLN X  78      67.693  61.557  60.993  1.00  0.00      PROA  
ATOM   1193  HA  GLN X  78      68.042  62.286  61.711  1.00  0.00      PROA  
ATOM   1194  CB  GLN X  78      68.728  60.481  60.559  1.00  0.00      PROA  
ATOM   1195  HB1 GLN X  78      69.494  61.018  59.960  1.00  0.00      PROA  
ATOM   1196  HB2 GLN X  78      68.199  59.751  59.910  1.00  0.00      PROA  
ATOM   1197  CG  GLN X  78      69.537  59.706  61.650  1.00  0.00      PROA  
ATOM   1198  HG1 GLN X  78      68.876  59.278  62.434  1.00  0.00      PROA  
ATOM   1199  HG2 GLN X  78      70.197  60.456  62.137  1.00  0.00      PROA  
ATOM   1200  CD  GLN X  78      70.467  58.577  61.094  1.00  0.00      PROA  
ATOM   1201  OE1 GLN X  78      70.458  58.169  59.921  1.00  0.00      PROA  
ATOM   1202  NE2 GLN X  78      71.319  58.035  61.959  1.00  0.00      PROA  
ATOM   1203 HE21 GLN X  78      71.668  57.121  61.749  1.00  0.00      PROA  
ATOM   1204 HE22 GLN X  78      71.333  58.344  62.910  1.00  0.00      PROA  
ATOM   1205  C   GLN X  78      67.304  62.486  59.809  1.00  0.00      PROA  
ATOM   1206  O   GLN X  78      67.650  63.600  59.745  1.00  0.00      PROA  
ATOM   1207  N   ALA X  79      66.444  61.978  58.939  1.00  0.00      PROA  
ATOM   1208  HN  ALA X  79      66.099  61.045  58.860  1.00  0.00      PROA  
ATOM   1209  CA  ALA X  79      65.835  62.812  57.857  1.00  0.00      PROA  
ATOM   1210  HA  ALA X  79      66.591  63.262  57.231  1.00  0.00      PROA  
ATOM   1211  CB  ALA X  79      64.955  61.931  57.053  1.00  0.00      PROA  
ATOM   1212  HB1 ALA X  79      65.632  61.113  56.723  1.00  0.00      PROA  
ATOM   1213  HB2 ALA X  79      64.559  62.523  56.200  1.00  0.00      PROA  
ATOM   1214  HB3 ALA X  79      64.096  61.562  57.651  1.00  0.00      PROA  
ATOM   1215  C   ALA X  79      64.977  63.977  58.427  1.00  0.00      PROA  
ATOM   1216  O   ALA X  79      65.013  65.164  58.066  1.00  0.00      PROA  
ATOM   1217  N   CYS X  80      64.211  63.615  59.528  1.00  0.00      PROA  
ATOM   1218  HN  CYS X  80      64.129  62.633  59.680  1.00  0.00      PROA  
ATOM   1219  CA  CYS X  80      63.263  64.528  60.287  1.00  0.00      PROA  
ATOM   1220  HA  CYS X  80      62.622  64.972  59.539  1.00  0.00      PROA  
ATOM   1221  CB  CYS X  80      62.271  63.779  61.282  1.00  0.00      PROA  
ATOM   1222  HB1 CYS X  80      61.715  64.575  61.821  1.00  0.00      PROA  
ATOM   1223  HB2 CYS X  80      62.896  63.111  61.913  1.00  0.00      PROA  
ATOM   1224  SG  CYS X  80      60.998  62.802  60.418  1.00  0.00      PROA  
ATOM   1225  HG1 CYS X  80      60.083  63.720  60.692  1.00  0.00      PROA  
ATOM   1226  C   CYS X  80      64.053  65.646  60.943  1.00  0.00      PROA  
ATOM   1227  O   CYS X  80      63.601  66.786  60.708  1.00  0.00      PROA  
ATOM   1228  N   ARG X  81      65.240  65.437  61.635  1.00  0.00      PROA  
ATOM   1229  HN  ARG X  81      65.393  64.494  61.921  1.00  0.00      PROA  
ATOM   1230  CA  ARG X  81      66.117  66.442  62.216  1.00  0.00      PROA  
ATOM   1231  HA  ARG X  81      65.512  67.183  62.717  1.00  0.00      PROA  
ATOM   1232  CB  ARG X  81      67.191  65.752  63.108  1.00  0.00      PROA  
ATOM   1233  HB1 ARG X  81      67.881  66.540  63.478  1.00  0.00      PROA  
ATOM   1234  HB2 ARG X  81      67.799  65.012  62.545  1.00  0.00      PROA  
ATOM   1235  CG  ARG X  81      66.642  65.008  64.362  1.00  0.00      PROA  
ATOM   1236  HG1 ARG X  81      65.647  64.602  64.077  1.00  0.00      PROA  
ATOM   1237  HG2 ARG X  81      66.571  65.764  65.173  1.00  0.00      PROA  
ATOM   1238  CD  ARG X  81      67.593  63.861  64.821  1.00  0.00      PROA  
ATOM   1239  HD1 ARG X  81      68.572  64.310  65.095  1.00  0.00      PROA  
ATOM   1240  HD2 ARG X  81      67.692  63.099  64.019  1.00  0.00      PROA  
ATOM   1241  NE  ARG X  81      66.957  63.115  65.988  1.00  0.00      PROA  
ATOM   1242  HE  ARG X  81      66.048  63.358  66.327  1.00  0.00      PROA  
ATOM   1243  CZ  ARG X  81      67.618  62.112  66.616  1.00  0.00      PROA  
ATOM   1244  NH1 ARG X  81      68.759  61.682  66.165  1.00  0.00      PROA  
ATOM   1245 HH11 ARG X  81      69.186  60.969  66.722  1.00  0.00      PROA  
ATOM   1246 HH12 ARG X  81      69.258  62.000  65.359  1.00  0.00      PROA  
ATOM   1247  NH2 ARG X  81      67.078  61.592  67.715  1.00  0.00      PROA  
ATOM   1248 HH21 ARG X  81      66.237  61.978  68.098  1.00  0.00      PROA  
ATOM   1249 HH22 ARG X  81      67.484  60.785  68.142  1.00  0.00      PROA  
ATOM   1250  C   ARG X  81      66.835  67.225  61.120  1.00  0.00      PROA  
ATOM   1251  O   ARG X  81      66.982  68.443  61.252  1.00  0.00      PROA  
ATOM   1252  N   ALA X  82      67.365  66.602  60.002  1.00  0.00      PROA  
ATOM   1253  HN  ALA X  82      67.260  65.624  59.840  1.00  0.00      PROA  
ATOM   1254  CA  ALA X  82      68.107  67.198  58.870  1.00  0.00      PROA  
ATOM   1255  HA  ALA X  82      68.941  67.785  59.227  1.00  0.00      PROA  
ATOM   1256  CB  ALA X  82      68.500  66.054  57.925  1.00  0.00      PROA  
ATOM   1257  HB1 ALA X  82      68.874  66.263  56.900  1.00  0.00      PROA  
ATOM   1258  HB2 ALA X  82      67.566  65.472  57.779  1.00  0.00      PROA  
ATOM   1259  HB3 ALA X  82      69.262  65.391  58.386  1.00  0.00      PROA  
ATOM   1260  C   ALA X  82      67.220  68.202  58.239  1.00  0.00      PROA  
ATOM   1261  O   ALA X  82      67.585  69.322  57.909  1.00  0.00      PROA  
ATOM   1262  N   MET X  83      65.955  67.819  57.970  1.00  0.00      PROA  
ATOM   1263  HN  MET X  83      65.647  66.892  58.164  1.00  0.00      PROA  
ATOM   1264  CA  MET X  83      65.007  68.625  57.329  1.00  0.00      PROA  
ATOM   1265  HA  MET X  83      65.521  68.964  56.442  1.00  0.00      PROA  
ATOM   1266  CB  MET X  83      63.729  67.829  57.137  1.00  0.00      PROA  
ATOM   1267  HB1 MET X  83      63.281  67.480  58.093  1.00  0.00      PROA  
ATOM   1268  HB2 MET X  83      63.950  66.881  56.600  1.00  0.00      PROA  
ATOM   1269  CG  MET X  83      62.511  68.449  56.416  1.00  0.00      PROA  
ATOM   1270  HG1 MET X  83      61.830  67.610  56.159  1.00  0.00      PROA  
ATOM   1271  HG2 MET X  83      62.923  68.867  55.472  1.00  0.00      PROA  
ATOM   1272  SD  MET X  83      61.446  69.741  57.151  1.00  0.00      PROA  
ATOM   1273  CE  MET X  83      60.138  68.888  57.965  1.00  0.00      PROA  
ATOM   1274  HE1 MET X  83      59.635  68.203  57.249  1.00  0.00      PROA  
ATOM   1275  HE2 MET X  83      59.519  69.633  58.508  1.00  0.00      PROA  
ATOM   1276  HE3 MET X  83      60.559  68.383  58.861  1.00  0.00      PROA  
ATOM   1277  C   MET X  83      64.695  69.878  58.203  1.00  0.00      PROA  
ATOM   1278  O   MET X  83      64.837  71.062  57.851  1.00  0.00      PROA  
ATOM   1279  N   GLU X  84      64.248  69.705  59.465  1.00  0.00      PROA  
ATOM   1280  HN  GLU X  84      63.966  68.802  59.781  1.00  0.00      PROA  
ATOM   1281  CA  GLU X  84      63.960  70.778  60.329  1.00  0.00      PROA  
ATOM   1282  HA  GLU X  84      63.104  71.310  59.938  1.00  0.00      PROA  
ATOM   1283  CB  GLU X  84      63.317  70.254  61.630  1.00  0.00      PROA  
ATOM   1284  HB1 GLU X  84      63.237  71.161  62.267  1.00  0.00      PROA  
ATOM   1285  HB2 GLU X  84      63.996  69.540  62.142  1.00  0.00      PROA  
ATOM   1286  CG  GLU X  84      61.904  69.714  61.269  1.00  0.00      PROA  
ATOM   1287  HG1 GLU X  84      62.162  68.715  60.856  1.00  0.00      PROA  
ATOM   1288  HG2 GLU X  84      61.399  70.390  60.547  1.00  0.00      PROA  
ATOM   1289  CD  GLU X  84      61.165  69.581  62.556  1.00  0.00      PROA  
ATOM   1290  OE1 GLU X  84      60.663  68.452  62.910  1.00  0.00      PROA  
ATOM   1291  OE2 GLU X  84      61.129  70.530  63.322  1.00  0.00      PROA  
ATOM   1292  C   GLU X  84      65.073  71.714  60.692  1.00  0.00      PROA  
ATOM   1293  O   GLU X  84      64.769  72.905  60.722  1.00  0.00      PROA  
ATOM   1294  N   GLU X  85      66.357  71.300  60.998  1.00  0.00      PROA  
ATOM   1295  HN  GLU X  85      66.493  70.312  60.992  1.00  0.00      PROA  
ATOM   1296  CA  GLU X  85      67.381  72.213  61.372  1.00  0.00      PROA  
ATOM   1297  HA  GLU X  85      66.859  72.879  62.044  1.00  0.00      PROA  
ATOM   1298  CB  GLU X  85      68.613  71.637  62.065  1.00  0.00      PROA  
ATOM   1299  HB1 GLU X  85      69.488  72.311  62.199  1.00  0.00      PROA  
ATOM   1300  HB2 GLU X  85      68.987  70.836  61.393  1.00  0.00      PROA  
ATOM   1301  CG  GLU X  85      68.254  71.000  63.470  1.00  0.00      PROA  
ATOM   1302  HG1 GLU X  85      68.968  70.149  63.491  1.00  0.00      PROA  
ATOM   1303  HG2 GLU X  85      67.194  70.701  63.613  1.00  0.00      PROA  
ATOM   1304  CD  GLU X  85      68.718  71.777  64.685  1.00  0.00      PROA  
ATOM   1305  OE1 GLU X  85      69.189  72.984  64.605  1.00  0.00      PROA  
ATOM   1306  OE2 GLU X  85      68.772  71.116  65.771  1.00  0.00      PROA  
ATOM   1307  C   GLU X  85      67.822  73.063  60.220  1.00  0.00      PROA  
ATOM   1308  O   GLU X  85      68.418  74.139  60.374  1.00  0.00      PROA  
ATOM   1309  N   MET X  86      67.492  72.713  58.966  1.00  0.00      PROA  
ATOM   1310  HN  MET X  86      66.898  71.913  58.929  1.00  0.00      PROA  
ATOM   1311  CA  MET X  86      67.956  73.417  57.730  1.00  0.00      PROA  
ATOM   1312  HA  MET X  86      68.767  74.088  57.968  1.00  0.00      PROA  
ATOM   1313  CB  MET X  86      68.578  72.364  56.728  1.00  0.00      PROA  
ATOM   1314  HB1 MET X  86      68.754  72.908  55.776  1.00  0.00      PROA  
ATOM   1315  HB2 MET X  86      67.853  71.549  56.519  1.00  0.00      PROA  
ATOM   1316  CG  MET X  86      69.969  71.769  57.243  1.00  0.00      PROA  
ATOM   1317  HG1 MET X  86      70.257  70.888  56.632  1.00  0.00      PROA  
ATOM   1318  HG2 MET X  86      69.759  71.436  58.282  1.00  0.00      PROA  
ATOM   1319  SD  MET X  86      71.413  72.888  57.388  1.00  0.00      PROA  
ATOM   1320  CE  MET X  86      71.739  72.884  55.573  1.00  0.00      PROA  
ATOM   1321  HE1 MET X  86      72.749  72.449  55.419  1.00  0.00      PROA  
ATOM   1322  HE2 MET X  86      71.753  73.904  55.133  1.00  0.00      PROA  
ATOM   1323  HE3 MET X  86      70.996  72.305  54.983  1.00  0.00      PROA  
ATOM   1324  C   MET X  86      66.916  74.404  57.131  1.00  0.00      PROA  
ATOM   1325  O   MET X  86      67.121  75.103  56.115  1.00  0.00      PROA  
ATOM   1326  N   HSD X  87      65.825  74.605  57.913  1.00  0.00      PROA  
ATOM   1327  HN  HSD X  87      65.777  74.135  58.790  1.00  0.00      PROA  
ATOM   1328  CA  HSD X  87      64.801  75.584  57.651  1.00  0.00      PROA  
ATOM   1329  HA  HSD X  87      64.441  75.449  56.642  1.00  0.00      PROA  
ATOM   1330  CB  HSD X  87      63.696  75.603  58.694  1.00  0.00      PROA  
ATOM   1331  HB1 HSD X  87      64.074  76.003  59.659  1.00  0.00      PROA  
ATOM   1332  HB2 HSD X  87      63.307  74.595  58.951  1.00  0.00      PROA  
ATOM   1333  ND1 HSD X  87      61.956  77.394  58.839  1.00  0.00      PROA  
ATOM   1334  HD1 HSD X  87      62.410  77.813  59.626  1.00  0.00      PROA  
ATOM   1335  CG  HSD X  87      62.528  76.352  58.121  1.00  0.00      PROA  
ATOM   1336  CE1 HSD X  87      60.808  77.669  58.201  1.00  0.00      PROA  
ATOM   1337  HE1 HSD X  87      60.099  78.413  58.565  1.00  0.00      PROA  
ATOM   1338  NE2 HSD X  87      60.576  76.907  57.178  1.00  0.00      PROA  
ATOM   1339  CD2 HSD X  87      61.659  76.063  57.147  1.00  0.00      PROA  
ATOM   1340  HD2 HSD X  87      61.794  75.387  56.312  1.00  0.00      PROA  
ATOM   1341  C   HSD X  87      65.309  76.971  57.505  1.00  0.00      PROA  
ATOM   1342  O   HSD X  87      65.956  77.443  58.473  1.00  0.00      PROA  
ATOM   1343  N   GLY X  88      65.158  77.508  56.269  1.00  0.00      PROA  
ATOM   1344  HN  GLY X  88      64.809  76.974  55.503  1.00  0.00      PROA  
ATOM   1345  CA  GLY X  88      65.598  78.870  56.028  1.00  0.00      PROA  
ATOM   1346  HA1 GLY X  88      65.296  79.383  56.930  1.00  0.00      PROA  
ATOM   1347  HA2 GLY X  88      65.068  79.229  55.158  1.00  0.00      PROA  
ATOM   1348  C   GLY X  88      67.102  79.137  55.850  1.00  0.00      PROA  
ATOM   1349  O   GLY X  88      67.524  80.241  55.819  1.00  0.00      PROA  
ATOM   1350  N   GLN X  89      67.862  78.044  55.666  1.00  0.00      PROA  
ATOM   1351  HN  GLN X  89      67.476  77.126  55.717  1.00  0.00      PROA  
ATOM   1352  CA  GLN X  89      69.282  78.120  55.570  1.00  0.00      PROA  
ATOM   1353  HA  GLN X  89      69.568  79.057  56.026  1.00  0.00      PROA  
ATOM   1354  CB  GLN X  89      69.928  77.016  56.477  1.00  0.00      PROA  
ATOM   1355  HB1 GLN X  89      71.024  77.198  56.490  1.00  0.00      PROA  
ATOM   1356  HB2 GLN X  89      69.867  75.967  56.116  1.00  0.00      PROA  
ATOM   1357  CG  GLN X  89      69.359  76.928  57.895  1.00  0.00      PROA  
ATOM   1358  HG1 GLN X  89      70.062  76.198  58.351  1.00  0.00      PROA  
ATOM   1359  HG2 GLN X  89      68.349  76.478  58.000  1.00  0.00      PROA  
ATOM   1360  CD  GLN X  89      69.335  78.321  58.523  1.00  0.00      PROA  
ATOM   1361  OE1 GLN X  89      70.431  78.931  58.413  1.00  0.00      PROA  
ATOM   1362  NE2 GLN X  89      68.289  78.750  59.268  1.00  0.00      PROA  
ATOM   1363 HE21 GLN X  89      67.410  78.284  59.170  1.00  0.00      PROA  
ATOM   1364 HE22 GLN X  89      68.442  79.556  59.841  1.00  0.00      PROA  
ATOM   1365  C   GLN X  89      69.870  78.014  54.212  1.00  0.00      PROA  
ATOM   1366  O   GLN X  89      69.266  77.419  53.293  1.00  0.00      PROA  
ATOM   1367  N   CYS X  90      71.045  78.556  53.902  1.00  0.00      PROA  
ATOM   1368  HN  CYS X  90      71.500  79.136  54.573  1.00  0.00      PROA  
ATOM   1369  CA  CYS X  90      71.727  78.358  52.671  1.00  0.00      PROA  
ATOM   1370  HA  CYS X  90      70.999  78.362  51.874  1.00  0.00      PROA  
ATOM   1371  CB  CYS X  90      72.664  79.515  52.327  1.00  0.00      PROA  
ATOM   1372  HB1 CYS X  90      73.306  79.274  51.453  1.00  0.00      PROA  
ATOM   1373  HB2 CYS X  90      73.314  79.549  53.229  1.00  0.00      PROA  
ATOM   1374  SG  CYS X  90      71.723  81.072  51.954  1.00  0.00      PROA  
ATOM   1375  HG1 CYS X  90      71.822  81.378  53.240  1.00  0.00      PROA  
ATOM   1376  C   CYS X  90      72.655  77.133  52.773  1.00  0.00      PROA  
ATOM   1377  O   CYS X  90      73.043  76.590  53.853  1.00  0.00      PROA  
ATOM   1378  N   LEU X  91      73.113  76.534  51.587  1.00  0.00      PROA  
ATOM   1379  HN  LEU X  91      72.866  76.946  50.714  1.00  0.00      PROA  
ATOM   1380  CA  LEU X  91      73.813  75.243  51.510  1.00  0.00      PROA  
ATOM   1381  HA  LEU X  91      73.958  74.800  52.485  1.00  0.00      PROA  
ATOM   1382  CB  LEU X  91      72.922  74.211  50.763  1.00  0.00      PROA  
ATOM   1383  HB1 LEU X  91      72.738  74.562  49.725  1.00  0.00      PROA  
ATOM   1384  HB2 LEU X  91      71.926  74.345  51.238  1.00  0.00      PROA  
ATOM   1385  CG  LEU X  91      73.568  72.769  50.758  1.00  0.00      PROA  
ATOM   1386  HG  LEU X  91      74.580  72.980  50.352  1.00  0.00      PROA  
ATOM   1387  CD1 LEU X  91      73.805  72.165  52.125  1.00  0.00      PROA  
ATOM   1388 HD11 LEU X  91      72.831  72.161  52.658  1.00  0.00      PROA  
ATOM   1389 HD12 LEU X  91      74.529  72.749  52.732  1.00  0.00      PROA  
ATOM   1390 HD13 LEU X  91      74.110  71.097  52.104  1.00  0.00      PROA  
ATOM   1391  CD2 LEU X  91      72.750  71.817  49.812  1.00  0.00      PROA  
ATOM   1392 HD21 LEU X  91      72.691  72.129  48.748  1.00  0.00      PROA  
ATOM   1393 HD22 LEU X  91      71.755  71.503  50.194  1.00  0.00      PROA  
ATOM   1394 HD23 LEU X  91      73.224  70.816  49.899  1.00  0.00      PROA  
ATOM   1395  C   LEU X  91      75.197  75.459  50.876  1.00  0.00      PROA  
ATOM   1396  O   LEU X  91      75.450  75.437  49.678  1.00  0.00      PROA  
ATOM   1397  N   GLY X  92      76.151  75.633  51.813  1.00  0.00      PROA  
ATOM   1398  HN  GLY X  92      75.886  75.712  52.770  1.00  0.00      PROA  
ATOM   1399  CA  GLY X  92      77.526  75.956  51.505  1.00  0.00      PROA  
ATOM   1400  HA1 GLY X  92      78.002  75.236  50.856  1.00  0.00      PROA  
ATOM   1401  HA2 GLY X  92      78.032  76.016  52.456  1.00  0.00      PROA  
ATOM   1402  C   GLY X  92      77.919  77.214  50.770  1.00  0.00      PROA  
ATOM   1403  O   GLY X  92      77.057  78.150  50.851  1.00  0.00      PROA  
ATOM   1404  N   PRO X  93      79.102  77.340  50.139  1.00  0.00      PROA  
ATOM   1405  CD  PRO X  93      80.227  76.415  50.447  1.00  0.00      PROA  
ATOM   1406  HD1 PRO X  93      80.272  75.683  49.613  1.00  0.00      PROA  
ATOM   1407  HD2 PRO X  93      80.144  75.956  51.455  1.00  0.00      PROA  
ATOM   1408  CA  PRO X  93      79.589  78.649  49.605  1.00  0.00      PROA  
ATOM   1409  HA  PRO X  93      79.225  79.399  50.292  1.00  0.00      PROA  
ATOM   1410  CB  PRO X  93      81.110  78.472  49.520  1.00  0.00      PROA  
ATOM   1411  HB1 PRO X  93      81.633  79.416  49.785  1.00  0.00      PROA  
ATOM   1412  HB2 PRO X  93      81.402  78.181  48.488  1.00  0.00      PROA  
ATOM   1413  CG  PRO X  93      81.484  77.348  50.484  1.00  0.00      PROA  
ATOM   1414  HG1 PRO X  93      82.427  76.892  50.111  1.00  0.00      PROA  
ATOM   1415  HG2 PRO X  93      81.632  77.670  51.537  1.00  0.00      PROA  
ATOM   1416  C   PRO X  93      79.028  78.934  48.216  1.00  0.00      PROA  
ATOM   1417  O   PRO X  93      79.825  79.390  47.345  1.00  0.00      PROA  
ATOM   1418  N   ASN X  94      77.735  78.553  48.005  1.00  0.00      PROA  
ATOM   1419  HN  ASN X  94      77.253  78.196  48.802  1.00  0.00      PROA  
ATOM   1420  CA  ASN X  94      77.008  78.685  46.677  1.00  0.00      PROA  
ATOM   1421  HA  ASN X  94      77.594  79.398  46.117  1.00  0.00      PROA  
ATOM   1422  CB  ASN X  94      77.013  77.273  46.042  1.00  0.00      PROA  
ATOM   1423  HB1 ASN X  94      76.555  77.204  45.032  1.00  0.00      PROA  
ATOM   1424  HB2 ASN X  94      76.393  76.577  46.646  1.00  0.00      PROA  
ATOM   1425  CG  ASN X  94      78.387  76.762  45.902  1.00  0.00      PROA  
ATOM   1426  OD1 ASN X  94      78.833  75.968  46.757  1.00  0.00      PROA  
ATOM   1427  ND2 ASN X  94      79.121  77.259  44.932  1.00  0.00      PROA  
ATOM   1428 HD21 ASN X  94      79.967  76.755  44.758  1.00  0.00      PROA  
ATOM   1429 HD22 ASN X  94      78.693  77.848  44.246  1.00  0.00      PROA  
ATOM   1430  C   ASN X  94      75.574  79.085  46.765  1.00  0.00      PROA  
ATOM   1431  O   ASN X  94      74.895  78.627  47.706  1.00  0.00      PROA  
ATOM   1432  N   ASP X  95      75.127  80.065  45.933  1.00  0.00      PROA  
ATOM   1433  HN  ASP X  95      75.772  80.351  45.228  1.00  0.00      PROA  
ATOM   1434  CA  ASP X  95      73.818  80.649  45.944  1.00  0.00      PROA  
ATOM   1435  HA  ASP X  95      73.940  81.337  45.121  1.00  0.00      PROA  
ATOM   1436  CB  ASP X  95      72.736  79.724  45.498  1.00  0.00      PROA  
ATOM   1437  HB1 ASP X  95      72.471  78.955  46.254  1.00  0.00      PROA  
ATOM   1438  HB2 ASP X  95      73.126  79.196  44.602  1.00  0.00      PROA  
ATOM   1439  CG  ASP X  95      71.386  80.387  45.082  1.00  0.00      PROA  
ATOM   1440  OD1 ASP X  95      71.400  81.561  44.656  1.00  0.00      PROA  
ATOM   1441  OD2 ASP X  95      70.315  79.782  45.143  1.00  0.00      PROA  
ATOM   1442  C   ASP X  95      73.561  81.540  47.186  1.00  0.00      PROA  
ATOM   1443  O   ASP X  95      74.051  81.300  48.285  1.00  0.00      PROA  
ATOM   1444  N   THR X  96      72.707  82.532  46.999  1.00  0.00      PROA  
ATOM   1445  HN  THR X  96      72.236  82.605  46.123  1.00  0.00      PROA  
ATOM   1446  CA  THR X  96      72.577  83.583  48.091  1.00  0.00      PROA  
ATOM   1447  HA  THR X  96      73.361  83.521  48.830  1.00  0.00      PROA  
ATOM   1448  CB  THR X  96      72.570  85.040  47.661  1.00  0.00      PROA  
ATOM   1449  HB  THR X  96      72.241  85.790  48.411  1.00  0.00      PROA  
ATOM   1450  OG1 THR X  96      71.806  85.208  46.452  1.00  0.00      PROA  
ATOM   1451  HG1 THR X  96      71.557  86.127  46.332  1.00  0.00      PROA  
ATOM   1452  CG2 THR X  96      74.040  85.367  47.310  1.00  0.00      PROA  
ATOM   1453 HG21 THR X  96      74.479  84.591  46.647  1.00  0.00      PROA  
ATOM   1454 HG22 THR X  96      74.605  85.388  48.266  1.00  0.00      PROA  
ATOM   1455 HG23 THR X  96      74.142  86.344  46.791  1.00  0.00      PROA  
ATOM   1456  C   THR X  96      71.291  83.330  48.786  1.00  0.00      PROA  
ATOM   1457  O   THR X  96      70.949  83.895  49.838  1.00  0.00      PROA  
ATOM   1458  N   LYS X  97      70.489  82.394  48.234  1.00  0.00      PROA  
ATOM   1459  HN  LYS X  97      70.837  81.934  47.422  1.00  0.00      PROA  
ATOM   1460  CA  LYS X  97      69.153  82.007  48.612  1.00  0.00      PROA  
ATOM   1461  HA  LYS X  97      68.839  82.799  49.277  1.00  0.00      PROA  
ATOM   1462  CB  LYS X  97      68.234  82.143  47.378  1.00  0.00      PROA  
ATOM   1463  HB1 LYS X  97      67.366  81.453  47.443  1.00  0.00      PROA  
ATOM   1464  HB2 LYS X  97      68.898  81.741  46.584  1.00  0.00      PROA  
ATOM   1465  CG  LYS X  97      67.752  83.533  46.984  1.00  0.00      PROA  
ATOM   1466  HG1 LYS X  97      67.145  83.549  46.054  1.00  0.00      PROA  
ATOM   1467  HG2 LYS X  97      68.735  84.046  46.901  1.00  0.00      PROA  
ATOM   1468  CD  LYS X  97      66.849  84.175  47.997  1.00  0.00      PROA  
ATOM   1469  HD1 LYS X  97      67.146  83.805  49.002  1.00  0.00      PROA  
ATOM   1470  HD2 LYS X  97      65.815  83.831  47.780  1.00  0.00      PROA  
ATOM   1471  CE  LYS X  97      66.892  85.709  48.034  1.00  0.00      PROA  
ATOM   1472  HE1 LYS X  97      67.897  86.106  48.295  1.00  0.00      PROA  
ATOM   1473  HE2 LYS X  97      66.262  86.025  48.894  1.00  0.00      PROA  
ATOM   1474  NZ  LYS X  97      66.312  86.273  46.760  1.00  0.00      PROA  
ATOM   1475  HZ1 LYS X  97      66.417  87.304  46.679  1.00  0.00      PROA  
ATOM   1476  HZ2 LYS X  97      65.312  86.059  46.575  1.00  0.00      PROA  
ATOM   1477  HZ3 LYS X  97      66.828  85.867  45.952  1.00  0.00      PROA  
ATOM   1478  C   LYS X  97      69.056  80.587  49.284  1.00  0.00      PROA  
ATOM   1479  O   LYS X  97      69.628  79.646  48.725  1.00  0.00      PROA  
ATOM   1480  N   PRO X  98      68.286  80.530  50.387  1.00  0.00      PROA  
ATOM   1481  CD  PRO X  98      67.965  81.694  51.223  1.00  0.00      PROA  
ATOM   1482  HD1 PRO X  98      67.160  82.178  50.629  1.00  0.00      PROA  
ATOM   1483  HD2 PRO X  98      68.919  82.249  51.345  1.00  0.00      PROA  
ATOM   1484  CA  PRO X  98      67.945  79.361  51.056  1.00  0.00      PROA  
ATOM   1485  HA  PRO X  98      68.889  79.026  51.461  1.00  0.00      PROA  
ATOM   1486  CB  PRO X  98      66.903  79.758  52.181  1.00  0.00      PROA  
ATOM   1487  HB1 PRO X  98      67.086  79.032  53.002  1.00  0.00      PROA  
ATOM   1488  HB2 PRO X  98      65.847  79.647  51.853  1.00  0.00      PROA  
ATOM   1489  CG  PRO X  98      67.460  81.127  52.582  1.00  0.00      PROA  
ATOM   1490  HG1 PRO X  98      66.718  81.806  53.056  1.00  0.00      PROA  
ATOM   1491  HG2 PRO X  98      68.261  81.152  53.352  1.00  0.00      PROA  
ATOM   1492  C   PRO X  98      67.579  78.137  50.273  1.00  0.00      PROA  
ATOM   1493  O   PRO X  98      67.224  78.225  49.129  1.00  0.00      PROA  
ATOM   1494  N   ILE X  99      67.767  76.973  50.864  1.00  0.00      PROA  
ATOM   1495  HN  ILE X  99      68.229  76.986  51.747  1.00  0.00      PROA  
ATOM   1496  CA  ILE X  99      67.229  75.718  50.440  1.00  0.00      PROA  
ATOM   1497  HA  ILE X  99      67.041  75.733  49.377  1.00  0.00      PROA  
ATOM   1498  CB  ILE X  99      68.124  74.485  50.631  1.00  0.00      PROA  
ATOM   1499  HB  ILE X  99      67.410  73.686  50.341  1.00  0.00      PROA  
ATOM   1500  CG2 ILE X  99      69.330  74.779  49.774  1.00  0.00      PROA  
ATOM   1501 HG21 ILE X  99      69.798  75.759  50.003  1.00  0.00      PROA  
ATOM   1502 HG22 ILE X  99      69.063  74.902  48.702  1.00  0.00      PROA  
ATOM   1503 HG23 ILE X  99      70.079  73.959  49.829  1.00  0.00      PROA  
ATOM   1504  CG1 ILE X  99      68.529  74.312  52.126  1.00  0.00      PROA  
ATOM   1505 HG11 ILE X  99      67.892  74.735  52.932  1.00  0.00      PROA  
ATOM   1506 HG12 ILE X  99      69.570  74.698  52.109  1.00  0.00      PROA  
ATOM   1507  CD  ILE X  99      68.481  72.863  52.489  1.00  0.00      PROA  
ATOM   1508  HD1 ILE X  99      67.460  72.471  52.287  1.00  0.00      PROA  
ATOM   1509  HD2 ILE X  99      68.880  72.544  53.475  1.00  0.00      PROA  
ATOM   1510  HD3 ILE X  99      69.086  72.245  51.793  1.00  0.00      PROA  
ATOM   1511  C   ILE X  99      65.788  75.591  50.956  1.00  0.00      PROA  
ATOM   1512  O   ILE X  99      65.307  76.305  51.833  1.00  0.00      PROA  
ATOM   1513  N   LYS X 100      65.048  74.672  50.318  1.00  0.00      PROA  
ATOM   1514  HN  LYS X 100      65.336  74.159  49.513  1.00  0.00      PROA  
ATOM   1515  CA  LYS X 100      63.655  74.366  50.660  1.00  0.00      PROA  
ATOM   1516  HA  LYS X 100      63.499  74.801  51.637  1.00  0.00      PROA  
ATOM   1517  CB  LYS X 100      62.738  74.987  49.591  1.00  0.00      PROA  
ATOM   1518  HB1 LYS X 100      61.737  74.729  49.998  1.00  0.00      PROA  
ATOM   1519  HB2 LYS X 100      62.815  74.481  48.605  1.00  0.00      PROA  
ATOM   1520  CG  LYS X 100      62.801  76.511  49.302  1.00  0.00      PROA  
ATOM   1521  HG1 LYS X 100      63.191  77.066  50.181  1.00  0.00      PROA  
ATOM   1522  HG2 LYS X 100      61.802  76.941  49.074  1.00  0.00      PROA  
ATOM   1523  CD  LYS X 100      63.671  76.885  48.077  1.00  0.00      PROA  
ATOM   1524  HD1 LYS X 100      63.391  76.490  47.077  1.00  0.00      PROA  
ATOM   1525  HD2 LYS X 100      64.644  76.365  48.210  1.00  0.00      PROA  
ATOM   1526  CE  LYS X 100      63.963  78.392  47.977  1.00  0.00      PROA  
ATOM   1527  HE1 LYS X 100      64.160  78.813  48.986  1.00  0.00      PROA  
ATOM   1528  HE2 LYS X 100      63.055  78.961  47.685  1.00  0.00      PROA  
ATOM   1529  NZ  LYS X 100      65.222  78.720  47.196  1.00  0.00      PROA  
ATOM   1530  HZ1 LYS X 100      65.276  77.953  46.496  1.00  0.00      PROA  
ATOM   1531  HZ2 LYS X 100      66.024  78.644  47.853  1.00  0.00      PROA  
ATOM   1532  HZ3 LYS X 100      65.110  79.646  46.736  1.00  0.00      PROA  
ATOM   1533  C   LYS X 100      63.765  72.845  50.764  1.00  0.00      PROA  
ATOM   1534  O   LYS X 100      64.138  72.187  49.788  1.00  0.00      PROA  
ATOM   1535  N   VAL X 101      63.545  72.362  52.022  1.00  0.00      PROA  
ATOM   1536  HN  VAL X 101      63.409  72.962  52.807  1.00  0.00      PROA  
ATOM   1537  CA  VAL X 101      63.818  70.982  52.405  1.00  0.00      PROA  
ATOM   1538  HA  VAL X 101      63.851  70.409  51.489  1.00  0.00      PROA  
ATOM   1539  CB  VAL X 101      65.131  70.746  53.033  1.00  0.00      PROA  
ATOM   1540  HB  VAL X 101      65.916  70.841  52.252  1.00  0.00      PROA  
ATOM   1541  CG1 VAL X 101      65.350  71.707  54.246  1.00  0.00      PROA  
ATOM   1542 HG11 VAL X 101      66.386  71.514  54.598  1.00  0.00      PROA  
ATOM   1543 HG12 VAL X 101      64.754  71.439  55.145  1.00  0.00      PROA  
ATOM   1544 HG13 VAL X 101      65.360  72.769  53.920  1.00  0.00      PROA  
ATOM   1545  CG2 VAL X 101      65.299  69.376  53.612  1.00  0.00      PROA  
ATOM   1546 HG21 VAL X 101      66.221  69.277  54.225  1.00  0.00      PROA  
ATOM   1547 HG22 VAL X 101      65.324  68.577  52.841  1.00  0.00      PROA  
ATOM   1548 HG23 VAL X 101      64.576  69.133  54.419  1.00  0.00      PROA  
ATOM   1549  C   VAL X 101      62.604  70.425  53.138  1.00  0.00      PROA  
ATOM   1550  O   VAL X 101      61.981  71.059  53.980  1.00  0.00      PROA  
ATOM   1551  N   PHE X 102      62.253  69.189  52.723  1.00  0.00      PROA  
ATOM   1552  HN  PHE X 102      62.642  68.755  51.914  1.00  0.00      PROA  
ATOM   1553  CA  PHE X 102      60.933  68.569  53.026  1.00  0.00      PROA  
ATOM   1554  HA  PHE X 102      60.569  68.879  53.995  1.00  0.00      PROA  
ATOM   1555  CB  PHE X 102      59.848  68.644  51.888  1.00  0.00      PROA  
ATOM   1556  HB1 PHE X 102      58.825  68.390  52.241  1.00  0.00      PROA  
ATOM   1557  HB2 PHE X 102      60.249  68.063  51.031  1.00  0.00      PROA  
ATOM   1558  CG  PHE X 102      59.773  70.048  51.546  1.00  0.00      PROA  
ATOM   1559  CD1 PHE X 102      58.900  70.925  52.218  1.00  0.00      PROA  
ATOM   1560  HD1 PHE X 102      58.286  70.535  53.016  1.00  0.00      PROA  
ATOM   1561  CE1 PHE X 102      58.601  72.182  51.666  1.00  0.00      PROA  
ATOM   1562  HE1 PHE X 102      57.923  72.810  52.225  1.00  0.00      PROA  
ATOM   1563  CZ  PHE X 102      59.410  72.692  50.572  1.00  0.00      PROA  
ATOM   1564  HZ  PHE X 102      59.181  73.627  50.084  1.00  0.00      PROA  
ATOM   1565  CD2 PHE X 102      60.514  70.517  50.387  1.00  0.00      PROA  
ATOM   1566  HD2 PHE X 102      61.145  69.792  49.893  1.00  0.00      PROA  
ATOM   1567  CE2 PHE X 102      60.200  71.816  49.893  1.00  0.00      PROA  
ATOM   1568  HE2 PHE X 102      60.738  72.083  48.996  1.00  0.00      PROA  
ATOM   1569  C   PHE X 102      61.112  67.036  53.040  1.00  0.00      PROA  
ATOM   1570  O   PHE X 102      62.085  66.534  52.477  1.00  0.00      PROA  
ATOM   1571  N   ILE X 103      60.292  66.249  53.892  1.00  0.00      PROA  
ATOM   1572  HN  ILE X 103      59.633  66.684  54.500  1.00  0.00      PROA  
ATOM   1573  CA  ILE X 103      60.409  64.794  53.752  1.00  0.00      PROA  
ATOM   1574  HA  ILE X 103      61.450  64.510  53.771  1.00  0.00      PROA  
ATOM   1575  CB  ILE X 103      59.910  64.128  54.973  1.00  0.00      PROA  
ATOM   1576  HB  ILE X 103      58.875  64.527  55.039  1.00  0.00      PROA  
ATOM   1577  CG2 ILE X 103      59.886  62.586  54.930  1.00  0.00      PROA  
ATOM   1578 HG21 ILE X 103      59.350  62.152  54.059  1.00  0.00      PROA  
ATOM   1579 HG22 ILE X 103      59.312  62.152  55.777  1.00  0.00      PROA  
ATOM   1580 HG23 ILE X 103      60.924  62.216  54.797  1.00  0.00      PROA  
ATOM   1581  CG1 ILE X 103      60.601  64.521  56.304  1.00  0.00      PROA  
ATOM   1582 HG11 ILE X 103      59.967  64.065  57.094  1.00  0.00      PROA  
ATOM   1583 HG12 ILE X 103      60.600  65.632  56.317  1.00  0.00      PROA  
ATOM   1584  CD  ILE X 103      61.954  63.912  56.488  1.00  0.00      PROA  
ATOM   1585  HD1 ILE X 103      62.325  64.450  57.387  1.00  0.00      PROA  
ATOM   1586  HD2 ILE X 103      62.631  64.083  55.625  1.00  0.00      PROA  
ATOM   1587  HD3 ILE X 103      61.768  62.841  56.720  1.00  0.00      PROA  
ATOM   1588  C   ILE X 103      59.843  64.159  52.551  1.00  0.00      PROA  
ATOM   1589  O   ILE X 103      58.724  64.521  52.247  1.00  0.00      PROA  
ATOM   1590  N   ALA X 104      60.572  63.189  51.860  1.00  0.00      PROA  
ATOM   1591  HN  ALA X 104      61.417  62.861  52.276  1.00  0.00      PROA  
ATOM   1592  CA  ALA X 104      60.318  62.693  50.607  1.00  0.00      PROA  
ATOM   1593  HA  ALA X 104      59.815  63.408  49.973  1.00  0.00      PROA  
ATOM   1594  CB  ALA X 104      61.665  62.502  49.826  1.00  0.00      PROA  
ATOM   1595  HB1 ALA X 104      62.361  61.904  50.453  1.00  0.00      PROA  
ATOM   1596  HB2 ALA X 104      62.202  63.455  49.632  1.00  0.00      PROA  
ATOM   1597  HB3 ALA X 104      61.621  61.976  48.848  1.00  0.00      PROA  
ATOM   1598  C   ALA X 104      59.309  61.520  50.759  1.00  0.00      PROA  
ATOM   1599  O   ALA X 104      59.602  60.590  51.492  1.00  0.00      PROA  
ATOM   1600  N   GLN X 105      58.277  61.515  49.918  1.00  0.00      PROA  
ATOM   1601  HN  GLN X 105      58.175  62.284  49.292  1.00  0.00      PROA  
ATOM   1602  CA  GLN X 105      57.368  60.380  49.704  1.00  0.00      PROA  
ATOM   1603  HA  GLN X 105      57.075  60.152  50.718  1.00  0.00      PROA  
ATOM   1604  CB  GLN X 105      56.152  60.790  48.780  1.00  0.00      PROA  
ATOM   1605  HB1 GLN X 105      56.478  60.982  47.735  1.00  0.00      PROA  
ATOM   1606  HB2 GLN X 105      55.893  61.728  49.316  1.00  0.00      PROA  
ATOM   1607  CG  GLN X 105      54.901  59.856  48.691  1.00  0.00      PROA  
ATOM   1608  HG1 GLN X 105      54.999  58.973  48.024  1.00  0.00      PROA  
ATOM   1609  HG2 GLN X 105      53.998  60.388  48.322  1.00  0.00      PROA  
ATOM   1610  CD  GLN X 105      54.546  59.295  50.087  1.00  0.00      PROA  
ATOM   1611  OE1 GLN X 105      54.561  58.074  50.249  1.00  0.00      PROA  
ATOM   1612  NE2 GLN X 105      54.226  60.194  51.018  1.00  0.00      PROA  
ATOM   1613 HE21 GLN X 105      54.054  61.130  50.713  1.00  0.00      PROA  
ATOM   1614 HE22 GLN X 105      54.082  59.810  51.929  1.00  0.00      PROA  
ATOM   1615  C   GLN X 105      57.994  59.051  49.166  1.00  0.00      PROA  
ATOM   1616  O   GLN X 105      58.794  59.033  48.218  1.00  0.00      PROA  
ATOM   1617  N   SER X 106      57.608  57.915  49.768  1.00  0.00      PROA  
ATOM   1618  HN  SER X 106      56.869  57.965  50.435  1.00  0.00      PROA  
ATOM   1619  CA  SER X 106      58.118  56.564  49.529  1.00  0.00      PROA  
ATOM   1620  HA  SER X 106      59.098  56.599  49.980  1.00  0.00      PROA  
ATOM   1621  CB  SER X 106      57.324  55.531  50.372  1.00  0.00      PROA  
ATOM   1622  HB1 SER X 106      56.282  55.843  50.147  1.00  0.00      PROA  
ATOM   1623  HB2 SER X 106      57.724  55.689  51.398  1.00  0.00      PROA  
ATOM   1624  OG  SER X 106      57.584  54.182  49.946  1.00  0.00      PROA  
ATOM   1625  HG1 SER X 106      58.501  54.010  50.174  1.00  0.00      PROA  
ATOM   1626  C   SER X 106      58.321  56.166  48.097  1.00  0.00      PROA  
ATOM   1627  O   SER X 106      57.612  56.645  47.239  1.00  0.00      PROA  
ATOM   1628  N   ARG X 107      59.375  55.333  47.860  1.00  0.00      PROA  
ATOM   1629  HN  ARG X 107      59.832  55.006  48.684  1.00  0.00      PROA  
ATOM   1630  CA  ARG X 107      59.751  54.938  46.567  1.00  0.00      PROA  
ATOM   1631  HA  ARG X 107      59.139  55.449  45.839  1.00  0.00      PROA  
ATOM   1632  CB  ARG X 107      61.204  55.315  46.353  1.00  0.00      PROA  
ATOM   1633  HB1 ARG X 107      61.745  54.769  45.551  1.00  0.00      PROA  
ATOM   1634  HB2 ARG X 107      61.745  54.966  47.258  1.00  0.00      PROA  
ATOM   1635  CG  ARG X 107      61.546  56.840  46.212  1.00  0.00      PROA  
ATOM   1636  HG1 ARG X 107      62.628  56.972  45.997  1.00  0.00      PROA  
ATOM   1637  HG2 ARG X 107      61.484  57.346  47.198  1.00  0.00      PROA  
ATOM   1638  CD  ARG X 107      60.850  57.476  44.953  1.00  0.00      PROA  
ATOM   1639  HD1 ARG X 107      60.727  56.626  44.248  1.00  0.00      PROA  
ATOM   1640  HD2 ARG X 107      61.514  58.218  44.461  1.00  0.00      PROA  
ATOM   1641  NE  ARG X 107      59.471  57.918  45.305  1.00  0.00      PROA  
ATOM   1642  HE  ARG X 107      59.079  57.859  46.222  1.00  0.00      PROA  
ATOM   1643  CZ  ARG X 107      58.560  58.170  44.466  1.00  0.00      PROA  
ATOM   1644  NH1 ARG X 107      58.678  58.155  43.122  1.00  0.00      PROA  
ATOM   1645 HH11 ARG X 107      59.610  58.070  42.773  1.00  0.00      PROA  
ATOM   1646 HH12 ARG X 107      57.859  58.138  42.547  1.00  0.00      PROA  
ATOM   1647  NH2 ARG X 107      57.327  58.236  44.911  1.00  0.00      PROA  
ATOM   1648 HH21 ARG X 107      57.326  57.742  45.780  1.00  0.00      PROA  
ATOM   1649 HH22 ARG X 107      56.511  58.129  44.344  1.00  0.00      PROA  
ATOM   1650  C   ARG X 107      59.548  53.502  46.251  1.00  0.00      PROA  
ATOM   1651  O   ARG X 107      59.540  53.094  45.088  1.00  0.00      PROA  
ATOM   1652  N   SER X 108      59.142  52.685  47.243  1.00  0.00      PROA  
ATOM   1653  HN  SER X 108      59.421  52.918  48.172  1.00  0.00      PROA  
ATOM   1654  CA  SER X 108      58.612  51.370  46.981  1.00  0.00      PROA  
ATOM   1655  HA  SER X 108      58.926  51.055  45.998  1.00  0.00      PROA  
ATOM   1656  CB  SER X 108      59.170  50.362  48.026  1.00  0.00      PROA  
ATOM   1657  HB1 SER X 108      60.260  50.246  47.846  1.00  0.00      PROA  
ATOM   1658  HB2 SER X 108      58.807  49.340  47.786  1.00  0.00      PROA  
ATOM   1659  OG  SER X 108      58.867  50.618  49.382  1.00  0.00      PROA  
ATOM   1660  HG1 SER X 108      59.352  51.432  49.538  1.00  0.00      PROA  
ATOM   1661  C   SER X 108      57.164  51.435  46.876  1.00  0.00      PROA  
ATOM   1662  O   SER X 108      56.493  50.430  46.596  1.00  0.00      PROA  
ATOM   1663  N   SER X 109      56.669  52.697  47.044  1.00  0.00      PROA  
ATOM   1664  HN  SER X 109      57.400  53.329  47.289  1.00  0.00      PROA  
ATOM   1665  CA  SER X 109      55.348  53.205  46.834  1.00  0.00      PROA  
ATOM   1666  HA  SER X 109      54.585  52.442  46.768  1.00  0.00      PROA  
ATOM   1667  CB  SER X 109      54.905  54.229  47.956  1.00  0.00      PROA  
ATOM   1668  HB1 SER X 109      55.601  55.093  47.899  1.00  0.00      PROA  
ATOM   1669  HB2 SER X 109      55.055  53.709  48.927  1.00  0.00      PROA  
ATOM   1670  OG  SER X 109      53.550  54.714  47.858  1.00  0.00      PROA  
ATOM   1671  HG1 SER X 109      53.254  55.085  48.691  1.00  0.00      PROA  
ATOM   1672  C   SER X 109      55.295  53.948  45.539  1.00  0.00      PROA  
ATOM   1673  O   SER X 109      56.336  54.451  45.068  1.00  0.00      PROA  
ATOM   1674  N   GLY X 110      54.061  54.063  44.979  1.00  0.00      PROA  
ATOM   1675  HN  GLY X 110      53.379  53.433  45.341  1.00  0.00      PROA  
ATOM   1676  CA  GLY X 110      53.730  54.848  43.795  1.00  0.00      PROA  
ATOM   1677  HA1 GLY X 110      52.808  54.446  43.400  1.00  0.00      PROA  
ATOM   1678  HA2 GLY X 110      54.585  54.906  43.138  1.00  0.00      PROA  
ATOM   1679  C   GLY X 110      53.470  56.359  44.075  1.00  0.00      PROA  
ATOM   1680  O   GLY X 110      53.478  57.226  43.254  1.00  0.00      PROA  
ATOM   1681  N   SER X 111      53.142  56.663  45.398  1.00  0.00      PROA  
ATOM   1682  HN  SER X 111      53.321  55.956  46.077  1.00  0.00      PROA  
ATOM   1683  CA  SER X 111      52.567  57.976  45.791  1.00  0.00      PROA  
ATOM   1684  HA  SER X 111      51.712  58.015  45.131  1.00  0.00      PROA  
ATOM   1685  CB  SER X 111      52.061  57.926  47.197  1.00  0.00      PROA  
ATOM   1686  HB1 SER X 111      52.982  57.656  47.756  1.00  0.00      PROA  
ATOM   1687  HB2 SER X 111      51.354  57.089  47.378  1.00  0.00      PROA  
ATOM   1688  OG  SER X 111      51.528  59.176  47.641  1.00  0.00      PROA  
ATOM   1689  HG1 SER X 111      51.402  59.094  48.589  1.00  0.00      PROA  
ATOM   1690  C   SER X 111      53.513  59.134  45.558  1.00  0.00      PROA  
ATOM   1691  O   SER X 111      54.734  59.050  45.452  1.00  0.00      PROA  
ATOM   1692  N   HSD X 112      52.943  60.335  45.258  1.00  0.00      PROA  
ATOM   1693  HN  HSD X 112      51.960  60.365  45.098  1.00  0.00      PROA  
ATOM   1694  CA  HSD X 112      53.582  61.614  45.197  1.00  0.00      PROA  
ATOM   1695  HA  HSD X 112      54.615  61.587  45.509  1.00  0.00      PROA  
ATOM   1696  CB  HSD X 112      53.452  62.251  43.845  1.00  0.00      PROA  
ATOM   1697  HB1 HSD X 112      53.656  63.341  43.886  1.00  0.00      PROA  
ATOM   1698  HB2 HSD X 112      52.385  62.198  43.537  1.00  0.00      PROA  
ATOM   1699  ND1 HSD X 112      54.321  60.287  42.412  1.00  0.00      PROA  
ATOM   1700  HD1 HSD X 112      53.916  59.584  42.997  1.00  0.00      PROA  
ATOM   1701  CG  HSD X 112      54.226  61.615  42.710  1.00  0.00      PROA  
ATOM   1702  CE1 HSD X 112      55.027  60.205  41.286  1.00  0.00      PROA  
ATOM   1703  HE1 HSD X 112      55.166  59.245  40.787  1.00  0.00      PROA  
ATOM   1704  NE2 HSD X 112      55.364  61.395  40.859  1.00  0.00      PROA  
ATOM   1705  CD2 HSD X 112      54.821  62.288  41.746  1.00  0.00      PROA  
ATOM   1706  HD2 HSD X 112      54.822  63.347  41.523  1.00  0.00      PROA  
ATOM   1707  C   HSD X 112      52.957  62.587  46.218  1.00  0.00      PROA  
ATOM   1708  O   HSD X 112      53.351  63.754  46.347  1.00  0.00      PROA  
ATOM   1709  N   ARG X 113      52.089  62.117  47.138  1.00  0.00      PROA  
ATOM   1710  HN  ARG X 113      51.866  61.151  47.031  1.00  0.00      PROA  
ATOM   1711  CA  ARG X 113      51.543  62.867  48.278  1.00  0.00      PROA  
ATOM   1712  HA  ARG X 113      50.977  63.677  47.842  1.00  0.00      PROA  
ATOM   1713  CB  ARG X 113      50.616  61.988  49.156  1.00  0.00      PROA  
ATOM   1714  HB1 ARG X 113      50.320  62.619  50.022  1.00  0.00      PROA  
ATOM   1715  HB2 ARG X 113      50.929  61.020  49.602  1.00  0.00      PROA  
ATOM   1716  CG  ARG X 113      49.312  61.580  48.459  1.00  0.00      PROA  
ATOM   1717  HG1 ARG X 113      48.737  61.142  49.303  1.00  0.00      PROA  
ATOM   1718  HG2 ARG X 113      49.572  60.933  47.593  1.00  0.00      PROA  
ATOM   1719  CD  ARG X 113      48.521  62.711  47.712  1.00  0.00      PROA  
ATOM   1720  HD1 ARG X 113      49.137  63.092  46.871  1.00  0.00      PROA  
ATOM   1721  HD2 ARG X 113      48.307  63.539  48.421  1.00  0.00      PROA  
ATOM   1722  NE  ARG X 113      47.316  62.047  47.242  1.00  0.00      PROA  
ATOM   1723  HE  ARG X 113      47.092  61.128  47.565  1.00  0.00      PROA  
ATOM   1724  CZ  ARG X 113      46.569  62.465  46.271  1.00  0.00      PROA  
ATOM   1725  NH1 ARG X 113      46.781  63.657  45.733  1.00  0.00      PROA  
ATOM   1726 HH11 ARG X 113      47.352  64.337  46.194  1.00  0.00      PROA  
ATOM   1727 HH12 ARG X 113      46.193  63.897  44.961  1.00  0.00      PROA  
ATOM   1728  NH2 ARG X 113      45.562  61.745  45.803  1.00  0.00      PROA  
ATOM   1729 HH21 ARG X 113      45.247  60.868  46.167  1.00  0.00      PROA  
ATOM   1730 HH22 ARG X 113      45.269  62.137  44.931  1.00  0.00      PROA  
ATOM   1731  C   ARG X 113      52.567  63.392  49.195  1.00  0.00      PROA  
ATOM   1732  O   ARG X 113      53.514  62.708  49.594  1.00  0.00      PROA  
ATOM   1733  N   ASP X 114      52.454  64.651  49.698  1.00  0.00      PROA  
ATOM   1734  HN  ASP X 114      51.780  65.329  49.417  1.00  0.00      PROA  
ATOM   1735  CA  ASP X 114      53.268  65.122  50.745  1.00  0.00      PROA  
ATOM   1736  HA  ASP X 114      54.300  65.028  50.442  1.00  0.00      PROA  
ATOM   1737  CB  ASP X 114      53.020  66.632  51.004  1.00  0.00      PROA  
ATOM   1738  HB1 ASP X 114      53.482  66.842  51.992  1.00  0.00      PROA  
ATOM   1739  HB2 ASP X 114      51.924  66.705  51.166  1.00  0.00      PROA  
ATOM   1740  CG  ASP X 114      53.457  67.499  49.889  1.00  0.00      PROA  
ATOM   1741  OD1 ASP X 114      54.283  67.190  49.006  1.00  0.00      PROA  
ATOM   1742  OD2 ASP X 114      52.994  68.684  49.987  1.00  0.00      PROA  
ATOM   1743  C   ASP X 114      53.288  64.221  51.985  1.00  0.00      PROA  
ATOM   1744  O   ASP X 114      52.314  63.639  52.469  1.00  0.00      PROA  
ATOM   1745  N   VAL X 115      54.469  64.032  52.621  1.00  0.00      PROA  
ATOM   1746  HN  VAL X 115      55.336  64.346  52.244  1.00  0.00      PROA  
ATOM   1747  CA  VAL X 115      54.565  63.426  53.957  1.00  0.00      PROA  
ATOM   1748  HA  VAL X 115      53.899  62.584  53.843  1.00  0.00      PROA  
ATOM   1749  CB  VAL X 115      56.010  62.916  54.234  1.00  0.00      PROA  
ATOM   1750  HB  VAL X 115      56.684  63.793  54.338  1.00  0.00      PROA  
ATOM   1751  CG1 VAL X 115      56.079  62.127  55.495  1.00  0.00      PROA  
ATOM   1752 HG11 VAL X 115      55.161  61.504  55.561  1.00  0.00      PROA  
ATOM   1753 HG12 VAL X 115      56.041  62.902  56.290  1.00  0.00      PROA  
ATOM   1754 HG13 VAL X 115      57.041  61.578  55.411  1.00  0.00      PROA  
ATOM   1755  CG2 VAL X 115      56.431  62.009  53.111  1.00  0.00      PROA  
ATOM   1756 HG21 VAL X 115      57.516  61.802  53.229  1.00  0.00      PROA  
ATOM   1757 HG22 VAL X 115      56.180  62.407  52.104  1.00  0.00      PROA  
ATOM   1758 HG23 VAL X 115      55.792  61.102  53.158  1.00  0.00      PROA  
ATOM   1759  C   VAL X 115      53.875  64.238  55.043  1.00  0.00      PROA  
ATOM   1760  O   VAL X 115      54.147  65.402  55.262  1.00  0.00      PROA  
ATOM   1761  N   GLU X 116      52.924  63.650  55.845  1.00  0.00      PROA  
ATOM   1762  HN  GLU X 116      52.832  62.657  55.858  1.00  0.00      PROA  
ATOM   1763  CA  GLU X 116      52.045  64.523  56.701  1.00  0.00      PROA  
ATOM   1764  HA  GLU X 116      52.121  65.526  56.308  1.00  0.00      PROA  
ATOM   1765  CB  GLU X 116      50.545  64.024  56.652  1.00  0.00      PROA  
ATOM   1766  HB1 GLU X 116      50.024  64.505  57.507  1.00  0.00      PROA  
ATOM   1767  HB2 GLU X 116      50.523  62.932  56.849  1.00  0.00      PROA  
ATOM   1768  CG  GLU X 116      49.839  64.335  55.368  1.00  0.00      PROA  
ATOM   1769  HG1 GLU X 116      50.277  63.758  54.527  1.00  0.00      PROA  
ATOM   1770  HG2 GLU X 116      49.942  65.423  55.165  1.00  0.00      PROA  
ATOM   1771  CD  GLU X 116      48.309  63.980  55.349  1.00  0.00      PROA  
ATOM   1772  OE1 GLU X 116      47.992  62.742  55.087  1.00  0.00      PROA  
ATOM   1773  OE2 GLU X 116      47.526  64.868  55.615  1.00  0.00      PROA  
ATOM   1774  C   GLU X 116      52.503  64.666  58.072  1.00  0.00      PROA  
ATOM   1775  O   GLU X 116      52.700  63.711  58.756  1.00  0.00      PROA  
ATOM   1776  N   ASP X 117      52.707  65.863  58.635  1.00  0.00      PROA  
ATOM   1777  HN  ASP X 117      52.883  66.630  58.023  1.00  0.00      PROA  
ATOM   1778  CA  ASP X 117      52.999  66.212  60.031  1.00  0.00      PROA  
ATOM   1779  HA  ASP X 117      53.862  65.692  60.419  1.00  0.00      PROA  
ATOM   1780  CB  ASP X 117      53.146  67.754  60.037  1.00  0.00      PROA  
ATOM   1781  HB1 ASP X 117      53.407  67.960  61.097  1.00  0.00      PROA  
ATOM   1782  HB2 ASP X 117      52.211  68.314  59.821  1.00  0.00      PROA  
ATOM   1783  CG  ASP X 117      54.260  68.308  59.145  1.00  0.00      PROA  
ATOM   1784  OD1 ASP X 117      54.763  67.669  58.255  1.00  0.00      PROA  
ATOM   1785  OD2 ASP X 117      54.579  69.505  59.315  1.00  0.00      PROA  
ATOM   1786  C   ASP X 117      51.856  65.701  60.932  1.00  0.00      PROA  
ATOM   1787  O   ASP X 117      52.028  65.387  62.077  1.00  0.00      PROA  
ATOM   1788  N   GLU X 118      50.622  65.688  60.373  1.00  0.00      PROA  
ATOM   1789  HN  GLU X 118      50.636  66.087  59.459  1.00  0.00      PROA  
ATOM   1790  CA  GLU X 118      49.458  65.102  60.991  1.00  0.00      PROA  
ATOM   1791  HA  GLU X 118      49.297  65.628  61.921  1.00  0.00      PROA  
ATOM   1792  CB  GLU X 118      48.265  65.174  60.104  1.00  0.00      PROA  
ATOM   1793  HB1 GLU X 118      48.476  64.799  59.079  1.00  0.00      PROA  
ATOM   1794  HB2 GLU X 118      48.204  66.277  59.989  1.00  0.00      PROA  
ATOM   1795  CG  GLU X 118      46.968  64.577  60.596  1.00  0.00      PROA  
ATOM   1796  HG1 GLU X 118      46.837  64.942  61.637  1.00  0.00      PROA  
ATOM   1797  HG2 GLU X 118      46.931  63.468  60.536  1.00  0.00      PROA  
ATOM   1798  CD  GLU X 118      45.705  65.083  59.851  1.00  0.00      PROA  
ATOM   1799  OE1 GLU X 118      45.474  64.552  58.753  1.00  0.00      PROA  
ATOM   1800  OE2 GLU X 118      44.995  65.926  60.453  1.00  0.00      PROA  
ATOM   1801  C   GLU X 118      49.682  63.645  61.372  1.00  0.00      PROA  
ATOM   1802  O   GLU X 118      49.377  63.208  62.490  1.00  0.00      PROA  
ATOM   1803  N   GLU X 119      50.398  62.832  60.493  1.00  0.00      PROA  
ATOM   1804  HN  GLU X 119      50.713  63.182  59.615  1.00  0.00      PROA  
ATOM   1805  CA  GLU X 119      50.483  61.440  60.640  1.00  0.00      PROA  
ATOM   1806  HA  GLU X 119      49.718  61.037  61.286  1.00  0.00      PROA  
ATOM   1807  CB  GLU X 119      50.414  60.763  59.267  1.00  0.00      PROA  
ATOM   1808  HB1 GLU X 119      50.436  59.657  59.368  1.00  0.00      PROA  
ATOM   1809  HB2 GLU X 119      51.287  60.965  58.609  1.00  0.00      PROA  
ATOM   1810  CG  GLU X 119      49.061  61.037  58.578  1.00  0.00      PROA  
ATOM   1811  HG1 GLU X 119      49.172  60.706  57.523  1.00  0.00      PROA  
ATOM   1812  HG2 GLU X 119      48.869  62.122  58.433  1.00  0.00      PROA  
ATOM   1813  CD  GLU X 119      47.739  60.497  59.110  1.00  0.00      PROA  
ATOM   1814  OE1 GLU X 119      47.766  59.823  60.196  1.00  0.00      PROA  
ATOM   1815  OE2 GLU X 119      46.643  60.751  58.497  1.00  0.00      PROA  
ATOM   1816  C   GLU X 119      51.810  61.173  61.277  1.00  0.00      PROA  
ATOM   1817  O   GLU X 119      52.041  60.054  61.743  1.00  0.00      PROA  
ATOM   1818  N   LEU X 120      52.730  62.147  61.406  1.00  0.00      PROA  
ATOM   1819  HN  LEU X 120      52.437  63.064  61.146  1.00  0.00      PROA  
ATOM   1820  CA  LEU X 120      54.001  61.946  62.040  1.00  0.00      PROA  
ATOM   1821  HA  LEU X 120      54.391  60.970  61.795  1.00  0.00      PROA  
ATOM   1822  CB  LEU X 120      55.087  62.856  61.433  1.00  0.00      PROA  
ATOM   1823  HB1 LEU X 120      55.939  63.027  62.127  1.00  0.00      PROA  
ATOM   1824  HB2 LEU X 120      54.598  63.823  61.185  1.00  0.00      PROA  
ATOM   1825  CG  LEU X 120      55.708  62.385  60.118  1.00  0.00      PROA  
ATOM   1826  HG  LEU X 120      54.902  61.970  59.477  1.00  0.00      PROA  
ATOM   1827  CD1 LEU X 120      56.323  63.542  59.327  1.00  0.00      PROA  
ATOM   1828 HD11 LEU X 120      56.885  64.174  60.047  1.00  0.00      PROA  
ATOM   1829 HD12 LEU X 120      55.643  64.261  58.821  1.00  0.00      PROA  
ATOM   1830 HD13 LEU X 120      56.826  63.030  58.478  1.00  0.00      PROA  
ATOM   1831  CD2 LEU X 120      56.653  61.138  60.461  1.00  0.00      PROA  
ATOM   1832 HD21 LEU X 120      57.366  61.553  61.205  1.00  0.00      PROA  
ATOM   1833 HD22 LEU X 120      57.380  60.795  59.694  1.00  0.00      PROA  
ATOM   1834 HD23 LEU X 120      56.061  60.252  60.774  1.00  0.00      PROA  
ATOM   1835  C   LEU X 120      53.968  62.105  63.533  1.00  0.00      PROA  
ATOM   1836  O   LEU X 120      54.999  62.098  64.141  1.00  0.00      PROA  
ATOM   1837  N   THR X 121      52.792  62.240  64.171  1.00  0.00      PROA  
ATOM   1838  HN  THR X 121      51.939  62.484  63.715  1.00  0.00      PROA  
ATOM   1839  CA  THR X 121      52.726  62.274  65.653  1.00  0.00      PROA  
ATOM   1840  HA  THR X 121      53.700  62.450  66.083  1.00  0.00      PROA  
ATOM   1841  CB  THR X 121      51.882  63.275  66.248  1.00  0.00      PROA  
ATOM   1842  HB  THR X 121      51.973  63.230  67.354  1.00  0.00      PROA  
ATOM   1843  OG1 THR X 121      50.501  63.211  65.901  1.00  0.00      PROA  
ATOM   1844  HG1 THR X 121      50.132  63.921  66.433  1.00  0.00      PROA  
ATOM   1845  CG2 THR X 121      52.281  64.660  65.827  1.00  0.00      PROA  
ATOM   1846 HG21 THR X 121      51.712  65.485  66.308  1.00  0.00      PROA  
ATOM   1847 HG22 THR X 121      52.255  64.849  64.733  1.00  0.00      PROA  
ATOM   1848 HG23 THR X 121      53.370  64.845  65.954  1.00  0.00      PROA  
ATOM   1849  C   THR X 121      52.290  60.935  66.115  1.00  0.00      PROA  
ATOM   1850  O   THR X 121      52.072  60.760  67.309  1.00  0.00      PROA  
ATOM   1851  N   ARG X 122      52.224  59.949  65.216  1.00  0.00      PROA  
ATOM   1852  HN  ARG X 122      52.485  60.108  64.267  1.00  0.00      PROA  
ATOM   1853  CA  ARG X 122      51.623  58.692  65.476  1.00  0.00      PROA  
ATOM   1854  HA  ARG X 122      51.053  58.770  66.390  1.00  0.00      PROA  
ATOM   1855  CB  ARG X 122      50.503  58.528  64.399  1.00  0.00      PROA  
ATOM   1856  HB1 ARG X 122      50.105  57.497  64.505  1.00  0.00      PROA  
ATOM   1857  HB2 ARG X 122      50.883  58.692  63.368  1.00  0.00      PROA  
ATOM   1858  CG  ARG X 122      49.290  59.410  64.565  1.00  0.00      PROA  
ATOM   1859  HG1 ARG X 122      49.610  60.462  64.721  1.00  0.00      PROA  
ATOM   1860  HG2 ARG X 122      48.861  59.175  65.562  1.00  0.00      PROA  
ATOM   1861  CD  ARG X 122      48.276  59.294  63.447  1.00  0.00      PROA  
ATOM   1862  HD1 ARG X 122      48.187  58.208  63.230  1.00  0.00      PROA  
ATOM   1863  HD2 ARG X 122      48.508  59.851  62.513  1.00  0.00      PROA  
ATOM   1864  NE  ARG X 122      46.975  59.793  63.974  1.00  0.00      PROA  
ATOM   1865  HE  ARG X 122      46.634  59.346  64.801  1.00  0.00      PROA  
ATOM   1866  CZ  ARG X 122      46.117  60.641  63.419  1.00  0.00      PROA  
ATOM   1867  NH1 ARG X 122      46.166  61.041  62.167  1.00  0.00      PROA  
ATOM   1868 HH11 ARG X 122      46.778  60.560  61.540  1.00  0.00      PROA  
ATOM   1869 HH12 ARG X 122      45.410  61.582  61.799  1.00  0.00      PROA  
ATOM   1870  NH2 ARG X 122      44.992  61.035  63.968  1.00  0.00      PROA  
ATOM   1871 HH21 ARG X 122      44.599  60.423  64.655  1.00  0.00      PROA  
ATOM   1872 HH22 ARG X 122      44.352  61.637  63.493  1.00  0.00      PROA  
ATOM   1873  C   ARG X 122      52.681  57.569  65.382  1.00  0.00      PROA  
ATOM   1874  O   ARG X 122      53.508  57.461  64.470  1.00  0.00      PROA  
ATOM   1875  N   ILE X 123      52.643  56.611  66.354  1.00  0.00      PROA  
ATOM   1876  HN  ILE X 123      51.978  56.612  67.097  1.00  0.00      PROA  
ATOM   1877  CA  ILE X 123      53.286  55.341  66.165  1.00  0.00      PROA  
ATOM   1878  HA  ILE X 123      53.637  55.297  65.145  1.00  0.00      PROA  
ATOM   1879  CB  ILE X 123      54.453  55.195  67.143  1.00  0.00      PROA  
ATOM   1880  HB  ILE X 123      54.962  54.239  66.898  1.00  0.00      PROA  
ATOM   1881  CG2 ILE X 123      55.531  56.258  66.875  1.00  0.00      PROA  
ATOM   1882 HG21 ILE X 123      56.517  56.134  67.372  1.00  0.00      PROA  
ATOM   1883 HG22 ILE X 123      55.151  57.232  67.252  1.00  0.00      PROA  
ATOM   1884 HG23 ILE X 123      55.762  56.260  65.788  1.00  0.00      PROA  
ATOM   1885  CG1 ILE X 123      54.051  55.251  68.596  1.00  0.00      PROA  
ATOM   1886 HG11 ILE X 123      53.086  54.714  68.719  1.00  0.00      PROA  
ATOM   1887 HG12 ILE X 123      53.747  56.297  68.814  1.00  0.00      PROA  
ATOM   1888  CD  ILE X 123      54.993  54.707  69.655  1.00  0.00      PROA  
ATOM   1889  HD1 ILE X 123      55.393  53.824  69.115  1.00  0.00      PROA  
ATOM   1890  HD2 ILE X 123      54.540  54.323  70.593  1.00  0.00      PROA  
ATOM   1891  HD3 ILE X 123      55.865  55.326  69.959  1.00  0.00      PROA  
ATOM   1892  C   ILE X 123      52.359  54.165  66.297  1.00  0.00      PROA  
ATOM   1893  O   ILE X 123      51.422  54.091  67.108  1.00  0.00      PROA  
ATOM   1894  N   PHE X 124      52.609  53.079  65.517  1.00  0.00      PROA  
ATOM   1895  HN  PHE X 124      53.420  52.992  64.945  1.00  0.00      PROA  
ATOM   1896  CA  PHE X 124      52.036  51.830  65.813  1.00  0.00      PROA  
ATOM   1897  HA  PHE X 124      51.108  51.916  66.359  1.00  0.00      PROA  
ATOM   1898  CB  PHE X 124      51.652  50.990  64.481  1.00  0.00      PROA  
ATOM   1899  HB1 PHE X 124      51.325  49.966  64.762  1.00  0.00      PROA  
ATOM   1900  HB2 PHE X 124      52.540  50.899  63.820  1.00  0.00      PROA  
ATOM   1901  CG  PHE X 124      50.562  51.686  63.723  1.00  0.00      PROA  
ATOM   1902  CD1 PHE X 124      50.704  51.689  62.295  1.00  0.00      PROA  
ATOM   1903  HD1 PHE X 124      51.513  51.175  61.799  1.00  0.00      PROA  
ATOM   1904  CE1 PHE X 124      49.675  52.104  61.505  1.00  0.00      PROA  
ATOM   1905  HE1 PHE X 124      49.622  52.015  60.430  1.00  0.00      PROA  
ATOM   1906  CZ  PHE X 124      48.601  52.770  62.101  1.00  0.00      PROA  
ATOM   1907  HZ  PHE X 124      47.806  53.148  61.476  1.00  0.00      PROA  
ATOM   1908  CD2 PHE X 124      49.509  52.339  64.315  1.00  0.00      PROA  
ATOM   1909  HD2 PHE X 124      49.283  52.415  65.369  1.00  0.00      PROA  
ATOM   1910  CE2 PHE X 124      48.507  52.927  63.510  1.00  0.00      PROA  
ATOM   1911  HE2 PHE X 124      47.633  53.318  64.011  1.00  0.00      PROA  
ATOM   1912  C   PHE X 124      52.978  51.012  66.636  1.00  0.00      PROA  
ATOM   1913  O   PHE X 124      54.115  50.754  66.239  1.00  0.00      PROA  
ATOM   1914  N   VAL X 125      52.536  50.544  67.771  1.00  0.00      PROA  
ATOM   1915  HN  VAL X 125      51.586  50.722  68.014  1.00  0.00      PROA  
ATOM   1916  CA  VAL X 125      53.276  49.880  68.802  1.00  0.00      PROA  
ATOM   1917  HA  VAL X 125      54.340  49.932  68.623  1.00  0.00      PROA  
ATOM   1918  CB  VAL X 125      52.761  50.448  70.160  1.00  0.00      PROA  
ATOM   1919  HB  VAL X 125      51.726  50.055  70.266  1.00  0.00      PROA  
ATOM   1920  CG1 VAL X 125      53.758  50.098  71.293  1.00  0.00      PROA  
ATOM   1921 HG11 VAL X 125      53.842  49.005  71.471  1.00  0.00      PROA  
ATOM   1922 HG12 VAL X 125      53.466  50.481  72.295  1.00  0.00      PROA  
ATOM   1923 HG13 VAL X 125      54.736  50.591  71.108  1.00  0.00      PROA  
ATOM   1924  CG2 VAL X 125      52.960  51.979  69.961  1.00  0.00      PROA  
ATOM   1925 HG21 VAL X 125      53.943  52.147  69.472  1.00  0.00      PROA  
ATOM   1926 HG22 VAL X 125      53.018  52.558  70.907  1.00  0.00      PROA  
ATOM   1927 HG23 VAL X 125      52.088  52.363  69.391  1.00  0.00      PROA  
ATOM   1928  C   VAL X 125      52.922  48.406  68.779  1.00  0.00      PROA  
ATOM   1929  O   VAL X 125      51.743  48.087  68.632  1.00  0.00      PROA  
ATOM   1930  N   MET X 126      53.886  47.536  68.900  1.00  0.00      PROA  
ATOM   1931  HN  MET X 126      54.823  47.846  69.040  1.00  0.00      PROA  
ATOM   1932  CA  MET X 126      53.652  46.129  68.512  1.00  0.00      PROA  
ATOM   1933  HA  MET X 126      52.683  46.011  68.048  1.00  0.00      PROA  
ATOM   1934  CB  MET X 126      54.765  45.643  67.672  1.00  0.00      PROA  
ATOM   1935  HB1 MET X 126      54.549  44.574  67.462  1.00  0.00      PROA  
ATOM   1936  HB2 MET X 126      55.652  45.597  68.342  1.00  0.00      PROA  
ATOM   1937  CG  MET X 126      54.843  46.549  66.412  1.00  0.00      PROA  
ATOM   1938  HG1 MET X 126      55.042  47.609  66.682  1.00  0.00      PROA  
ATOM   1939  HG2 MET X 126      53.867  46.455  65.888  1.00  0.00      PROA  
ATOM   1940  SD  MET X 126      56.165  46.059  65.305  1.00  0.00      PROA  
ATOM   1941  CE  MET X 126      55.980  47.462  64.135  1.00  0.00      PROA  
ATOM   1942  HE1 MET X 126      56.548  47.249  63.205  1.00  0.00      PROA  
ATOM   1943  HE2 MET X 126      56.462  48.412  64.453  1.00  0.00      PROA  
ATOM   1944  HE3 MET X 126      54.920  47.684  63.893  1.00  0.00      PROA  
ATOM   1945  C   MET X 126      53.654  45.421  69.821  1.00  0.00      PROA  
ATOM   1946  O   MET X 126      54.614  45.410  70.617  1.00  0.00      PROA  
ATOM   1947  N   ILE X 127      52.550  44.852  70.143  1.00  0.00      PROA  
ATOM   1948  HN  ILE X 127      51.853  44.817  69.430  1.00  0.00      PROA  
ATOM   1949  CA  ILE X 127      52.167  44.484  71.489  1.00  0.00      PROA  
ATOM   1950  HA  ILE X 127      53.027  44.478  72.142  1.00  0.00      PROA  
ATOM   1951  CB  ILE X 127      51.202  45.551  72.082  1.00  0.00      PROA  
ATOM   1952  HB  ILE X 127      50.863  45.195  73.079  1.00  0.00      PROA  
ATOM   1953  CG2 ILE X 127      51.909  46.948  72.295  1.00  0.00      PROA  
ATOM   1954 HG21 ILE X 127      52.931  46.885  72.728  1.00  0.00      PROA  
ATOM   1955 HG22 ILE X 127      51.274  47.540  72.989  1.00  0.00      PROA  
ATOM   1956 HG23 ILE X 127      52.186  47.298  71.278  1.00  0.00      PROA  
ATOM   1957  CG1 ILE X 127      49.847  45.676  71.387  1.00  0.00      PROA  
ATOM   1958 HG11 ILE X 127      49.235  44.753  71.305  1.00  0.00      PROA  
ATOM   1959 HG12 ILE X 127      50.089  45.871  70.320  1.00  0.00      PROA  
ATOM   1960  CD  ILE X 127      48.929  46.772  71.985  1.00  0.00      PROA  
ATOM   1961  HD1 ILE X 127      47.912  46.677  71.549  1.00  0.00      PROA  
ATOM   1962  HD2 ILE X 127      49.254  47.779  71.646  1.00  0.00      PROA  
ATOM   1963  HD3 ILE X 127      48.875  46.659  73.089  1.00  0.00      PROA  
ATOM   1964  C   ILE X 127      51.430  43.196  71.533  1.00  0.00      PROA  
ATOM   1965  O   ILE X 127      50.852  42.769  70.506  1.00  0.00      PROA  
ATOM   1966  N   PRO X 128      51.342  42.518  72.725  1.00  0.00      PROA  
ATOM   1967  CD  PRO X 128      52.357  42.686  73.780  1.00  0.00      PROA  
ATOM   1968  HD1 PRO X 128      52.026  43.482  74.482  1.00  0.00      PROA  
ATOM   1969  HD2 PRO X 128      53.412  42.751  73.439  1.00  0.00      PROA  
ATOM   1970  CA  PRO X 128      50.503  41.342  72.969  1.00  0.00      PROA  
ATOM   1971  HA  PRO X 128      50.755  40.488  72.359  1.00  0.00      PROA  
ATOM   1972  CB  PRO X 128      50.733  41.113  74.445  1.00  0.00      PROA  
ATOM   1973  HB1 PRO X 128      50.232  40.155  74.699  1.00  0.00      PROA  
ATOM   1974  HB2 PRO X 128      50.093  41.776  75.066  1.00  0.00      PROA  
ATOM   1975  CG  PRO X 128      52.253  41.360  74.580  1.00  0.00      PROA  
ATOM   1976  HG1 PRO X 128      52.534  41.562  75.636  1.00  0.00      PROA  
ATOM   1977  HG2 PRO X 128      52.844  40.505  74.189  1.00  0.00      PROA  
ATOM   1978  C   PRO X 128      49.085  41.389  72.764  1.00  0.00      PROA  
ATOM   1979  O   PRO X 128      48.420  42.440  72.922  1.00  0.00      PROA  
ATOM   1980  N   LYS X 129      48.443  40.234  72.445  1.00  0.00      PROA  
ATOM   1981  HN  LYS X 129      49.007  39.412  72.461  1.00  0.00      PROA  
ATOM   1982  CA  LYS X 129      47.012  40.105  72.186  1.00  0.00      PROA  
ATOM   1983  HA  LYS X 129      46.810  40.874  71.456  1.00  0.00      PROA  
ATOM   1984  CB  LYS X 129      46.534  38.778  71.673  1.00  0.00      PROA  
ATOM   1985  HB1 LYS X 129      45.448  38.720  71.445  1.00  0.00      PROA  
ATOM   1986  HB2 LYS X 129      46.765  38.018  72.450  1.00  0.00      PROA  
ATOM   1987  CG  LYS X 129      47.232  38.239  70.387  1.00  0.00      PROA  
ATOM   1988  HG1 LYS X 129      46.568  37.442  69.990  1.00  0.00      PROA  
ATOM   1989  HG2 LYS X 129      48.139  37.616  70.540  1.00  0.00      PROA  
ATOM   1990  CD  LYS X 129      47.237  39.396  69.272  1.00  0.00      PROA  
ATOM   1991  HD1 LYS X 129      47.911  40.223  69.580  1.00  0.00      PROA  
ATOM   1992  HD2 LYS X 129      46.178  39.713  69.163  1.00  0.00      PROA  
ATOM   1993  CE  LYS X 129      47.848  39.064  67.908  1.00  0.00      PROA  
ATOM   1994  HE1 LYS X 129      47.724  39.959  67.262  1.00  0.00      PROA  
ATOM   1995  HE2 LYS X 129      47.210  38.256  67.490  1.00  0.00      PROA  
ATOM   1996  NZ  LYS X 129      49.281  38.817  67.886  1.00  0.00      PROA  
ATOM   1997  HZ1 LYS X 129      49.916  39.403  68.463  1.00  0.00      PROA  
ATOM   1998  HZ2 LYS X 129      49.468  39.116  66.907  1.00  0.00      PROA  
ATOM   1999  HZ3 LYS X 129      49.453  37.791  67.888  1.00  0.00      PROA  
ATOM   2000  C   LYS X 129      46.185  40.466  73.325  1.00  0.00      PROA  
ATOM   2001  O   LYS X 129      45.185  41.220  73.189  1.00  0.00      PROA  
ATOM   2002  N   SER X 130      46.610  40.196  74.646  1.00  0.00      PROA  
ATOM   2003  HN  SER X 130      47.380  39.563  74.650  1.00  0.00      PROA  
ATOM   2004  CA  SER X 130      46.006  40.726  75.875  1.00  0.00      PROA  
ATOM   2005  HA  SER X 130      44.988  40.954  75.600  1.00  0.00      PROA  
ATOM   2006  CB  SER X 130      45.936  39.670  77.057  1.00  0.00      PROA  
ATOM   2007  HB1 SER X 130      45.288  38.816  76.760  1.00  0.00      PROA  
ATOM   2008  HB2 SER X 130      45.563  40.133  77.995  1.00  0.00      PROA  
ATOM   2009  OG  SER X 130      47.307  39.312  77.234  1.00  0.00      PROA  
ATOM   2010  HG1 SER X 130      47.740  40.041  77.686  1.00  0.00      PROA  
ATOM   2011  C   SER X 130      46.589  42.042  76.379  1.00  0.00      PROA  
ATOM   2012  O   SER X 130      46.330  42.397  77.535  1.00  0.00      PROA  
ATOM   2013  N   TYR X 131      47.472  42.805  75.673  1.00  0.00      PROA  
ATOM   2014  HN  TYR X 131      47.756  42.545  74.753  1.00  0.00      PROA  
ATOM   2015  CA  TYR X 131      47.963  44.147  76.145  1.00  0.00      PROA  
ATOM   2016  HA  TYR X 131      48.276  44.048  77.174  1.00  0.00      PROA  
ATOM   2017  CB  TYR X 131      49.141  44.689  75.221  1.00  0.00      PROA  
ATOM   2018  HB1 TYR X 131      48.700  45.231  74.357  1.00  0.00      PROA  
ATOM   2019  HB2 TYR X 131      49.606  43.826  74.698  1.00  0.00      PROA  
ATOM   2020  CG  TYR X 131      50.230  45.398  75.886  1.00  0.00      PROA  
ATOM   2021  CD1 TYR X 131      50.498  46.663  75.552  1.00  0.00      PROA  
ATOM   2022  HD1 TYR X 131      49.883  47.115  74.788  1.00  0.00      PROA  
ATOM   2023  CE1 TYR X 131      51.553  47.348  76.190  1.00  0.00      PROA  
ATOM   2024  HE1 TYR X 131      51.797  48.333  75.819  1.00  0.00      PROA  
ATOM   2025  CZ  TYR X 131      52.290  46.639  77.121  1.00  0.00      PROA  
ATOM   2026  OH  TYR X 131      53.157  47.470  77.863  1.00  0.00      PROA  
ATOM   2027  HH  TYR X 131      53.724  46.948  78.435  1.00  0.00      PROA  
ATOM   2028  CD2 TYR X 131      50.921  44.688  76.863  1.00  0.00      PROA  
ATOM   2029  HD2 TYR X 131      50.708  43.690  77.215  1.00  0.00      PROA  
ATOM   2030  CE2 TYR X 131      51.951  45.311  77.585  1.00  0.00      PROA  
ATOM   2031  HE2 TYR X 131      52.443  44.783  78.389  1.00  0.00      PROA  
ATOM   2032  C   TYR X 131      46.785  45.176  76.103  1.00  0.00      PROA  
ATOM   2033  O   TYR X 131      46.172  45.328  75.017  1.00  0.00      PROA  
ATOM   2034  N   THR X 132      46.574  45.869  77.203  1.00  0.00      PROA  
ATOM   2035  HN  THR X 132      47.046  45.566  78.028  1.00  0.00      PROA  
ATOM   2036  CA  THR X 132      45.511  46.841  77.367  1.00  0.00      PROA  
ATOM   2037  HA  THR X 132      44.736  46.560  76.669  1.00  0.00      PROA  
ATOM   2038  CB  THR X 132      44.832  46.838  78.716  1.00  0.00      PROA  
ATOM   2039  HB  THR X 132      43.951  47.513  78.672  1.00  0.00      PROA  
ATOM   2040  OG1 THR X 132      45.649  47.304  79.803  1.00  0.00      PROA  
ATOM   2041  HG1 THR X 132      46.400  46.717  79.686  1.00  0.00      PROA  
ATOM   2042  CG2 THR X 132      44.435  45.376  79.058  1.00  0.00      PROA  
ATOM   2043 HG21 THR X 132      43.804  44.949  78.248  1.00  0.00      PROA  
ATOM   2044 HG22 THR X 132      43.685  45.424  79.877  1.00  0.00      PROA  
ATOM   2045 HG23 THR X 132      45.220  44.665  79.392  1.00  0.00      PROA  
ATOM   2046  C   THR X 132      45.942  48.228  76.987  1.00  0.00      PROA  
ATOM   2047  O   THR X 132      47.115  48.625  77.008  1.00  0.00      PROA  
ATOM   2048  N   GLU X 133      44.994  49.200  76.817  1.00  0.00      PROA  
ATOM   2049  HN  GLU X 133      44.020  49.049  76.963  1.00  0.00      PROA  
ATOM   2050  CA  GLU X 133      45.358  50.608  76.654  1.00  0.00      PROA  
ATOM   2051  HA  GLU X 133      46.034  50.739  75.822  1.00  0.00      PROA  
ATOM   2052  CB  GLU X 133      44.030  51.238  76.223  1.00  0.00      PROA  
ATOM   2053  HB1 GLU X 133      43.362  50.961  77.066  1.00  0.00      PROA  
ATOM   2054  HB2 GLU X 133      43.662  50.747  75.296  1.00  0.00      PROA  
ATOM   2055  CG  GLU X 133      43.981  52.719  76.090  1.00  0.00      PROA  
ATOM   2056  HG1 GLU X 133      44.702  52.996  75.293  1.00  0.00      PROA  
ATOM   2057  HG2 GLU X 133      44.301  53.301  76.981  1.00  0.00      PROA  
ATOM   2058  CD  GLU X 133      42.676  53.295  75.508  1.00  0.00      PROA  
ATOM   2059  OE1 GLU X 133      41.832  52.603  74.947  1.00  0.00      PROA  
ATOM   2060  OE2 GLU X 133      42.484  54.481  75.786  1.00  0.00      PROA  
ATOM   2061  C   GLU X 133      46.032  51.244  77.857  1.00  0.00      PROA  
ATOM   2062  O   GLU X 133      46.771  52.209  77.747  1.00  0.00      PROA  
ATOM   2063  N   GLU X 134      45.710  50.764  79.073  1.00  0.00      PROA  
ATOM   2064  HN  GLU X 134      45.111  49.986  79.244  1.00  0.00      PROA  
ATOM   2065  CA  GLU X 134      46.467  51.141  80.284  1.00  0.00      PROA  
ATOM   2066  HA  GLU X 134      46.443  52.219  80.334  1.00  0.00      PROA  
ATOM   2067  CB  GLU X 134      45.806  50.564  81.566  1.00  0.00      PROA  
ATOM   2068  HB1 GLU X 134      46.420  50.874  82.438  1.00  0.00      PROA  
ATOM   2069  HB2 GLU X 134      45.943  49.462  81.525  1.00  0.00      PROA  
ATOM   2070  CG  GLU X 134      44.280  50.774  81.917  1.00  0.00      PROA  
ATOM   2071  HG1 GLU X 134      44.005  50.337  82.901  1.00  0.00      PROA  
ATOM   2072  HG2 GLU X 134      43.624  50.499  81.064  1.00  0.00      PROA  
ATOM   2073  CD  GLU X 134      43.961  52.230  82.117  1.00  0.00      PROA  
ATOM   2074  OE1 GLU X 134      44.459  52.881  83.107  1.00  0.00      PROA  
ATOM   2075  OE2 GLU X 134      43.188  52.807  81.265  1.00  0.00      PROA  
ATOM   2076  C   GLU X 134      47.968  50.757  80.222  1.00  0.00      PROA  
ATOM   2077  O   GLU X 134      48.836  51.577  80.447  1.00  0.00      PROA  
ATOM   2078  N   ASP X 135      48.251  49.441  79.860  1.00  0.00      PROA  
ATOM   2079  HN  ASP X 135      47.554  48.856  79.453  1.00  0.00      PROA  
ATOM   2080  CA  ASP X 135      49.582  48.846  79.845  1.00  0.00      PROA  
ATOM   2081  HA  ASP X 135      49.919  49.115  80.836  1.00  0.00      PROA  
ATOM   2082  CB  ASP X 135      49.524  47.274  79.529  1.00  0.00      PROA  
ATOM   2083  HB1 ASP X 135      50.431  46.794  79.956  1.00  0.00      PROA  
ATOM   2084  HB2 ASP X 135      49.494  47.030  78.445  1.00  0.00      PROA  
ATOM   2085  CG  ASP X 135      48.380  46.606  80.317  1.00  0.00      PROA  
ATOM   2086  OD1 ASP X 135      48.204  46.952  81.519  1.00  0.00      PROA  
ATOM   2087  OD2 ASP X 135      47.744  45.708  79.758  1.00  0.00      PROA  
ATOM   2088  C   ASP X 135      50.399  49.558  78.773  1.00  0.00      PROA  
ATOM   2089  O   ASP X 135      51.576  49.848  78.917  1.00  0.00      PROA  
ATOM   2090  N   LEU X 136      49.747  49.885  77.612  1.00  0.00      PROA  
ATOM   2091  HN  LEU X 136      48.788  49.620  77.535  1.00  0.00      PROA  
ATOM   2092  CA  LEU X 136      50.252  50.761  76.643  1.00  0.00      PROA  
ATOM   2093  HA  LEU X 136      51.202  50.335  76.355  1.00  0.00      PROA  
ATOM   2094  CB  LEU X 136      49.304  50.693  75.407  1.00  0.00      PROA  
ATOM   2095  HB1 LEU X 136      48.267  51.036  75.606  1.00  0.00      PROA  
ATOM   2096  HB2 LEU X 136      49.189  49.633  75.098  1.00  0.00      PROA  
ATOM   2097  CG  LEU X 136      49.802  51.316  74.138  1.00  0.00      PROA  
ATOM   2098  HG  LEU X 136      49.740  52.408  74.332  1.00  0.00      PROA  
ATOM   2099  CD1 LEU X 136      51.152  50.800  73.715  1.00  0.00      PROA  
ATOM   2100 HD11 LEU X 136      51.518  51.314  72.800  1.00  0.00      PROA  
ATOM   2101 HD12 LEU X 136      51.156  49.713  73.486  1.00  0.00      PROA  
ATOM   2102 HD13 LEU X 136      51.942  50.899  74.489  1.00  0.00      PROA  
ATOM   2103  CD2 LEU X 136      48.846  51.027  72.974  1.00  0.00      PROA  
ATOM   2104 HD21 LEU X 136      49.160  51.476  72.007  1.00  0.00      PROA  
ATOM   2105 HD22 LEU X 136      47.819  51.382  73.204  1.00  0.00      PROA  
ATOM   2106 HD23 LEU X 136      48.800  49.925  72.846  1.00  0.00      PROA  
ATOM   2107  C   LEU X 136      50.524  52.190  76.976  1.00  0.00      PROA  
ATOM   2108  O   LEU X 136      51.569  52.705  76.621  1.00  0.00      PROA  
ATOM   2109  N   ARG X 137      49.544  52.847  77.651  1.00  0.00      PROA  
ATOM   2110  HN  ARG X 137      48.682  52.457  77.964  1.00  0.00      PROA  
ATOM   2111  CA  ARG X 137      49.630  54.282  77.801  1.00  0.00      PROA  
ATOM   2112  HA  ARG X 137      49.899  54.745  76.863  1.00  0.00      PROA  
ATOM   2113  CB  ARG X 137      48.345  55.021  78.255  1.00  0.00      PROA  
ATOM   2114  HB1 ARG X 137      48.133  54.685  79.293  1.00  0.00      PROA  
ATOM   2115  HB2 ARG X 137      47.495  54.587  77.685  1.00  0.00      PROA  
ATOM   2116  CG  ARG X 137      48.266  56.532  78.033  1.00  0.00      PROA  
ATOM   2117  HG1 ARG X 137      48.675  56.701  77.014  1.00  0.00      PROA  
ATOM   2118  HG2 ARG X 137      48.921  57.004  78.797  1.00  0.00      PROA  
ATOM   2119  CD  ARG X 137      46.869  57.043  78.036  1.00  0.00      PROA  
ATOM   2120  HD1 ARG X 137      46.270  56.868  78.956  1.00  0.00      PROA  
ATOM   2121  HD2 ARG X 137      46.276  56.523  77.253  1.00  0.00      PROA  
ATOM   2122  NE  ARG X 137      46.863  58.509  77.779  1.00  0.00      PROA  
ATOM   2123  HE  ARG X 137      47.606  59.158  77.942  1.00  0.00      PROA  
ATOM   2124  CZ  ARG X 137      45.814  59.229  77.373  1.00  0.00      PROA  
ATOM   2125  NH1 ARG X 137      44.575  58.820  77.399  1.00  0.00      PROA  
ATOM   2126 HH11 ARG X 137      43.888  59.377  76.933  1.00  0.00      PROA  
ATOM   2127 HH12 ARG X 137      44.571  57.848  77.633  1.00  0.00      PROA  
ATOM   2128  NH2 ARG X 137      46.106  60.399  76.935  1.00  0.00      PROA  
ATOM   2129 HH21 ARG X 137      47.066  60.661  76.839  1.00  0.00      PROA  
ATOM   2130 HH22 ARG X 137      45.360  60.904  76.500  1.00  0.00      PROA  
ATOM   2131  C   ARG X 137      50.754  54.666  78.831  1.00  0.00      PROA  
ATOM   2132  O   ARG X 137      51.724  55.422  78.618  1.00  0.00      PROA  
ATOM   2133  N   GLU X 138      50.692  54.045  80.031  1.00  0.00      PROA  
ATOM   2134  HN  GLU X 138      49.869  53.539  80.277  1.00  0.00      PROA  
ATOM   2135  CA  GLU X 138      51.763  54.098  80.980  1.00  0.00      PROA  
ATOM   2136  HA  GLU X 138      51.742  55.142  81.255  1.00  0.00      PROA  
ATOM   2137  CB  GLU X 138      51.498  53.195  82.235  1.00  0.00      PROA  
ATOM   2138  HB1 GLU X 138      52.363  53.239  82.930  1.00  0.00      PROA  
ATOM   2139  HB2 GLU X 138      51.446  52.116  81.975  1.00  0.00      PROA  
ATOM   2140  CG  GLU X 138      50.261  53.560  83.037  1.00  0.00      PROA  
ATOM   2141  HG1 GLU X 138      50.124  52.921  83.936  1.00  0.00      PROA  
ATOM   2142  HG2 GLU X 138      49.381  53.454  82.368  1.00  0.00      PROA  
ATOM   2143  CD  GLU X 138      50.224  55.025  83.572  1.00  0.00      PROA  
ATOM   2144  OE1 GLU X 138      51.142  55.383  84.353  1.00  0.00      PROA  
ATOM   2145  OE2 GLU X 138      49.178  55.744  83.408  1.00  0.00      PROA  
ATOM   2146  C   GLU X 138      53.198  53.829  80.515  1.00  0.00      PROA  
ATOM   2147  O   GLU X 138      54.110  54.596  80.765  1.00  0.00      PROA  
ATOM   2148  N   LYS X 139      53.363  52.685  79.730  1.00  0.00      PROA  
ATOM   2149  HN  LYS X 139      52.565  52.174  79.421  1.00  0.00      PROA  
ATOM   2150  CA  LYS X 139      54.611  52.255  79.247  1.00  0.00      PROA  
ATOM   2151  HA  LYS X 139      55.267  52.328  80.102  1.00  0.00      PROA  
ATOM   2152  CB  LYS X 139      54.515  50.820  78.595  1.00  0.00      PROA  
ATOM   2153  HB1 LYS X 139      53.682  50.851  77.860  1.00  0.00      PROA  
ATOM   2154  HB2 LYS X 139      54.071  50.192  79.397  1.00  0.00      PROA  
ATOM   2155  CG  LYS X 139      55.731  50.109  78.091  1.00  0.00      PROA  
ATOM   2156  HG1 LYS X 139      56.029  50.538  77.110  1.00  0.00      PROA  
ATOM   2157  HG2 LYS X 139      55.502  49.042  77.886  1.00  0.00      PROA  
ATOM   2158  CD  LYS X 139      56.845  50.201  79.177  1.00  0.00      PROA  
ATOM   2159  HD1 LYS X 139      56.407  50.063  80.188  1.00  0.00      PROA  
ATOM   2160  HD2 LYS X 139      57.224  51.230  79.004  1.00  0.00      PROA  
ATOM   2161  CE  LYS X 139      58.013  49.261  78.972  1.00  0.00      PROA  
ATOM   2162  HE1 LYS X 139      58.412  49.334  77.938  1.00  0.00      PROA  
ATOM   2163  HE2 LYS X 139      57.765  48.210  79.235  1.00  0.00      PROA  
ATOM   2164  NZ  LYS X 139      59.156  49.688  79.805  1.00  0.00      PROA  
ATOM   2165  HZ1 LYS X 139      59.023  49.328  80.772  1.00  0.00      PROA  
ATOM   2166  HZ2 LYS X 139      59.343  50.710  79.828  1.00  0.00      PROA  
ATOM   2167  HZ3 LYS X 139      59.946  49.198  79.338  1.00  0.00      PROA  
ATOM   2168  C   LYS X 139      55.261  53.249  78.279  1.00  0.00      PROA  
ATOM   2169  O   LYS X 139      56.512  53.425  78.227  1.00  0.00      PROA  
ATOM   2170  N   PHE X 140      54.471  53.940  77.363  1.00  0.00      PROA  
ATOM   2171  HN  PHE X 140      53.476  53.906  77.309  1.00  0.00      PROA  
ATOM   2172  CA  PHE X 140      55.054  54.752  76.380  1.00  0.00      PROA  
ATOM   2173  HA  PHE X 140      56.101  54.522  76.256  1.00  0.00      PROA  
ATOM   2174  CB  PHE X 140      54.368  54.522  74.971  1.00  0.00      PROA  
ATOM   2175  HB1 PHE X 140      54.346  55.327  74.207  1.00  0.00      PROA  
ATOM   2176  HB2 PHE X 140      53.300  54.266  75.142  1.00  0.00      PROA  
ATOM   2177  CG  PHE X 140      55.059  53.379  74.342  1.00  0.00      PROA  
ATOM   2178  CD1 PHE X 140      54.654  52.031  74.803  1.00  0.00      PROA  
ATOM   2179  HD1 PHE X 140      53.802  51.974  75.463  1.00  0.00      PROA  
ATOM   2180  CE1 PHE X 140      55.312  50.896  74.391  1.00  0.00      PROA  
ATOM   2181  HE1 PHE X 140      55.022  49.921  74.755  1.00  0.00      PROA  
ATOM   2182  CZ  PHE X 140      56.430  51.022  73.568  1.00  0.00      PROA  
ATOM   2183  HZ  PHE X 140      56.862  50.124  73.151  1.00  0.00      PROA  
ATOM   2184  CD2 PHE X 140      56.217  53.449  73.526  1.00  0.00      PROA  
ATOM   2185  HD2 PHE X 140      56.688  54.393  73.297  1.00  0.00      PROA  
ATOM   2186  CE2 PHE X 140      56.834  52.263  73.112  1.00  0.00      PROA  
ATOM   2187  HE2 PHE X 140      57.612  52.389  72.373  1.00  0.00      PROA  
ATOM   2188  C   PHE X 140      55.038  56.304  76.662  1.00  0.00      PROA  
ATOM   2189  O   PHE X 140      55.692  57.083  75.971  1.00  0.00      PROA  
ATOM   2190  N   LYS X 141      54.500  56.786  77.858  1.00  0.00      PROA  
ATOM   2191  HN  LYS X 141      54.208  56.100  78.519  1.00  0.00      PROA  
ATOM   2192  CA  LYS X 141      54.398  58.197  78.059  1.00  0.00      PROA  
ATOM   2193  HA  LYS X 141      54.265  58.740  77.134  1.00  0.00      PROA  
ATOM   2194  CB  LYS X 141      53.139  58.523  78.929  1.00  0.00      PROA  
ATOM   2195  HB1 LYS X 141      52.221  58.088  78.478  1.00  0.00      PROA  
ATOM   2196  HB2 LYS X 141      52.980  59.622  78.936  1.00  0.00      PROA  
ATOM   2197  CG  LYS X 141      53.272  58.162  80.478  1.00  0.00      PROA  
ATOM   2198  HG1 LYS X 141      54.043  58.855  80.876  1.00  0.00      PROA  
ATOM   2199  HG2 LYS X 141      53.556  57.089  80.507  1.00  0.00      PROA  
ATOM   2200  CD  LYS X 141      51.958  58.200  81.275  1.00  0.00      PROA  
ATOM   2201  HD1 LYS X 141      51.315  57.381  80.889  1.00  0.00      PROA  
ATOM   2202  HD2 LYS X 141      51.354  59.119  81.111  1.00  0.00      PROA  
ATOM   2203  CE  LYS X 141      52.399  58.129  82.730  1.00  0.00      PROA  
ATOM   2204  HE1 LYS X 141      53.009  59.019  82.995  1.00  0.00      PROA  
ATOM   2205  HE2 LYS X 141      52.995  57.207  82.907  1.00  0.00      PROA  
ATOM   2206  NZ  LYS X 141      51.157  58.117  83.544  1.00  0.00      PROA  
ATOM   2207  HZ1 LYS X 141      50.708  57.183  83.447  1.00  0.00      PROA  
ATOM   2208  HZ2 LYS X 141      50.549  58.942  83.366  1.00  0.00      PROA  
ATOM   2209  HZ3 LYS X 141      51.374  58.241  84.554  1.00  0.00      PROA  
ATOM   2210  C   LYS X 141      55.624  58.751  78.656  1.00  0.00      PROA  
ATOM   2211  O   LYS X 141      55.692  59.988  78.798  1.00  0.00      PROA  
ATOM   2212  N   VAL X 142      56.664  57.908  78.867  1.00  0.00      PROA  
ATOM   2213  HN  VAL X 142      56.591  56.940  78.639  1.00  0.00      PROA  
ATOM   2214  CA  VAL X 142      57.970  58.337  79.336  1.00  0.00      PROA  
ATOM   2215  HA  VAL X 142      57.919  59.131  80.068  1.00  0.00      PROA  
ATOM   2216  CB  VAL X 142      58.655  57.155  80.044  1.00  0.00      PROA  
ATOM   2217  HB  VAL X 142      59.606  57.515  80.491  1.00  0.00      PROA  
ATOM   2218  CG1 VAL X 142      57.728  56.826  81.273  1.00  0.00      PROA  
ATOM   2219 HG11 VAL X 142      58.083  55.861  81.693  1.00  0.00      PROA  
ATOM   2220 HG12 VAL X 142      56.635  56.716  81.109  1.00  0.00      PROA  
ATOM   2221 HG13 VAL X 142      57.747  57.677  81.988  1.00  0.00      PROA  
ATOM   2222  CG2 VAL X 142      58.904  55.904  79.115  1.00  0.00      PROA  
ATOM   2223 HG21 VAL X 142      59.325  54.982  79.567  1.00  0.00      PROA  
ATOM   2224 HG22 VAL X 142      59.637  56.223  78.343  1.00  0.00      PROA  
ATOM   2225 HG23 VAL X 142      58.002  55.647  78.521  1.00  0.00      PROA  
ATOM   2226  C   VAL X 142      58.896  58.874  78.170  1.00  0.00      PROA  
ATOM   2227  O   VAL X 142      60.033  59.262  78.385  1.00  0.00      PROA  
ATOM   2228  N   TYR X 143      58.355  58.893  76.972  1.00  0.00      PROA  
ATOM   2229  HN  TYR X 143      57.458  58.478  76.840  1.00  0.00      PROA  
ATOM   2230  CA  TYR X 143      59.010  59.418  75.782  1.00  0.00      PROA  
ATOM   2231  HA  TYR X 143      60.046  59.709  75.879  1.00  0.00      PROA  
ATOM   2232  CB  TYR X 143      58.917  58.375  74.626  1.00  0.00      PROA  
ATOM   2233  HB1 TYR X 143      59.468  58.727  73.728  1.00  0.00      PROA  
ATOM   2234  HB2 TYR X 143      57.871  58.167  74.317  1.00  0.00      PROA  
ATOM   2235  CG  TYR X 143      59.478  57.008  74.962  1.00  0.00      PROA  
ATOM   2236  CD1 TYR X 143      60.803  56.819  75.396  1.00  0.00      PROA  
ATOM   2237  HD1 TYR X 143      61.559  57.590  75.389  1.00  0.00      PROA  
ATOM   2238  CE1 TYR X 143      61.236  55.480  75.768  1.00  0.00      PROA  
ATOM   2239  HE1 TYR X 143      62.280  55.268  75.947  1.00  0.00      PROA  
ATOM   2240  CZ  TYR X 143      60.331  54.457  75.814  1.00  0.00      PROA  
ATOM   2241  OH  TYR X 143      60.716  53.141  76.079  1.00  0.00      PROA  
ATOM   2242  HH  TYR X 143      61.609  53.131  76.428  1.00  0.00      PROA  
ATOM   2243  CD2 TYR X 143      58.625  55.895  75.047  1.00  0.00      PROA  
ATOM   2244  HD2 TYR X 143      57.630  56.076  74.668  1.00  0.00      PROA  
ATOM   2245  CE2 TYR X 143      58.990  54.629  75.420  1.00  0.00      PROA  
ATOM   2246  HE2 TYR X 143      58.297  53.802  75.473  1.00  0.00      PROA  
ATOM   2247  C   TYR X 143      58.356  60.765  75.352  1.00  0.00      PROA  
ATOM   2248  O   TYR X 143      58.716  61.375  74.343  1.00  0.00      PROA  
ATOM   2249  N   GLY X 144      57.331  61.269  76.098  1.00  0.00      PROA  
ATOM   2250  HN  GLY X 144      57.256  60.827  76.989  1.00  0.00      PROA  
ATOM   2251  CA  GLY X 144      56.501  62.399  75.821  1.00  0.00      PROA  
ATOM   2252  HA1 GLY X 144      56.660  62.616  74.775  1.00  0.00      PROA  
ATOM   2253  HA2 GLY X 144      56.991  63.068  76.512  1.00  0.00      PROA  
ATOM   2254  C   GLY X 144      55.091  62.233  76.182  1.00  0.00      PROA  
ATOM   2255  O   GLY X 144      54.620  61.182  76.629  1.00  0.00      PROA  
ATOM   2256  N   ASP X 145      54.307  63.376  76.116  1.00  0.00      PROA  
ATOM   2257  HN  ASP X 145      54.615  64.241  75.726  1.00  0.00      PROA  
ATOM   2258  CA  ASP X 145      52.881  63.434  76.444  1.00  0.00      PROA  
ATOM   2259  HA  ASP X 145      52.726  62.926  77.384  1.00  0.00      PROA  
ATOM   2260  CB  ASP X 145      52.380  64.948  76.501  1.00  0.00      PROA  
ATOM   2261  HB1 ASP X 145      51.325  64.849  76.835  1.00  0.00      PROA  
ATOM   2262  HB2 ASP X 145      52.326  65.354  75.468  1.00  0.00      PROA  
ATOM   2263  CG  ASP X 145      53.129  65.757  77.524  1.00  0.00      PROA  
ATOM   2264  OD1 ASP X 145      53.475  66.940  77.127  1.00  0.00      PROA  
ATOM   2265  OD2 ASP X 145      53.325  65.313  78.684  1.00  0.00      PROA  
ATOM   2266  C   ASP X 145      51.993  62.715  75.410  1.00  0.00      PROA  
ATOM   2267  O   ASP X 145      52.190  63.116  74.250  1.00  0.00      PROA  
ATOM   2268  N   ILE X 146      51.065  61.815  75.711  1.00  0.00      PROA  
ATOM   2269  HN  ILE X 146      50.732  61.709  76.644  1.00  0.00      PROA  
ATOM   2270  CA  ILE X 146      50.125  61.149  74.805  1.00  0.00      PROA  
ATOM   2271  HA  ILE X 146      50.551  61.029  73.820  1.00  0.00      PROA  
ATOM   2272  CB  ILE X 146      50.002  59.636  75.260  1.00  0.00      PROA  
ATOM   2273  HB  ILE X 146      49.631  59.681  76.306  1.00  0.00      PROA  
ATOM   2274  CG2 ILE X 146      48.987  58.922  74.420  1.00  0.00      PROA  
ATOM   2275 HG21 ILE X 146      48.861  57.922  74.887  1.00  0.00      PROA  
ATOM   2276 HG22 ILE X 146      49.149  58.768  73.332  1.00  0.00      PROA  
ATOM   2277 HG23 ILE X 146      47.984  59.393  74.486  1.00  0.00      PROA  
ATOM   2278  CG1 ILE X 146      51.369  58.907  75.255  1.00  0.00      PROA  
ATOM   2279 HG11 ILE X 146      52.025  59.348  76.036  1.00  0.00      PROA  
ATOM   2280 HG12 ILE X 146      51.773  58.968  74.222  1.00  0.00      PROA  
ATOM   2281  CD  ILE X 146      51.376  57.477  75.821  1.00  0.00      PROA  
ATOM   2282  HD1 ILE X 146      50.653  56.783  75.339  1.00  0.00      PROA  
ATOM   2283  HD2 ILE X 146      50.977  57.446  76.857  1.00  0.00      PROA  
ATOM   2284  HD3 ILE X 146      52.359  56.965  75.748  1.00  0.00      PROA  
ATOM   2285  C   ILE X 146      48.792  61.859  74.710  1.00  0.00      PROA  
ATOM   2286  O   ILE X 146      48.166  62.080  75.745  1.00  0.00      PROA  
ATOM   2287  N   GLU X 147      48.360  62.243  73.515  1.00  0.00      PROA  
ATOM   2288  HN  GLU X 147      49.000  62.179  72.754  1.00  0.00      PROA  
ATOM   2289  CA  GLU X 147      47.046  62.875  73.414  1.00  0.00      PROA  
ATOM   2290  HA  GLU X 147      46.780  63.483  74.266  1.00  0.00      PROA  
ATOM   2291  CB  GLU X 147      47.022  63.825  72.228  1.00  0.00      PROA  
ATOM   2292  HB1 GLU X 147      45.964  64.160  72.180  1.00  0.00      PROA  
ATOM   2293  HB2 GLU X 147      47.134  63.273  71.271  1.00  0.00      PROA  
ATOM   2294  CG  GLU X 147      47.987  64.946  72.272  1.00  0.00      PROA  
ATOM   2295  HG1 GLU X 147      49.046  64.648  72.116  1.00  0.00      PROA  
ATOM   2296  HG2 GLU X 147      47.886  65.303  73.320  1.00  0.00      PROA  
ATOM   2297  CD  GLU X 147      47.524  65.981  71.255  1.00  0.00      PROA  
ATOM   2298  OE1 GLU X 147      46.921  67.017  71.761  1.00  0.00      PROA  
ATOM   2299  OE2 GLU X 147      47.826  65.738  70.044  1.00  0.00      PROA  
ATOM   2300  C   GLU X 147      46.018  61.790  73.145  1.00  0.00      PROA  
ATOM   2301  O   GLU X 147      44.966  62.005  73.652  1.00  0.00      PROA  
ATOM   2302  N   TYR X 148      46.387  60.721  72.421  1.00  0.00      PROA  
ATOM   2303  HN  TYR X 148      47.357  60.549  72.268  1.00  0.00      PROA  
ATOM   2304  CA  TYR X 148      45.512  59.544  72.394  1.00  0.00      PROA  
ATOM   2305  HA  TYR X 148      44.941  59.540  73.311  1.00  0.00      PROA  
ATOM   2306  CB  TYR X 148      44.608  59.800  71.122  1.00  0.00      PROA  
ATOM   2307  HB1 TYR X 148      45.217  59.920  70.201  1.00  0.00      PROA  
ATOM   2308  HB2 TYR X 148      44.107  60.780  71.271  1.00  0.00      PROA  
ATOM   2309  CG  TYR X 148      43.456  58.794  70.892  1.00  0.00      PROA  
ATOM   2310  CD1 TYR X 148      43.543  57.766  70.004  1.00  0.00      PROA  
ATOM   2311  HD1 TYR X 148      44.490  57.656  69.496  1.00  0.00      PROA  
ATOM   2312  CE1 TYR X 148      42.443  56.870  69.813  1.00  0.00      PROA  
ATOM   2313  HE1 TYR X 148      42.523  56.002  69.175  1.00  0.00      PROA  
ATOM   2314  CZ  TYR X 148      41.273  57.093  70.542  1.00  0.00      PROA  
ATOM   2315  OH  TYR X 148      40.105  56.321  70.264  1.00  0.00      PROA  
ATOM   2316  HH  TYR X 148      39.467  56.522  70.953  1.00  0.00      PROA  
ATOM   2317  CD2 TYR X 148      42.299  59.051  71.590  1.00  0.00      PROA  
ATOM   2318  HD2 TYR X 148      42.317  59.839  72.328  1.00  0.00      PROA  
ATOM   2319  CE2 TYR X 148      41.181  58.236  71.370  1.00  0.00      PROA  
ATOM   2320  HE2 TYR X 148      40.289  58.532  71.902  1.00  0.00      PROA  
ATOM   2321  C   TYR X 148      46.166  58.141  72.340  1.00  0.00      PROA  
ATOM   2322  O   TYR X 148      47.171  57.890  71.760  1.00  0.00      PROA  
ATOM   2323  N   CYS X 149      45.479  57.154  72.957  1.00  0.00      PROA  
ATOM   2324  HN  CYS X 149      44.668  57.506  73.420  1.00  0.00      PROA  
ATOM   2325  CA  CYS X 149      45.909  55.793  73.060  1.00  0.00      PROA  
ATOM   2326  HA  CYS X 149      46.680  55.541  72.348  1.00  0.00      PROA  
ATOM   2327  CB  CYS X 149      46.336  55.484  74.462  1.00  0.00      PROA  
ATOM   2328  HB1 CYS X 149      45.518  55.644  75.198  1.00  0.00      PROA  
ATOM   2329  HB2 CYS X 149      47.053  56.282  74.750  1.00  0.00      PROA  
ATOM   2330  SG  CYS X 149      47.238  53.932  74.658  1.00  0.00      PROA  
ATOM   2331  HG1 CYS X 149      46.114  53.230  74.646  1.00  0.00      PROA  
ATOM   2332  C   CYS X 149      44.722  54.911  72.672  1.00  0.00      PROA  
ATOM   2333  O   CYS X 149      43.550  55.218  73.038  1.00  0.00      PROA  
ATOM   2334  N   SER X 150      44.931  53.817  71.818  1.00  0.00      PROA  
ATOM   2335  HN  SER X 150      45.754  53.631  71.286  1.00  0.00      PROA  
ATOM   2336  CA  SER X 150      43.853  52.966  71.503  1.00  0.00      PROA  
ATOM   2337  HA  SER X 150      43.231  52.766  72.364  1.00  0.00      PROA  
ATOM   2338  CB  SER X 150      42.894  53.600  70.471  1.00  0.00      PROA  
ATOM   2339  HB1 SER X 150      43.512  53.908  69.600  1.00  0.00      PROA  
ATOM   2340  HB2 SER X 150      42.447  54.541  70.858  1.00  0.00      PROA  
ATOM   2341  OG  SER X 150      41.788  52.686  70.162  1.00  0.00      PROA  
ATOM   2342  HG1 SER X 150      41.102  52.863  70.810  1.00  0.00      PROA  
ATOM   2343  C   SER X 150      44.306  51.603  71.102  1.00  0.00      PROA  
ATOM   2344  O   SER X 150      45.424  51.504  70.619  1.00  0.00      PROA  
ATOM   2345  N   ILE X 151      43.513  50.553  71.344  1.00  0.00      PROA  
ATOM   2346  HN  ILE X 151      42.636  50.639  71.811  1.00  0.00      PROA  
ATOM   2347  CA  ILE X 151      43.943  49.208  70.910  1.00  0.00      PROA  
ATOM   2348  HA  ILE X 151      45.014  49.148  70.780  1.00  0.00      PROA  
ATOM   2349  CB  ILE X 151      43.651  48.073  71.959  1.00  0.00      PROA  
ATOM   2350  HB  ILE X 151      42.564  48.012  72.178  1.00  0.00      PROA  
ATOM   2351  CG2 ILE X 151      44.101  46.606  71.422  1.00  0.00      PROA  
ATOM   2352 HG21 ILE X 151      43.558  46.298  70.504  1.00  0.00      PROA  
ATOM   2353 HG22 ILE X 151      43.850  45.853  72.200  1.00  0.00      PROA  
ATOM   2354 HG23 ILE X 151      45.198  46.616  71.242  1.00  0.00      PROA  
ATOM   2355  CG1 ILE X 151      44.298  48.402  73.308  1.00  0.00      PROA  
ATOM   2356 HG11 ILE X 151      43.843  47.661  73.999  1.00  0.00      PROA  
ATOM   2357 HG12 ILE X 151      43.984  49.424  73.609  1.00  0.00      PROA  
ATOM   2358  CD  ILE X 151      45.770  48.159  73.386  1.00  0.00      PROA  
ATOM   2359  HD1 ILE X 151      46.249  48.558  74.306  1.00  0.00      PROA  
ATOM   2360  HD2 ILE X 151      46.265  48.454  72.436  1.00  0.00      PROA  
ATOM   2361  HD3 ILE X 151      45.794  47.052  73.484  1.00  0.00      PROA  
ATOM   2362  C   ILE X 151      43.303  48.892  69.522  1.00  0.00      PROA  
ATOM   2363  O   ILE X 151      42.085  49.088  69.406  1.00  0.00      PROA  
ATOM   2364  N   ILE X 152      44.095  48.432  68.495  1.00  0.00      PROA  
ATOM   2365  HN  ILE X 152      45.049  48.248  68.717  1.00  0.00      PROA  
ATOM   2366  CA  ILE X 152      43.649  48.147  67.122  1.00  0.00      PROA  
ATOM   2367  HA  ILE X 152      42.847  48.827  66.875  1.00  0.00      PROA  
ATOM   2368  CB  ILE X 152      44.769  48.323  66.061  1.00  0.00      PROA  
ATOM   2369  HB  ILE X 152      45.521  47.532  66.266  1.00  0.00      PROA  
ATOM   2370  CG2 ILE X 152      44.113  48.166  64.697  1.00  0.00      PROA  
ATOM   2371 HG21 ILE X 152      44.854  48.014  63.883  1.00  0.00      PROA  
ATOM   2372 HG22 ILE X 152      43.534  49.082  64.449  1.00  0.00      PROA  
ATOM   2373 HG23 ILE X 152      43.655  47.176  64.491  1.00  0.00      PROA  
ATOM   2374  CG1 ILE X 152      45.471  49.755  66.131  1.00  0.00      PROA  
ATOM   2375 HG11 ILE X 152      45.988  49.861  67.109  1.00  0.00      PROA  
ATOM   2376 HG12 ILE X 152      44.776  50.622  66.164  1.00  0.00      PROA  
ATOM   2377  CD  ILE X 152      46.623  49.968  65.110  1.00  0.00      PROA  
ATOM   2378  HD1 ILE X 152      46.329  49.823  64.049  1.00  0.00      PROA  
ATOM   2379  HD2 ILE X 152      47.489  49.302  65.313  1.00  0.00      PROA  
ATOM   2380  HD3 ILE X 152      47.126  50.950  65.243  1.00  0.00      PROA  
ATOM   2381  C   ILE X 152      42.954  46.791  67.112  1.00  0.00      PROA  
ATOM   2382  O   ILE X 152      43.556  45.736  67.079  1.00  0.00      PROA  
ATOM   2383  N   LYS X 153      41.593  46.712  67.122  1.00  0.00      PROA  
ATOM   2384  HN  LYS X 153      41.083  47.566  67.184  1.00  0.00      PROA  
ATOM   2385  CA  LYS X 153      40.749  45.591  67.239  1.00  0.00      PROA  
ATOM   2386  HA  LYS X 153      41.305  44.708  67.519  1.00  0.00      PROA  
ATOM   2387  CB  LYS X 153      39.765  45.790  68.428  1.00  0.00      PROA  
ATOM   2388  HB1 LYS X 153      38.928  45.062  68.357  1.00  0.00      PROA  
ATOM   2389  HB2 LYS X 153      39.330  46.809  68.338  1.00  0.00      PROA  
ATOM   2390  CG  LYS X 153      40.395  45.686  69.752  1.00  0.00      PROA  
ATOM   2391  HG1 LYS X 153      41.280  46.358  69.750  1.00  0.00      PROA  
ATOM   2392  HG2 LYS X 153      40.791  44.648  69.770  1.00  0.00      PROA  
ATOM   2393  CD  LYS X 153      39.351  45.982  70.821  1.00  0.00      PROA  
ATOM   2394  HD1 LYS X 153      38.596  45.166  70.832  1.00  0.00      PROA  
ATOM   2395  HD2 LYS X 153      38.790  46.939  70.767  1.00  0.00      PROA  
ATOM   2396  CE  LYS X 153      39.959  45.847  72.196  1.00  0.00      PROA  
ATOM   2397  HE1 LYS X 153      40.938  46.369  72.237  1.00  0.00      PROA  
ATOM   2398  HE2 LYS X 153      39.941  44.801  72.572  1.00  0.00      PROA  
ATOM   2399  NZ  LYS X 153      39.043  46.577  73.089  1.00  0.00      PROA  
ATOM   2400  HZ1 LYS X 153      38.978  47.582  72.828  1.00  0.00      PROA  
ATOM   2401  HZ2 LYS X 153      39.395  46.450  74.059  1.00  0.00      PROA  
ATOM   2402  HZ3 LYS X 153      38.058  46.257  72.995  1.00  0.00      PROA  
ATOM   2403  C   LYS X 153      39.810  45.329  66.005  1.00  0.00      PROA  
ATOM   2404  O   LYS X 153      39.163  46.202  65.495  1.00  0.00      PROA  
ATOM   2405  N   ASN X 154      39.726  44.029  65.597  1.00  0.00      PROA  
ATOM   2406  HN  ASN X 154      40.145  43.357  66.202  1.00  0.00      PROA  
ATOM   2407  CA  ASN X 154      38.869  43.492  64.497  1.00  0.00      PROA  
ATOM   2408  HA  ASN X 154      39.296  43.906  63.596  1.00  0.00      PROA  
ATOM   2409  CB  ASN X 154      38.992  41.980  64.459  1.00  0.00      PROA  
ATOM   2410  HB1 ASN X 154      38.526  41.542  65.367  1.00  0.00      PROA  
ATOM   2411  HB2 ASN X 154      40.066  41.735  64.601  1.00  0.00      PROA  
ATOM   2412  CG  ASN X 154      38.471  41.229  63.216  1.00  0.00      PROA  
ATOM   2413  OD1 ASN X 154      38.213  41.923  62.236  1.00  0.00      PROA  
ATOM   2414  ND2 ASN X 154      38.325  39.917  63.337  1.00  0.00      PROA  
ATOM   2415 HD21 ASN X 154      37.969  39.376  62.575  1.00  0.00      PROA  
ATOM   2416 HD22 ASN X 154      38.680  39.548  64.197  1.00  0.00      PROA  
ATOM   2417  C   ASN X 154      37.371  43.827  64.663  1.00  0.00      PROA  
ATOM   2418  O   ASN X 154      36.965  44.088  65.802  1.00  0.00      PROA  
ATOM   2419  N   LYS X 155      36.672  43.829  63.489  1.00  0.00      PROA  
ATOM   2420  HN  LYS X 155      37.060  43.445  62.655  1.00  0.00      PROA  
ATOM   2421  CA  LYS X 155      35.258  44.358  63.325  1.00  0.00      PROA  
ATOM   2422  HA  LYS X 155      35.105  45.094  64.101  1.00  0.00      PROA  
ATOM   2423  CB  LYS X 155      34.849  44.897  61.851  1.00  0.00      PROA  
ATOM   2424  HB1 LYS X 155      35.469  45.805  61.691  1.00  0.00      PROA  
ATOM   2425  HB2 LYS X 155      33.769  45.142  61.931  1.00  0.00      PROA  
ATOM   2426  CG  LYS X 155      35.216  43.877  60.739  1.00  0.00      PROA  
ATOM   2427  HG1 LYS X 155      34.818  42.867  60.972  1.00  0.00      PROA  
ATOM   2428  HG2 LYS X 155      36.319  43.751  60.699  1.00  0.00      PROA  
ATOM   2429  CD  LYS X 155      34.750  44.201  59.348  1.00  0.00      PROA  
ATOM   2430  HD1 LYS X 155      35.400  43.783  58.550  1.00  0.00      PROA  
ATOM   2431  HD2 LYS X 155      34.899  45.298  59.253  1.00  0.00      PROA  
ATOM   2432  CE  LYS X 155      33.278  43.863  59.110  1.00  0.00      PROA  
ATOM   2433  HE1 LYS X 155      32.685  44.188  59.992  1.00  0.00      PROA  
ATOM   2434  HE2 LYS X 155      33.185  42.765  58.969  1.00  0.00      PROA  
ATOM   2435  NZ  LYS X 155      32.867  44.545  57.829  1.00  0.00      PROA  
ATOM   2436  HZ1 LYS X 155      32.053  44.013  57.460  1.00  0.00      PROA  
ATOM   2437  HZ2 LYS X 155      33.632  44.559  57.124  1.00  0.00      PROA  
ATOM   2438  HZ3 LYS X 155      32.550  45.523  57.983  1.00  0.00      PROA  
ATOM   2439  C   LYS X 155      34.321  43.120  63.690  1.00  0.00      PROA  
ATOM   2440  O   LYS X 155      33.138  43.340  63.960  1.00  0.00      PROA  
ATOM   2441  N   VAL X 156      34.792  41.838  63.674  1.00  0.00      PROA  
ATOM   2442  HN  VAL X 156      35.756  41.597  63.591  1.00  0.00      PROA  
ATOM   2443  CA  VAL X 156      33.826  40.785  63.950  1.00  0.00      PROA  
ATOM   2444  HA  VAL X 156      32.769  40.959  63.813  1.00  0.00      PROA  
ATOM   2445  CB  VAL X 156      34.053  39.453  63.141  1.00  0.00      PROA  
ATOM   2446  HB  VAL X 156      35.128  39.175  63.171  1.00  0.00      PROA  
ATOM   2447  CG1 VAL X 156      33.147  38.299  63.650  1.00  0.00      PROA  
ATOM   2448 HG11 VAL X 156      32.133  38.740  63.755  1.00  0.00      PROA  
ATOM   2449 HG12 VAL X 156      33.438  38.001  64.679  1.00  0.00      PROA  
ATOM   2450 HG13 VAL X 156      33.261  37.415  62.986  1.00  0.00      PROA  
ATOM   2451  CG2 VAL X 156      33.674  39.796  61.645  1.00  0.00      PROA  
ATOM   2452 HG21 VAL X 156      33.776  38.878  61.028  1.00  0.00      PROA  
ATOM   2453 HG22 VAL X 156      34.278  40.635  61.238  1.00  0.00      PROA  
ATOM   2454 HG23 VAL X 156      32.598  40.045  61.773  1.00  0.00      PROA  
ATOM   2455  C   VAL X 156      33.865  40.315  65.476  1.00  0.00      PROA  
ATOM   2456  O   VAL X 156      32.858  40.389  66.219  1.00  0.00      PROA  
ATOM   2457  N   THR X 157      34.954  39.632  65.849  1.00  0.00      PROA  
ATOM   2458  HN  THR X 157      35.558  39.386  65.096  1.00  0.00      PROA  
ATOM   2459  CA  THR X 157      35.250  39.110  67.205  1.00  0.00      PROA  
ATOM   2460  HA  THR X 157      34.344  38.605  67.505  1.00  0.00      PROA  
ATOM   2461  CB  THR X 157      36.405  38.129  67.050  1.00  0.00      PROA  
ATOM   2462  HB  THR X 157      36.644  37.723  68.057  1.00  0.00      PROA  
ATOM   2463  OG1 THR X 157      37.509  38.789  66.531  1.00  0.00      PROA  
ATOM   2464  HG1 THR X 157      38.195  38.118  66.512  1.00  0.00      PROA  
ATOM   2465  CG2 THR X 157      35.993  37.007  66.070  1.00  0.00      PROA  
ATOM   2466 HG21 THR X 157      34.953  36.636  66.183  1.00  0.00      PROA  
ATOM   2467 HG22 THR X 157      36.659  36.121  66.152  1.00  0.00      PROA  
ATOM   2468 HG23 THR X 157      36.141  37.363  65.029  1.00  0.00      PROA  
ATOM   2469  C   THR X 157      35.697  40.153  68.238  1.00  0.00      PROA  
ATOM   2470  O   THR X 157      35.549  39.911  69.465  1.00  0.00      PROA  
ATOM   2471  N   GLY X 158      36.161  41.338  67.788  1.00  0.00      PROA  
ATOM   2472  HN  GLY X 158      36.108  41.439  66.797  1.00  0.00      PROA  
ATOM   2473  CA  GLY X 158      36.801  42.416  68.634  1.00  0.00      PROA  
ATOM   2474  HA1 GLY X 158      36.214  42.526  69.534  1.00  0.00      PROA  
ATOM   2475  HA2 GLY X 158      36.905  43.231  67.934  1.00  0.00      PROA  
ATOM   2476  C   GLY X 158      38.205  42.122  69.017  1.00  0.00      PROA  
ATOM   2477  O   GLY X 158      38.757  42.792  69.896  1.00  0.00      PROA  
ATOM   2478  N   GLU X 159      38.837  41.013  68.448  1.00  0.00      PROA  
ATOM   2479  HN  GLU X 159      38.279  40.444  67.848  1.00  0.00      PROA  
ATOM   2480  CA  GLU X 159      40.147  40.574  68.801  1.00  0.00      PROA  
ATOM   2481  HA  GLU X 159      40.273  40.651  69.871  1.00  0.00      PROA  
ATOM   2482  CB  GLU X 159      40.579  39.225  68.250  1.00  0.00      PROA  
ATOM   2483  HB1 GLU X 159      41.623  38.846  68.255  1.00  0.00      PROA  
ATOM   2484  HB2 GLU X 159      40.264  39.305  67.188  1.00  0.00      PROA  
ATOM   2485  CG  GLU X 159      39.692  38.054  68.864  1.00  0.00      PROA  
ATOM   2486  HG1 GLU X 159      38.631  38.356  68.993  1.00  0.00      PROA  
ATOM   2487  HG2 GLU X 159      40.173  37.665  69.786  1.00  0.00      PROA  
ATOM   2488  CD  GLU X 159      39.590  36.773  67.998  1.00  0.00      PROA  
ATOM   2489  OE1 GLU X 159      39.213  36.819  66.778  1.00  0.00      PROA  
ATOM   2490  OE2 GLU X 159      39.905  35.691  68.576  1.00  0.00      PROA  
ATOM   2491  C   GLU X 159      41.188  41.713  68.480  1.00  0.00      PROA  
ATOM   2492  O   GLU X 159      41.244  42.457  67.465  1.00  0.00      PROA  
ATOM   2493  N   SER X 160      42.213  41.928  69.320  1.00  0.00      PROA  
ATOM   2494  HN  SER X 160      42.277  41.374  70.146  1.00  0.00      PROA  
ATOM   2495  CA  SER X 160      43.366  42.806  69.047  1.00  0.00      PROA  
ATOM   2496  HA  SER X 160      43.063  43.815  68.810  1.00  0.00      PROA  
ATOM   2497  CB  SER X 160      44.382  42.919  70.221  1.00  0.00      PROA  
ATOM   2498  HB1 SER X 160      44.741  41.901  70.483  1.00  0.00      PROA  
ATOM   2499  HB2 SER X 160      43.820  43.245  71.120  1.00  0.00      PROA  
ATOM   2500  OG  SER X 160      45.501  43.794  69.867  1.00  0.00      PROA  
ATOM   2501  HG1 SER X 160      45.880  44.048  70.711  1.00  0.00      PROA  
ATOM   2502  C   SER X 160      44.125  42.237  67.847  1.00  0.00      PROA  
ATOM   2503  O   SER X 160      44.362  41.043  67.750  1.00  0.00      PROA  
ATOM   2504  N   LYS X 161      44.736  43.083  66.988  1.00  0.00      PROA  
ATOM   2505  HN  LYS X 161      44.598  44.071  67.003  1.00  0.00      PROA  
ATOM   2506  CA  LYS X 161      45.553  42.694  65.845  1.00  0.00      PROA  
ATOM   2507  HA  LYS X 161      45.200  41.740  65.484  1.00  0.00      PROA  
ATOM   2508  CB  LYS X 161      45.404  43.743  64.758  1.00  0.00      PROA  
ATOM   2509  HB1 LYS X 161      46.041  43.648  63.853  1.00  0.00      PROA  
ATOM   2510  HB2 LYS X 161      45.723  44.733  65.148  1.00  0.00      PROA  
ATOM   2511  CG  LYS X 161      43.905  43.914  64.263  1.00  0.00      PROA  
ATOM   2512  HG1 LYS X 161      43.883  44.850  63.665  1.00  0.00      PROA  
ATOM   2513  HG2 LYS X 161      43.265  43.971  65.170  1.00  0.00      PROA  
ATOM   2514  CD  LYS X 161      43.426  42.684  63.501  1.00  0.00      PROA  
ATOM   2515  HD1 LYS X 161      42.353  42.769  63.229  1.00  0.00      PROA  
ATOM   2516  HD2 LYS X 161      43.400  41.870  64.258  1.00  0.00      PROA  
ATOM   2517  CE  LYS X 161      44.315  42.230  62.297  1.00  0.00      PROA  
ATOM   2518  HE1 LYS X 161      45.385  42.023  62.511  1.00  0.00      PROA  
ATOM   2519  HE2 LYS X 161      44.398  43.042  61.544  1.00  0.00      PROA  
ATOM   2520  NZ  LYS X 161      43.905  41.050  61.564  1.00  0.00      PROA  
ATOM   2521  HZ1 LYS X 161      44.368  40.990  60.635  1.00  0.00      PROA  
ATOM   2522  HZ2 LYS X 161      42.867  41.001  61.533  1.00  0.00      PROA  
ATOM   2523  HZ3 LYS X 161      44.215  40.156  61.995  1.00  0.00      PROA  
ATOM   2524  C   LYS X 161      47.036  42.629  66.186  1.00  0.00      PROA  
ATOM   2525  O   LYS X 161      47.885  42.241  65.376  1.00  0.00      PROA  
ATOM   2526  N   GLY X 162      47.333  42.978  67.506  1.00  0.00      PROA  
ATOM   2527  HN  GLY X 162      46.566  43.171  68.112  1.00  0.00      PROA  
ATOM   2528  CA  GLY X 162      48.663  42.973  68.094  1.00  0.00      PROA  
ATOM   2529  HA1 GLY X 162      49.200  42.180  67.596  1.00  0.00      PROA  
ATOM   2530  HA2 GLY X 162      48.529  42.734  69.139  1.00  0.00      PROA  
ATOM   2531  C   GLY X 162      49.415  44.365  67.996  1.00  0.00      PROA  
ATOM   2532  O   GLY X 162      50.635  44.440  68.159  1.00  0.00      PROA  
ATOM   2533  N   LEU X 163      48.626  45.379  67.940  1.00  0.00      PROA  
ATOM   2534  HN  LEU X 163      47.682  45.071  68.024  1.00  0.00      PROA  
ATOM   2535  CA  LEU X 163      49.102  46.691  67.465  1.00  0.00      PROA  
ATOM   2536  HA  LEU X 163      50.140  46.834  67.723  1.00  0.00      PROA  
ATOM   2537  CB  LEU X 163      48.778  46.856  66.003  1.00  0.00      PROA  
ATOM   2538  HB1 LEU X 163      49.097  47.860  65.649  1.00  0.00      PROA  
ATOM   2539  HB2 LEU X 163      47.689  47.009  65.847  1.00  0.00      PROA  
ATOM   2540  CG  LEU X 163      49.370  45.846  64.949  1.00  0.00      PROA  
ATOM   2541  HG  LEU X 163      48.877  44.888  65.215  1.00  0.00      PROA  
ATOM   2542  CD1 LEU X 163      48.910  46.163  63.494  1.00  0.00      PROA  
ATOM   2543 HD11 LEU X 163      49.362  47.070  63.039  1.00  0.00      PROA  
ATOM   2544 HD12 LEU X 163      47.829  46.376  63.630  1.00  0.00      PROA  
ATOM   2545 HD13 LEU X 163      49.263  45.356  62.817  1.00  0.00      PROA  
ATOM   2546  CD2 LEU X 163      50.871  45.733  64.901  1.00  0.00      PROA  
ATOM   2547 HD21 LEU X 163      51.198  45.020  64.113  1.00  0.00      PROA  
ATOM   2548 HD22 LEU X 163      51.297  45.364  65.858  1.00  0.00      PROA  
ATOM   2549 HD23 LEU X 163      51.151  46.791  64.706  1.00  0.00      PROA  
ATOM   2550  C   LEU X 163      48.353  47.801  68.322  1.00  0.00      PROA  
ATOM   2551  O   LEU X 163      47.101  47.929  68.387  1.00  0.00      PROA  
ATOM   2552  N   GLY X 164      49.117  48.599  69.035  1.00  0.00      PROA  
ATOM   2553  HN  GLY X 164      50.080  48.369  69.139  1.00  0.00      PROA  
ATOM   2554  CA  GLY X 164      48.689  49.645  69.848  1.00  0.00      PROA  
ATOM   2555  HA1 GLY X 164      49.418  49.700  70.642  1.00  0.00      PROA  
ATOM   2556  HA2 GLY X 164      47.656  49.617  70.162  1.00  0.00      PROA  
ATOM   2557  C   GLY X 164      48.874  50.847  68.992  1.00  0.00      PROA  
ATOM   2558  O   GLY X 164      49.827  50.986  68.208  1.00  0.00      PROA  
ATOM   2559  N   TYR X 165      47.966  51.877  69.172  1.00  0.00      PROA  
ATOM   2560  HN  TYR X 165      47.118  51.572  69.601  1.00  0.00      PROA  
ATOM   2561  CA  TYR X 165      48.019  53.113  68.466  1.00  0.00      PROA  
ATOM   2562  HA  TYR X 165      48.887  53.128  67.824  1.00  0.00      PROA  
ATOM   2563  CB  TYR X 165      46.615  53.346  67.799  1.00  0.00      PROA  
ATOM   2564  HB1 TYR X 165      45.822  52.997  68.495  1.00  0.00      PROA  
ATOM   2565  HB2 TYR X 165      46.526  52.745  66.868  1.00  0.00      PROA  
ATOM   2566  CG  TYR X 165      46.430  54.745  67.316  1.00  0.00      PROA  
ATOM   2567  CD1 TYR X 165      47.406  55.453  66.615  1.00  0.00      PROA  
ATOM   2568  HD1 TYR X 165      48.398  55.087  66.393  1.00  0.00      PROA  
ATOM   2569  CE1 TYR X 165      47.232  56.834  66.311  1.00  0.00      PROA  
ATOM   2570  HE1 TYR X 165      47.950  57.371  65.709  1.00  0.00      PROA  
ATOM   2571  CZ  TYR X 165      46.014  57.441  66.629  1.00  0.00      PROA  
ATOM   2572  OH  TYR X 165      45.671  58.773  66.335  1.00  0.00      PROA  
ATOM   2573  HH  TYR X 165      44.812  58.923  66.736  1.00  0.00      PROA  
ATOM   2574  CD2 TYR X 165      45.160  55.277  67.388  1.00  0.00      PROA  
ATOM   2575  HD2 TYR X 165      44.334  54.723  67.812  1.00  0.00      PROA  
ATOM   2576  CE2 TYR X 165      44.933  56.622  67.045  1.00  0.00      PROA  
ATOM   2577  HE2 TYR X 165      43.922  56.952  66.859  1.00  0.00      PROA  
ATOM   2578  C   TYR X 165      48.336  54.178  69.543  1.00  0.00      PROA  
ATOM   2579  O   TYR X 165      47.490  54.435  70.414  1.00  0.00      PROA  
ATOM   2580  N   VAL X 166      49.471  54.824  69.460  1.00  0.00      PROA  
ATOM   2581  HN  VAL X 166      50.045  54.705  68.654  1.00  0.00      PROA  
ATOM   2582  CA  VAL X 166      49.912  55.808  70.448  1.00  0.00      PROA  
ATOM   2583  HA  VAL X 166      49.112  56.100  71.111  1.00  0.00      PROA  
ATOM   2584  CB  VAL X 166      51.111  55.367  71.301  1.00  0.00      PROA  
ATOM   2585  HB  VAL X 166      51.990  55.132  70.665  1.00  0.00      PROA  
ATOM   2586  CG1 VAL X 166      51.605  56.506  72.218  1.00  0.00      PROA  
ATOM   2587 HG11 VAL X 166      52.100  57.252  71.560  1.00  0.00      PROA  
ATOM   2588 HG12 VAL X 166      52.043  56.067  73.139  1.00  0.00      PROA  
ATOM   2589 HG13 VAL X 166      50.742  57.024  72.687  1.00  0.00      PROA  
ATOM   2590  CG2 VAL X 166      50.701  54.022  72.067  1.00  0.00      PROA  
ATOM   2591 HG21 VAL X 166      49.705  54.147  72.543  1.00  0.00      PROA  
ATOM   2592 HG22 VAL X 166      51.573  53.880  72.741  1.00  0.00      PROA  
ATOM   2593 HG23 VAL X 166      50.555  53.173  71.365  1.00  0.00      PROA  
ATOM   2594  C   VAL X 166      50.170  57.001  69.615  1.00  0.00      PROA  
ATOM   2595  O   VAL X 166      50.821  57.083  68.581  1.00  0.00      PROA  
ATOM   2596  N   ARG X 167      49.518  58.038  70.046  1.00  0.00      PROA  
ATOM   2597  HN  ARG X 167      48.855  58.038  70.791  1.00  0.00      PROA  
ATOM   2598  CA  ARG X 167      49.589  59.304  69.332  1.00  0.00      PROA  
ATOM   2599  HA  ARG X 167      50.341  59.255  68.558  1.00  0.00      PROA  
ATOM   2600  CB  ARG X 167      48.304  59.909  68.730  1.00  0.00      PROA  
ATOM   2601  HB1 ARG X 167      47.514  60.187  69.460  1.00  0.00      PROA  
ATOM   2602  HB2 ARG X 167      47.752  59.216  68.060  1.00  0.00      PROA  
ATOM   2603  CG  ARG X 167      48.457  61.216  67.898  1.00  0.00      PROA  
ATOM   2604  HG1 ARG X 167      49.146  60.958  67.065  1.00  0.00      PROA  
ATOM   2605  HG2 ARG X 167      49.076  61.959  68.446  1.00  0.00      PROA  
ATOM   2606  CD  ARG X 167      47.151  61.851  67.325  1.00  0.00      PROA  
ATOM   2607  HD1 ARG X 167      46.619  62.466  68.082  1.00  0.00      PROA  
ATOM   2608  HD2 ARG X 167      46.444  61.106  66.901  1.00  0.00      PROA  
ATOM   2609  NE  ARG X 167      47.684  62.701  66.155  1.00  0.00      PROA  
ATOM   2610  HE  ARG X 167      48.663  62.627  65.968  1.00  0.00      PROA  
ATOM   2611  CZ  ARG X 167      46.977  63.586  65.487  1.00  0.00      PROA  
ATOM   2612  NH1 ARG X 167      45.781  64.024  65.780  1.00  0.00      PROA  
ATOM   2613 HH11 ARG X 167      45.294  63.716  66.598  1.00  0.00      PROA  
ATOM   2614 HH12 ARG X 167      45.312  64.556  65.075  1.00  0.00      PROA  
ATOM   2615  NH2 ARG X 167      47.447  64.157  64.457  1.00  0.00      PROA  
ATOM   2616 HH21 ARG X 167      46.925  64.808  63.907  1.00  0.00      PROA  
ATOM   2617 HH22 ARG X 167      48.281  63.729  64.109  1.00  0.00      PROA  
ATOM   2618  C   ARG X 167      50.002  60.315  70.327  1.00  0.00      PROA  
ATOM   2619  O   ARG X 167      49.343  60.582  71.336  1.00  0.00      PROA  
ATOM   2620  N   TYR X 168      51.218  60.888  70.056  1.00  0.00      PROA  
ATOM   2621  HN  TYR X 168      51.458  60.774  69.096  1.00  0.00      PROA  
ATOM   2622  CA  TYR X 168      51.811  61.898  70.892  1.00  0.00      PROA  
ATOM   2623  HA  TYR X 168      51.613  61.745  71.942  1.00  0.00      PROA  
ATOM   2624  CB  TYR X 168      53.374  61.711  70.976  1.00  0.00      PROA  
ATOM   2625  HB1 TYR X 168      53.844  62.541  71.545  1.00  0.00      PROA  
ATOM   2626  HB2 TYR X 168      53.826  61.818  69.966  1.00  0.00      PROA  
ATOM   2627  CG  TYR X 168      53.765  60.400  71.606  1.00  0.00      PROA  
ATOM   2628  CD1 TYR X 168      54.239  59.367  70.816  1.00  0.00      PROA  
ATOM   2629  HD1 TYR X 168      54.120  59.385  69.743  1.00  0.00      PROA  
ATOM   2630  CE1 TYR X 168      54.897  58.261  71.363  1.00  0.00      PROA  
ATOM   2631  HE1 TYR X 168      55.401  57.590  70.682  1.00  0.00      PROA  
ATOM   2632  CZ  TYR X 168      55.010  58.171  72.719  1.00  0.00      PROA  
ATOM   2633  OH  TYR X 168      55.733  57.133  73.238  1.00  0.00      PROA  
ATOM   2634  HH  TYR X 168      55.556  57.396  74.144  1.00  0.00      PROA  
ATOM   2635  CD2 TYR X 168      53.883  60.307  73.021  1.00  0.00      PROA  
ATOM   2636  HD2 TYR X 168      53.496  61.137  73.591  1.00  0.00      PROA  
ATOM   2637  CE2 TYR X 168      54.478  59.158  73.569  1.00  0.00      PROA  
ATOM   2638  HE2 TYR X 168      54.635  59.058  74.633  1.00  0.00      PROA  
ATOM   2639  C   TYR X 168      51.596  63.354  70.546  1.00  0.00      PROA  
ATOM   2640  O   TYR X 168      51.128  63.736  69.486  1.00  0.00      PROA  
ATOM   2641  N   LEU X 169      51.822  64.301  71.519  1.00  0.00      PROA  
ATOM   2642  HN  LEU X 169      52.267  64.043  72.372  1.00  0.00      PROA  
ATOM   2643  CA  LEU X 169      51.653  65.723  71.207  1.00  0.00      PROA  
ATOM   2644  HA  LEU X 169      50.632  65.746  70.853  1.00  0.00      PROA  
ATOM   2645  CB  LEU X 169      51.788  66.477  72.583  1.00  0.00      PROA  
ATOM   2646  HB1 LEU X 169      52.783  66.233  73.012  1.00  0.00      PROA  
ATOM   2647  HB2 LEU X 169      51.120  66.027  73.346  1.00  0.00      PROA  
ATOM   2648  CG  LEU X 169      51.487  67.990  72.613  1.00  0.00      PROA  
ATOM   2649  HG  LEU X 169      52.176  68.359  71.824  1.00  0.00      PROA  
ATOM   2650  CD1 LEU X 169      50.052  68.408  72.217  1.00  0.00      PROA  
ATOM   2651 HD11 LEU X 169      50.096  69.479  71.926  1.00  0.00      PROA  
ATOM   2652 HD12 LEU X 169      49.293  68.359  73.027  1.00  0.00      PROA  
ATOM   2653 HD13 LEU X 169      49.607  67.898  71.336  1.00  0.00      PROA  
ATOM   2654  CD2 LEU X 169      51.737  68.654  73.946  1.00  0.00      PROA  
ATOM   2655 HD21 LEU X 169      52.800  68.529  74.242  1.00  0.00      PROA  
ATOM   2656 HD22 LEU X 169      51.079  68.396  74.803  1.00  0.00      PROA  
ATOM   2657 HD23 LEU X 169      51.609  69.755  73.871  1.00  0.00      PROA  
ATOM   2658  C   LEU X 169      52.573  66.301  70.157  1.00  0.00      PROA  
ATOM   2659  O   LEU X 169      52.336  67.370  69.602  1.00  0.00      PROA  
ATOM   2660  N   LYS X 170      53.847  65.755  69.979  1.00  0.00      PROA  
ATOM   2661  HN  LYS X 170      54.077  64.984  70.567  1.00  0.00      PROA  
ATOM   2662  CA  LYS X 170      54.838  66.254  69.091  1.00  0.00      PROA  
ATOM   2663  HA  LYS X 170      54.431  66.996  68.420  1.00  0.00      PROA  
ATOM   2664  CB  LYS X 170      56.102  66.736  69.861  1.00  0.00      PROA  
ATOM   2665  HB1 LYS X 170      56.874  67.196  69.208  1.00  0.00      PROA  
ATOM   2666  HB2 LYS X 170      56.464  65.854  70.431  1.00  0.00      PROA  
ATOM   2667  CG  LYS X 170      55.884  67.832  70.923  1.00  0.00      PROA  
ATOM   2668  HG1 LYS X 170      56.872  68.048  71.384  1.00  0.00      PROA  
ATOM   2669  HG2 LYS X 170      55.132  67.518  71.678  1.00  0.00      PROA  
ATOM   2670  CD  LYS X 170      55.331  69.065  70.260  1.00  0.00      PROA  
ATOM   2671  HD1 LYS X 170      54.298  68.835  69.919  1.00  0.00      PROA  
ATOM   2672  HD2 LYS X 170      56.038  69.232  69.419  1.00  0.00      PROA  
ATOM   2673  CE  LYS X 170      55.223  70.261  71.228  1.00  0.00      PROA  
ATOM   2674  HE1 LYS X 170      56.211  70.380  71.721  1.00  0.00      PROA  
ATOM   2675  HE2 LYS X 170      54.418  70.071  71.971  1.00  0.00      PROA  
ATOM   2676  NZ  LYS X 170      54.916  71.530  70.527  1.00  0.00      PROA  
ATOM   2677  HZ1 LYS X 170      55.294  71.464  69.560  1.00  0.00      PROA  
ATOM   2678  HZ2 LYS X 170      55.187  72.417  70.997  1.00  0.00      PROA  
ATOM   2679  HZ3 LYS X 170      53.900  71.606  70.315  1.00  0.00      PROA  
ATOM   2680  C   LYS X 170      55.308  65.116  68.166  1.00  0.00      PROA  
ATOM   2681  O   LYS X 170      55.194  63.930  68.534  1.00  0.00      PROA  
ATOM   2682  N   PRO X 171      55.796  65.431  66.973  1.00  0.00      PROA  
ATOM   2683  CD  PRO X 171      55.383  66.570  66.120  1.00  0.00      PROA  
ATOM   2684  HD1 PRO X 171      56.158  67.338  66.332  1.00  0.00      PROA  
ATOM   2685  HD2 PRO X 171      54.356  66.920  66.360  1.00  0.00      PROA  
ATOM   2686  CA  PRO X 171      56.423  64.406  66.111  1.00  0.00      PROA  
ATOM   2687  HA  PRO X 171      55.675  63.627  66.076  1.00  0.00      PROA  
ATOM   2688  CB  PRO X 171      56.567  65.062  64.654  1.00  0.00      PROA  
ATOM   2689  HB1 PRO X 171      56.290  64.296  63.899  1.00  0.00      PROA  
ATOM   2690  HB2 PRO X 171      57.595  65.447  64.478  1.00  0.00      PROA  
ATOM   2691  CG  PRO X 171      55.524  66.205  64.660  1.00  0.00      PROA  
ATOM   2692  HG1 PRO X 171      55.854  66.995  63.951  1.00  0.00      PROA  
ATOM   2693  HG2 PRO X 171      54.499  65.872  64.389  1.00  0.00      PROA  
ATOM   2694  C   PRO X 171      57.698  63.878  66.644  1.00  0.00      PROA  
ATOM   2695  O   PRO X 171      58.158  62.756  66.333  1.00  0.00      PROA  
ATOM   2696  N   SER X 172      58.350  64.736  67.445  1.00  0.00      PROA  
ATOM   2697  HN  SER X 172      57.959  65.629  67.651  1.00  0.00      PROA  
ATOM   2698  CA  SER X 172      59.659  64.536  68.083  1.00  0.00      PROA  
ATOM   2699  HA  SER X 172      60.246  64.182  67.248  1.00  0.00      PROA  
ATOM   2700  CB  SER X 172      60.275  65.802  68.627  1.00  0.00      PROA  
ATOM   2701  HB1 SER X 172      60.543  66.602  67.904  1.00  0.00      PROA  
ATOM   2702  HB2 SER X 172      61.239  65.537  69.112  1.00  0.00      PROA  
ATOM   2703  OG  SER X 172      59.466  66.305  69.655  1.00  0.00      PROA  
ATOM   2704  HG1 SER X 172      59.758  65.774  70.400  1.00  0.00      PROA  
ATOM   2705  C   SER X 172      59.662  63.424  69.160  1.00  0.00      PROA  
ATOM   2706  O   SER X 172      60.595  62.673  69.341  1.00  0.00      PROA  
ATOM   2707  N   GLN X 173      58.530  63.273  69.885  1.00  0.00      PROA  
ATOM   2708  HN  GLN X 173      57.832  63.955  69.687  1.00  0.00      PROA  
ATOM   2709  CA  GLN X 173      58.227  62.223  70.854  1.00  0.00      PROA  
ATOM   2710  HA  GLN X 173      59.036  62.202  71.570  1.00  0.00      PROA  
ATOM   2711  CB  GLN X 173      56.957  62.704  71.656  1.00  0.00      PROA  
ATOM   2712  HB1 GLN X 173      56.593  61.838  72.249  1.00  0.00      PROA  
ATOM   2713  HB2 GLN X 173      56.139  63.034  70.980  1.00  0.00      PROA  
ATOM   2714  CG  GLN X 173      57.339  63.910  72.520  1.00  0.00      PROA  
ATOM   2715  HG1 GLN X 173      58.019  64.629  72.014  1.00  0.00      PROA  
ATOM   2716  HG2 GLN X 173      57.856  63.591  73.450  1.00  0.00      PROA  
ATOM   2717  CD  GLN X 173      56.095  64.638  72.965  1.00  0.00      PROA  
ATOM   2718  OE1 GLN X 173      55.012  64.539  72.401  1.00  0.00      PROA  
ATOM   2719  NE2 GLN X 173      56.307  65.589  73.914  1.00  0.00      PROA  
ATOM   2720 HE21 GLN X 173      55.527  66.212  73.956  1.00  0.00      PROA  
ATOM   2721 HE22 GLN X 173      57.129  65.900  74.391  1.00  0.00      PROA  
ATOM   2722  C   GLN X 173      58.009  60.898  70.204  1.00  0.00      PROA  
ATOM   2723  O   GLN X 173      58.284  59.825  70.820  1.00  0.00      PROA  
ATOM   2724  N   ALA X 174      57.392  60.914  69.004  1.00  0.00      PROA  
ATOM   2725  HN  ALA X 174      57.090  61.789  68.633  1.00  0.00      PROA  
ATOM   2726  CA  ALA X 174      57.207  59.701  68.243  1.00  0.00      PROA  
ATOM   2727  HA  ALA X 174      56.635  58.994  68.826  1.00  0.00      PROA  
ATOM   2728  CB  ALA X 174      56.384  59.966  66.962  1.00  0.00      PROA  
ATOM   2729  HB1 ALA X 174      55.490  60.517  67.323  1.00  0.00      PROA  
ATOM   2730  HB2 ALA X 174      56.077  58.990  66.528  1.00  0.00      PROA  
ATOM   2731  HB3 ALA X 174      56.974  60.451  66.156  1.00  0.00      PROA  
ATOM   2732  C   ALA X 174      58.591  59.155  67.805  1.00  0.00      PROA  
ATOM   2733  O   ALA X 174      58.813  57.948  68.032  1.00  0.00      PROA  
ATOM   2734  N   ALA X 175      59.451  59.994  67.213  1.00  0.00      PROA  
ATOM   2735  HN  ALA X 175      59.078  60.878  66.942  1.00  0.00      PROA  
ATOM   2736  CA  ALA X 175      60.842  59.736  66.881  1.00  0.00      PROA  
ATOM   2737  HA  ALA X 175      60.816  58.945  66.146  1.00  0.00      PROA  
ATOM   2738  CB  ALA X 175      61.616  60.919  66.293  1.00  0.00      PROA  
ATOM   2739  HB1 ALA X 175      62.712  60.771  66.192  1.00  0.00      PROA  
ATOM   2740  HB2 ALA X 175      61.431  61.835  66.894  1.00  0.00      PROA  
ATOM   2741  HB3 ALA X 175      61.106  61.132  65.329  1.00  0.00      PROA  
ATOM   2742  C   ALA X 175      61.688  59.201  68.020  1.00  0.00      PROA  
ATOM   2743  O   ALA X 175      62.332  58.127  67.992  1.00  0.00      PROA  
ATOM   2744  N   GLN X 176      61.709  59.926  69.171  1.00  0.00      PROA  
ATOM   2745  HN  GLN X 176      61.375  60.858  69.284  1.00  0.00      PROA  
ATOM   2746  CA  GLN X 176      62.333  59.422  70.406  1.00  0.00      PROA  
ATOM   2747  HA  GLN X 176      63.402  59.326  70.295  1.00  0.00      PROA  
ATOM   2748  CB  GLN X 176      62.147  60.641  71.346  1.00  0.00      PROA  
ATOM   2749  HB1 GLN X 176      62.415  60.387  72.394  1.00  0.00      PROA  
ATOM   2750  HB2 GLN X 176      61.116  61.050  71.398  1.00  0.00      PROA  
ATOM   2751  CG  GLN X 176      63.045  61.893  71.183  1.00  0.00      PROA  
ATOM   2752  HG1 GLN X 176      63.089  62.509  72.107  1.00  0.00      PROA  
ATOM   2753  HG2 GLN X 176      62.592  62.544  70.404  1.00  0.00      PROA  
ATOM   2754  CD  GLN X 176      64.449  61.689  70.577  1.00  0.00      PROA  
ATOM   2755  OE1 GLN X 176      64.836  62.237  69.559  1.00  0.00      PROA  
ATOM   2756  NE2 GLN X 176      65.176  60.795  71.244  1.00  0.00      PROA  
ATOM   2757 HE21 GLN X 176      64.797  60.507  72.123  1.00  0.00      PROA  
ATOM   2758 HE22 GLN X 176      66.126  60.657  70.964  1.00  0.00      PROA  
ATOM   2759  C   GLN X 176      61.823  58.087  70.948  1.00  0.00      PROA  
ATOM   2760  O   GLN X 176      62.577  57.223  71.431  1.00  0.00      PROA  
ATOM   2761  N   ALA X 177      60.528  57.881  70.895  1.00  0.00      PROA  
ATOM   2762  HN  ALA X 177      59.908  58.640  70.714  1.00  0.00      PROA  
ATOM   2763  CA  ALA X 177      59.845  56.709  71.312  1.00  0.00      PROA  
ATOM   2764  HA  ALA X 177      60.057  56.563  72.361  1.00  0.00      PROA  
ATOM   2765  CB  ALA X 177      58.341  56.860  71.157  1.00  0.00      PROA  
ATOM   2766  HB1 ALA X 177      58.043  57.013  70.097  1.00  0.00      PROA  
ATOM   2767  HB2 ALA X 177      58.008  57.715  71.782  1.00  0.00      PROA  
ATOM   2768  HB3 ALA X 177      57.711  56.016  71.510  1.00  0.00      PROA  
ATOM   2769  C   ALA X 177      60.331  55.433  70.669  1.00  0.00      PROA  
ATOM   2770  O   ALA X 177      60.571  54.443  71.393  1.00  0.00      PROA  
ATOM   2771  N   ILE X 178      60.393  55.383  69.298  1.00  0.00      PROA  
ATOM   2772  HN  ILE X 178      60.147  56.187  68.762  1.00  0.00      PROA  
ATOM   2773  CA  ILE X 178      60.824  54.277  68.569  1.00  0.00      PROA  
ATOM   2774  HA  ILE X 178      60.386  53.354  68.917  1.00  0.00      PROA  
ATOM   2775  CB  ILE X 178      60.434  54.332  67.132  1.00  0.00      PROA  
ATOM   2776  HB  ILE X 178      60.920  53.475  66.620  1.00  0.00      PROA  
ATOM   2777  CG2 ILE X 178      58.881  54.131  66.953  1.00  0.00      PROA  
ATOM   2778 HG21 ILE X 178      58.246  54.966  67.318  1.00  0.00      PROA  
ATOM   2779 HG22 ILE X 178      58.554  53.196  67.455  1.00  0.00      PROA  
ATOM   2780 HG23 ILE X 178      58.659  54.011  65.871  1.00  0.00      PROA  
ATOM   2781  CG1 ILE X 178      60.823  55.662  66.377  1.00  0.00      PROA  
ATOM   2782 HG11 ILE X 178      61.924  55.801  66.431  1.00  0.00      PROA  
ATOM   2783 HG12 ILE X 178      60.372  56.523  66.915  1.00  0.00      PROA  
ATOM   2784  CD  ILE X 178      60.494  55.642  64.864  1.00  0.00      PROA  
ATOM   2785  HD1 ILE X 178      60.995  54.768  64.396  1.00  0.00      PROA  
ATOM   2786  HD2 ILE X 178      60.690  56.622  64.379  1.00  0.00      PROA  
ATOM   2787  HD3 ILE X 178      59.383  55.603  64.820  1.00  0.00      PROA  
ATOM   2788  C   ILE X 178      62.335  54.118  68.796  1.00  0.00      PROA  
ATOM   2789  O   ILE X 178      62.824  52.978  68.956  1.00  0.00      PROA  
ATOM   2790  N   GLU X 179      63.119  55.122  68.883  1.00  0.00      PROA  
ATOM   2791  HN  GLU X 179      62.643  55.999  68.891  1.00  0.00      PROA  
ATOM   2792  CA  GLU X 179      64.609  55.067  69.065  1.00  0.00      PROA  
ATOM   2793  HA  GLU X 179      65.116  54.557  68.259  1.00  0.00      PROA  
ATOM   2794  CB  GLU X 179      65.118  56.502  69.045  1.00  0.00      PROA  
ATOM   2795  HB1 GLU X 179      66.151  56.601  69.439  1.00  0.00      PROA  
ATOM   2796  HB2 GLU X 179      64.437  57.161  69.624  1.00  0.00      PROA  
ATOM   2797  CG  GLU X 179      65.120  56.990  67.547  1.00  0.00      PROA  
ATOM   2798  HG1 GLU X 179      65.170  58.099  67.605  1.00  0.00      PROA  
ATOM   2799  HG2 GLU X 179      64.186  56.664  67.043  1.00  0.00      PROA  
ATOM   2800  CD  GLU X 179      66.360  56.545  66.742  1.00  0.00      PROA  
ATOM   2801  OE1 GLU X 179      67.487  56.855  67.234  1.00  0.00      PROA  
ATOM   2802  OE2 GLU X 179      66.168  55.947  65.627  1.00  0.00      PROA  
ATOM   2803  C   GLU X 179      65.145  54.490  70.355  1.00  0.00      PROA  
ATOM   2804  O   GLU X 179      66.116  53.782  70.434  1.00  0.00      PROA  
ATOM   2805  N   ASN X 180      64.430  54.842  71.502  1.00  0.00      PROA  
ATOM   2806  HN  ASN X 180      63.696  55.490  71.316  1.00  0.00      PROA  
ATOM   2807  CA  ASN X 180      64.756  54.424  72.838  1.00  0.00      PROA  
ATOM   2808  HA  ASN X 180      65.799  54.160  72.933  1.00  0.00      PROA  
ATOM   2809  CB  ASN X 180      64.615  55.593  73.831  1.00  0.00      PROA  
ATOM   2810  HB1 ASN X 180      64.927  55.285  74.852  1.00  0.00      PROA  
ATOM   2811  HB2 ASN X 180      63.577  55.971  73.945  1.00  0.00      PROA  
ATOM   2812  CG  ASN X 180      65.507  56.720  73.374  1.00  0.00      PROA  
ATOM   2813  OD1 ASN X 180      66.742  56.758  73.519  1.00  0.00      PROA  
ATOM   2814  ND2 ASN X 180      64.823  57.784  72.817  1.00  0.00      PROA  
ATOM   2815 HD21 ASN X 180      65.350  58.629  72.903  1.00  0.00      PROA  
ATOM   2816 HD22 ASN X 180      63.900  57.571  72.495  1.00  0.00      PROA  
ATOM   2817  C   ASN X 180      63.797  53.301  73.374  1.00  0.00      PROA  
ATOM   2818  O   ASN X 180      63.765  53.032  74.586  1.00  0.00      PROA  
ATOM   2819  N   CYS X 181      62.902  52.745  72.493  1.00  0.00      PROA  
ATOM   2820  HN  CYS X 181      62.759  53.189  71.611  1.00  0.00      PROA  
ATOM   2821  CA  CYS X 181      62.115  51.510  72.677  1.00  0.00      PROA  
ATOM   2822  HA  CYS X 181      61.183  51.882  73.078  1.00  0.00      PROA  
ATOM   2823  CB  CYS X 181      61.792  51.012  71.190  1.00  0.00      PROA  
ATOM   2824  HB1 CYS X 181      62.778  50.727  70.765  1.00  0.00      PROA  
ATOM   2825  HB2 CYS X 181      61.463  51.875  70.573  1.00  0.00      PROA  
ATOM   2826  SG  CYS X 181      60.611  49.584  71.002  1.00  0.00      PROA  
ATOM   2827  HG1 CYS X 181      61.547  48.654  70.889  1.00  0.00      PROA  
ATOM   2828  C   CYS X 181      62.716  50.441  73.472  1.00  0.00      PROA  
ATOM   2829  O   CYS X 181      63.887  50.107  73.220  1.00  0.00      PROA  
ATOM   2830  N   ASP X 182      61.978  49.930  74.457  1.00  0.00      PROA  
ATOM   2831  HN  ASP X 182      61.035  50.231  74.581  1.00  0.00      PROA  
ATOM   2832  CA  ASP X 182      62.357  48.747  75.237  1.00  0.00      PROA  
ATOM   2833  HA  ASP X 182      63.332  48.960  75.650  1.00  0.00      PROA  
ATOM   2834  CB  ASP X 182      61.359  48.655  76.455  1.00  0.00      PROA  
ATOM   2835  HB1 ASP X 182      60.495  48.031  76.139  1.00  0.00      PROA  
ATOM   2836  HB2 ASP X 182      60.989  49.665  76.731  1.00  0.00      PROA  
ATOM   2837  CG  ASP X 182      61.853  48.131  77.740  1.00  0.00      PROA  
ATOM   2838  OD1 ASP X 182      63.065  47.960  77.938  1.00  0.00      PROA  
ATOM   2839  OD2 ASP X 182      60.942  47.942  78.662  1.00  0.00      PROA  
ATOM   2840  C   ASP X 182      62.550  47.404  74.528  1.00  0.00      PROA  
ATOM   2841  O   ASP X 182      61.918  47.147  73.458  1.00  0.00      PROA  
ATOM   2842  N   ARG X 183      63.472  46.525  75.076  1.00  0.00      PROA  
ATOM   2843  HN  ARG X 183      64.012  46.654  75.904  1.00  0.00      PROA  
ATOM   2844  CA  ARG X 183      63.988  45.305  74.299  1.00  0.00      PROA  
ATOM   2845  HA  ARG X 183      64.611  45.554  73.452  1.00  0.00      PROA  
ATOM   2846  CB  ARG X 183      65.139  44.633  75.058  1.00  0.00      PROA  
ATOM   2847  HB1 ARG X 183      64.942  44.742  76.146  1.00  0.00      PROA  
ATOM   2848  HB2 ARG X 183      66.091  45.154  74.823  1.00  0.00      PROA  
ATOM   2849  CG  ARG X 183      65.500  43.129  74.664  1.00  0.00      PROA  
ATOM   2850  HG1 ARG X 183      65.726  42.977  73.588  1.00  0.00      PROA  
ATOM   2851  HG2 ARG X 183      64.532  42.621  74.869  1.00  0.00      PROA  
ATOM   2852  CD  ARG X 183      66.578  42.681  75.652  1.00  0.00      PROA  
ATOM   2853  HD1 ARG X 183      66.316  42.917  76.706  1.00  0.00      PROA  
ATOM   2854  HD2 ARG X 183      67.557  43.144  75.404  1.00  0.00      PROA  
ATOM   2855  NE  ARG X 183      66.862  41.169  75.480  1.00  0.00      PROA  
ATOM   2856  HE  ARG X 183      67.677  40.995  74.929  1.00  0.00      PROA  
ATOM   2857  CZ  ARG X 183      66.177  40.113  75.881  1.00  0.00      PROA  
ATOM   2858  NH1 ARG X 183      65.023  40.205  76.470  1.00  0.00      PROA  
ATOM   2859 HH11 ARG X 183      64.651  41.132  76.522  1.00  0.00      PROA  
ATOM   2860 HH12 ARG X 183      64.482  39.367  76.534  1.00  0.00      PROA  
ATOM   2861  NH2 ARG X 183      66.567  38.939  75.499  1.00  0.00      PROA  
ATOM   2862 HH21 ARG X 183      67.497  38.907  75.132  1.00  0.00      PROA  
ATOM   2863 HH22 ARG X 183      66.030  38.124  75.717  1.00  0.00      PROA  
ATOM   2864  C   ARG X 183      62.983  44.342  73.799  1.00  0.00      PROA  
ATOM   2865  O   ARG X 183      63.198  43.769  72.719  1.00  0.00      PROA  
ATOM   2866  N   SER X 184      61.875  44.084  74.507  1.00  0.00      PROA  
ATOM   2867  HN  SER X 184      61.773  44.548  75.383  1.00  0.00      PROA  
ATOM   2868  CA  SER X 184      60.886  43.062  74.094  1.00  0.00      PROA  
ATOM   2869  HA  SER X 184      61.414  42.325  73.509  1.00  0.00      PROA  
ATOM   2870  CB  SER X 184      60.007  42.391  75.155  1.00  0.00      PROA  
ATOM   2871  HB1 SER X 184      60.632  41.672  75.727  1.00  0.00      PROA  
ATOM   2872  HB2 SER X 184      59.187  41.740  74.784  1.00  0.00      PROA  
ATOM   2873  OG  SER X 184      59.387  43.317  76.089  1.00  0.00      PROA  
ATOM   2874  HG1 SER X 184      60.028  43.872  76.538  1.00  0.00      PROA  
ATOM   2875  C   SER X 184      59.928  43.667  73.084  1.00  0.00      PROA  
ATOM   2876  O   SER X 184      59.430  42.935  72.238  1.00  0.00      PROA  
ATOM   2877  N   PHE X 185      59.712  45.036  73.105  1.00  0.00      PROA  
ATOM   2878  HN  PHE X 185      60.235  45.624  73.718  1.00  0.00      PROA  
ATOM   2879  CA  PHE X 185      58.837  45.754  72.304  1.00  0.00      PROA  
ATOM   2880  HA  PHE X 185      58.009  45.080  72.144  1.00  0.00      PROA  
ATOM   2881  CB  PHE X 185      58.379  47.114  72.876  1.00  0.00      PROA  
ATOM   2882  HB1 PHE X 185      57.938  47.783  72.106  1.00  0.00      PROA  
ATOM   2883  HB2 PHE X 185      59.268  47.582  73.350  1.00  0.00      PROA  
ATOM   2884  CG  PHE X 185      57.394  46.906  74.025  1.00  0.00      PROA  
ATOM   2885  CD1 PHE X 185      56.014  46.833  73.712  1.00  0.00      PROA  
ATOM   2886  HD1 PHE X 185      55.648  46.997  72.709  1.00  0.00      PROA  
ATOM   2887  CE1 PHE X 185      55.077  46.422  74.671  1.00  0.00      PROA  
ATOM   2888  HE1 PHE X 185      54.081  46.262  74.285  1.00  0.00      PROA  
ATOM   2889  CZ  PHE X 185      55.468  45.990  75.900  1.00  0.00      PROA  
ATOM   2890  HZ  PHE X 185      54.756  45.465  76.518  1.00  0.00      PROA  
ATOM   2891  CD2 PHE X 185      57.802  46.664  75.381  1.00  0.00      PROA  
ATOM   2892  HD2 PHE X 185      58.840  46.739  75.672  1.00  0.00      PROA  
ATOM   2893  CE2 PHE X 185      56.813  46.188  76.344  1.00  0.00      PROA  
ATOM   2894  HE2 PHE X 185      57.161  46.008  77.351  1.00  0.00      PROA  
ATOM   2895  C   PHE X 185      59.400  46.008  70.931  1.00  0.00      PROA  
ATOM   2896  O   PHE X 185      60.639  45.937  70.685  1.00  0.00      PROA  
ATOM   2897  N   ARG X 186      58.534  46.144  69.960  1.00  0.00      PROA  
ATOM   2898  HN  ARG X 186      57.584  46.312  70.211  1.00  0.00      PROA  
ATOM   2899  CA  ARG X 186      58.911  46.574  68.656  1.00  0.00      PROA  
ATOM   2900  HA  ARG X 186      59.820  47.156  68.682  1.00  0.00      PROA  
ATOM   2901  CB  ARG X 186      58.874  45.507  67.506  1.00  0.00      PROA  
ATOM   2902  HB1 ARG X 186      59.057  46.103  66.586  1.00  0.00      PROA  
ATOM   2903  HB2 ARG X 186      57.828  45.134  67.459  1.00  0.00      PROA  
ATOM   2904  CG  ARG X 186      59.697  44.225  67.681  1.00  0.00      PROA  
ATOM   2905  HG1 ARG X 186      59.440  43.520  66.863  1.00  0.00      PROA  
ATOM   2906  HG2 ARG X 186      59.344  43.690  68.588  1.00  0.00      PROA  
ATOM   2907  CD  ARG X 186      61.211  44.362  67.580  1.00  0.00      PROA  
ATOM   2908  HD1 ARG X 186      61.626  45.122  68.275  1.00  0.00      PROA  
ATOM   2909  HD2 ARG X 186      61.487  44.698  66.559  1.00  0.00      PROA  
ATOM   2910  NE  ARG X 186      61.743  42.939  67.808  1.00  0.00      PROA  
ATOM   2911  HE  ARG X 186      62.362  42.539  67.132  1.00  0.00      PROA  
ATOM   2912  CZ  ARG X 186      62.040  42.519  68.999  1.00  0.00      PROA  
ATOM   2913  NH1 ARG X 186      61.847  43.238  70.002  1.00  0.00      PROA  
ATOM   2914 HH11 ARG X 186      61.257  44.045  70.010  1.00  0.00      PROA  
ATOM   2915 HH12 ARG X 186      62.137  42.866  70.883  1.00  0.00      PROA  
ATOM   2916  NH2 ARG X 186      62.796  41.435  69.193  1.00  0.00      PROA  
ATOM   2917 HH21 ARG X 186      62.997  40.889  68.379  1.00  0.00      PROA  
ATOM   2918 HH22 ARG X 186      62.759  41.097  70.133  1.00  0.00      PROA  
ATOM   2919  C   ARG X 186      57.852  47.592  68.418  1.00  0.00      PROA  
ATOM   2920  O   ARG X 186      56.778  47.551  69.023  1.00  0.00      PROA  
ATOM   2921  N   ALA X 187      58.210  48.556  67.515  1.00  0.00      PROA  
ATOM   2922  HN  ALA X 187      59.116  48.522  67.100  1.00  0.00      PROA  
ATOM   2923  CA  ALA X 187      57.299  49.670  67.179  1.00  0.00      PROA  
ATOM   2924  HA  ALA X 187      56.316  49.337  66.880  1.00  0.00      PROA  
ATOM   2925  CB  ALA X 187      57.096  50.671  68.434  1.00  0.00      PROA  
ATOM   2926  HB1 ALA X 187      56.538  51.553  68.053  1.00  0.00      PROA  
ATOM   2927  HB2 ALA X 187      58.124  50.964  68.735  1.00  0.00      PROA  
ATOM   2928  HB3 ALA X 187      56.527  50.219  69.275  1.00  0.00      PROA  
ATOM   2929  C   ALA X 187      57.829  50.441  66.024  1.00  0.00      PROA  
ATOM   2930  O   ALA X 187      59.006  50.302  65.756  1.00  0.00      PROA  
ATOM   2931  N   ILE X 188      57.007  51.035  65.170  1.00  0.00      PROA  
ATOM   2932  HN  ILE X 188      56.055  51.046  65.465  1.00  0.00      PROA  
ATOM   2933  CA  ILE X 188      57.365  51.791  63.907  1.00  0.00      PROA  
ATOM   2934  HA  ILE X 188      58.307  52.286  64.094  1.00  0.00      PROA  
ATOM   2935  CB  ILE X 188      57.281  50.770  62.698  1.00  0.00      PROA  
ATOM   2936  HB  ILE X 188      57.841  49.902  63.106  1.00  0.00      PROA  
ATOM   2937  CG2 ILE X 188      55.855  50.297  62.401  1.00  0.00      PROA  
ATOM   2938 HG21 ILE X 188      55.202  50.160  63.290  1.00  0.00      PROA  
ATOM   2939 HG22 ILE X 188      55.915  49.439  61.700  1.00  0.00      PROA  
ATOM   2940 HG23 ILE X 188      55.395  51.134  61.833  1.00  0.00      PROA  
ATOM   2941  CG1 ILE X 188      57.985  51.271  61.372  1.00  0.00      PROA  
ATOM   2942 HG11 ILE X 188      59.051  51.486  61.601  1.00  0.00      PROA  
ATOM   2943 HG12 ILE X 188      57.388  52.127  60.991  1.00  0.00      PROA  
ATOM   2944  CD  ILE X 188      57.895  50.254  60.235  1.00  0.00      PROA  
ATOM   2945  HD1 ILE X 188      56.895  50.216  59.753  1.00  0.00      PROA  
ATOM   2946  HD2 ILE X 188      58.079  49.190  60.494  1.00  0.00      PROA  
ATOM   2947  HD3 ILE X 188      58.700  50.531  59.522  1.00  0.00      PROA  
ATOM   2948  C   ILE X 188      56.419  52.958  63.672  1.00  0.00      PROA  
ATOM   2949  O   ILE X 188      55.258  52.915  64.139  1.00  0.00      PROA  
ATOM   2950  N   LEU X 189      56.847  54.090  63.025  1.00  0.00      PROA  
ATOM   2951  HN  LEU X 189      57.807  54.158  62.762  1.00  0.00      PROA  
ATOM   2952  CA  LEU X 189      55.928  55.136  62.726  1.00  0.00      PROA  
ATOM   2953  HA  LEU X 189      55.662  55.518  63.701  1.00  0.00      PROA  
ATOM   2954  CB  LEU X 189      56.618  56.274  61.858  1.00  0.00      PROA  
ATOM   2955  HB1 LEU X 189      55.877  57.039  61.544  1.00  0.00      PROA  
ATOM   2956  HB2 LEU X 189      57.047  55.822  60.939  1.00  0.00      PROA  
ATOM   2957  CG  LEU X 189      57.731  57.011  62.503  1.00  0.00      PROA  
ATOM   2958  HG  LEU X 189      58.569  56.344  62.797  1.00  0.00      PROA  
ATOM   2959  CD1 LEU X 189      58.445  57.961  61.599  1.00  0.00      PROA  
ATOM   2960 HD11 LEU X 189      58.792  57.522  60.638  1.00  0.00      PROA  
ATOM   2961 HD12 LEU X 189      59.390  58.434  61.939  1.00  0.00      PROA  
ATOM   2962 HD13 LEU X 189      57.797  58.836  61.378  1.00  0.00      PROA  
ATOM   2963  CD2 LEU X 189      57.305  57.780  63.768  1.00  0.00      PROA  
ATOM   2964 HD21 LEU X 189      58.116  58.292  64.331  1.00  0.00      PROA  
ATOM   2965 HD22 LEU X 189      57.098  57.056  64.585  1.00  0.00      PROA  
ATOM   2966 HD23 LEU X 189      56.484  58.480  63.503  1.00  0.00      PROA  
ATOM   2967  C   LEU X 189      54.652  54.723  61.938  1.00  0.00      PROA  
ATOM   2968  O   LEU X 189      54.850  53.859  61.042  1.00  0.00      PROA  
ATOM   2969  N   ALA X 190      53.470  55.163  62.378  1.00  0.00      PROA  
ATOM   2970  HN  ALA X 190      53.360  55.888  63.054  1.00  0.00      PROA  
ATOM   2971  CA  ALA X 190      52.212  54.929  61.767  1.00  0.00      PROA  
ATOM   2972  HA  ALA X 190      52.097  53.858  61.691  1.00  0.00      PROA  
ATOM   2973  CB  ALA X 190      51.164  55.520  62.722  1.00  0.00      PROA  
ATOM   2974  HB1 ALA X 190      50.123  55.311  62.394  1.00  0.00      PROA  
ATOM   2975  HB2 ALA X 190      51.196  56.627  62.811  1.00  0.00      PROA  
ATOM   2976  HB3 ALA X 190      51.319  55.040  63.712  1.00  0.00      PROA  
ATOM   2977  C   ALA X 190      52.046  55.361  60.267  1.00  0.00      PROA  
ATOM   2978  O   ALA X 190      52.746  56.176  59.738  1.00  0.00      PROA  
ATOM   2979  N   GLU X 191      51.151  54.636  59.534  1.00  0.00      PROA  
ATOM   2980  HN  GLU X 191      50.519  53.954  59.893  1.00  0.00      PROA  
ATOM   2981  CA  GLU X 191      50.981  54.578  58.095  1.00  0.00      PROA  
ATOM   2982  HA  GLU X 191      51.926  54.316  57.644  1.00  0.00      PROA  
ATOM   2983  CB  GLU X 191      50.053  53.420  57.754  1.00  0.00      PROA  
ATOM   2984  HB1 GLU X 191      49.882  53.485  56.659  1.00  0.00      PROA  
ATOM   2985  HB2 GLU X 191      49.114  53.427  58.349  1.00  0.00      PROA  
ATOM   2986  CG  GLU X 191      50.867  52.087  58.037  1.00  0.00      PROA  
ATOM   2987  HG1 GLU X 191      51.320  52.062  59.053  1.00  0.00      PROA  
ATOM   2988  HG2 GLU X 191      51.641  51.866  57.271  1.00  0.00      PROA  
ATOM   2989  CD  GLU X 191      49.919  50.875  57.979  1.00  0.00      PROA  
ATOM   2990  OE1 GLU X 191      50.520  49.776  57.691  1.00  0.00      PROA  
ATOM   2991  OE2 GLU X 191      48.722  50.992  58.290  1.00  0.00      PROA  
ATOM   2992  C   GLU X 191      50.290  55.832  57.485  1.00  0.00      PROA  
ATOM   2993  O   GLU X 191      49.704  56.577  58.198  1.00  0.00      PROA  
ATOM   2994  N   PRO X 192      50.548  56.286  56.229  1.00  0.00      PROA  
ATOM   2995  CD  PRO X 192      51.617  55.687  55.449  1.00  0.00      PROA  
ATOM   2996  HD1 PRO X 192      51.617  54.579  55.517  1.00  0.00      PROA  
ATOM   2997  HD2 PRO X 192      52.538  56.119  55.894  1.00  0.00      PROA  
ATOM   2998  CA  PRO X 192      49.825  57.362  55.573  1.00  0.00      PROA  
ATOM   2999  HA  PRO X 192      49.684  58.216  56.219  1.00  0.00      PROA  
ATOM   3000  CB  PRO X 192      50.637  57.510  54.231  1.00  0.00      PROA  
ATOM   3001  HB1 PRO X 192      51.399  58.311  54.337  1.00  0.00      PROA  
ATOM   3002  HB2 PRO X 192      49.982  57.808  53.385  1.00  0.00      PROA  
ATOM   3003  CG  PRO X 192      51.337  56.185  53.995  1.00  0.00      PROA  
ATOM   3004  HG1 PRO X 192      50.682  55.490  53.428  1.00  0.00      PROA  
ATOM   3005  HG2 PRO X 192      52.346  56.326  53.552  1.00  0.00      PROA  
ATOM   3006  C   PRO X 192      48.356  57.055  55.330  1.00  0.00      PROA  
ATOM   3007  O   PRO X 192      47.922  55.912  55.451  1.00  0.00      PROA  
ATOM   3008  N   LYS X 193      47.579  58.060  54.933  1.00  0.00      PROA  
ATOM   3009  HN  LYS X 193      47.887  59.004  54.840  1.00  0.00      PROA  
ATOM   3010  CA  LYS X 193      46.183  57.835  54.606  1.00  0.00      PROA  
ATOM   3011  HA  LYS X 193      45.707  57.365  55.455  1.00  0.00      PROA  
ATOM   3012  CB  LYS X 193      45.443  59.191  54.337  1.00  0.00      PROA  
ATOM   3013  HB1 LYS X 193      44.427  58.920  53.979  1.00  0.00      PROA  
ATOM   3014  HB2 LYS X 193      46.001  59.676  53.507  1.00  0.00      PROA  
ATOM   3015  CG  LYS X 193      45.260  59.963  55.599  1.00  0.00      PROA  
ATOM   3016  HG1 LYS X 193      46.226  60.189  56.097  1.00  0.00      PROA  
ATOM   3017  HG2 LYS X 193      44.587  59.362  56.247  1.00  0.00      PROA  
ATOM   3018  CD  LYS X 193      44.631  61.339  55.213  1.00  0.00      PROA  
ATOM   3019  HD1 LYS X 193      43.640  61.242  54.721  1.00  0.00      PROA  
ATOM   3020  HD2 LYS X 193      45.158  61.810  54.356  1.00  0.00      PROA  
ATOM   3021  CE  LYS X 193      44.385  62.353  56.381  1.00  0.00      PROA  
ATOM   3022  HE1 LYS X 193      43.829  61.868  57.211  1.00  0.00      PROA  
ATOM   3023  HE2 LYS X 193      43.765  63.264  56.235  1.00  0.00      PROA  
ATOM   3024  NZ  LYS X 193      45.758  62.729  56.931  1.00  0.00      PROA  
ATOM   3025  HZ1 LYS X 193      46.101  61.980  57.565  1.00  0.00      PROA  
ATOM   3026  HZ2 LYS X 193      45.783  63.627  57.456  1.00  0.00      PROA  
ATOM   3027  HZ3 LYS X 193      46.456  62.892  56.177  1.00  0.00      PROA  
ATOM   3028  C   LYS X 193      45.856  56.898  53.414  1.00  0.00      PROA  
ATOM   3029  O   LYS X 193      46.224  57.301  52.300  1.00  0.00      PROA  
ATOM   3030  N   ASN X 194      45.154  55.710  53.539  1.00  0.00      PROA  
ATOM   3031  HN  ASN X 194      44.858  55.438  54.452  1.00  0.00      PROA  
ATOM   3032  CA  ASN X 194      45.043  54.672  52.523  1.00  0.00      PROA  
ATOM   3033  HA  ASN X 194      46.011  54.232  52.331  1.00  0.00      PROA  
ATOM   3034  CB  ASN X 194      44.043  53.505  52.945  1.00  0.00      PROA  
ATOM   3035  HB1 ASN X 194      43.993  52.760  52.123  1.00  0.00      PROA  
ATOM   3036  HB2 ASN X 194      43.084  54.036  53.132  1.00  0.00      PROA  
ATOM   3037  CG  ASN X 194      44.569  52.849  54.283  1.00  0.00      PROA  
ATOM   3038  OD1 ASN X 194      45.025  53.450  55.235  1.00  0.00      PROA  
ATOM   3039  ND2 ASN X 194      44.655  51.494  54.306  1.00  0.00      PROA  
ATOM   3040 HD21 ASN X 194      45.129  51.142  55.113  1.00  0.00      PROA  
ATOM   3041 HD22 ASN X 194      44.180  50.958  53.608  1.00  0.00      PROA  
ATOM   3042  C   ASN X 194      44.512  55.175  51.219  1.00  0.00      PROA  
ATOM   3043  O   ASN X 194      45.081  54.929  50.157  1.00  0.00      PROA  
ATOM   3044  N   LYS X 195      43.403  55.876  51.227  1.00  0.00      PROA  
ATOM   3045  HN  LYS X 195      42.979  55.991  52.121  1.00  0.00      PROA  
ATOM   3046  CA  LYS X 195      42.780  56.526  50.081  1.00  0.00      PROA  
ATOM   3047  HA  LYS X 195      42.591  55.683  49.432  1.00  0.00      PROA  
ATOM   3048  CB  LYS X 195      41.426  57.223  50.449  1.00  0.00      PROA  
ATOM   3049  HB1 LYS X 195      40.984  57.559  49.486  1.00  0.00      PROA  
ATOM   3050  HB2 LYS X 195      41.517  58.146  51.061  1.00  0.00      PROA  
ATOM   3051  CG  LYS X 195      40.415  56.265  51.130  1.00  0.00      PROA  
ATOM   3052  HG1 LYS X 195      39.487  56.876  51.157  1.00  0.00      PROA  
ATOM   3053  HG2 LYS X 195      40.637  56.156  52.213  1.00  0.00      PROA  
ATOM   3054  CD  LYS X 195      40.124  54.883  50.504  1.00  0.00      PROA  
ATOM   3055  HD1 LYS X 195      39.403  54.269  51.084  1.00  0.00      PROA  
ATOM   3056  HD2 LYS X 195      41.072  54.305  50.523  1.00  0.00      PROA  
ATOM   3057  CE  LYS X 195      39.589  55.117  49.124  1.00  0.00      PROA  
ATOM   3058  HE1 LYS X 195      40.279  55.759  48.534  1.00  0.00      PROA  
ATOM   3059  HE2 LYS X 195      38.572  55.555  49.212  1.00  0.00      PROA  
ATOM   3060  NZ  LYS X 195      39.489  53.776  48.416  1.00  0.00      PROA  
ATOM   3061  HZ1 LYS X 195      38.846  53.823  47.600  1.00  0.00      PROA  
ATOM   3062  HZ2 LYS X 195      39.152  52.992  49.013  1.00  0.00      PROA  
ATOM   3063  HZ3 LYS X 195      40.453  53.544  48.101  1.00  0.00      PROA  
ATOM   3064  C   LYS X 195      43.592  57.605  49.403  1.00  0.00      PROA  
ATOM   3065  O   LYS X 195      43.748  57.656  48.141  1.00  0.00      PROA  
ATOM   3066  N   ALA X 196      44.243  58.506  50.169  1.00  0.00      PROA  
ATOM   3067  HN  ALA X 196      44.157  58.500  51.162  1.00  0.00      PROA  
ATOM   3068  CA  ALA X 196      45.029  59.552  49.579  1.00  0.00      PROA  
ATOM   3069  HA  ALA X 196      44.488  60.091  48.815  1.00  0.00      PROA  
ATOM   3070  CB  ALA X 196      45.417  60.594  50.603  1.00  0.00      PROA  
ATOM   3071  HB1 ALA X 196      46.078  60.123  51.362  1.00  0.00      PROA  
ATOM   3072  HB2 ALA X 196      44.566  61.199  50.980  1.00  0.00      PROA  
ATOM   3073  HB3 ALA X 196      46.030  61.418  50.179  1.00  0.00      PROA  
ATOM   3074  C   ALA X 196      46.344  58.972  48.947  1.00  0.00      PROA  
ATOM   3075  O   ALA X 196      46.659  59.430  47.858  1.00  0.00      PROA  
ATOM   3076  N   SER X 197      46.988  57.955  49.548  1.00  0.00      PROA  
ATOM   3077  HN  SER X 197      46.721  57.625  50.450  1.00  0.00      PROA  
ATOM   3078  CA  SER X 197      48.010  57.219  48.968  1.00  0.00      PROA  
ATOM   3079  HA  SER X 197      48.786  57.916  48.689  1.00  0.00      PROA  
ATOM   3080  CB  SER X 197      48.458  56.111  49.937  1.00  0.00      PROA  
ATOM   3081  HB1 SER X 197      49.087  55.347  49.432  1.00  0.00      PROA  
ATOM   3082  HB2 SER X 197      47.534  55.631  50.325  1.00  0.00      PROA  
ATOM   3083  OG  SER X 197      49.172  56.625  51.111  1.00  0.00      PROA  
ATOM   3084  HG1 SER X 197      48.995  56.070  51.875  1.00  0.00      PROA  
ATOM   3085  C   SER X 197      47.569  56.433  47.690  1.00  0.00      PROA  
ATOM   3086  O   SER X 197      48.188  56.591  46.655  1.00  0.00      PROA  
ATOM   3087  N   GLU X 198      46.475  55.714  47.786  1.00  0.00      PROA  
ATOM   3088  HN  GLU X 198      45.995  55.580  48.648  1.00  0.00      PROA  
ATOM   3089  CA  GLU X 198      45.875  54.984  46.678  1.00  0.00      PROA  
ATOM   3090  HA  GLU X 198      46.725  54.387  46.387  1.00  0.00      PROA  
ATOM   3091  CB  GLU X 198      44.687  54.066  47.121  1.00  0.00      PROA  
ATOM   3092  HB1 GLU X 198      43.970  54.748  47.627  1.00  0.00      PROA  
ATOM   3093  HB2 GLU X 198      45.091  53.338  47.857  1.00  0.00      PROA  
ATOM   3094  CG  GLU X 198      43.815  53.425  46.013  1.00  0.00      PROA  
ATOM   3095  HG1 GLU X 198      44.319  52.566  45.522  1.00  0.00      PROA  
ATOM   3096  HG2 GLU X 198      43.533  54.070  45.153  1.00  0.00      PROA  
ATOM   3097  CD  GLU X 198      42.595  52.779  46.640  1.00  0.00      PROA  
ATOM   3098  OE1 GLU X 198      42.298  51.588  46.488  1.00  0.00      PROA  
ATOM   3099  OE2 GLU X 198      41.814  53.568  47.244  1.00  0.00      PROA  
ATOM   3100  C   GLU X 198      45.574  55.680  45.368  1.00  0.00      PROA  
ATOM   3101  O   GLU X 198      46.066  55.333  44.325  1.00  0.00      PROA  
ATOM   3102  N   SER X 199      44.828  56.840  45.481  1.00  0.00      PROA  
ATOM   3103  HN  SER X 199      44.283  57.089  46.279  1.00  0.00      PROA  
ATOM   3104  CA  SER X 199      44.550  57.714  44.376  1.00  0.00      PROA  
ATOM   3105  HA  SER X 199      44.180  57.009  43.646  1.00  0.00      PROA  
ATOM   3106  CB  SER X 199      43.558  58.833  44.724  1.00  0.00      PROA  
ATOM   3107  HB1 SER X 199      42.526  58.436  44.834  1.00  0.00      PROA  
ATOM   3108  HB2 SER X 199      43.465  59.571  43.899  1.00  0.00      PROA  
ATOM   3109  OG  SER X 199      43.889  59.409  46.055  1.00  0.00      PROA  
ATOM   3110  HG1 SER X 199      43.751  58.772  46.760  1.00  0.00      PROA  
ATOM   3111  C   SER X 199      45.811  58.331  43.779  1.00  0.00      PROA  
ATOM   3112  O   SER X 199      45.900  58.687  42.620  1.00  0.00      PROA  
ATOM   3113  N   SER X 200      46.809  58.545  44.634  1.00  0.00      PROA  
ATOM   3114  HN  SER X 200      46.626  58.366  45.597  1.00  0.00      PROA  
ATOM   3115  CA  SER X 200      48.100  59.107  44.199  1.00  0.00      PROA  
ATOM   3116  HA  SER X 200      47.934  59.859  43.442  1.00  0.00      PROA  
ATOM   3117  CB  SER X 200      48.898  59.547  45.403  1.00  0.00      PROA  
ATOM   3118  HB1 SER X 200      49.242  58.675  46.000  1.00  0.00      PROA  
ATOM   3119  HB2 SER X 200      48.278  60.219  46.036  1.00  0.00      PROA  
ATOM   3120  OG  SER X 200      49.974  60.379  44.974  1.00  0.00      PROA  
ATOM   3121  HG1 SER X 200      49.686  60.959  44.265  1.00  0.00      PROA  
ATOM   3122  C   SER X 200      48.852  58.112  43.350  1.00  0.00      PROA  
ATOM   3123  O   SER X 200      49.547  58.463  42.463  1.00  0.00      PROA  
ATOM   3124  N   GLU X 201      48.830  56.818  43.781  1.00  0.00      PROA  
ATOM   3125  HN  GLU X 201      48.422  56.518  44.640  1.00  0.00      PROA  
ATOM   3126  CA  GLU X 201      49.456  55.794  42.998  1.00  0.00      PROA  
ATOM   3127  HA  GLU X 201      50.459  56.189  42.934  1.00  0.00      PROA  
ATOM   3128  CB  GLU X 201      49.272  54.434  43.727  1.00  0.00      PROA  
ATOM   3129  HB1 GLU X 201      49.659  53.633  43.060  1.00  0.00      PROA  
ATOM   3130  HB2 GLU X 201      48.236  54.157  44.013  1.00  0.00      PROA  
ATOM   3131  CG  GLU X 201      50.064  54.365  45.059  1.00  0.00      PROA  
ATOM   3132  HG1 GLU X 201      49.490  54.874  45.863  1.00  0.00      PROA  
ATOM   3133  HG2 GLU X 201      50.991  54.950  44.879  1.00  0.00      PROA  
ATOM   3134  CD  GLU X 201      50.492  53.015  45.440  1.00  0.00      PROA  
ATOM   3135  OE1 GLU X 201      51.677  52.700  45.638  1.00  0.00      PROA  
ATOM   3136  OE2 GLU X 201      49.582  52.104  45.543  1.00  0.00      PROA  
ATOM   3137  C   GLU X 201      48.716  55.614  41.628  1.00  0.00      PROA  
ATOM   3138  O   GLU X 201      49.240  55.369  40.580  1.00  0.00      PROA  
ATOM   3139  N   GLN X 202      47.367  55.657  41.599  1.00  0.00      PROA  
ATOM   3140  HN  GLN X 202      46.889  55.589  42.472  1.00  0.00      PROA  
ATOM   3141  CA  GLN X 202      46.520  55.589  40.420  1.00  0.00      PROA  
ATOM   3142  HA  GLN X 202      46.722  54.680  39.875  1.00  0.00      PROA  
ATOM   3143  CB  GLN X 202      45.029  55.387  40.788  1.00  0.00      PROA  
ATOM   3144  HB1 GLN X 202      44.417  55.871  39.997  1.00  0.00      PROA  
ATOM   3145  HB2 GLN X 202      44.854  55.970  41.717  1.00  0.00      PROA  
ATOM   3146  CG  GLN X 202      44.419  53.985  40.991  1.00  0.00      PROA  
ATOM   3147  HG1 GLN X 202      44.001  53.592  40.041  1.00  0.00      PROA  
ATOM   3148  HG2 GLN X 202      43.550  54.051  41.680  1.00  0.00      PROA  
ATOM   3149  CD  GLN X 202      45.349  52.847  41.391  1.00  0.00      PROA  
ATOM   3150  OE1 GLN X 202      45.741  51.979  40.588  1.00  0.00      PROA  
ATOM   3151  NE2 GLN X 202      45.718  52.855  42.701  1.00  0.00      PROA  
ATOM   3152 HE21 GLN X 202      46.355  52.162  43.040  1.00  0.00      PROA  
ATOM   3153 HE22 GLN X 202      45.495  53.677  43.222  1.00  0.00      PROA  
ATOM   3154  C   GLN X 202      46.735  56.823  39.452  1.00  0.00      PROA  
ATOM   3155  O   GLN X 202      46.801  56.667  38.214  1.00  0.00      PROA  
ATOM   3156  N   ASP X 203      46.927  58.100  40.004  1.00  0.00      PROA  
ATOM   3157  HN  ASP X 203      46.657  58.314  40.939  1.00  0.00      PROA  
ATOM   3158  CA  ASP X 203      47.318  59.259  39.235  1.00  0.00      PROA  
ATOM   3159  HA  ASP X 203      46.688  59.362  38.363  1.00  0.00      PROA  
ATOM   3160  CB  ASP X 203      47.521  60.583  40.136  1.00  0.00      PROA  
ATOM   3161  HB1 ASP X 203      48.271  61.265  39.682  1.00  0.00      PROA  
ATOM   3162  HB2 ASP X 203      48.030  60.348  41.094  1.00  0.00      PROA  
ATOM   3163  CG  ASP X 203      46.225  61.340  40.393  1.00  0.00      PROA  
ATOM   3164  OD1 ASP X 203      46.302  62.260  41.275  1.00  0.00      PROA  
ATOM   3165  OD2 ASP X 203      45.235  61.108  39.711  1.00  0.00      PROA  
ATOM   3166  C   ASP X 203      48.654  59.013  38.569  1.00  0.00      PROA  
ATOM   3167  O   ASP X 203      48.787  59.305  37.376  1.00  0.00      PROA  
ATOM   3168  N   TYR X 204      49.587  58.364  39.337  1.00  0.00      PROA  
ATOM   3169  HN  TYR X 204      49.530  58.100  40.296  1.00  0.00      PROA  
ATOM   3170  CA  TYR X 204      51.007  58.122  38.885  1.00  0.00      PROA  
ATOM   3171  HA  TYR X 204      51.316  59.086  38.509  1.00  0.00      PROA  
ATOM   3172  CB  TYR X 204      51.914  57.623  40.039  1.00  0.00      PROA  
ATOM   3173  HB1 TYR X 204      51.341  56.985  40.745  1.00  0.00      PROA  
ATOM   3174  HB2 TYR X 204      52.282  58.472  40.653  1.00  0.00      PROA  
ATOM   3175  CG  TYR X 204      53.214  56.927  39.578  1.00  0.00      PROA  
ATOM   3176  CD1 TYR X 204      54.191  57.738  38.997  1.00  0.00      PROA  
ATOM   3177  HD1 TYR X 204      54.032  58.807  38.994  1.00  0.00      PROA  
ATOM   3178  CE1 TYR X 204      55.253  57.158  38.312  1.00  0.00      PROA  
ATOM   3179  HE1 TYR X 204      55.895  57.811  37.740  1.00  0.00      PROA  
ATOM   3180  CZ  TYR X 204      55.425  55.732  38.297  1.00  0.00      PROA  
ATOM   3181  OH  TYR X 204      56.586  55.215  37.605  1.00  0.00      PROA  
ATOM   3182  HH  TYR X 204      56.488  54.263  37.524  1.00  0.00      PROA  
ATOM   3183  CD2 TYR X 204      53.399  55.560  39.539  1.00  0.00      PROA  
ATOM   3184  HD2 TYR X 204      52.717  54.919  40.077  1.00  0.00      PROA  
ATOM   3185  CE2 TYR X 204      54.517  54.960  39.005  1.00  0.00      PROA  
ATOM   3186  HE2 TYR X 204      54.566  53.887  39.117  1.00  0.00      PROA  
ATOM   3187  C   TYR X 204      51.046  57.258  37.625  1.00  0.00      PROA  
ATOM   3188  O   TYR X 204      51.647  57.624  36.613  1.00  0.00      PROA  
ATOM   3189  N   TYR X 205      50.253  56.155  37.647  1.00  0.00      PROA  
ATOM   3190  HN  TYR X 205      49.732  56.047  38.490  1.00  0.00      PROA  
ATOM   3191  CA  TYR X 205      50.012  55.249  36.514  1.00  0.00      PROA  
ATOM   3192  HA  TYR X 205      50.954  54.834  36.186  1.00  0.00      PROA  
ATOM   3193  CB  TYR X 205      49.052  54.100  36.979  1.00  0.00      PROA  
ATOM   3194  HB1 TYR X 205      48.835  53.422  36.126  1.00  0.00      PROA  
ATOM   3195  HB2 TYR X 205      48.141  54.664  37.276  1.00  0.00      PROA  
ATOM   3196  CG  TYR X 205      49.500  53.184  38.183  1.00  0.00      PROA  
ATOM   3197  CD1 TYR X 205      50.753  53.251  38.762  1.00  0.00      PROA  
ATOM   3198  HD1 TYR X 205      51.521  53.896  38.363  1.00  0.00      PROA  
ATOM   3199  CE1 TYR X 205      51.034  52.579  39.964  1.00  0.00      PROA  
ATOM   3200  HE1 TYR X 205      51.991  52.764  40.428  1.00  0.00      PROA  
ATOM   3201  CZ  TYR X 205      50.084  51.668  40.429  1.00  0.00      PROA  
ATOM   3202  OH  TYR X 205      50.467  50.759  41.438  1.00  0.00      PROA  
ATOM   3203  HH  TYR X 205      51.393  50.995  41.536  1.00  0.00      PROA  
ATOM   3204  CD2 TYR X 205      48.481  52.300  38.683  1.00  0.00      PROA  
ATOM   3205  HD2 TYR X 205      47.560  52.153  38.137  1.00  0.00      PROA  
ATOM   3206  CE2 TYR X 205      48.812  51.586  39.870  1.00  0.00      PROA  
ATOM   3207  HE2 TYR X 205      48.094  50.914  40.315  1.00  0.00      PROA  
ATOM   3208  C   TYR X 205      49.358  55.890  35.326  1.00  0.00      PROA  
ATOM   3209  O   TYR X 205      49.667  55.733  34.125  1.00  0.00      PROA  
ATOM   3210  N   SER X 206      48.384  56.719  35.601  1.00  0.00      PROA  
ATOM   3211  HN  SER X 206      48.072  56.795  36.545  1.00  0.00      PROA  
ATOM   3212  CA  SER X 206      47.712  57.504  34.630  1.00  0.00      PROA  
ATOM   3213  HA  SER X 206      47.399  56.843  33.835  1.00  0.00      PROA  
ATOM   3214  CB  SER X 206      46.431  58.293  35.045  1.00  0.00      PROA  
ATOM   3215  HB1 SER X 206      46.718  59.137  35.708  1.00  0.00      PROA  
ATOM   3216  HB2 SER X 206      45.671  57.725  35.622  1.00  0.00      PROA  
ATOM   3217  OG  SER X 206      45.768  58.875  33.945  1.00  0.00      PROA  
ATOM   3218  HG1 SER X 206      45.379  58.204  33.380  1.00  0.00      PROA  
ATOM   3219  C   SER X 206      48.664  58.514  33.880  1.00  0.00      PROA  
ATOM   3220  O   SER X 206      48.695  58.690  32.649  1.00  0.00      PROA  
ATOM   3221  N   ASN X 207      49.623  59.106  34.720  1.00  0.00      PROA  
ATOM   3222  HN  ASN X 207      49.607  59.034  35.715  1.00  0.00      PROA  
ATOM   3223  CA  ASN X 207      50.647  60.044  34.336  1.00  0.00      PROA  
ATOM   3224  HA  ASN X 207      50.152  60.733  33.668  1.00  0.00      PROA  
ATOM   3225  CB  ASN X 207      51.331  60.666  35.522  1.00  0.00      PROA  
ATOM   3226  HB1 ASN X 207      52.231  61.157  35.093  1.00  0.00      PROA  
ATOM   3227  HB2 ASN X 207      51.681  59.904  36.250  1.00  0.00      PROA  
ATOM   3228  CG  ASN X 207      50.535  61.774  36.139  1.00  0.00      PROA  
ATOM   3229  OD1 ASN X 207      49.690  62.340  35.455  1.00  0.00      PROA  
ATOM   3230  ND2 ASN X 207      50.768  62.182  37.404  1.00  0.00      PROA  
ATOM   3231 HD21 ASN X 207      51.515  61.728  37.892  1.00  0.00      PROA  
ATOM   3232 HD22 ASN X 207      50.271  62.966  37.775  1.00  0.00      PROA  
ATOM   3233  C   ASN X 207      51.647  59.375  33.390  1.00  0.00      PROA  
ATOM   3234  O   ASN X 207      52.144  60.000  32.476  1.00  0.00      PROA  
ATOM   3235  N   MET X 208      51.884  58.077  33.527  1.00  0.00      PROA  
ATOM   3236  HN  MET X 208      51.447  57.507  34.218  1.00  0.00      PROA  
ATOM   3237  CA  MET X 208      52.783  57.312  32.723  1.00  0.00      PROA  
ATOM   3238  HA  MET X 208      53.577  57.953  32.371  1.00  0.00      PROA  
ATOM   3239  CB  MET X 208      53.492  56.199  33.590  1.00  0.00      PROA  
ATOM   3240  HB1 MET X 208      54.064  55.496  32.948  1.00  0.00      PROA  
ATOM   3241  HB2 MET X 208      52.719  55.523  34.013  1.00  0.00      PROA  
ATOM   3242  CG  MET X 208      54.356  56.736  34.738  1.00  0.00      PROA  
ATOM   3243  HG1 MET X 208      54.667  55.829  35.301  1.00  0.00      PROA  
ATOM   3244  HG2 MET X 208      53.706  57.437  35.306  1.00  0.00      PROA  
ATOM   3245  SD  MET X 208      55.941  57.528  34.226  1.00  0.00      PROA  
ATOM   3246  CE  MET X 208      56.932  56.028  34.442  1.00  0.00      PROA  
ATOM   3247  HE1 MET X 208      57.150  55.654  33.418  1.00  0.00      PROA  
ATOM   3248  HE2 MET X 208      56.425  55.184  34.958  1.00  0.00      PROA  
ATOM   3249  HE3 MET X 208      57.834  56.170  35.074  1.00  0.00      PROA  
ATOM   3250  C   MET X 208      52.132  56.754  31.469  1.00  0.00      PROA  
ATOM   3251  O   MET X 208      52.878  56.414  30.550  1.00  0.00      PROA  
ATOM   3252  N   ARG X 209      50.762  56.725  31.370  1.00  0.00      PROA  
ATOM   3253  HN  ARG X 209      50.280  56.893  32.226  1.00  0.00      PROA  
ATOM   3254  CA  ARG X 209      50.025  56.233  30.237  1.00  0.00      PROA  
ATOM   3255  HA  ARG X 209      50.628  55.517  29.700  1.00  0.00      PROA  
ATOM   3256  CB  ARG X 209      48.701  55.502  30.722  1.00  0.00      PROA  
ATOM   3257  HB1 ARG X 209      48.048  55.110  29.912  1.00  0.00      PROA  
ATOM   3258  HB2 ARG X 209      48.104  56.116  31.431  1.00  0.00      PROA  
ATOM   3259  CG  ARG X 209      49.004  54.134  31.323  1.00  0.00      PROA  
ATOM   3260  HG1 ARG X 209      48.032  53.848  31.778  1.00  0.00      PROA  
ATOM   3261  HG2 ARG X 209      49.662  54.249  32.211  1.00  0.00      PROA  
ATOM   3262  CD  ARG X 209      49.640  53.025  30.437  1.00  0.00      PROA  
ATOM   3263  HD1 ARG X 209      50.655  53.266  30.054  1.00  0.00      PROA  
ATOM   3264  HD2 ARG X 209      49.054  52.810  29.518  1.00  0.00      PROA  
ATOM   3265  NE  ARG X 209      49.690  51.806  31.259  1.00  0.00      PROA  
ATOM   3266  HE  ARG X 209      48.953  51.682  31.925  1.00  0.00      PROA  
ATOM   3267  CZ  ARG X 209      50.421  50.725  30.954  1.00  0.00      PROA  
ATOM   3268  NH1 ARG X 209      51.446  50.714  30.169  1.00  0.00      PROA  
ATOM   3269 HH11 ARG X 209      51.758  51.624  29.894  1.00  0.00      PROA  
ATOM   3270 HH12 ARG X 209      51.967  49.874  30.017  1.00  0.00      PROA  
ATOM   3271  NH2 ARG X 209      50.189  49.523  31.509  1.00  0.00      PROA  
ATOM   3272 HH21 ARG X 209      49.362  49.259  32.004  1.00  0.00      PROA  
ATOM   3273 HH22 ARG X 209      50.723  48.724  31.237  1.00  0.00      PROA  
ATOM   3274  C   ARG X 209      49.772  57.321  29.122  1.00  0.00      PROA  
ATOM   3275  O   ARG X 209      49.335  57.030  28.036  1.00  0.00      PROA  
ATOM   3276  N   GLN X 210      50.025  58.609  29.467  1.00  0.00      PROA  
ATOM   3277  HN  GLN X 210      50.160  58.651  30.454  1.00  0.00      PROA  
ATOM   3278  CA  GLN X 210      50.248  59.773  28.641  1.00  0.00      PROA  
ATOM   3279  HA  GLN X 210      49.324  59.850  28.086  1.00  0.00      PROA  
ATOM   3280  CB  GLN X 210      50.424  61.067  29.523  1.00  0.00      PROA  
ATOM   3281  HB1 GLN X 210      50.896  61.812  28.847  1.00  0.00      PROA  
ATOM   3282  HB2 GLN X 210      51.212  60.917  30.291  1.00  0.00      PROA  
ATOM   3283  CG  GLN X 210      49.117  61.513  30.256  1.00  0.00      PROA  
ATOM   3284  HG1 GLN X 210      48.787  60.763  31.004  1.00  0.00      PROA  
ATOM   3285  HG2 GLN X 210      48.415  61.738  29.424  1.00  0.00      PROA  
ATOM   3286  CD  GLN X 210      49.392  62.740  31.119  1.00  0.00      PROA  
ATOM   3287  OE1 GLN X 210      50.377  63.463  31.002  1.00  0.00      PROA  
ATOM   3288  NE2 GLN X 210      48.380  63.014  31.982  1.00  0.00      PROA  
ATOM   3289 HE21 GLN X 210      47.684  62.301  32.061  1.00  0.00      PROA  
ATOM   3290 HE22 GLN X 210      48.470  63.852  32.520  1.00  0.00      PROA  
ATOM   3291  C   GLN X 210      51.281  59.636  27.539  1.00  0.00      PROA  
ATOM   3292  O   GLN X 210      52.290  58.922  27.548  1.00  0.00      PROA  
ATOM   3293  N   GLU X 211      50.979  60.356  26.433  1.00  0.00      PROA  
ATOM   3294  HN  GLU X 211      50.230  61.012  26.490  1.00  0.00      PROA  
ATOM   3295  CA  GLU X 211      51.831  60.455  25.261  1.00  0.00      PROA  
ATOM   3296  HA  GLU X 211      51.888  59.427  24.936  1.00  0.00      PROA  
ATOM   3297  CB  GLU X 211      51.233  61.336  24.191  1.00  0.00      PROA  
ATOM   3298  HB1 GLU X 211      51.918  61.590  23.353  1.00  0.00      PROA  
ATOM   3299  HB2 GLU X 211      51.267  62.335  24.674  1.00  0.00      PROA  
ATOM   3300  CG  GLU X 211      49.792  60.943  23.690  1.00  0.00      PROA  
ATOM   3301  HG1 GLU X 211      49.378  60.163  24.363  1.00  0.00      PROA  
ATOM   3302  HG2 GLU X 211      50.018  60.480  22.706  1.00  0.00      PROA  
ATOM   3303  CD  GLU X 211      48.798  62.042  23.416  1.00  0.00      PROA  
ATOM   3304  OE1 GLU X 211      48.397  62.298  22.257  1.00  0.00      PROA  
ATOM   3305  OE2 GLU X 211      48.473  62.732  24.419  1.00  0.00      PROA  
ATOM   3306  C   GLU X 211      53.283  60.911  25.607  1.00  0.00      PROA  
ATOM   3307  O   GLU X 211      54.197  60.362  25.023  1.00  0.00      PROA  
ATOM   3308  N   ALA X 212      53.443  61.828  26.458  1.00  0.00      PROA  
ATOM   3309  HN  ALA X 212      52.702  62.231  26.989  1.00  0.00      PROA  
ATOM   3310  CA  ALA X 212      54.760  62.227  26.906  1.00  0.00      PROA  
ATOM   3311  HA  ALA X 212      55.439  61.419  26.677  1.00  0.00      PROA  
ATOM   3312  CB  ALA X 212      55.101  63.627  26.252  1.00  0.00      PROA  
ATOM   3313  HB1 ALA X 212      56.166  63.862  26.466  1.00  0.00      PROA  
ATOM   3314  HB2 ALA X 212      54.402  64.405  26.626  1.00  0.00      PROA  
ATOM   3315  HB3 ALA X 212      54.953  63.516  25.157  1.00  0.00      PROA  
ATOM   3316  C   ALA X 212      54.844  62.404  28.402  1.00  0.00      PROA  
ATOM   3317  O   ALA X 212      53.792  62.517  29.076  1.00  0.00      PROA  
ATOM   3318  N   LEU X 213      56.037  62.330  28.939  1.00  0.00      PROA  
ATOM   3319  HN  LEU X 213      56.826  62.264  28.333  1.00  0.00      PROA  
ATOM   3320  CA  LEU X 213      56.203  62.398  30.389  1.00  0.00      PROA  
ATOM   3321  HA  LEU X 213      55.298  62.046  30.861  1.00  0.00      PROA  
ATOM   3322  CB  LEU X 213      57.439  61.567  30.756  1.00  0.00      PROA  
ATOM   3323  HB1 LEU X 213      57.545  61.746  31.847  1.00  0.00      PROA  
ATOM   3324  HB2 LEU X 213      58.331  61.971  30.231  1.00  0.00      PROA  
ATOM   3325  CG  LEU X 213      57.375  59.951  30.700  1.00  0.00      PROA  
ATOM   3326  HG  LEU X 213      57.090  59.687  29.660  1.00  0.00      PROA  
ATOM   3327  CD1 LEU X 213      58.651  59.352  31.187  1.00  0.00      PROA  
ATOM   3328 HD11 LEU X 213      58.641  58.242  31.240  1.00  0.00      PROA  
ATOM   3329 HD12 LEU X 213      58.952  59.588  32.230  1.00  0.00      PROA  
ATOM   3330 HD13 LEU X 213      59.521  59.555  30.527  1.00  0.00      PROA  
ATOM   3331  CD2 LEU X 213      56.284  59.542  31.658  1.00  0.00      PROA  
ATOM   3332 HD21 LEU X 213      55.275  59.738  31.237  1.00  0.00      PROA  
ATOM   3333 HD22 LEU X 213      56.253  60.087  32.626  1.00  0.00      PROA  
ATOM   3334 HD23 LEU X 213      56.304  58.447  31.843  1.00  0.00      PROA  
ATOM   3335  C   LEU X 213      56.397  63.786  30.934  1.00  0.00      PROA  
ATOM   3336  O   LEU X 213      57.206  64.509  30.423  1.00  0.00      PROA  
ATOM   3337  N   GLY X 214      55.543  64.176  31.936  1.00  0.00      PROA  
ATOM   3338  HN  GLY X 214      54.843  63.557  32.283  1.00  0.00      PROA  
ATOM   3339  CA  GLY X 214      55.636  65.469  32.458  1.00  0.00      PROA  
ATOM   3340  HA1 GLY X 214      54.871  65.550  33.216  1.00  0.00      PROA  
ATOM   3341  HA2 GLY X 214      55.636  66.277  31.741  1.00  0.00      PROA  
ATOM   3342  C   GLY X 214      56.872  65.758  33.274  1.00  0.00      PROA  
ATOM   3343  O   GLY X 214      57.583  64.837  33.678  1.00  0.00      PROA  
ATOM   3344  N   HSD X 215      57.218  67.042  33.392  1.00  0.00      PROA  
ATOM   3345  HN  HSD X 215      56.641  67.710  32.930  1.00  0.00      PROA  
ATOM   3346  CA  HSD X 215      58.397  67.485  34.057  1.00  0.00      PROA  
ATOM   3347  HA  HSD X 215      59.243  66.978  33.617  1.00  0.00      PROA  
ATOM   3348  CB  HSD X 215      58.727  69.014  33.787  1.00  0.00      PROA  
ATOM   3349  HB1 HSD X 215      59.639  69.374  34.308  1.00  0.00      PROA  
ATOM   3350  HB2 HSD X 215      57.891  69.619  34.198  1.00  0.00      PROA  
ATOM   3351  ND1 HSD X 215      58.353  70.383  31.704  1.00  0.00      PROA  
ATOM   3352  HD1 HSD X 215      57.845  71.152  32.088  1.00  0.00      PROA  
ATOM   3353  CG  HSD X 215      58.764  69.243  32.285  1.00  0.00      PROA  
ATOM   3354  CE1 HSD X 215      58.741  70.239  30.417  1.00  0.00      PROA  
ATOM   3355  HE1 HSD X 215      58.526  71.025  29.693  1.00  0.00      PROA  
ATOM   3356  NE2 HSD X 215      59.383  69.115  30.190  1.00  0.00      PROA  
ATOM   3357  CD2 HSD X 215      59.432  68.501  31.393  1.00  0.00      PROA  
ATOM   3358  HD2 HSD X 215      59.896  67.524  31.455  1.00  0.00      PROA  
ATOM   3359  C   HSD X 215      58.456  67.270  35.554  1.00  0.00      PROA  
ATOM   3360  O   HSD X 215      59.457  66.780  36.103  1.00  0.00      PROA  
ATOM   3361  N   GLU X 216      57.381  67.555  36.281  1.00  0.00      PROA  
ATOM   3362  HN  GLU X 216      56.591  68.031  35.902  1.00  0.00      PROA  
ATOM   3363  CA  GLU X 216      57.247  67.293  37.733  1.00  0.00      PROA  
ATOM   3364  HA  GLU X 216      58.172  67.741  38.067  1.00  0.00      PROA  
ATOM   3365  CB  GLU X 216      56.190  68.229  38.409  1.00  0.00      PROA  
ATOM   3366  HB1 GLU X 216      56.045  67.752  39.402  1.00  0.00      PROA  
ATOM   3367  HB2 GLU X 216      55.262  68.105  37.811  1.00  0.00      PROA  
ATOM   3368  CG  GLU X 216      56.523  69.713  38.610  1.00  0.00      PROA  
ATOM   3369  HG1 GLU X 216      56.406  70.190  37.613  1.00  0.00      PROA  
ATOM   3370  HG2 GLU X 216      57.588  69.764  38.924  1.00  0.00      PROA  
ATOM   3371  CD  GLU X 216      55.747  70.416  39.708  1.00  0.00      PROA  
ATOM   3372  OE1 GLU X 216      55.037  71.428  39.433  1.00  0.00      PROA  
ATOM   3373  OE2 GLU X 216      55.852  70.163  40.944  1.00  0.00      PROA  
ATOM   3374  C   GLU X 216      57.158  65.867  38.112  1.00  0.00      PROA  
ATOM   3375  O   GLU X 216      57.883  65.661  39.061  1.00  0.00      PROA  
ATOM   3376  N   PRO X 217      56.499  64.952  37.571  1.00  0.00      PROA  
ATOM   3377  CD  PRO X 217      55.330  65.211  36.688  1.00  0.00      PROA  
ATOM   3378  HD1 PRO X 217      55.638  65.758  35.772  1.00  0.00      PROA  
ATOM   3379  HD2 PRO X 217      54.576  65.766  37.285  1.00  0.00      PROA  
ATOM   3380  CA  PRO X 217      56.460  63.571  38.033  1.00  0.00      PROA  
ATOM   3381  HA  PRO X 217      55.936  63.465  38.973  1.00  0.00      PROA  
ATOM   3382  CB  PRO X 217      55.780  62.792  36.836  1.00  0.00      PROA  
ATOM   3383  HB1 PRO X 217      55.261  61.829  37.026  1.00  0.00      PROA  
ATOM   3384  HB2 PRO X 217      56.437  62.707  35.946  1.00  0.00      PROA  
ATOM   3385  CG  PRO X 217      54.718  63.810  36.350  1.00  0.00      PROA  
ATOM   3386  HG1 PRO X 217      54.512  63.804  35.259  1.00  0.00      PROA  
ATOM   3387  HG2 PRO X 217      53.836  63.625  36.999  1.00  0.00      PROA  
ATOM   3388  C   PRO X 217      57.757  62.888  38.347  1.00  0.00      PROA  
ATOM   3389  O   PRO X 217      58.635  62.959  37.522  1.00  0.00      PROA  
ATOM   3390  N   ARG X 218      57.889  62.208  39.498  1.00  0.00      PROA  
ATOM   3391  HN  ARG X 218      57.085  62.111  40.081  1.00  0.00      PROA  
ATOM   3392  CA  ARG X 218      59.096  61.483  40.051  1.00  0.00      PROA  
ATOM   3393  HA  ARG X 218      59.944  62.015  39.648  1.00  0.00      PROA  
ATOM   3394  CB  ARG X 218      59.218  61.384  41.644  1.00  0.00      PROA  
ATOM   3395  HB1 ARG X 218      60.187  60.894  41.878  1.00  0.00      PROA  
ATOM   3396  HB2 ARG X 218      58.356  60.757  41.955  1.00  0.00      PROA  
ATOM   3397  CG  ARG X 218      59.050  62.737  42.334  1.00  0.00      PROA  
ATOM   3398  HG1 ARG X 218      58.127  63.130  41.856  1.00  0.00      PROA  
ATOM   3399  HG2 ARG X 218      59.863  63.474  42.157  1.00  0.00      PROA  
ATOM   3400  CD  ARG X 218      58.926  62.668  43.784  1.00  0.00      PROA  
ATOM   3401  HD1 ARG X 218      59.953  62.654  44.207  1.00  0.00      PROA  
ATOM   3402  HD2 ARG X 218      58.275  61.833  44.119  1.00  0.00      PROA  
ATOM   3403  NE  ARG X 218      58.217  63.972  44.209  1.00  0.00      PROA  
ATOM   3404  HE  ARG X 218      57.961  64.697  43.570  1.00  0.00      PROA  
ATOM   3405  CZ  ARG X 218      57.725  64.139  45.347  1.00  0.00      PROA  
ATOM   3406  NH1 ARG X 218      57.939  63.255  46.355  1.00  0.00      PROA  
ATOM   3407 HH11 ARG X 218      58.514  62.447  46.223  1.00  0.00      PROA  
ATOM   3408 HH12 ARG X 218      57.698  63.515  47.289  1.00  0.00      PROA  
ATOM   3409  NH2 ARG X 218      57.099  65.264  45.608  1.00  0.00      PROA  
ATOM   3410 HH21 ARG X 218      56.537  65.341  46.432  1.00  0.00      PROA  
ATOM   3411 HH22 ARG X 218      56.884  65.978  44.942  1.00  0.00      PROA  
ATOM   3412  C   ARG X 218      59.037  60.098  39.406  1.00  0.00      PROA  
ATOM   3413  O   ARG X 218      58.636  59.120  39.961  1.00  0.00      PROA  
ATOM   3414  N   VAL X 219      59.479  59.957  38.132  1.00  0.00      PROA  
ATOM   3415  HN  VAL X 219      59.699  60.783  37.620  1.00  0.00      PROA  
ATOM   3416  CA  VAL X 219      59.211  58.703  37.429  1.00  0.00      PROA  
ATOM   3417  HA  VAL X 219      58.295  58.226  37.743  1.00  0.00      PROA  
ATOM   3418  CB  VAL X 219      59.124  59.014  35.959  1.00  0.00      PROA  
ATOM   3419  HB  VAL X 219      58.835  58.093  35.407  1.00  0.00      PROA  
ATOM   3420  CG1 VAL X 219      57.938  59.959  35.634  1.00  0.00      PROA  
ATOM   3421 HG11 VAL X 219      58.139  60.955  36.085  1.00  0.00      PROA  
ATOM   3422 HG12 VAL X 219      56.977  59.595  36.058  1.00  0.00      PROA  
ATOM   3423 HG13 VAL X 219      57.906  60.155  34.542  1.00  0.00      PROA  
ATOM   3424  CG2 VAL X 219      60.410  59.745  35.332  1.00  0.00      PROA  
ATOM   3425 HG21 VAL X 219      60.614  60.682  35.891  1.00  0.00      PROA  
ATOM   3426 HG22 VAL X 219      60.093  59.953  34.288  1.00  0.00      PROA  
ATOM   3427 HG23 VAL X 219      61.319  59.108  35.284  1.00  0.00      PROA  
ATOM   3428  C   VAL X 219      60.257  57.675  37.579  1.00  0.00      PROA  
ATOM   3429  O   VAL X 219      60.048  56.468  37.338  1.00  0.00      PROA  
ATOM   3430  N   ASN X 220      61.438  58.058  38.025  1.00  0.00      PROA  
ATOM   3431  HN  ASN X 220      61.594  59.029  38.188  1.00  0.00      PROA  
ATOM   3432  CA  ASN X 220      62.603  57.210  38.203  1.00  0.00      PROA  
ATOM   3433  HA  ASN X 220      62.538  56.668  37.271  1.00  0.00      PROA  
ATOM   3434  CB  ASN X 220      63.923  58.045  38.286  1.00  0.00      PROA  
ATOM   3435  HB1 ASN X 220      64.787  57.349  38.321  1.00  0.00      PROA  
ATOM   3436  HB2 ASN X 220      63.891  58.708  39.177  1.00  0.00      PROA  
ATOM   3437  CG  ASN X 220      64.175  58.963  37.170  1.00  0.00      PROA  
ATOM   3438  OD1 ASN X 220      63.594  58.769  36.062  1.00  0.00      PROA  
ATOM   3439  ND2 ASN X 220      64.966  60.020  37.405  1.00  0.00      PROA  
ATOM   3440 HD21 ASN X 220      65.014  60.673  36.649  1.00  0.00      PROA  
ATOM   3441 HD22 ASN X 220      65.391  60.238  38.283  1.00  0.00      PROA  
ATOM   3442  C   ASN X 220      62.486  56.066  39.226  1.00  0.00      PROA  
ATOM   3443  O   ASN X 220      61.797  56.182  40.249  1.00  0.00      PROA  
ATOM   3444  N   MET X 221      63.047  54.898  38.978  1.00  0.00      PROA  
ATOM   3445  HN  MET X 221      62.843  54.201  39.661  1.00  0.00      PROA  
ATOM   3446  CA  MET X 221      63.924  54.364  37.944  1.00  0.00      PROA  
ATOM   3447  HA  MET X 221      64.636  55.144  37.722  1.00  0.00      PROA  
ATOM   3448  CB  MET X 221      64.606  53.047  38.226  1.00  0.00      PROA  
ATOM   3449  HB1 MET X 221      64.911  52.526  37.293  1.00  0.00      PROA  
ATOM   3450  HB2 MET X 221      63.907  52.292  38.646  1.00  0.00      PROA  
ATOM   3451  CG  MET X 221      65.877  53.070  39.048  1.00  0.00      PROA  
ATOM   3452  HG1 MET X 221      66.249  52.028  39.145  1.00  0.00      PROA  
ATOM   3453  HG2 MET X 221      65.528  53.422  40.043  1.00  0.00      PROA  
ATOM   3454  SD  MET X 221      67.237  54.100  38.383  1.00  0.00      PROA  
ATOM   3455  CE  MET X 221      68.355  53.995  39.704  1.00  0.00      PROA  
ATOM   3456  HE1 MET X 221      67.875  54.477  40.582  1.00  0.00      PROA  
ATOM   3457  HE2 MET X 221      69.252  54.621  39.502  1.00  0.00      PROA  
ATOM   3458  HE3 MET X 221      68.675  52.939  39.831  1.00  0.00      PROA  
ATOM   3459  C   MET X 221      63.285  54.311  36.549  1.00  0.00      PROA  
ATOM   3460  O   MET X 221      62.164  54.081  36.421  1.00  0.00      PROA  
ATOM   3461  N   PHE X 222      64.150  54.447  35.518  1.00  0.00      PROA  
ATOM   3462  HN  PHE X 222      65.089  54.705  35.733  1.00  0.00      PROA  
ATOM   3463  CA  PHE X 222      63.944  54.016  34.157  1.00  0.00      PROA  
ATOM   3464  HA  PHE X 222      64.246  54.912  33.634  1.00  0.00      PROA  
ATOM   3465  CB  PHE X 222      64.907  52.847  33.809  1.00  0.00      PROA  
ATOM   3466  HB1 PHE X 222      64.737  52.558  32.751  1.00  0.00      PROA  
ATOM   3467  HB2 PHE X 222      64.674  52.018  34.511  1.00  0.00      PROA  
ATOM   3468  CG  PHE X 222      66.336  53.317  34.011  1.00  0.00      PROA  
ATOM   3469  CD1 PHE X 222      66.913  54.364  33.266  1.00  0.00      PROA  
ATOM   3470  HD1 PHE X 222      66.295  54.938  32.592  1.00  0.00      PROA  
ATOM   3471  CE1 PHE X 222      68.324  54.586  33.368  1.00  0.00      PROA  
ATOM   3472  HE1 PHE X 222      68.783  55.337  32.740  1.00  0.00      PROA  
ATOM   3473  CZ  PHE X 222      69.055  53.847  34.255  1.00  0.00      PROA  
ATOM   3474  HZ  PHE X 222      70.071  54.206  34.316  1.00  0.00      PROA  
ATOM   3475  CD2 PHE X 222      67.119  52.657  35.001  1.00  0.00      PROA  
ATOM   3476  HD2 PHE X 222      66.680  51.977  35.717  1.00  0.00      PROA  
ATOM   3477  CE2 PHE X 222      68.477  52.965  35.149  1.00  0.00      PROA  
ATOM   3478  HE2 PHE X 222      69.081  52.425  35.864  1.00  0.00      PROA  
ATOM   3479  C   PHE X 222      62.586  53.815  33.635  1.00  0.00      PROA  
ATOM   3480  O   PHE X 222      62.196  52.742  33.446  1.00  0.00      PROA  
ATOM   3481  N   PRO X 223      61.801  54.825  33.321  1.00  0.00      PROA  
ATOM   3482  CD  PRO X 223      61.807  56.139  33.872  1.00  0.00      PROA  
ATOM   3483  HD1 PRO X 223      62.774  56.647  33.667  1.00  0.00      PROA  
ATOM   3484  HD2 PRO X 223      61.669  55.875  34.942  1.00  0.00      PROA  
ATOM   3485  CA  PRO X 223      60.760  54.657  32.341  1.00  0.00      PROA  
ATOM   3486  HA  PRO X 223      59.983  54.055  32.789  1.00  0.00      PROA  
ATOM   3487  CB  PRO X 223      60.428  56.091  31.875  1.00  0.00      PROA  
ATOM   3488  HB1 PRO X 223      59.400  56.243  31.484  1.00  0.00      PROA  
ATOM   3489  HB2 PRO X 223      61.166  56.572  31.197  1.00  0.00      PROA  
ATOM   3490  CG  PRO X 223      60.559  56.794  33.209  1.00  0.00      PROA  
ATOM   3491  HG1 PRO X 223      60.762  57.885  33.160  1.00  0.00      PROA  
ATOM   3492  HG2 PRO X 223      59.704  56.529  33.867  1.00  0.00      PROA  
ATOM   3493  C   PRO X 223      61.148  53.811  31.121  1.00  0.00      PROA  
ATOM   3494  O   PRO X 223      62.080  54.122  30.398  1.00  0.00      PROA  
ATOM   3495  N   PHE X 224      60.498  52.680  30.842  1.00  0.00      PROA  
ATOM   3496  HN  PHE X 224      60.856  52.137  30.086  1.00  0.00      PROA  
ATOM   3497  CA  PHE X 224      59.227  52.142  31.342  1.00  0.00      PROA  
ATOM   3498  HA  PHE X 224      58.876  52.694  32.202  1.00  0.00      PROA  
ATOM   3499  CB  PHE X 224      58.227  51.996  30.310  1.00  0.00      PROA  
ATOM   3500  HB1 PHE X 224      57.306  51.633  30.813  1.00  0.00      PROA  
ATOM   3501  HB2 PHE X 224      58.502  51.309  29.480  1.00  0.00      PROA  
ATOM   3502  CG  PHE X 224      57.944  53.365  29.778  1.00  0.00      PROA  
ATOM   3503  CD1 PHE X 224      58.149  53.765  28.510  1.00  0.00      PROA  
ATOM   3504  HD1 PHE X 224      58.516  53.042  27.797  1.00  0.00      PROA  
ATOM   3505  CE1 PHE X 224      58.064  55.152  28.120  1.00  0.00      PROA  
ATOM   3506  HE1 PHE X 224      58.352  55.437  27.119  1.00  0.00      PROA  
ATOM   3507  CZ  PHE X 224      57.519  56.016  29.005  1.00  0.00      PROA  
ATOM   3508  HZ  PHE X 224      57.433  57.074  28.811  1.00  0.00      PROA  
ATOM   3509  CD2 PHE X 224      57.315  54.268  30.630  1.00  0.00      PROA  
ATOM   3510  HD2 PHE X 224      57.145  53.927  31.640  1.00  0.00      PROA  
ATOM   3511  CE2 PHE X 224      57.107  55.625  30.240  1.00  0.00      PROA  
ATOM   3512  HE2 PHE X 224      56.621  56.267  30.960  1.00  0.00      PROA  
ATOM   3513  C   PHE X 224      59.547  50.698  31.928  1.00  0.00      PROA  
ATOM   3514  O   PHE X 224      58.619  49.984  32.311  1.00  0.00      PROA  
ATOM   3515  N   VAL X 225      60.806  50.399  32.183  1.00  0.00      PROA  
ATOM   3516  HN  VAL X 225      61.488  51.074  31.909  1.00  0.00      PROA  
ATOM   3517  CA  VAL X 225      61.273  49.114  32.606  1.00  0.00      PROA  
ATOM   3518  HA  VAL X 225      60.522  48.371  32.383  1.00  0.00      PROA  
ATOM   3519  CB  VAL X 225      62.591  48.585  31.961  1.00  0.00      PROA  
ATOM   3520  HB  VAL X 225      62.780  47.563  32.352  1.00  0.00      PROA  
ATOM   3521  CG1 VAL X 225      62.306  48.463  30.467  1.00  0.00      PROA  
ATOM   3522 HG11 VAL X 225      62.324  49.443  29.945  1.00  0.00      PROA  
ATOM   3523 HG12 VAL X 225      61.356  48.041  30.072  1.00  0.00      PROA  
ATOM   3524 HG13 VAL X 225      63.098  47.826  30.019  1.00  0.00      PROA  
ATOM   3525  CG2 VAL X 225      63.732  49.461  32.475  1.00  0.00      PROA  
ATOM   3526 HG21 VAL X 225      64.676  49.234  31.935  1.00  0.00      PROA  
ATOM   3527 HG22 VAL X 225      63.949  49.270  33.548  1.00  0.00      PROA  
ATOM   3528 HG23 VAL X 225      63.486  50.533  32.319  1.00  0.00      PROA  
ATOM   3529  C   VAL X 225      61.280  49.058  34.092  1.00  0.00      PROA  
ATOM   3530  O   VAL X 225      61.059  47.988  34.677  1.00  0.00      PROA  
ATOM   3531  N   GLY X 226      61.438  50.195  34.843  1.00  0.00      PROA  
ATOM   3532  HN  GLY X 226      61.701  51.043  34.391  1.00  0.00      PROA  
ATOM   3533  CA  GLY X 226      61.159  50.285  36.284  1.00  0.00      PROA  
ATOM   3534  HA1 GLY X 226      61.523  51.265  36.555  1.00  0.00      PROA  
ATOM   3535  HA2 GLY X 226      61.536  49.415  36.801  1.00  0.00      PROA  
ATOM   3536  C   GLY X 226      59.679  50.350  36.626  1.00  0.00      PROA  
ATOM   3537  O   GLY X 226      58.818  50.257  35.790  1.00  0.00      PROA  
ATOM   3538  N   GLU X 227      59.300  50.465  37.929  1.00  0.00      PROA  
ATOM   3539  HN  GLU X 227      60.058  50.622  38.558  1.00  0.00      PROA  
ATOM   3540  CA  GLU X 227      57.914  50.411  38.413  1.00  0.00      PROA  
ATOM   3541  HA  GLU X 227      57.537  49.415  38.234  1.00  0.00      PROA  
ATOM   3542  CB  GLU X 227      57.979  50.518  39.942  1.00  0.00      PROA  
ATOM   3543  HB1 GLU X 227      56.977  50.817  40.317  1.00  0.00      PROA  
ATOM   3544  HB2 GLU X 227      58.637  51.333  40.312  1.00  0.00      PROA  
ATOM   3545  CG  GLU X 227      58.465  49.116  40.570  1.00  0.00      PROA  
ATOM   3546  HG1 GLU X 227      59.519  49.001  40.238  1.00  0.00      PROA  
ATOM   3547  HG2 GLU X 227      57.840  48.244  40.283  1.00  0.00      PROA  
ATOM   3548  CD  GLU X 227      58.444  49.111  42.087  1.00  0.00      PROA  
ATOM   3549  OE1 GLU X 227      59.491  49.575  42.673  1.00  0.00      PROA  
ATOM   3550  OE2 GLU X 227      57.441  48.531  42.703  1.00  0.00      PROA  
ATOM   3551  C   GLU X 227      56.972  51.445  37.805  1.00  0.00      PROA  
ATOM   3552  O   GLU X 227      57.360  52.552  37.377  1.00  0.00      PROA  
ATOM   3553  N   GLN X 228      55.636  51.229  37.756  1.00  0.00      PROA  
ATOM   3554  HN  GLN X 228      55.010  51.933  37.431  1.00  0.00      PROA  
ATOM   3555  CA  GLN X 228      54.925  50.155  38.274  1.00  0.00      PROA  
ATOM   3556  HA  GLN X 228      55.156  50.054  39.325  1.00  0.00      PROA  
ATOM   3557  CB  GLN X 228      53.421  50.537  38.245  1.00  0.00      PROA  
ATOM   3558  HB1 GLN X 228      53.292  51.442  38.876  1.00  0.00      PROA  
ATOM   3559  HB2 GLN X 228      52.917  49.701  38.775  1.00  0.00      PROA  
ATOM   3560  CG  GLN X 228      52.664  50.751  36.897  1.00  0.00      PROA  
ATOM   3561  HG1 GLN X 228      51.584  50.611  37.114  1.00  0.00      PROA  
ATOM   3562  HG2 GLN X 228      52.847  49.865  36.252  1.00  0.00      PROA  
ATOM   3563  CD  GLN X 228      52.907  52.065  36.241  1.00  0.00      PROA  
ATOM   3564  OE1 GLN X 228      53.847  52.873  36.343  1.00  0.00      PROA  
ATOM   3565  NE2 GLN X 228      51.915  52.382  35.308  1.00  0.00      PROA  
ATOM   3566 HE21 GLN X 228      52.018  53.139  34.663  1.00  0.00      PROA  
ATOM   3567 HE22 GLN X 228      51.476  51.563  34.940  1.00  0.00      PROA  
ATOM   3568  C   GLN X 228      55.106  48.744  37.724  1.00  0.00      PROA  
ATOM   3569  O   GLN X 228      55.689  48.614  36.609  1.00  0.00      PROA  
ATOM   3570  N   GLN X 229      54.577  47.698  38.432  1.00  0.00      PROA  
ATOM   3571  HN  GLN X 229      54.287  47.875  39.368  1.00  0.00      PROA  
ATOM   3572  CA  GLN X 229      54.448  46.358  37.958  1.00  0.00      PROA  
ATOM   3573  HA  GLN X 229      55.438  46.036  37.675  1.00  0.00      PROA  
ATOM   3574  CB  GLN X 229      54.001  45.286  39.109  1.00  0.00      PROA  
ATOM   3575  HB1 GLN X 229      53.882  44.339  38.540  1.00  0.00      PROA  
ATOM   3576  HB2 GLN X 229      52.972  45.535  39.448  1.00  0.00      PROA  
ATOM   3577  CG  GLN X 229      55.000  45.000  40.261  1.00  0.00      PROA  
ATOM   3578  HG1 GLN X 229      54.579  44.046  40.647  1.00  0.00      PROA  
ATOM   3579  HG2 GLN X 229      54.978  45.871  40.950  1.00  0.00      PROA  
ATOM   3580  CD  GLN X 229      56.448  44.769  39.794  1.00  0.00      PROA  
ATOM   3581  OE1 GLN X 229      56.652  43.856  38.986  1.00  0.00      PROA  
ATOM   3582  NE2 GLN X 229      57.434  45.571  40.231  1.00  0.00      PROA  
ATOM   3583 HE21 GLN X 229      58.312  45.470  39.763  1.00  0.00      PROA  
ATOM   3584 HE22 GLN X 229      57.344  46.135  41.053  1.00  0.00      PROA  
ATOM   3585  C   GLN X 229      53.570  46.145  36.799  1.00  0.00      PROA  
ATOM   3586  O   GLN X 229      52.689  46.946  36.553  1.00  0.00      PROA  
ATOM   3587  N   SER X 230      53.835  45.074  36.042  1.00  0.00      PROA  
ATOM   3588  HN  SER X 230      53.069  44.804  35.463  1.00  0.00      PROA  
ATOM   3589  CA  SER X 230      55.049  44.241  36.022  1.00  0.00      PROA  
ATOM   3590  HA  SER X 230      55.278  44.060  37.062  1.00  0.00      PROA  
ATOM   3591  CB  SER X 230      54.795  42.903  35.441  1.00  0.00      PROA  
ATOM   3592  HB1 SER X 230      54.640  43.066  34.353  1.00  0.00      PROA  
ATOM   3593  HB2 SER X 230      53.916  42.381  35.875  1.00  0.00      PROA  
ATOM   3594  OG  SER X 230      55.950  42.061  35.698  1.00  0.00      PROA  
ATOM   3595  HG1 SER X 230      55.982  41.785  36.617  1.00  0.00      PROA  
ATOM   3596  C   SER X 230      56.145  44.938  35.222  1.00  0.00      PROA  
ATOM   3597  O   SER X 230      55.929  45.470  34.132  1.00  0.00      PROA  
ATOM   3598  N   GLU X 231      57.357  45.093  35.811  1.00  0.00      PROA  
ATOM   3599  HN  GLU X 231      57.244  44.796  36.757  1.00  0.00      PROA  
ATOM   3600  CA  GLU X 231      58.716  45.528  35.347  1.00  0.00      PROA  
ATOM   3601  HA  GLU X 231      58.744  46.528  34.939  1.00  0.00      PROA  
ATOM   3602  CB  GLU X 231      59.790  45.526  36.437  1.00  0.00      PROA  
ATOM   3603  HB1 GLU X 231      60.767  45.685  35.935  1.00  0.00      PROA  
ATOM   3604  HB2 GLU X 231      59.820  44.563  36.990  1.00  0.00      PROA  
ATOM   3605  CG  GLU X 231      59.571  46.755  37.350  1.00  0.00      PROA  
ATOM   3606  HG1 GLU X 231      58.535  46.776  37.748  1.00  0.00      PROA  
ATOM   3607  HG2 GLU X 231      59.952  47.698  36.904  1.00  0.00      PROA  
ATOM   3608  CD  GLU X 231      60.358  46.523  38.620  1.00  0.00      PROA  
ATOM   3609  OE1 GLU X 231      61.348  47.261  38.907  1.00  0.00      PROA  
ATOM   3610  OE2 GLU X 231      59.995  45.552  39.311  1.00  0.00      PROA  
ATOM   3611  C   GLU X 231      59.093  44.583  34.273  1.00  0.00      PROA  
ATOM   3612  O   GLU X 231      58.870  43.355  34.316  1.00  0.00      PROA  
ATOM   3613  N   PHE X 232      59.756  45.063  33.170  1.00  0.00      PROA  
ATOM   3614  HN  PHE X 232      59.932  46.044  33.195  1.00  0.00      PROA  
ATOM   3615  CA  PHE X 232      60.193  44.132  32.100  1.00  0.00      PROA  
ATOM   3616  HA  PHE X 232      59.504  43.302  32.165  1.00  0.00      PROA  
ATOM   3617  CB  PHE X 232      60.101  44.883  30.729  1.00  0.00      PROA  
ATOM   3618  HB1 PHE X 232      60.823  45.686  30.471  1.00  0.00      PROA  
ATOM   3619  HB2 PHE X 232      59.121  45.407  30.703  1.00  0.00      PROA  
ATOM   3620  CG  PHE X 232      60.000  43.916  29.564  1.00  0.00      PROA  
ATOM   3621  CD1 PHE X 232      61.280  43.552  29.041  1.00  0.00      PROA  
ATOM   3622  HD1 PHE X 232      62.197  43.899  29.495  1.00  0.00      PROA  
ATOM   3623  CE1 PHE X 232      61.368  42.654  27.994  1.00  0.00      PROA  
ATOM   3624  HE1 PHE X 232      62.369  42.329  27.749  1.00  0.00      PROA  
ATOM   3625  CZ  PHE X 232      60.233  42.195  27.304  1.00  0.00      PROA  
ATOM   3626  HZ  PHE X 232      60.316  41.533  26.455  1.00  0.00      PROA  
ATOM   3627  CD2 PHE X 232      58.910  43.482  28.838  1.00  0.00      PROA  
ATOM   3628  HD2 PHE X 232      57.925  43.732  29.205  1.00  0.00      PROA  
ATOM   3629  CE2 PHE X 232      58.966  42.635  27.691  1.00  0.00      PROA  
ATOM   3630  HE2 PHE X 232      58.045  42.260  27.268  1.00  0.00      PROA  
ATOM   3631  C   PHE X 232      61.580  43.594  32.442  1.00  0.00      PROA  
ATOM   3632  O   PHE X 232      62.359  44.310  33.005  1.00  0.00      PROA  
ATOM   3633  N   SER X 233      61.873  42.325  32.230  1.00  0.00      PROA  
ATOM   3634  HN  SER X 233      61.262  41.779  31.663  1.00  0.00      PROA  
ATOM   3635  CA  SER X 233      62.873  41.589  33.055  1.00  0.00      PROA  
ATOM   3636  HA  SER X 233      63.639  42.304  33.316  1.00  0.00      PROA  
ATOM   3637  CB  SER X 233      62.336  40.985  34.345  1.00  0.00      PROA  
ATOM   3638  HB1 SER X 233      61.409  40.390  34.201  1.00  0.00      PROA  
ATOM   3639  HB2 SER X 233      61.974  41.860  34.926  1.00  0.00      PROA  
ATOM   3640  OG  SER X 233      63.276  40.157  35.040  1.00  0.00      PROA  
ATOM   3641  HG1 SER X 233      62.995  39.980  35.940  1.00  0.00      PROA  
ATOM   3642  C   SER X 233      63.620  40.543  32.194  1.00  0.00      PROA  
ATOM   3643  O   SER X 233      63.113  40.076  31.179  1.00  0.00      PROA  
ATOM   3644  N   SER X 234      64.777  40.120  32.649  1.00  0.00      PROA  
ATOM   3645  HN  SER X 234      65.046  40.388  33.571  1.00  0.00      PROA  
ATOM   3646  CA  SER X 234      65.690  39.231  31.866  1.00  0.00      PROA  
ATOM   3647  HA  SER X 234      65.332  38.880  30.910  1.00  0.00      PROA  
ATOM   3648  CB  SER X 234      67.105  39.849  31.803  1.00  0.00      PROA  
ATOM   3649  HB1 SER X 234      66.926  40.810  31.276  1.00  0.00      PROA  
ATOM   3650  HB2 SER X 234      67.889  39.229  31.318  1.00  0.00      PROA  
ATOM   3651  OG  SER X 234      67.659  40.086  33.140  1.00  0.00      PROA  
ATOM   3652  HG1 SER X 234      67.219  40.868  33.479  1.00  0.00      PROA  
ATOM   3653  C   SER X 234      65.847  37.911  32.613  1.00  0.00      PROA  
ATOM   3654  O   SER X 234      66.644  37.066  32.202  1.00  0.00      PROA  
ATOM   3655  N   PHE X 235      65.075  37.742  33.715  1.00  0.00      PROA  
ATOM   3656  HN  PHE X 235      64.433  38.478  33.913  1.00  0.00      PROA  
ATOM   3657  CA  PHE X 235      65.179  36.628  34.600  1.00  0.00      PROA  
ATOM   3658  HA  PHE X 235      65.306  35.666  34.127  1.00  0.00      PROA  
ATOM   3659  CB  PHE X 235      66.323  37.108  35.539  1.00  0.00      PROA  
ATOM   3660  HB1 PHE X 235      66.219  38.196  35.740  1.00  0.00      PROA  
ATOM   3661  HB2 PHE X 235      67.295  36.946  35.026  1.00  0.00      PROA  
ATOM   3662  CG  PHE X 235      66.510  36.369  36.940  1.00  0.00      PROA  
ATOM   3663  CD1 PHE X 235      66.669  37.050  38.092  1.00  0.00      PROA  
ATOM   3664  HD1 PHE X 235      66.770  38.121  38.182  1.00  0.00      PROA  
ATOM   3665  CE1 PHE X 235      66.591  36.355  39.325  1.00  0.00      PROA  
ATOM   3666  HE1 PHE X 235      66.542  36.835  40.292  1.00  0.00      PROA  
ATOM   3667  CZ  PHE X 235      66.672  34.984  39.391  1.00  0.00      PROA  
ATOM   3668  HZ  PHE X 235      66.600  34.552  40.379  1.00  0.00      PROA  
ATOM   3669  CD2 PHE X 235      66.469  34.964  37.037  1.00  0.00      PROA  
ATOM   3670  HD2 PHE X 235      66.233  34.345  36.184  1.00  0.00      PROA  
ATOM   3671  CE2 PHE X 235      66.687  34.239  38.232  1.00  0.00      PROA  
ATOM   3672  HE2 PHE X 235      66.601  33.167  38.326  1.00  0.00      PROA  
ATOM   3673  C   PHE X 235      64.026  36.292  35.512  1.00  0.00      PROA  
ATOM   3674  O   PHE X 235      63.312  35.305  35.371  1.00  0.00      PROA  
ATOM   3675  N   ASP X 236      63.626  37.257  36.392  1.00  0.00      PROA  
ATOM   3676  HN  ASP X 236      64.208  38.066  36.425  1.00  0.00      PROA  
ATOM   3677  CA  ASP X 236      62.405  37.120  37.220  1.00  0.00      PROA  
ATOM   3678  HA  ASP X 236      62.125  36.087  37.356  1.00  0.00      PROA  
ATOM   3679  CB  ASP X 236      62.619  37.786  38.648  1.00  0.00      PROA  
ATOM   3680  HB1 ASP X 236      63.477  37.255  39.113  1.00  0.00      PROA  
ATOM   3681  HB2 ASP X 236      61.744  37.673  39.323  1.00  0.00      PROA  
ATOM   3682  CG  ASP X 236      63.088  39.220  38.716  1.00  0.00      PROA  
ATOM   3683  OD1 ASP X 236      63.585  39.793  37.724  1.00  0.00      PROA  
ATOM   3684  OD2 ASP X 236      63.103  39.765  39.866  1.00  0.00      PROA  
ATOM   3685  C   ASP X 236      61.180  37.668  36.493  1.00  0.00      PROA  
ATOM   3686  O   ASP X 236      61.023  37.651  35.306  1.00  0.00      PROA  
ATOM   3687  N   LYS X 237      60.202  38.241  37.233  1.00  0.00      PROA  
ATOM   3688  HN  LYS X 237      60.193  38.120  38.223  1.00  0.00      PROA  
ATOM   3689  CA  LYS X 237      58.964  38.869  36.775  1.00  0.00      PROA  
ATOM   3690  HA  LYS X 237      58.427  39.009  37.702  1.00  0.00      PROA  
ATOM   3691  CB  LYS X 237      59.127  40.311  36.193  1.00  0.00      PROA  
ATOM   3692  HB1 LYS X 237      58.097  40.716  36.099  1.00  0.00      PROA  
ATOM   3693  HB2 LYS X 237      59.537  40.249  35.162  1.00  0.00      PROA  
ATOM   3694  CG  LYS X 237      60.045  41.261  36.999  1.00  0.00      PROA  
ATOM   3695  HG1 LYS X 237      60.091  42.211  36.423  1.00  0.00      PROA  
ATOM   3696  HG2 LYS X 237      61.124  40.995  37.009  1.00  0.00      PROA  
ATOM   3697  CD  LYS X 237      59.601  41.743  38.353  1.00  0.00      PROA  
ATOM   3698  HD1 LYS X 237      59.166  40.903  38.936  1.00  0.00      PROA  
ATOM   3699  HD2 LYS X 237      58.764  42.463  38.228  1.00  0.00      PROA  
ATOM   3700  CE  LYS X 237      60.785  42.326  39.059  1.00  0.00      PROA  
ATOM   3701  HE1 LYS X 237      61.364  43.015  38.408  1.00  0.00      PROA  
ATOM   3702  HE2 LYS X 237      61.463  41.555  39.484  1.00  0.00      PROA  
ATOM   3703  NZ  LYS X 237      60.370  43.198  40.201  1.00  0.00      PROA  
ATOM   3704  HZ1 LYS X 237      59.703  42.776  40.879  1.00  0.00      PROA  
ATOM   3705  HZ2 LYS X 237      59.887  44.040  39.829  1.00  0.00      PROA  
ATOM   3706  HZ3 LYS X 237      61.264  43.543  40.604  1.00  0.00      PROA  
ATOM   3707  C   LYS X 237      57.891  38.040  36.077  1.00  0.00      PROA  
ATOM   3708  O   LYS X 237      58.055  37.055  35.393  1.00  0.00      PROA  
ATOM   3709  N   ASN X 238      56.602  38.471  36.205  1.00  0.00      PROA  
ATOM   3710  HN  ASN X 238      56.400  39.340  36.650  1.00  0.00      PROA  
ATOM   3711  CA  ASN X 238      55.362  37.756  35.816  1.00  0.00      PROA  
ATOM   3712  HA  ASN X 238      55.442  36.695  36.004  1.00  0.00      PROA  
ATOM   3713  CB  ASN X 238      54.069  38.316  36.419  1.00  0.00      PROA  
ATOM   3714  HB1 ASN X 238      53.228  37.701  36.032  1.00  0.00      PROA  
ATOM   3715  HB2 ASN X 238      53.886  39.387  36.187  1.00  0.00      PROA  
ATOM   3716  CG  ASN X 238      54.080  38.084  37.937  1.00  0.00      PROA  
ATOM   3717  OD1 ASN X 238      54.895  37.308  38.498  1.00  0.00      PROA  
ATOM   3718  ND2 ASN X 238      53.274  38.859  38.714  1.00  0.00      PROA  
ATOM   3719 HD21 ASN X 238      52.750  39.618  38.326  1.00  0.00      PROA  
ATOM   3720 HD22 ASN X 238      53.477  38.744  39.686  1.00  0.00      PROA  
ATOM   3721  C   ASN X 238      55.120  37.820  34.278  1.00  0.00      PROA  
ATOM   3722  O   ASN X 238      55.491  38.833  33.678  1.00  0.00      PROA  
ATOM   3723  N   ASP X 239      54.492  36.753  33.767  1.00  0.00      PROA  
ATOM   3724  HN  ASP X 239      54.442  35.881  34.247  1.00  0.00      PROA  
ATOM   3725  CA  ASP X 239      54.011  36.720  32.386  1.00  0.00      PROA  
ATOM   3726  HA  ASP X 239      54.817  37.014  31.731  1.00  0.00      PROA  
ATOM   3727  CB  ASP X 239      53.568  35.285  31.985  1.00  0.00      PROA  
ATOM   3728  HB1 ASP X 239      53.079  35.267  30.987  1.00  0.00      PROA  
ATOM   3729  HB2 ASP X 239      52.898  34.904  32.786  1.00  0.00      PROA  
ATOM   3730  CG  ASP X 239      54.724  34.242  31.924  1.00  0.00      PROA  
ATOM   3731  OD1 ASP X 239      55.911  34.464  31.677  1.00  0.00      PROA  
ATOM   3732  OD2 ASP X 239      54.265  33.052  31.885  1.00  0.00      PROA  
ATOM   3733  C   ASP X 239      52.907  37.707  32.091  1.00  0.00      PROA  
ATOM   3734  O   ASP X 239      52.791  38.204  30.963  1.00  0.00      PROA  
ATOM   3735  N   SER X 240      52.009  38.051  33.046  1.00  0.00      PROA  
ATOM   3736  HN  SER X 240      52.144  37.742  33.984  1.00  0.00      PROA  
ATOM   3737  CA  SER X 240      50.791  38.808  32.862  1.00  0.00      PROA  
ATOM   3738  HA  SER X 240      50.456  38.873  31.837  1.00  0.00      PROA  
ATOM   3739  CB  SER X 240      49.612  38.249  33.713  1.00  0.00      PROA  
ATOM   3740  HB1 SER X 240      49.430  37.223  33.328  1.00  0.00      PROA  
ATOM   3741  HB2 SER X 240      48.740  38.934  33.640  1.00  0.00      PROA  
ATOM   3742  OG  SER X 240      50.105  38.220  35.067  1.00  0.00      PROA  
ATOM   3743  HG1 SER X 240      50.027  39.095  35.452  1.00  0.00      PROA  
ATOM   3744  C   SER X 240      51.147  40.164  33.318  1.00  0.00      PROA  
ATOM   3745  O   SER X 240      51.596  40.423  34.401  1.00  0.00      PROA  
ATOM   3746  N   ARG X 241      51.054  41.241  32.545  1.00  0.00      PROA  
ATOM   3747  HN  ARG X 241      50.618  41.207  31.649  1.00  0.00      PROA  
ATOM   3748  CA  ARG X 241      51.920  42.412  32.762  1.00  0.00      PROA  
ATOM   3749  HA  ARG X 241      52.812  42.201  33.334  1.00  0.00      PROA  
ATOM   3750  CB  ARG X 241      52.260  43.003  31.382  1.00  0.00      PROA  
ATOM   3751  HB1 ARG X 241      52.875  43.907  31.582  1.00  0.00      PROA  
ATOM   3752  HB2 ARG X 241      51.324  43.351  30.895  1.00  0.00      PROA  
ATOM   3753  CG  ARG X 241      53.159  42.123  30.400  1.00  0.00      PROA  
ATOM   3754  HG1 ARG X 241      53.467  42.775  29.554  1.00  0.00      PROA  
ATOM   3755  HG2 ARG X 241      52.345  41.451  30.052  1.00  0.00      PROA  
ATOM   3756  CD  ARG X 241      54.338  41.375  30.892  1.00  0.00      PROA  
ATOM   3757  HD1 ARG X 241      53.985  40.579  31.582  1.00  0.00      PROA  
ATOM   3758  HD2 ARG X 241      55.058  41.934  31.529  1.00  0.00      PROA  
ATOM   3759  NE  ARG X 241      55.079  40.766  29.763  1.00  0.00      PROA  
ATOM   3760  HE  ARG X 241      54.660  40.848  28.859  1.00  0.00      PROA  
ATOM   3761  CZ  ARG X 241      55.841  39.742  29.912  1.00  0.00      PROA  
ATOM   3762  NH1 ARG X 241      56.302  39.326  31.074  1.00  0.00      PROA  
ATOM   3763 HH11 ARG X 241      56.111  39.864  31.896  1.00  0.00      PROA  
ATOM   3764 HH12 ARG X 241      57.050  38.663  31.088  1.00  0.00      PROA  
ATOM   3765  NH2 ARG X 241      56.198  39.043  28.818  1.00  0.00      PROA  
ATOM   3766 HH21 ARG X 241      55.809  39.287  27.930  1.00  0.00      PROA  
ATOM   3767 HH22 ARG X 241      56.648  38.152  28.858  1.00  0.00      PROA  
ATOM   3768  C   ARG X 241      51.367  43.472  33.760  1.00  0.00      PROA  
ATOM   3769  O   ARG X 241      51.994  44.406  34.144  1.00  0.00      PROA  
ATOM   3770  N   GLY X 242      50.062  43.418  34.187  1.00  0.00      PROA  
ATOM   3771  HN  GLY X 242      49.551  42.600  33.931  1.00  0.00      PROA  
ATOM   3772  CA  GLY X 242      49.499  44.251  35.226  1.00  0.00      PROA  
ATOM   3773  HA1 GLY X 242      48.428  44.116  35.255  1.00  0.00      PROA  
ATOM   3774  HA2 GLY X 242      49.816  45.244  34.945  1.00  0.00      PROA  
ATOM   3775  C   GLY X 242      50.075  44.029  36.677  1.00  0.00      PROA  
ATOM   3776  O   GLY X 242      51.143  43.506  36.926  1.00  0.00      PROA  
ATOM   3777  N   GLN X 243      49.223  44.501  37.652  1.00  0.00      PROA  
ATOM   3778  HN  GLN X 243      48.406  44.957  37.309  1.00  0.00      PROA  
ATOM   3779  CA  GLN X 243      49.415  44.491  39.092  1.00  0.00      PROA  
ATOM   3780  HA  GLN X 243      50.407  44.806  39.383  1.00  0.00      PROA  
ATOM   3781  CB  GLN X 243      48.336  45.343  39.832  1.00  0.00      PROA  
ATOM   3782  HB1 GLN X 243      48.676  45.392  40.888  1.00  0.00      PROA  
ATOM   3783  HB2 GLN X 243      47.292  44.964  39.822  1.00  0.00      PROA  
ATOM   3784  CG  GLN X 243      48.420  46.816  39.449  1.00  0.00      PROA  
ATOM   3785  HG1 GLN X 243      48.058  47.309  40.377  1.00  0.00      PROA  
ATOM   3786  HG2 GLN X 243      47.567  46.964  38.753  1.00  0.00      PROA  
ATOM   3787  CD  GLN X 243      49.773  47.382  39.088  1.00  0.00      PROA  
ATOM   3788  OE1 GLN X 243      50.698  47.371  39.878  1.00  0.00      PROA  
ATOM   3789  NE2 GLN X 243      49.805  48.006  37.895  1.00  0.00      PROA  
ATOM   3790 HE21 GLN X 243      48.938  48.020  37.396  1.00  0.00      PROA  
ATOM   3791 HE22 GLN X 243      50.618  48.545  37.671  1.00  0.00      PROA  
ATOM   3792  C   GLN X 243      49.419  43.046  39.618  1.00  0.00      PROA  
ATOM   3793  O   GLN X 243      48.687  42.245  39.096  1.00  0.00      PROA  
ATOM   3794  N   GLU X 244      50.201  42.737  40.700  1.00  0.00      PROA  
ATOM   3795  HN  GLU X 244      50.814  43.430  41.071  1.00  0.00      PROA  
ATOM   3796  CA  GLU X 244      50.309  41.320  41.128  1.00  0.00      PROA  
ATOM   3797  HA  GLU X 244      50.444  40.717  40.243  1.00  0.00      PROA  
ATOM   3798  CB  GLU X 244      51.504  41.045  42.012  1.00  0.00      PROA  
ATOM   3799  HB1 GLU X 244      51.500  40.025  42.451  1.00  0.00      PROA  
ATOM   3800  HB2 GLU X 244      51.410  41.788  42.833  1.00  0.00      PROA  
ATOM   3801  CG  GLU X 244      52.785  41.273  41.236  1.00  0.00      PROA  
ATOM   3802  HG1 GLU X 244      53.099  42.338  41.257  1.00  0.00      PROA  
ATOM   3803  HG2 GLU X 244      52.768  40.961  40.170  1.00  0.00      PROA  
ATOM   3804  CD  GLU X 244      53.959  40.564  41.920  1.00  0.00      PROA  
ATOM   3805  OE1 GLU X 244      54.330  41.043  43.033  1.00  0.00      PROA  
ATOM   3806  OE2 GLU X 244      54.456  39.570  41.307  1.00  0.00      PROA  
ATOM   3807  C   GLU X 244      49.073  40.740  41.730  1.00  0.00      PROA  
ATOM   3808  O   GLU X 244      48.240  41.490  42.287  1.00  0.00      PROA  
ATOM   3809  N   ALA X 245      48.808  39.379  41.646  1.00  0.00      PROA  
ATOM   3810  HN  ALA X 245      49.251  38.651  41.127  1.00  0.00      PROA  
ATOM   3811  CA  ALA X 245      47.581  38.713  42.210  1.00  0.00      PROA  
ATOM   3812  HA  ALA X 245      46.844  39.488  42.361  1.00  0.00      PROA  
ATOM   3813  CB  ALA X 245      46.928  37.775  41.176  1.00  0.00      PROA  
ATOM   3814  HB1 ALA X 245      45.917  37.409  41.456  1.00  0.00      PROA  
ATOM   3815  HB2 ALA X 245      47.527  36.846  41.062  1.00  0.00      PROA  
ATOM   3816  HB3 ALA X 245      46.907  38.343  40.222  1.00  0.00      PROA  
ATOM   3817  C   ALA X 245      47.852  37.899  43.447  1.00  0.00      PROA  
ATOM   3818  O   ALA X 245      48.424  36.808  43.506  1.00  0.00      PROA  
ATOM   3819  N   ILE X 246      47.340  38.338  44.640  1.00  0.00      PROA  
ATOM   3820  HN  ILE X 246      46.723  39.121  44.609  1.00  0.00      PROA  
ATOM   3821  CA  ILE X 246      47.602  37.903  45.980  1.00  0.00      PROA  
ATOM   3822  HA  ILE X 246      48.674  37.779  45.971  1.00  0.00      PROA  
ATOM   3823  CB  ILE X 246      47.299  38.958  47.030  1.00  0.00      PROA  
ATOM   3824  HB  ILE X 246      46.209  39.082  46.858  1.00  0.00      PROA  
ATOM   3825  CG2 ILE X 246      47.622  38.402  48.484  1.00  0.00      PROA  
ATOM   3826 HG21 ILE X 246      47.007  37.489  48.636  1.00  0.00      PROA  
ATOM   3827 HG22 ILE X 246      47.441  39.176  49.261  1.00  0.00      PROA  
ATOM   3828 HG23 ILE X 246      48.652  37.991  48.542  1.00  0.00      PROA  
ATOM   3829  CG1 ILE X 246      47.961  40.387  46.707  1.00  0.00      PROA  
ATOM   3830 HG11 ILE X 246      47.694  40.833  45.725  1.00  0.00      PROA  
ATOM   3831 HG12 ILE X 246      49.055  40.196  46.680  1.00  0.00      PROA  
ATOM   3832  CD  ILE X 246      47.642  41.425  47.799  1.00  0.00      PROA  
ATOM   3833  HD1 ILE X 246      48.020  42.420  47.482  1.00  0.00      PROA  
ATOM   3834  HD2 ILE X 246      47.865  41.136  48.848  1.00  0.00      PROA  
ATOM   3835  HD3 ILE X 246      46.553  41.641  47.790  1.00  0.00      PROA  
ATOM   3836  C   ILE X 246      47.100  36.467  46.384  1.00  0.00      PROA  
ATOM   3837  O   ILE X 246      45.879  36.175  46.416  1.00  0.00      PROA  
ATOM   3838  N   SER X 247      48.026  35.474  46.696  1.00  0.00      PROA  
ATOM   3839  HN  SER X 247      48.962  35.819  46.705  1.00  0.00      PROA  
ATOM   3840  CA  SER X 247      47.728  34.110  46.976  1.00  0.00      PROA  
ATOM   3841  HA  SER X 247      46.692  34.069  47.276  1.00  0.00      PROA  
ATOM   3842  CB  SER X 247      48.120  33.161  45.817  1.00  0.00      PROA  
ATOM   3843  HB1 SER X 247      49.225  33.239  45.735  1.00  0.00      PROA  
ATOM   3844  HB2 SER X 247      47.564  33.468  44.906  1.00  0.00      PROA  
ATOM   3845  OG  SER X 247      47.784  31.812  46.043  1.00  0.00      PROA  
ATOM   3846  HG1 SER X 247      48.106  31.404  45.235  1.00  0.00      PROA  
ATOM   3847  C   SER X 247      48.468  33.746  48.245  1.00  0.00      PROA  
ATOM   3848  O   SER X 247      49.427  34.422  48.634  1.00  0.00      PROA  
ATOM   3849  N   LYS X 248      48.207  32.534  48.864  1.00  0.00      PROA  
ATOM   3850  HN  LYS X 248      47.514  31.908  48.515  1.00  0.00      PROA  
ATOM   3851  CA  LYS X 248      48.961  32.054  50.043  1.00  0.00      PROA  
ATOM   3852  HA  LYS X 248      49.563  32.854  50.448  1.00  0.00      PROA  
ATOM   3853  CB  LYS X 248      48.056  31.528  51.181  1.00  0.00      PROA  
ATOM   3854  HB1 LYS X 248      47.817  32.424  51.793  1.00  0.00      PROA  
ATOM   3855  HB2 LYS X 248      48.624  30.825  51.826  1.00  0.00      PROA  
ATOM   3856  CG  LYS X 248      46.737  30.839  50.780  1.00  0.00      PROA  
ATOM   3857  HG1 LYS X 248      47.002  30.009  50.090  1.00  0.00      PROA  
ATOM   3858  HG2 LYS X 248      46.138  31.593  50.226  1.00  0.00      PROA  
ATOM   3859  CD  LYS X 248      45.825  30.304  51.963  1.00  0.00      PROA  
ATOM   3860  HD1 LYS X 248      45.305  30.991  52.664  1.00  0.00      PROA  
ATOM   3861  HD2 LYS X 248      46.607  29.794  52.566  1.00  0.00      PROA  
ATOM   3862  CE  LYS X 248      44.751  29.306  51.406  1.00  0.00      PROA  
ATOM   3863  HE1 LYS X 248      44.041  29.681  50.637  1.00  0.00      PROA  
ATOM   3864  HE2 LYS X 248      44.164  29.087  52.324  1.00  0.00      PROA  
ATOM   3865  NZ  LYS X 248      45.281  27.999  50.988  1.00  0.00      PROA  
ATOM   3866  HZ1 LYS X 248      44.516  27.296  51.048  1.00  0.00      PROA  
ATOM   3867  HZ2 LYS X 248      46.057  27.628  51.574  1.00  0.00      PROA  
ATOM   3868  HZ3 LYS X 248      45.690  27.928  50.035  1.00  0.00      PROA  
ATOM   3869  C   LYS X 248      50.009  31.053  49.610  1.00  0.00      PROA  
ATOM   3870  O   LYS X 248      50.755  30.557  50.388  1.00  0.00      PROA  
ATOM   3871  N   ARG X 249      50.124  30.766  48.313  1.00  0.00      PROA  
ATOM   3872  HN  ARG X 249      49.701  31.369  47.641  1.00  0.00      PROA  
ATOM   3873  CA  ARG X 249      51.123  29.930  47.769  1.00  0.00      PROA  
ATOM   3874  HA  ARG X 249      51.752  29.448  48.502  1.00  0.00      PROA  
ATOM   3875  CB  ARG X 249      50.498  28.834  46.819  1.00  0.00      PROA  
ATOM   3876  HB1 ARG X 249      50.304  29.329  45.844  1.00  0.00      PROA  
ATOM   3877  HB2 ARG X 249      49.497  28.483  47.151  1.00  0.00      PROA  
ATOM   3878  CG  ARG X 249      51.469  27.645  46.500  1.00  0.00      PROA  
ATOM   3879  HG1 ARG X 249      51.712  27.181  47.480  1.00  0.00      PROA  
ATOM   3880  HG2 ARG X 249      52.423  28.009  46.060  1.00  0.00      PROA  
ATOM   3881  CD  ARG X 249      50.924  26.606  45.488  1.00  0.00      PROA  
ATOM   3882  HD1 ARG X 249      51.722  25.903  45.168  1.00  0.00      PROA  
ATOM   3883  HD2 ARG X 249      50.480  27.067  44.579  1.00  0.00      PROA  
ATOM   3884  NE  ARG X 249      49.995  25.772  46.293  1.00  0.00      PROA  
ATOM   3885  HE  ARG X 249      50.159  25.719  47.278  1.00  0.00      PROA  
ATOM   3886  CZ  ARG X 249      48.845  25.212  45.947  1.00  0.00      PROA  
ATOM   3887  NH1 ARG X 249      48.360  25.344  44.756  1.00  0.00      PROA  
ATOM   3888 HH11 ARG X 249      48.949  25.750  44.056  1.00  0.00      PROA  
ATOM   3889 HH12 ARG X 249      47.504  24.883  44.522  1.00  0.00      PROA  
ATOM   3890  NH2 ARG X 249      48.102  24.591  46.848  1.00  0.00      PROA  
ATOM   3891 HH21 ARG X 249      48.365  24.600  47.813  1.00  0.00      PROA  
ATOM   3892 HH22 ARG X 249      47.166  24.353  46.586  1.00  0.00      PROA  
ATOM   3893  C   ARG X 249      52.060  30.805  46.942  1.00  0.00      PROA  
ATOM   3894  O   ARG X 249      51.677  31.793  46.251  1.00  0.00      PROA  
ATOM   3895  N   LEU X 250      53.353  30.577  47.151  1.00  0.00      PROA  
ATOM   3896  HN  LEU X 250      53.681  29.768  47.630  1.00  0.00      PROA  
ATOM   3897  CA  LEU X 250      54.485  31.232  46.636  1.00  0.00      PROA  
ATOM   3898  HA  LEU X 250      54.189  32.137  46.125  1.00  0.00      PROA  
ATOM   3899  CB  LEU X 250      55.266  31.828  47.816  1.00  0.00      PROA  
ATOM   3900  HB1 LEU X 250      56.284  32.066  47.439  1.00  0.00      PROA  
ATOM   3901  HB2 LEU X 250      55.474  31.021  48.551  1.00  0.00      PROA  
ATOM   3902  CG  LEU X 250      54.660  33.077  48.460  1.00  0.00      PROA  
ATOM   3903  HG  LEU X 250      53.643  32.950  48.887  1.00  0.00      PROA  
ATOM   3904  CD1 LEU X 250      55.609  33.527  49.622  1.00  0.00      PROA  
ATOM   3905 HD11 LEU X 250      56.651  33.798  49.348  1.00  0.00      PROA  
ATOM   3906 HD12 LEU X 250      55.697  32.702  50.360  1.00  0.00      PROA  
ATOM   3907 HD13 LEU X 250      55.103  34.391  50.103  1.00  0.00      PROA  
ATOM   3908  CD2 LEU X 250      54.630  34.252  47.484  1.00  0.00      PROA  
ATOM   3909 HD21 LEU X 250      53.846  34.128  46.707  1.00  0.00      PROA  
ATOM   3910 HD22 LEU X 250      55.628  34.379  47.011  1.00  0.00      PROA  
ATOM   3911 HD23 LEU X 250      54.196  35.130  48.007  1.00  0.00      PROA  
ATOM   3912  C   LEU X 250      55.207  30.365  45.555  1.00  0.00      PROA  
ATOM   3913  O   LEU X 250      55.529  29.191  45.739  1.00  0.00      PROA  
ATOM   3914  N   SER X 251      55.456  30.903  44.364  1.00  0.00      PROA  
ATOM   3915  HN  SER X 251      55.313  31.870  44.174  1.00  0.00      PROA  
ATOM   3916  CA  SER X 251      56.490  30.402  43.569  1.00  0.00      PROA  
ATOM   3917  HA  SER X 251      56.772  29.369  43.713  1.00  0.00      PROA  
ATOM   3918  CB  SER X 251      56.027  30.621  42.083  1.00  0.00      PROA  
ATOM   3919  HB1 SER X 251      55.765  31.685  41.897  1.00  0.00      PROA  
ATOM   3920  HB2 SER X 251      55.051  30.109  41.939  1.00  0.00      PROA  
ATOM   3921  OG  SER X 251      56.989  30.189  41.159  1.00  0.00      PROA  
ATOM   3922  HG1 SER X 251      56.514  30.199  40.325  1.00  0.00      PROA  
ATOM   3923  C   SER X 251      57.723  31.304  43.790  1.00  0.00      PROA  
ATOM   3924  O   SER X 251      57.534  32.515  44.003  1.00  0.00      PROA  
ATOM   3925  N   VAL X 252      58.987  30.717  43.728  1.00  0.00      PROA  
ATOM   3926  HN  VAL X 252      59.000  29.726  43.620  1.00  0.00      PROA  
ATOM   3927  CA  VAL X 252      60.240  31.416  43.859  1.00  0.00      PROA  
ATOM   3928  HA  VAL X 252      59.994  32.461  43.748  1.00  0.00      PROA  
ATOM   3929  CB  VAL X 252      60.923  31.131  45.178  1.00  0.00      PROA  
ATOM   3930  HB  VAL X 252      61.220  30.068  45.294  1.00  0.00      PROA  
ATOM   3931  CG1 VAL X 252      62.182  31.999  45.258  1.00  0.00      PROA  
ATOM   3932 HG11 VAL X 252      61.798  33.033  45.388  1.00  0.00      PROA  
ATOM   3933 HG12 VAL X 252      62.863  32.031  44.381  1.00  0.00      PROA  
ATOM   3934 HG13 VAL X 252      62.723  31.738  46.192  1.00  0.00      PROA  
ATOM   3935  CG2 VAL X 252      59.991  31.406  46.415  1.00  0.00      PROA  
ATOM   3936 HG21 VAL X 252      60.629  31.304  47.317  1.00  0.00      PROA  
ATOM   3937 HG22 VAL X 252      59.131  30.726  46.590  1.00  0.00      PROA  
ATOM   3938 HG23 VAL X 252      59.505  32.406  46.458  1.00  0.00      PROA  
ATOM   3939  C   VAL X 252      61.038  30.935  42.621  1.00  0.00      PROA  
ATOM   3940  O   VAL X 252      61.064  29.793  42.175  1.00  0.00      PROA  
ATOM   3941  N   VAL X 253      61.755  31.857  41.966  1.00  0.00      PROA  
ATOM   3942  HN  VAL X 253      61.693  32.769  42.363  1.00  0.00      PROA  
ATOM   3943  CA  VAL X 253      62.758  31.624  40.918  1.00  0.00      PROA  
ATOM   3944  HA  VAL X 253      62.864  30.551  40.862  1.00  0.00      PROA  
ATOM   3945  CB  VAL X 253      62.382  32.256  39.605  1.00  0.00      PROA  
ATOM   3946  HB  VAL X 253      61.408  31.794  39.336  1.00  0.00      PROA  
ATOM   3947  CG1 VAL X 253      62.360  33.796  39.619  1.00  0.00      PROA  
ATOM   3948 HG11 VAL X 253      62.034  34.229  38.650  1.00  0.00      PROA  
ATOM   3949 HG12 VAL X 253      63.309  34.230  40.002  1.00  0.00      PROA  
ATOM   3950 HG13 VAL X 253      61.587  34.007  40.388  1.00  0.00      PROA  
ATOM   3951  CG2 VAL X 253      63.444  31.923  38.563  1.00  0.00      PROA  
ATOM   3952 HG21 VAL X 253      63.600  30.827  38.473  1.00  0.00      PROA  
ATOM   3953 HG22 VAL X 253      64.427  32.424  38.697  1.00  0.00      PROA  
ATOM   3954 HG23 VAL X 253      63.039  32.222  37.573  1.00  0.00      PROA  
ATOM   3955  C   VAL X 253      64.114  32.154  41.474  1.00  0.00      PROA  
ATOM   3956  O   VAL X 253      64.163  33.041  42.282  1.00  0.00      PROA  
ATOM   3957  N   SER X 254      65.248  31.434  41.201  1.00  0.00      PROA  
ATOM   3958  HN  SER X 254      65.190  30.740  40.488  1.00  0.00      PROA  
ATOM   3959  CA  SER X 254      66.532  31.744  41.739  1.00  0.00      PROA  
ATOM   3960  HA  SER X 254      66.550  32.747  42.138  1.00  0.00      PROA  
ATOM   3961  CB  SER X 254      66.937  30.667  42.785  1.00  0.00      PROA  
ATOM   3962  HB1 SER X 254      66.768  29.634  42.413  1.00  0.00      PROA  
ATOM   3963  HB2 SER X 254      66.148  30.730  43.564  1.00  0.00      PROA  
ATOM   3964  OG  SER X 254      68.187  30.869  43.420  1.00  0.00      PROA  
ATOM   3965  HG1 SER X 254      68.682  30.070  43.224  1.00  0.00      PROA  
ATOM   3966  C   SER X 254      67.669  31.618  40.695  1.00  0.00      PROA  
ATOM   3967  O   SER X 254      67.711  30.725  39.806  1.00  0.00      PROA  
ATOM   3968  N   ARG X 255      68.601  32.525  40.788  1.00  0.00      PROA  
ATOM   3969  HN  ARG X 255      68.563  33.147  41.567  1.00  0.00      PROA  
ATOM   3970  CA  ARG X 255      69.788  32.546  39.862  1.00  0.00      PROA  
ATOM   3971  HA  ARG X 255      69.465  32.585  38.831  1.00  0.00      PROA  
ATOM   3972  CB  ARG X 255      70.633  33.832  40.017  1.00  0.00      PROA  
ATOM   3973  HB1 ARG X 255      71.708  33.562  40.090  1.00  0.00      PROA  
ATOM   3974  HB2 ARG X 255      70.372  34.303  40.990  1.00  0.00      PROA  
ATOM   3975  CG  ARG X 255      70.542  34.777  38.854  1.00  0.00      PROA  
ATOM   3976  HG1 ARG X 255      71.368  35.509  38.987  1.00  0.00      PROA  
ATOM   3977  HG2 ARG X 255      69.588  35.346  38.848  1.00  0.00      PROA  
ATOM   3978  CD  ARG X 255      70.850  34.252  37.443  1.00  0.00      PROA  
ATOM   3979  HD1 ARG X 255      69.988  33.674  37.046  1.00  0.00      PROA  
ATOM   3980  HD2 ARG X 255      71.771  33.637  37.535  1.00  0.00      PROA  
ATOM   3981  NE  ARG X 255      71.169  35.358  36.578  1.00  0.00      PROA  
ATOM   3982  HE  ARG X 255      70.860  36.285  36.791  1.00  0.00      PROA  
ATOM   3983  CZ  ARG X 255      71.871  35.194  35.409  1.00  0.00      PROA  
ATOM   3984  NH1 ARG X 255      72.211  34.009  34.993  1.00  0.00      PROA  
ATOM   3985 HH11 ARG X 255      71.825  33.185  35.409  1.00  0.00      PROA  
ATOM   3986 HH12 ARG X 255      73.026  33.977  34.416  1.00  0.00      PROA  
ATOM   3987  NH2 ARG X 255      72.265  36.267  34.718  1.00  0.00      PROA  
ATOM   3988 HH21 ARG X 255      72.273  37.185  35.113  1.00  0.00      PROA  
ATOM   3989 HH22 ARG X 255      72.866  36.125  33.932  1.00  0.00      PROA  
ATOM   3990  C   ARG X 255      70.650  31.329  39.936  1.00  0.00      PROA  
ATOM   3991  O   ARG X 255      70.934  30.717  38.889  1.00  0.00      PROA  
ATOM   3992  N   VAL X 256      70.989  30.891  41.102  1.00  0.00      PROA  
ATOM   3993  HN  VAL X 256      70.789  31.413  41.928  1.00  0.00      PROA  
ATOM   3994  CA  VAL X 256      71.759  29.695  41.438  1.00  0.00      PROA  
ATOM   3995  HA  VAL X 256      72.284  29.422  40.534  1.00  0.00      PROA  
ATOM   3996  CB  VAL X 256      72.783  29.998  42.489  1.00  0.00      PROA  
ATOM   3997  HB  VAL X 256      72.331  30.499  43.371  1.00  0.00      PROA  
ATOM   3998  CG1 VAL X 256      73.438  28.701  43.037  1.00  0.00      PROA  
ATOM   3999 HG11 VAL X 256      73.607  27.921  42.265  1.00  0.00      PROA  
ATOM   4000 HG12 VAL X 256      72.993  28.144  43.888  1.00  0.00      PROA  
ATOM   4001 HG13 VAL X 256      74.441  28.958  43.440  1.00  0.00      PROA  
ATOM   4002  CG2 VAL X 256      73.852  30.893  41.909  1.00  0.00      PROA  
ATOM   4003 HG21 VAL X 256      74.610  31.190  42.666  1.00  0.00      PROA  
ATOM   4004 HG22 VAL X 256      73.369  31.848  41.609  1.00  0.00      PROA  
ATOM   4005 HG23 VAL X 256      74.357  30.474  41.013  1.00  0.00      PROA  
ATOM   4006  C   VAL X 256      70.735  28.668  41.890  1.00  0.00      PROA  
ATOM   4007  O   VAL X 256      69.870  29.027  42.765  1.00  0.00      PROA  
ATOM   4008  N   PRO X 257      70.755  27.399  41.387  1.00  0.00      PROA  
ATOM   4009  CD  PRO X 257      71.461  27.118  40.167  1.00  0.00      PROA  
ATOM   4010  HD1 PRO X 257      72.526  26.864  40.361  1.00  0.00      PROA  
ATOM   4011  HD2 PRO X 257      71.281  27.872  39.370  1.00  0.00      PROA  
ATOM   4012  CA  PRO X 257      69.920  26.325  41.838  1.00  0.00      PROA  
ATOM   4013  HA  PRO X 257      68.924  26.583  41.511  1.00  0.00      PROA  
ATOM   4014  CB  PRO X 257      70.295  25.115  40.941  1.00  0.00      PROA  
ATOM   4015  HB1 PRO X 257      69.532  24.350  40.683  1.00  0.00      PROA  
ATOM   4016  HB2 PRO X 257      71.142  24.547  41.383  1.00  0.00      PROA  
ATOM   4017  CG  PRO X 257      70.754  25.822  39.674  1.00  0.00      PROA  
ATOM   4018  HG1 PRO X 257      71.346  25.240  38.936  1.00  0.00      PROA  
ATOM   4019  HG2 PRO X 257      69.786  26.129  39.224  1.00  0.00      PROA  
ATOM   4020  C   PRO X 257      69.815  26.115  43.363  1.00  0.00      PROA  
ATOM   4021  O   PRO X 257      70.775  26.351  44.070  1.00  0.00      PROA  
ATOM   4022  N   PHE X 258      68.624  25.694  43.854  1.00  0.00      PROA  
ATOM   4023  HN  PHE X 258      67.894  25.419  43.234  1.00  0.00      PROA  
ATOM   4024  CA  PHE X 258      68.377  25.398  45.247  1.00  0.00      PROA  
ATOM   4025  HA  PHE X 258      68.820  26.225  45.784  1.00  0.00      PROA  
ATOM   4026  CB  PHE X 258      66.857  25.250  45.545  1.00  0.00      PROA  
ATOM   4027  HB1 PHE X 258      66.819  24.904  46.600  1.00  0.00      PROA  
ATOM   4028  HB2 PHE X 258      66.343  24.531  44.871  1.00  0.00      PROA  
ATOM   4029  CG  PHE X 258      66.140  26.545  45.390  1.00  0.00      PROA  
ATOM   4030  CD1 PHE X 258      65.108  26.716  44.451  1.00  0.00      PROA  
ATOM   4031  HD1 PHE X 258      64.797  25.907  43.807  1.00  0.00      PROA  
ATOM   4032  CE1 PHE X 258      64.548  27.936  44.295  1.00  0.00      PROA  
ATOM   4033  HE1 PHE X 258      63.743  28.011  43.579  1.00  0.00      PROA  
ATOM   4034  CZ  PHE X 258      64.814  29.043  45.140  1.00  0.00      PROA  
ATOM   4035  HZ  PHE X 258      64.360  29.992  44.893  1.00  0.00      PROA  
ATOM   4036  CD2 PHE X 258      66.534  27.689  46.142  1.00  0.00      PROA  
ATOM   4037  HD2 PHE X 258      67.316  27.565  46.877  1.00  0.00      PROA  
ATOM   4038  CE2 PHE X 258      65.891  28.911  46.002  1.00  0.00      PROA  
ATOM   4039  HE2 PHE X 258      66.114  29.706  46.699  1.00  0.00      PROA  
ATOM   4040  C   PHE X 258      69.209  24.236  45.903  1.00  0.00      PROA  
ATOM   4041  O   PHE X 258      69.735  23.293  45.235  1.00  0.00      PROA  
ATOM   4042  N   THR X 259      69.494  24.347  47.254  1.00  0.00      PROA  
ATOM   4043  HN  THR X 259      69.240  25.224  47.656  1.00  0.00      PROA  
ATOM   4044  CA  THR X 259      70.150  23.445  48.223  1.00  0.00      PROA  
ATOM   4045  HA  THR X 259      70.243  22.449  47.817  1.00  0.00      PROA  
ATOM   4046  CB  THR X 259      71.589  23.944  48.604  1.00  0.00      PROA  
ATOM   4047  HB  THR X 259      72.060  23.162  49.239  1.00  0.00      PROA  
ATOM   4048  OG1 THR X 259      71.608  25.178  49.295  1.00  0.00      PROA  
ATOM   4049  HG1 THR X 259      70.928  25.025  49.955  1.00  0.00      PROA  
ATOM   4050  CG2 THR X 259      72.499  24.113  47.459  1.00  0.00      PROA  
ATOM   4051 HG21 THR X 259      72.243  24.963  46.790  1.00  0.00      PROA  
ATOM   4052 HG22 THR X 259      72.592  23.182  46.860  1.00  0.00      PROA  
ATOM   4053 HG23 THR X 259      73.519  24.408  47.784  1.00  0.00      PROA  
ATOM   4054  C   THR X 259      69.260  23.438  49.474  1.00  0.00      PROA  
ATOM   4055  O   THR X 259      68.889  24.553  49.855  1.00  0.00      PROA  
ATOM   4056  N   GLU X 260      69.060  22.264  50.095  1.00  0.00      PROA  
ATOM   4057  HN  GLU X 260      69.621  21.482  49.833  1.00  0.00      PROA  
ATOM   4058  CA  GLU X 260      68.007  22.076  51.141  1.00  0.00      PROA  
ATOM   4059  HA  GLU X 260      67.013  22.239  50.750  1.00  0.00      PROA  
ATOM   4060  CB  GLU X 260      68.102  20.548  51.577  1.00  0.00      PROA  
ATOM   4061  HB1 GLU X 260      67.411  20.269  52.401  1.00  0.00      PROA  
ATOM   4062  HB2 GLU X 260      69.108  20.306  51.979  1.00  0.00      PROA  
ATOM   4063  CG  GLU X 260      67.809  19.695  50.297  1.00  0.00      PROA  
ATOM   4064  HG1 GLU X 260      67.168  20.198  49.543  1.00  0.00      PROA  
ATOM   4065  HG2 GLU X 260      67.512  18.667  50.600  1.00  0.00      PROA  
ATOM   4066  CD  GLU X 260      69.098  19.364  49.551  1.00  0.00      PROA  
ATOM   4067  OE1 GLU X 260      69.893  18.551  50.140  1.00  0.00      PROA  
ATOM   4068  OE2 GLU X 260      69.292  19.829  48.382  1.00  0.00      PROA  
ATOM   4069  C   GLU X 260      68.215  22.923  52.387  1.00  0.00      PROA  
ATOM   4070  O   GLU X 260      67.333  23.506  52.860  1.00  0.00      PROA  
ATOM   4071  N   GLU X 261      69.404  22.898  53.001  1.00  0.00      PROA  
ATOM   4072  HN  GLU X 261      70.254  22.510  52.653  1.00  0.00      PROA  
ATOM   4073  CA  GLU X 261      69.573  23.572  54.287  1.00  0.00      PROA  
ATOM   4074  HA  GLU X 261      68.818  23.207  54.968  1.00  0.00      PROA  
ATOM   4075  CB  GLU X 261      70.922  23.190  55.033  1.00  0.00      PROA  
ATOM   4076  HB1 GLU X 261      71.698  23.430  54.275  1.00  0.00      PROA  
ATOM   4077  HB2 GLU X 261      71.015  22.107  55.261  1.00  0.00      PROA  
ATOM   4078  CG  GLU X 261      71.184  24.031  56.293  1.00  0.00      PROA  
ATOM   4079  HG1 GLU X 261      70.437  23.699  57.045  1.00  0.00      PROA  
ATOM   4080  HG2 GLU X 261      71.048  25.130  56.210  1.00  0.00      PROA  
ATOM   4081  CD  GLU X 261      72.508  23.692  56.841  1.00  0.00      PROA  
ATOM   4082  OE1 GLU X 261      72.857  22.455  56.971  1.00  0.00      PROA  
ATOM   4083  OE2 GLU X 261      73.367  24.591  57.091  1.00  0.00      PROA  
ATOM   4084  C   GLU X 261      69.368  25.030  54.214  1.00  0.00      PROA  
ATOM   4085  O   GLU X 261      68.623  25.695  54.908  1.00  0.00      PROA  
ATOM   4086  N   GLN X 262      70.131  25.727  53.273  1.00  0.00      PROA  
ATOM   4087  HN  GLN X 262      70.790  25.193  52.749  1.00  0.00      PROA  
ATOM   4088  CA  GLN X 262      69.966  27.143  53.013  1.00  0.00      PROA  
ATOM   4089  HA  GLN X 262      70.108  27.519  54.016  1.00  0.00      PROA  
ATOM   4090  CB  GLN X 262      71.020  27.724  52.040  1.00  0.00      PROA  
ATOM   4091  HB1 GLN X 262      70.845  28.807  51.863  1.00  0.00      PROA  
ATOM   4092  HB2 GLN X 262      70.823  27.185  51.088  1.00  0.00      PROA  
ATOM   4093  CG  GLN X 262      72.536  27.617  52.418  1.00  0.00      PROA  
ATOM   4094  HG1 GLN X 262      73.213  28.157  51.722  1.00  0.00      PROA  
ATOM   4095  HG2 GLN X 262      72.938  26.582  52.409  1.00  0.00      PROA  
ATOM   4096  CD  GLN X 262      72.738  28.180  53.833  1.00  0.00      PROA  
ATOM   4097  OE1 GLN X 262      72.951  29.342  53.967  1.00  0.00      PROA  
ATOM   4098  NE2 GLN X 262      72.636  27.343  54.940  1.00  0.00      PROA  
ATOM   4099 HE21 GLN X 262      72.905  27.571  55.875  1.00  0.00      PROA  
ATOM   4100 HE22 GLN X 262      72.410  26.377  54.820  1.00  0.00      PROA  
ATOM   4101  C   GLN X 262      68.539  27.526  52.535  1.00  0.00      PROA  
ATOM   4102  O   GLN X 262      67.955  28.405  53.114  1.00  0.00      PROA  
ATOM   4103  N   LEU X 263      67.924  26.720  51.591  1.00  0.00      PROA  
ATOM   4104  HN  LEU X 263      68.314  25.871  51.242  1.00  0.00      PROA  
ATOM   4105  CA  LEU X 263      66.512  26.882  51.170  1.00  0.00      PROA  
ATOM   4106  HA  LEU X 263      66.362  27.780  50.590  1.00  0.00      PROA  
ATOM   4107  CB  LEU X 263      66.153  25.637  50.318  1.00  0.00      PROA  
ATOM   4108  HB1 LEU X 263      66.505  24.746  50.881  1.00  0.00      PROA  
ATOM   4109  HB2 LEU X 263      66.603  25.888  49.335  1.00  0.00      PROA  
ATOM   4110  CG  LEU X 263      64.690  25.406  49.957  1.00  0.00      PROA  
ATOM   4111  HG  LEU X 263      63.932  25.555  50.757  1.00  0.00      PROA  
ATOM   4112  CD1 LEU X 263      64.181  26.302  48.874  1.00  0.00      PROA  
ATOM   4113 HD11 LEU X 263      64.059  27.259  49.423  1.00  0.00      PROA  
ATOM   4114 HD12 LEU X 263      63.255  25.830  48.479  1.00  0.00      PROA  
ATOM   4115 HD13 LEU X 263      64.903  26.368  48.031  1.00  0.00      PROA  
ATOM   4116  CD2 LEU X 263      64.596  23.881  49.598  1.00  0.00      PROA  
ATOM   4117 HD21 LEU X 263      63.595  23.662  49.167  1.00  0.00      PROA  
ATOM   4118 HD22 LEU X 263      64.779  23.425  50.595  1.00  0.00      PROA  
ATOM   4119 HD23 LEU X 263      65.309  23.575  48.803  1.00  0.00      PROA  
ATOM   4120  C   LEU X 263      65.518  26.936  52.305  1.00  0.00      PROA  
ATOM   4121  O   LEU X 263      64.658  27.842  52.282  1.00  0.00      PROA  
ATOM   4122  N   PHE X 264      65.537  25.956  53.271  1.00  0.00      PROA  
ATOM   4123  HN  PHE X 264      66.187  25.212  53.140  1.00  0.00      PROA  
ATOM   4124  CA  PHE X 264      64.595  25.913  54.442  1.00  0.00      PROA  
ATOM   4125  HA  PHE X 264      63.667  26.238  53.995  1.00  0.00      PROA  
ATOM   4126  CB  PHE X 264      64.582  24.540  55.084  1.00  0.00      PROA  
ATOM   4127  HB1 PHE X 264      64.143  24.560  56.105  1.00  0.00      PROA  
ATOM   4128  HB2 PHE X 264      65.613  24.129  55.036  1.00  0.00      PROA  
ATOM   4129  CG  PHE X 264      63.587  23.778  54.248  1.00  0.00      PROA  
ATOM   4130  CD1 PHE X 264      62.178  23.889  54.351  1.00  0.00      PROA  
ATOM   4131  HD1 PHE X 264      61.748  24.545  55.094  1.00  0.00      PROA  
ATOM   4132  CE1 PHE X 264      61.342  23.047  53.562  1.00  0.00      PROA  
ATOM   4133  HE1 PHE X 264      60.270  23.128  53.668  1.00  0.00      PROA  
ATOM   4134  CZ  PHE X 264      61.858  22.207  52.617  1.00  0.00      PROA  
ATOM   4135  HZ  PHE X 264      61.100  21.747  52.002  1.00  0.00      PROA  
ATOM   4136  CD2 PHE X 264      64.045  22.795  53.439  1.00  0.00      PROA  
ATOM   4137  HD2 PHE X 264      65.124  22.763  53.507  1.00  0.00      PROA  
ATOM   4138  CE2 PHE X 264      63.254  22.117  52.485  1.00  0.00      PROA  
ATOM   4139  HE2 PHE X 264      63.702  21.482  51.735  1.00  0.00      PROA  
ATOM   4140  C   PHE X 264      64.910  26.913  55.531  1.00  0.00      PROA  
ATOM   4141  O   PHE X 264      64.070  27.408  56.288  1.00  0.00      PROA  
ATOM   4142  N   SER X 265      66.134  27.404  55.472  1.00  0.00      PROA  
ATOM   4143  HN  SER X 265      66.828  27.010  54.874  1.00  0.00      PROA  
ATOM   4144  CA  SER X 265      66.469  28.558  56.292  1.00  0.00      PROA  
ATOM   4145  HA  SER X 265      66.194  28.352  57.316  1.00  0.00      PROA  
ATOM   4146  CB  SER X 265      68.003  28.834  56.482  1.00  0.00      PROA  
ATOM   4147  HB1 SER X 265      68.213  29.562  57.293  1.00  0.00      PROA  
ATOM   4148  HB2 SER X 265      68.369  29.188  55.493  1.00  0.00      PROA  
ATOM   4149  OG  SER X 265      68.779  27.636  56.733  1.00  0.00      PROA  
ATOM   4150  HG1 SER X 265      68.985  27.088  55.973  1.00  0.00      PROA  
ATOM   4151  C   SER X 265      65.876  29.915  55.938  1.00  0.00      PROA  
ATOM   4152  O   SER X 265      65.563  30.726  56.812  1.00  0.00      PROA  
ATOM   4153  N   ILE X 266      65.564  30.104  54.670  1.00  0.00      PROA  
ATOM   4154  HN  ILE X 266      65.748  29.411  53.976  1.00  0.00      PROA  
ATOM   4155  CA  ILE X 266      64.806  31.218  54.201  1.00  0.00      PROA  
ATOM   4156  HA  ILE X 266      65.269  32.116  54.580  1.00  0.00      PROA  
ATOM   4157  CB  ILE X 266      64.778  31.254  52.669  1.00  0.00      PROA  
ATOM   4158  HB  ILE X 266      64.298  30.357  52.221  1.00  0.00      PROA  
ATOM   4159  CG2 ILE X 266      63.946  32.433  52.155  1.00  0.00      PROA  
ATOM   4160 HG21 ILE X 266      62.932  32.368  52.606  1.00  0.00      PROA  
ATOM   4161 HG22 ILE X 266      63.881  32.669  51.071  1.00  0.00      PROA  
ATOM   4162 HG23 ILE X 266      64.239  33.413  52.591  1.00  0.00      PROA  
ATOM   4163  CG1 ILE X 266      66.169  31.463  52.077  1.00  0.00      PROA  
ATOM   4164 HG11 ILE X 266      66.800  30.664  52.518  1.00  0.00      PROA  
ATOM   4165 HG12 ILE X 266      66.489  32.455  52.459  1.00  0.00      PROA  
ATOM   4166  CD  ILE X 266      66.155  31.163  50.560  1.00  0.00      PROA  
ATOM   4167  HD1 ILE X 266      65.737  30.179  50.257  1.00  0.00      PROA  
ATOM   4168  HD2 ILE X 266      67.180  31.265  50.143  1.00  0.00      PROA  
ATOM   4169  HD3 ILE X 266      65.557  31.904  49.989  1.00  0.00      PROA  
ATOM   4170  C   ILE X 266      63.400  31.257  54.838  1.00  0.00      PROA  
ATOM   4171  O   ILE X 266      62.817  32.310  55.215  1.00  0.00      PROA  
ATOM   4172  N   PHE X 267      62.822  30.066  55.063  1.00  0.00      PROA  
ATOM   4173  HN  PHE X 267      63.196  29.252  54.625  1.00  0.00      PROA  
ATOM   4174  CA  PHE X 267      61.484  29.907  55.614  1.00  0.00      PROA  
ATOM   4175  HA  PHE X 267      60.953  30.794  55.306  1.00  0.00      PROA  
ATOM   4176  CB  PHE X 267      60.824  28.691  55.043  1.00  0.00      PROA  
ATOM   4177  HB1 PHE X 267      59.726  28.725  55.202  1.00  0.00      PROA  
ATOM   4178  HB2 PHE X 267      61.121  27.742  55.540  1.00  0.00      PROA  
ATOM   4179  CG  PHE X 267      60.948  28.703  53.502  1.00  0.00      PROA  
ATOM   4180  CD1 PHE X 267      61.516  27.576  52.841  1.00  0.00      PROA  
ATOM   4181  HD1 PHE X 267      61.863  26.698  53.367  1.00  0.00      PROA  
ATOM   4182  CE1 PHE X 267      61.699  27.667  51.459  1.00  0.00      PROA  
ATOM   4183  HE1 PHE X 267      62.254  26.964  50.856  1.00  0.00      PROA  
ATOM   4184  CZ  PHE X 267      61.441  28.882  50.786  1.00  0.00      PROA  
ATOM   4185  HZ  PHE X 267      61.583  28.885  49.716  1.00  0.00      PROA  
ATOM   4186  CD2 PHE X 267      60.618  29.865  52.822  1.00  0.00      PROA  
ATOM   4187  HD2 PHE X 267      60.146  30.743  53.236  1.00  0.00      PROA  
ATOM   4188  CE2 PHE X 267      60.892  29.990  51.414  1.00  0.00      PROA  
ATOM   4189  HE2 PHE X 267      60.645  30.942  50.969  1.00  0.00      PROA  
ATOM   4190  C   PHE X 267      61.512  29.925  57.136  1.00  0.00      PROA  
ATOM   4191  O   PHE X 267      60.504  30.076  57.801  1.00  0.00      PROA  
ATOM   4192  N   ASP X 268      62.693  29.995  57.785  1.00  0.00      PROA  
ATOM   4193  HN  ASP X 268      63.570  30.003  57.310  1.00  0.00      PROA  
ATOM   4194  CA  ASP X 268      62.695  30.365  59.215  1.00  0.00      PROA  
ATOM   4195  HA  ASP X 268      61.802  30.021  59.716  1.00  0.00      PROA  
ATOM   4196  CB  ASP X 268      63.927  29.872  59.998  1.00  0.00      PROA  
ATOM   4197  HB1 ASP X 268      64.069  30.380  60.976  1.00  0.00      PROA  
ATOM   4198  HB2 ASP X 268      64.834  30.133  59.413  1.00  0.00      PROA  
ATOM   4199  CG  ASP X 268      63.761  28.403  60.225  1.00  0.00      PROA  
ATOM   4200  OD1 ASP X 268      64.796  27.716  60.330  1.00  0.00      PROA  
ATOM   4201  OD2 ASP X 268      62.604  27.969  60.450  1.00  0.00      PROA  
ATOM   4202  C   ASP X 268      62.842  31.856  59.352  1.00  0.00      PROA  
ATOM   4203  O   ASP X 268      62.707  32.401  60.439  1.00  0.00      PROA  
ATOM   4204  N   ILE X 269      63.082  32.657  58.254  1.00  0.00      PROA  
ATOM   4205  HN  ILE X 269      63.015  32.262  57.342  1.00  0.00      PROA  
ATOM   4206  CA  ILE X 269      62.956  34.131  58.367  1.00  0.00      PROA  
ATOM   4207  HA  ILE X 269      63.622  34.446  59.157  1.00  0.00      PROA  
ATOM   4208  CB  ILE X 269      63.467  34.813  57.081  1.00  0.00      PROA  
ATOM   4209  HB  ILE X 269      62.932  34.551  56.143  1.00  0.00      PROA  
ATOM   4210  CG2 ILE X 269      63.453  36.345  57.163  1.00  0.00      PROA  
ATOM   4211 HG21 ILE X 269      62.474  36.708  57.543  1.00  0.00      PROA  
ATOM   4212 HG22 ILE X 269      63.692  36.740  56.153  1.00  0.00      PROA  
ATOM   4213 HG23 ILE X 269      64.315  36.724  57.754  1.00  0.00      PROA  
ATOM   4214  CG1 ILE X 269      64.957  34.401  57.002  1.00  0.00      PROA  
ATOM   4215 HG11 ILE X 269      64.990  33.290  56.979  1.00  0.00      PROA  
ATOM   4216 HG12 ILE X 269      65.489  34.730  57.921  1.00  0.00      PROA  
ATOM   4217  CD  ILE X 269      65.559  34.807  55.641  1.00  0.00      PROA  
ATOM   4218  HD1 ILE X 269      65.771  35.891  55.747  1.00  0.00      PROA  
ATOM   4219  HD2 ILE X 269      64.773  34.693  54.864  1.00  0.00      PROA  
ATOM   4220  HD3 ILE X 269      66.588  34.411  55.501  1.00  0.00      PROA  
ATOM   4221  C   ILE X 269      61.457  34.557  58.797  1.00  0.00      PROA  
ATOM   4222  O   ILE X 269      61.301  35.370  59.720  1.00  0.00      PROA  
ATOM   4223  N   VAL X 270      60.476  33.896  58.148  1.00  0.00      PROA  
ATOM   4224  HN  VAL X 270      60.751  33.284  57.410  1.00  0.00      PROA  
ATOM   4225  CA  VAL X 270      59.062  33.995  58.366  1.00  0.00      PROA  
ATOM   4226  HA  VAL X 270      58.713  34.650  59.151  1.00  0.00      PROA  
ATOM   4227  CB  VAL X 270      58.333  34.677  57.180  1.00  0.00      PROA  
ATOM   4228  HB  VAL X 270      58.566  34.129  56.242  1.00  0.00      PROA  
ATOM   4229  CG1 VAL X 270      56.857  34.680  57.464  1.00  0.00      PROA  
ATOM   4230 HG11 VAL X 270      56.344  33.717  57.253  1.00  0.00      PROA  
ATOM   4231 HG12 VAL X 270      56.362  35.362  56.741  1.00  0.00      PROA  
ATOM   4232 HG13 VAL X 270      56.632  35.030  58.493  1.00  0.00      PROA  
ATOM   4233  CG2 VAL X 270      58.749  36.100  57.119  1.00  0.00      PROA  
ATOM   4234 HG21 VAL X 270      58.634  36.538  58.134  1.00  0.00      PROA  
ATOM   4235 HG22 VAL X 270      58.145  36.711  56.415  1.00  0.00      PROA  
ATOM   4236 HG23 VAL X 270      59.782  36.347  56.793  1.00  0.00      PROA  
ATOM   4237  C   VAL X 270      58.364  32.734  58.589  1.00  0.00      PROA  
ATOM   4238  O   VAL X 270      58.227  31.958  57.631  1.00  0.00      PROA  
ATOM   4239  N   PRO X 271      57.982  32.530  59.842  1.00  0.00      PROA  
ATOM   4240  CD  PRO X 271      58.612  33.106  61.053  1.00  0.00      PROA  
ATOM   4241  HD1 PRO X 271      58.203  34.110  61.300  1.00  0.00      PROA  
ATOM   4242  HD2 PRO X 271      59.709  33.197  60.899  1.00  0.00      PROA  
ATOM   4243  CA  PRO X 271      57.035  31.468  60.207  1.00  0.00      PROA  
ATOM   4244  HA  PRO X 271      57.584  30.551  60.049  1.00  0.00      PROA  
ATOM   4245  CB  PRO X 271      56.888  31.664  61.712  1.00  0.00      PROA  
ATOM   4246  HB1 PRO X 271      56.665  30.732  62.272  1.00  0.00      PROA  
ATOM   4247  HB2 PRO X 271      56.075  32.394  61.912  1.00  0.00      PROA  
ATOM   4248  CG  PRO X 271      58.292  32.073  62.131  1.00  0.00      PROA  
ATOM   4249  HG1 PRO X 271      58.421  32.432  63.175  1.00  0.00      PROA  
ATOM   4250  HG2 PRO X 271      59.045  31.266  62.006  1.00  0.00      PROA  
ATOM   4251  C   PRO X 271      55.719  31.332  59.408  1.00  0.00      PROA  
ATOM   4252  O   PRO X 271      55.215  32.396  58.926  1.00  0.00      PROA  
ATOM   4253  N   GLY X 272      55.168  30.099  59.244  1.00  0.00      PROA  
ATOM   4254  HN  GLY X 272      55.717  29.291  59.443  1.00  0.00      PROA  
ATOM   4255  CA  GLY X 272      53.880  29.950  58.624  1.00  0.00      PROA  
ATOM   4256  HA1 GLY X 272      53.578  30.857  58.121  1.00  0.00      PROA  
ATOM   4257  HA2 GLY X 272      53.199  29.560  59.365  1.00  0.00      PROA  
ATOM   4258  C   GLY X 272      53.849  28.920  57.442  1.00  0.00      PROA  
ATOM   4259  O   GLY X 272      52.792  28.515  57.008  1.00  0.00      PROA  
ATOM   4260  N   LEU X 273      55.099  28.480  57.003  1.00  0.00      PROA  
ATOM   4261  HN  LEU X 273      55.963  28.842  57.347  1.00  0.00      PROA  
ATOM   4262  CA  LEU X 273      55.308  27.471  55.995  1.00  0.00      PROA  
ATOM   4263  HA  LEU X 273      54.830  27.823  55.093  1.00  0.00      PROA  
ATOM   4264  CB  LEU X 273      56.865  27.152  55.918  1.00  0.00      PROA  
ATOM   4265  HB1 LEU X 273      57.119  26.799  56.940  1.00  0.00      PROA  
ATOM   4266  HB2 LEU X 273      57.450  28.068  55.690  1.00  0.00      PROA  
ATOM   4267  CG  LEU X 273      57.417  26.083  54.877  1.00  0.00      PROA  
ATOM   4268  HG  LEU X 273      56.804  25.157  54.844  1.00  0.00      PROA  
ATOM   4269  CD1 LEU X 273      57.501  26.642  53.408  1.00  0.00      PROA  
ATOM   4270 HD11 LEU X 273      58.011  25.883  52.777  1.00  0.00      PROA  
ATOM   4271 HD12 LEU X 273      58.237  27.473  53.458  1.00  0.00      PROA  
ATOM   4272 HD13 LEU X 273      56.545  26.791  52.861  1.00  0.00      PROA  
ATOM   4273  CD2 LEU X 273      58.742  25.574  55.417  1.00  0.00      PROA  
ATOM   4274 HD21 LEU X 273      58.577  25.065  56.391  1.00  0.00      PROA  
ATOM   4275 HD22 LEU X 273      59.368  26.464  55.643  1.00  0.00      PROA  
ATOM   4276 HD23 LEU X 273      59.347  24.903  54.771  1.00  0.00      PROA  
ATOM   4277  C   LEU X 273      54.491  26.145  56.220  1.00  0.00      PROA  
ATOM   4278  O   LEU X 273      54.498  25.557  57.283  1.00  0.00      PROA  
ATOM   4279  N   GLU X 274      53.842  25.598  55.167  1.00  0.00      PROA  
ATOM   4280  HN  GLU X 274      53.698  26.202  54.387  1.00  0.00      PROA  
ATOM   4281  CA  GLU X 274      53.313  24.238  55.096  1.00  0.00      PROA  
ATOM   4282  HA  GLU X 274      53.184  23.767  56.060  1.00  0.00      PROA  
ATOM   4283  CB  GLU X 274      51.975  24.241  54.237  1.00  0.00      PROA  
ATOM   4284  HB1 GLU X 274      51.779  23.157  54.099  1.00  0.00      PROA  
ATOM   4285  HB2 GLU X 274      52.039  24.847  53.308  1.00  0.00      PROA  
ATOM   4286  CG  GLU X 274      50.798  24.808  55.069  1.00  0.00      PROA  
ATOM   4287  HG1 GLU X 274      50.862  25.917  55.084  1.00  0.00      PROA  
ATOM   4288  HG2 GLU X 274      50.988  24.467  56.110  1.00  0.00      PROA  
ATOM   4289  CD  GLU X 274      49.335  24.496  54.668  1.00  0.00      PROA  
ATOM   4290  OE1 GLU X 274      48.904  25.147  53.681  1.00  0.00      PROA  
ATOM   4291  OE2 GLU X 274      48.682  23.593  55.281  1.00  0.00      PROA  
ATOM   4292  C   GLU X 274      54.324  23.308  54.342  1.00  0.00      PROA  
ATOM   4293  O   GLU X 274      54.729  22.278  54.835  1.00  0.00      PROA  
ATOM   4294  N   TYR X 275      54.711  23.658  53.075  1.00  0.00      PROA  
ATOM   4295  HN  TYR X 275      54.455  24.533  52.674  1.00  0.00      PROA  
ATOM   4296  CA  TYR X 275      55.646  22.774  52.302  1.00  0.00      PROA  
ATOM   4297  HA  TYR X 275      56.464  22.426  52.915  1.00  0.00      PROA  
ATOM   4298  CB  TYR X 275      54.870  21.607  51.676  1.00  0.00      PROA  
ATOM   4299  HB1 TYR X 275      54.269  21.085  52.451  1.00  0.00      PROA  
ATOM   4300  HB2 TYR X 275      55.559  20.910  51.154  1.00  0.00      PROA  
ATOM   4301  CG  TYR X 275      53.809  22.059  50.621  1.00  0.00      PROA  
ATOM   4302  CD1 TYR X 275      52.494  22.230  51.047  1.00  0.00      PROA  
ATOM   4303  HD1 TYR X 275      52.354  22.207  52.118  1.00  0.00      PROA  
ATOM   4304  CE1 TYR X 275      51.507  22.686  50.127  1.00  0.00      PROA  
ATOM   4305  HE1 TYR X 275      50.569  22.844  50.638  1.00  0.00      PROA  
ATOM   4306  CZ  TYR X 275      51.818  22.757  48.800  1.00  0.00      PROA  
ATOM   4307  OH  TYR X 275      50.789  23.173  47.929  1.00  0.00      PROA  
ATOM   4308  HH  TYR X 275      49.925  23.041  48.326  1.00  0.00      PROA  
ATOM   4309  CD2 TYR X 275      54.108  22.199  49.267  1.00  0.00      PROA  
ATOM   4310  HD2 TYR X 275      55.144  22.024  49.022  1.00  0.00      PROA  
ATOM   4311  CE2 TYR X 275      53.086  22.605  48.360  1.00  0.00      PROA  
ATOM   4312  HE2 TYR X 275      53.312  22.724  47.310  1.00  0.00      PROA  
ATOM   4313  C   TYR X 275      56.435  23.477  51.290  1.00  0.00      PROA  
ATOM   4314  O   TYR X 275      56.034  24.483  50.766  1.00  0.00      PROA  
ATOM   4315  N   CYS X 276      57.586  22.864  50.924  1.00  0.00      PROA  
ATOM   4316  HN  CYS X 276      57.854  22.022  51.385  1.00  0.00      PROA  
ATOM   4317  CA  CYS X 276      58.318  23.452  49.841  1.00  0.00      PROA  
ATOM   4318  HA  CYS X 276      57.643  24.054  49.250  1.00  0.00      PROA  
ATOM   4319  CB  CYS X 276      59.516  24.281  50.366  1.00  0.00      PROA  
ATOM   4320  HB1 CYS X 276      60.023  23.626  51.106  1.00  0.00      PROA  
ATOM   4321  HB2 CYS X 276      59.013  25.124  50.889  1.00  0.00      PROA  
ATOM   4322  SG  CYS X 276      60.669  24.789  49.071  1.00  0.00      PROA  
ATOM   4323  HG1 CYS X 276      60.979  23.555  48.698  1.00  0.00      PROA  
ATOM   4324  C   CYS X 276      58.664  22.287  48.854  1.00  0.00      PROA  
ATOM   4325  O   CYS X 276      59.089  21.296  49.440  1.00  0.00      PROA  
ATOM   4326  N   GLU X 277      58.722  22.538  47.514  1.00  0.00      PROA  
ATOM   4327  HN  GLU X 277      58.432  23.421  47.155  1.00  0.00      PROA  
ATOM   4328  CA  GLU X 277      59.258  21.628  46.497  1.00  0.00      PROA  
ATOM   4329  HA  GLU X 277      59.912  20.879  46.919  1.00  0.00      PROA  
ATOM   4330  CB  GLU X 277      58.127  20.967  45.723  1.00  0.00      PROA  
ATOM   4331  HB1 GLU X 277      58.461  20.430  44.810  1.00  0.00      PROA  
ATOM   4332  HB2 GLU X 277      57.479  21.776  45.321  1.00  0.00      PROA  
ATOM   4333  CG  GLU X 277      57.264  20.052  46.644  1.00  0.00      PROA  
ATOM   4334  HG1 GLU X 277      56.912  20.693  47.480  1.00  0.00      PROA  
ATOM   4335  HG2 GLU X 277      57.878  19.242  47.093  1.00  0.00      PROA  
ATOM   4336  CD  GLU X 277      56.065  19.305  45.975  1.00  0.00      PROA  
ATOM   4337  OE1 GLU X 277      55.323  18.654  46.798  1.00  0.00      PROA  
ATOM   4338  OE2 GLU X 277      55.895  19.412  44.721  1.00  0.00      PROA  
ATOM   4339  C   GLU X 277      60.230  22.379  45.662  1.00  0.00      PROA  
ATOM   4340  O   GLU X 277      59.923  23.491  45.194  1.00  0.00      PROA  
ATOM   4341  N   VAL X 278      61.385  21.811  45.404  1.00  0.00      PROA  
ATOM   4342  HN  VAL X 278      61.600  20.993  45.930  1.00  0.00      PROA  
ATOM   4343  CA  VAL X 278      62.314  22.298  44.404  1.00  0.00      PROA  
ATOM   4344  HA  VAL X 278      62.206  23.352  44.193  1.00  0.00      PROA  
ATOM   4345  CB  VAL X 278      63.716  22.002  44.849  1.00  0.00      PROA  
ATOM   4346  HB  VAL X 278      63.887  20.937  45.114  1.00  0.00      PROA  
ATOM   4347  CG1 VAL X 278      64.724  22.527  43.750  1.00  0.00      PROA  
ATOM   4348 HG11 VAL X 278      65.694  22.273  44.228  1.00  0.00      PROA  
ATOM   4349 HG12 VAL X 278      64.667  23.616  43.531  1.00  0.00      PROA  
ATOM   4350 HG13 VAL X 278      64.668  21.940  42.809  1.00  0.00      PROA  
ATOM   4351  CG2 VAL X 278      63.995  22.774  46.135  1.00  0.00      PROA  
ATOM   4352 HG21 VAL X 278      65.014  22.469  46.456  1.00  0.00      PROA  
ATOM   4353 HG22 VAL X 278      63.380  22.534  47.029  1.00  0.00      PROA  
ATOM   4354 HG23 VAL X 278      63.817  23.865  46.021  1.00  0.00      PROA  
ATOM   4355  C   VAL X 278      62.031  21.561  43.177  1.00  0.00      PROA  
ATOM   4356  O   VAL X 278      62.310  20.348  43.034  1.00  0.00      PROA  
ATOM   4357  N   GLN X 279      61.479  22.162  42.109  1.00  0.00      PROA  
ATOM   4358  HN  GLN X 279      61.386  23.154  42.096  1.00  0.00      PROA  
ATOM   4359  CA  GLN X 279      61.272  21.554  40.828  1.00  0.00      PROA  
ATOM   4360  HA  GLN X 279      60.885  20.567  41.036  1.00  0.00      PROA  
ATOM   4361  CB  GLN X 279      60.301  22.377  39.864  1.00  0.00      PROA  
ATOM   4362  HB1 GLN X 279      60.257  21.826  38.900  1.00  0.00      PROA  
ATOM   4363  HB2 GLN X 279      60.791  23.337  39.596  1.00  0.00      PROA  
ATOM   4364  CG  GLN X 279      58.878  22.564  40.488  1.00  0.00      PROA  
ATOM   4365  HG1 GLN X 279      58.293  23.218  39.806  1.00  0.00      PROA  
ATOM   4366  HG2 GLN X 279      58.942  23.207  41.391  1.00  0.00      PROA  
ATOM   4367  CD  GLN X 279      58.201  21.221  40.786  1.00  0.00      PROA  
ATOM   4368  OE1 GLN X 279      58.052  20.307  39.922  1.00  0.00      PROA  
ATOM   4369  NE2 GLN X 279      57.688  21.126  41.998  1.00  0.00      PROA  
ATOM   4370 HE21 GLN X 279      57.321  20.229  42.246  1.00  0.00      PROA  
ATOM   4371 HE22 GLN X 279      57.571  21.907  42.611  1.00  0.00      PROA  
ATOM   4372  C   GLN X 279      62.612  21.160  40.027  1.00  0.00      PROA  
ATOM   4373  O   GLN X 279      63.543  21.913  39.912  1.00  0.00      PROA  
ATOM   4374  N   ARG X 280      62.613  20.009  39.356  1.00  0.00      PROA  
ATOM   4375  HN  ARG X 280      61.799  19.438  39.430  1.00  0.00      PROA  
ATOM   4376  CA  ARG X 280      63.826  19.438  38.726  1.00  0.00      PROA  
ATOM   4377  HA  ARG X 280      64.660  20.124  38.714  1.00  0.00      PROA  
ATOM   4378  CB  ARG X 280      64.245  18.171  39.498  1.00  0.00      PROA  
ATOM   4379  HB1 ARG X 280      65.266  17.883  39.166  1.00  0.00      PROA  
ATOM   4380  HB2 ARG X 280      63.541  17.373  39.179  1.00  0.00      PROA  
ATOM   4381  CG  ARG X 280      64.284  18.293  41.040  1.00  0.00      PROA  
ATOM   4382  HG1 ARG X 280      64.455  17.270  41.437  1.00  0.00      PROA  
ATOM   4383  HG2 ARG X 280      63.353  18.690  41.499  1.00  0.00      PROA  
ATOM   4384  CD  ARG X 280      65.429  19.218  41.560  1.00  0.00      PROA  
ATOM   4385  HD1 ARG X 280      65.129  20.278  41.416  1.00  0.00      PROA  
ATOM   4386  HD2 ARG X 280      66.387  19.101  41.009  1.00  0.00      PROA  
ATOM   4387  NE  ARG X 280      65.692  18.917  43.012  1.00  0.00      PROA  
ATOM   4388  HE  ARG X 280      65.091  18.358  43.584  1.00  0.00      PROA  
ATOM   4389  CZ  ARG X 280      66.835  19.292  43.648  1.00  0.00      PROA  
ATOM   4390  NH1 ARG X 280      67.719  20.111  43.151  1.00  0.00      PROA  
ATOM   4391 HH11 ARG X 280      67.546  20.349  42.195  1.00  0.00      PROA  
ATOM   4392 HH12 ARG X 280      68.448  20.468  43.733  1.00  0.00      PROA  
ATOM   4393  NH2 ARG X 280      66.919  18.910  44.901  1.00  0.00      PROA  
ATOM   4394 HH21 ARG X 280      66.087  18.666  45.398  1.00  0.00      PROA  
ATOM   4395 HH22 ARG X 280      67.656  19.309  45.447  1.00  0.00      PROA  
ATOM   4396  C   ARG X 280      63.595  19.133  37.278  1.00  0.00      PROA  
ATOM   4397  O   ARG X 280      64.221  18.269  36.630  1.00  0.00      PROA  
ATOM   4398  N   ASP X 281      62.608  19.799  36.648  1.00  0.00      PROA  
ATOM   4399  HN  ASP X 281      62.085  20.338  37.303  1.00  0.00      PROA  
ATOM   4400  CA  ASP X 281      62.026  19.734  35.352  1.00  0.00      PROA  
ATOM   4401  HA  ASP X 281      61.686  18.720  35.213  1.00  0.00      PROA  
ATOM   4402  CB  ASP X 281      60.891  20.725  35.133  1.00  0.00      PROA  
ATOM   4403  HB1 ASP X 281      60.891  20.926  34.040  1.00  0.00      PROA  
ATOM   4404  HB2 ASP X 281      61.191  21.582  35.773  1.00  0.00      PROA  
ATOM   4405  CG  ASP X 281      59.554  20.274  35.619  1.00  0.00      PROA  
ATOM   4406  OD1 ASP X 281      59.432  19.280  36.397  1.00  0.00      PROA  
ATOM   4407  OD2 ASP X 281      58.567  20.999  35.184  1.00  0.00      PROA  
ATOM   4408  C   ASP X 281      63.177  19.967  34.269  1.00  0.00      PROA  
ATOM   4409  O   ASP X 281      64.156  20.587  34.682  1.00  0.00      PROA  
ATOM   4410  N   PRO X 282      62.919  19.567  32.965  1.00  0.00      PROA  
ATOM   4411  CD  PRO X 282      61.825  18.637  32.563  1.00  0.00      PROA  
ATOM   4412  HD1 PRO X 282      60.814  18.985  32.866  1.00  0.00      PROA  
ATOM   4413  HD2 PRO X 282      62.006  17.731  33.180  1.00  0.00      PROA  
ATOM   4414  CA  PRO X 282      63.868  19.757  31.839  1.00  0.00      PROA  
ATOM   4415  HA  PRO X 282      64.665  19.040  31.971  1.00  0.00      PROA  
ATOM   4416  CB  PRO X 282      63.082  19.446  30.550  1.00  0.00      PROA  
ATOM   4417  HB1 PRO X 282      63.765  19.147  29.727  1.00  0.00      PROA  
ATOM   4418  HB2 PRO X 282      62.474  20.339  30.293  1.00  0.00      PROA  
ATOM   4419  CG  PRO X 282      62.145  18.383  31.086  1.00  0.00      PROA  
ATOM   4420  HG1 PRO X 282      61.179  18.445  30.542  1.00  0.00      PROA  
ATOM   4421  HG2 PRO X 282      62.583  17.365  31.012  1.00  0.00      PROA  
ATOM   4422  C   PRO X 282      64.686  21.174  31.749  1.00  0.00      PROA  
ATOM   4423  O   PRO X 282      64.150  22.211  32.164  1.00  0.00      PROA  
ATOM   4424  N   TYR X 283      65.950  21.122  31.202  1.00  0.00      PROA  
ATOM   4425  HN  TYR X 283      66.239  20.214  30.909  1.00  0.00      PROA  
ATOM   4426  CA  TYR X 283      66.816  22.313  31.155  1.00  0.00      PROA  
ATOM   4427  HA  TYR X 283      67.797  21.911  30.951  1.00  0.00      PROA  
ATOM   4428  CB  TYR X 283      66.656  23.182  29.910  1.00  0.00      PROA  
ATOM   4429  HB1 TYR X 283      65.645  23.641  29.880  1.00  0.00      PROA  
ATOM   4430  HB2 TYR X 283      66.674  22.546  28.999  1.00  0.00      PROA  
ATOM   4431  CG  TYR X 283      67.690  24.290  29.655  1.00  0.00      PROA  
ATOM   4432  CD1 TYR X 283      67.341  25.674  29.412  1.00  0.00      PROA  
ATOM   4433  HD1 TYR X 283      66.271  25.813  29.370  1.00  0.00      PROA  
ATOM   4434  CE1 TYR X 283      68.330  26.646  29.183  1.00  0.00      PROA  
ATOM   4435  HE1 TYR X 283      68.033  27.684  29.168  1.00  0.00      PROA  
ATOM   4436  CZ  TYR X 283      69.673  26.359  29.301  1.00  0.00      PROA  
ATOM   4437  OH  TYR X 283      70.740  27.281  29.126  1.00  0.00      PROA  
ATOM   4438  HH  TYR X 283      71.436  27.183  29.778  1.00  0.00      PROA  
ATOM   4439  CD2 TYR X 283      69.068  24.042  29.815  1.00  0.00      PROA  
ATOM   4440  HD2 TYR X 283      69.313  23.024  30.080  1.00  0.00      PROA  
ATOM   4441  CE2 TYR X 283      70.031  25.031  29.633  1.00  0.00      PROA  
ATOM   4442  HE2 TYR X 283      71.070  24.784  29.795  1.00  0.00      PROA  
ATOM   4443  C   TYR X 283      67.035  23.081  32.534  1.00  0.00      PROA  
ATOM   4444  O   TYR X 283      66.403  24.054  32.844  1.00  0.00      PROA  
ATOM   4445  N   SER X 284      68.002  22.640  33.372  1.00  0.00      PROA  
ATOM   4446  HN  SER X 284      68.367  21.714  33.418  1.00  0.00      PROA  
ATOM   4447  CA  SER X 284      68.428  23.526  34.493  1.00  0.00      PROA  
ATOM   4448  HA  SER X 284      67.537  23.828  35.023  1.00  0.00      PROA  
ATOM   4449  CB  SER X 284      69.326  22.789  35.519  1.00  0.00      PROA  
ATOM   4450  HB1 SER X 284      70.184  22.344  34.971  1.00  0.00      PROA  
ATOM   4451  HB2 SER X 284      68.845  21.872  35.918  1.00  0.00      PROA  
ATOM   4452  OG  SER X 284      69.681  23.646  36.667  1.00  0.00      PROA  
ATOM   4453  HG1 SER X 284      70.139  23.103  37.312  1.00  0.00      PROA  
ATOM   4454  C   SER X 284      69.227  24.806  34.041  1.00  0.00      PROA  
ATOM   4455  O   SER X 284      70.338  24.748  33.503  1.00  0.00      PROA  
ATOM   4456  N   ASN X 285      68.656  26.032  34.249  1.00  0.00      PROA  
ATOM   4457  HN  ASN X 285      67.677  26.134  34.409  1.00  0.00      PROA  
ATOM   4458  CA  ASN X 285      69.393  27.302  34.102  1.00  0.00      PROA  
ATOM   4459  HA  ASN X 285      70.436  27.081  33.925  1.00  0.00      PROA  
ATOM   4460  CB  ASN X 285      68.769  28.204  32.948  1.00  0.00      PROA  
ATOM   4461  HB1 ASN X 285      67.694  28.395  33.158  1.00  0.00      PROA  
ATOM   4462  HB2 ASN X 285      68.778  27.586  32.025  1.00  0.00      PROA  
ATOM   4463  CG  ASN X 285      69.595  29.412  32.533  1.00  0.00      PROA  
ATOM   4464  OD1 ASN X 285      70.749  29.482  32.814  1.00  0.00      PROA  
ATOM   4465  ND2 ASN X 285      68.901  30.309  31.858  1.00  0.00      PROA  
ATOM   4466 HD21 ASN X 285      69.412  31.150  31.678  1.00  0.00      PROA  
ATOM   4467 HD22 ASN X 285      67.918  30.149  31.767  1.00  0.00      PROA  
ATOM   4468  C   ASN X 285      69.361  28.086  35.393  1.00  0.00      PROA  
ATOM   4469  O   ASN X 285      70.365  28.397  35.967  1.00  0.00      PROA  
ATOM   4470  N   TYR X 286      68.132  28.151  35.981  1.00  0.00      PROA  
ATOM   4471  HN  TYR X 286      67.420  27.603  35.550  1.00  0.00      PROA  
ATOM   4472  CA  TYR X 286      67.701  28.832  37.204  1.00  0.00      PROA  
ATOM   4473  HA  TYR X 286      68.444  29.485  37.636  1.00  0.00      PROA  
ATOM   4474  CB  TYR X 286      66.531  29.768  36.866  1.00  0.00      PROA  
ATOM   4475  HB1 TYR X 286      66.365  30.461  37.718  1.00  0.00      PROA  
ATOM   4476  HB2 TYR X 286      65.593  29.208  36.665  1.00  0.00      PROA  
ATOM   4477  CG  TYR X 286      66.838  30.740  35.706  1.00  0.00      PROA  
ATOM   4478  CD1 TYR X 286      65.898  30.870  34.670  1.00  0.00      PROA  
ATOM   4479  HD1 TYR X 286      65.077  30.169  34.708  1.00  0.00      PROA  
ATOM   4480  CE1 TYR X 286      66.135  31.759  33.602  1.00  0.00      PROA  
ATOM   4481  HE1 TYR X 286      65.478  31.813  32.747  1.00  0.00      PROA  
ATOM   4482  CZ  TYR X 286      67.325  32.566  33.709  1.00  0.00      PROA  
ATOM   4483  OH  TYR X 286      67.480  33.471  32.586  1.00  0.00      PROA  
ATOM   4484  HH  TYR X 286      68.376  33.812  32.570  1.00  0.00      PROA  
ATOM   4485  CD2 TYR X 286      67.951  31.639  35.793  1.00  0.00      PROA  
ATOM   4486  HD2 TYR X 286      68.578  31.702  36.670  1.00  0.00      PROA  
ATOM   4487  CE2 TYR X 286      68.131  32.594  34.793  1.00  0.00      PROA  
ATOM   4488  HE2 TYR X 286      69.016  33.200  34.923  1.00  0.00      PROA  
ATOM   4489  C   TYR X 286      67.198  27.754  38.157  1.00  0.00      PROA  
ATOM   4490  O   TYR X 286      66.779  26.658  37.682  1.00  0.00      PROA  
ATOM   4491  N   GLY X 287      67.168  27.899  39.434  1.00  0.00      PROA  
ATOM   4492  HN  GLY X 287      67.562  28.778  39.691  1.00  0.00      PROA  
ATOM   4493  CA  GLY X 287      66.381  27.186  40.372  1.00  0.00      PROA  
ATOM   4494  HA1 GLY X 287      66.844  27.577  41.267  1.00  0.00      PROA  
ATOM   4495  HA2 GLY X 287      66.523  26.116  40.314  1.00  0.00      PROA  
ATOM   4496  C   GLY X 287      64.925  27.513  40.194  1.00  0.00      PROA  
ATOM   4497  O   GLY X 287      64.644  28.679  39.949  1.00  0.00      PROA  
ATOM   4498  N   HSD X 288      63.990  26.583  40.478  1.00  0.00      PROA  
ATOM   4499  HN  HSD X 288      64.150  25.604  40.371  1.00  0.00      PROA  
ATOM   4500  CA  HSD X 288      62.530  26.868  40.538  1.00  0.00      PROA  
ATOM   4501  HA  HSD X 288      62.444  27.944  40.587  1.00  0.00      PROA  
ATOM   4502  CB  HSD X 288      61.822  26.380  39.263  1.00  0.00      PROA  
ATOM   4503  HB1 HSD X 288      60.747  26.641  39.166  1.00  0.00      PROA  
ATOM   4504  HB2 HSD X 288      62.057  25.299  39.156  1.00  0.00      PROA  
ATOM   4505  ND1 HSD X 288      61.926  28.480  37.614  1.00  0.00      PROA  
ATOM   4506  HD1 HSD X 288      61.274  29.106  38.042  1.00  0.00      PROA  
ATOM   4507  CG  HSD X 288      62.325  27.199  38.036  1.00  0.00      PROA  
ATOM   4508  CE1 HSD X 288      62.662  28.706  36.504  1.00  0.00      PROA  
ATOM   4509  HE1 HSD X 288      62.551  29.612  35.910  1.00  0.00      PROA  
ATOM   4510  NE2 HSD X 288      63.481  27.731  36.157  1.00  0.00      PROA  
ATOM   4511  CD2 HSD X 288      63.242  26.792  37.160  1.00  0.00      PROA  
ATOM   4512  HD2 HSD X 288      63.953  25.983  37.042  1.00  0.00      PROA  
ATOM   4513  C   HSD X 288      61.860  26.294  41.789  1.00  0.00      PROA  
ATOM   4514  O   HSD X 288      61.792  25.078  41.925  1.00  0.00      PROA  
ATOM   4515  N   GLY X 289      61.220  27.095  42.728  1.00  0.00      PROA  
ATOM   4516  HN  GLY X 289      61.111  28.058  42.494  1.00  0.00      PROA  
ATOM   4517  CA  GLY X 289      60.671  26.611  44.009  1.00  0.00      PROA  
ATOM   4518  HA1 GLY X 289      61.094  27.127  44.859  1.00  0.00      PROA  
ATOM   4519  HA2 GLY X 289      60.823  25.554  44.167  1.00  0.00      PROA  
ATOM   4520  C   GLY X 289      59.095  26.828  44.109  1.00  0.00      PROA  
ATOM   4521  O   GLY X 289      58.579  27.932  43.795  1.00  0.00      PROA  
ATOM   4522  N   VAL X 290      58.360  25.876  44.602  1.00  0.00      PROA  
ATOM   4523  HN  VAL X 290      58.867  25.032  44.757  1.00  0.00      PROA  
ATOM   4524  CA  VAL X 290      56.881  25.869  45.011  1.00  0.00      PROA  
ATOM   4525  HA  VAL X 290      56.415  26.807  44.746  1.00  0.00      PROA  
ATOM   4526  CB  VAL X 290      55.978  24.764  44.431  1.00  0.00      PROA  
ATOM   4527  HB  VAL X 290      56.378  23.780  44.758  1.00  0.00      PROA  
ATOM   4528  CG1 VAL X 290      54.468  24.922  44.903  1.00  0.00      PROA  
ATOM   4529 HG11 VAL X 290      53.786  24.151  44.484  1.00  0.00      PROA  
ATOM   4530 HG12 VAL X 290      54.135  25.915  44.535  1.00  0.00      PROA  
ATOM   4531 HG13 VAL X 290      54.410  24.966  46.011  1.00  0.00      PROA  
ATOM   4532  CG2 VAL X 290      56.134  24.767  42.875  1.00  0.00      PROA  
ATOM   4533 HG21 VAL X 290      55.686  25.697  42.465  1.00  0.00      PROA  
ATOM   4534 HG22 VAL X 290      55.444  24.034  42.404  1.00  0.00      PROA  
ATOM   4535 HG23 VAL X 290      57.119  24.753  42.362  1.00  0.00      PROA  
ATOM   4536  C   VAL X 290      56.792  25.787  46.501  1.00  0.00      PROA  
ATOM   4537  O   VAL X 290      57.053  24.831  47.179  1.00  0.00      PROA  
ATOM   4538  N   VAL X 291      56.397  26.949  47.017  1.00  0.00      PROA  
ATOM   4539  HN  VAL X 291      56.164  27.716  46.424  1.00  0.00      PROA  
ATOM   4540  CA  VAL X 291      56.311  27.255  48.461  1.00  0.00      PROA  
ATOM   4541  HA  VAL X 291      56.543  26.397  49.075  1.00  0.00      PROA  
ATOM   4542  CB  VAL X 291      57.203  28.440  48.733  1.00  0.00      PROA  
ATOM   4543  HB  VAL X 291      56.984  29.223  47.976  1.00  0.00      PROA  
ATOM   4544  CG1 VAL X 291      56.987  28.934  50.154  1.00  0.00      PROA  
ATOM   4545 HG11 VAL X 291      57.109  28.121  50.901  1.00  0.00      PROA  
ATOM   4546 HG12 VAL X 291      55.989  29.388  50.334  1.00  0.00      PROA  
ATOM   4547 HG13 VAL X 291      57.827  29.640  50.329  1.00  0.00      PROA  
ATOM   4548  CG2 VAL X 291      58.719  28.061  48.594  1.00  0.00      PROA  
ATOM   4549 HG21 VAL X 291      58.852  27.032  48.991  1.00  0.00      PROA  
ATOM   4550 HG22 VAL X 291      59.443  28.825  48.949  1.00  0.00      PROA  
ATOM   4551 HG23 VAL X 291      58.890  28.077  47.497  1.00  0.00      PROA  
ATOM   4552  C   VAL X 291      54.890  27.512  48.880  1.00  0.00      PROA  
ATOM   4553  O   VAL X 291      54.169  28.400  48.437  1.00  0.00      PROA  
ATOM   4554  N   GLN X 292      54.381  26.768  49.891  1.00  0.00      PROA  
ATOM   4555  HN  GLN X 292      54.958  26.039  50.251  1.00  0.00      PROA  
ATOM   4556  CA  GLN X 292      53.079  27.070  50.427  1.00  0.00      PROA  
ATOM   4557  HA  GLN X 292      52.602  27.865  49.874  1.00  0.00      PROA  
ATOM   4558  CB  GLN X 292      52.248  25.796  50.524  1.00  0.00      PROA  
ATOM   4559  HB1 GLN X 292      52.801  25.121  51.214  1.00  0.00      PROA  
ATOM   4560  HB2 GLN X 292      52.390  25.341  49.521  1.00  0.00      PROA  
ATOM   4561  CG  GLN X 292      50.826  25.959  51.018  1.00  0.00      PROA  
ATOM   4562  HG1 GLN X 292      50.695  26.429  52.017  1.00  0.00      PROA  
ATOM   4563  HG2 GLN X 292      50.495  24.946  51.332  1.00  0.00      PROA  
ATOM   4564  CD  GLN X 292      49.811  26.487  49.957  1.00  0.00      PROA  
ATOM   4565  OE1 GLN X 292      49.424  25.670  49.087  1.00  0.00      PROA  
ATOM   4566  NE2 GLN X 292      49.619  27.836  49.851  1.00  0.00      PROA  
ATOM   4567 HE21 GLN X 292      49.089  28.215  49.092  1.00  0.00      PROA  
ATOM   4568 HE22 GLN X 292      49.958  28.443  50.570  1.00  0.00      PROA  
ATOM   4569  C   GLN X 292      53.161  27.560  51.818  1.00  0.00      PROA  
ATOM   4570  O   GLN X 292      53.814  27.040  52.698  1.00  0.00      PROA  
ATOM   4571  N   TYR X 293      52.441  28.748  52.042  1.00  0.00      PROA  
ATOM   4572  HN  TYR X 293      51.888  29.139  51.311  1.00  0.00      PROA  
ATOM   4573  CA  TYR X 293      52.288  29.334  53.314  1.00  0.00      PROA  
ATOM   4574  HA  TYR X 293      52.953  28.972  54.084  1.00  0.00      PROA  
ATOM   4575  CB  TYR X 293      52.687  30.898  53.292  1.00  0.00      PROA  
ATOM   4576  HB1 TYR X 293      52.222  31.483  54.114  1.00  0.00      PROA  
ATOM   4577  HB2 TYR X 293      52.506  31.260  52.257  1.00  0.00      PROA  
ATOM   4578  CG  TYR X 293      54.150  31.012  53.685  1.00  0.00      PROA  
ATOM   4579  CD1 TYR X 293      54.600  31.259  54.997  1.00  0.00      PROA  
ATOM   4580  HD1 TYR X 293      53.876  31.251  55.798  1.00  0.00      PROA  
ATOM   4581  CE1 TYR X 293      55.911  31.276  55.402  1.00  0.00      PROA  
ATOM   4582  HE1 TYR X 293      56.142  31.459  56.441  1.00  0.00      PROA  
ATOM   4583  CZ  TYR X 293      56.990  31.267  54.480  1.00  0.00      PROA  
ATOM   4584  OH  TYR X 293      58.292  31.590  54.906  1.00  0.00      PROA  
ATOM   4585  HH  TYR X 293      58.324  31.650  55.864  1.00  0.00      PROA  
ATOM   4586  CD2 TYR X 293      55.225  30.849  52.773  1.00  0.00      PROA  
ATOM   4587  HD2 TYR X 293      55.009  30.346  51.842  1.00  0.00      PROA  
ATOM   4588  CE2 TYR X 293      56.579  30.985  53.127  1.00  0.00      PROA  
ATOM   4589  HE2 TYR X 293      57.349  30.815  52.390  1.00  0.00      PROA  
ATOM   4590  C   TYR X 293      50.926  29.185  53.769  1.00  0.00      PROA  
ATOM   4591  O   TYR X 293      50.013  29.032  52.945  1.00  0.00      PROA  
ATOM   4592  N   PHE X 294      50.607  29.000  55.144  1.00  0.00      PROA  
ATOM   4593  HN  PHE X 294      51.349  29.204  55.777  1.00  0.00      PROA  
ATOM   4594  CA  PHE X 294      49.312  28.713  55.593  1.00  0.00      PROA  
ATOM   4595  HA  PHE X 294      48.919  27.808  55.152  1.00  0.00      PROA  
ATOM   4596  CB  PHE X 294      49.381  28.300  57.127  1.00  0.00      PROA  
ATOM   4597  HB1 PHE X 294      49.495  29.235  57.715  1.00  0.00      PROA  
ATOM   4598  HB2 PHE X 294      50.184  27.558  57.325  1.00  0.00      PROA  
ATOM   4599  CG  PHE X 294      48.067  27.893  57.743  1.00  0.00      PROA  
ATOM   4600  CD1 PHE X 294      47.199  28.748  58.463  1.00  0.00      PROA  
ATOM   4601  HD1 PHE X 294      47.473  29.789  58.546  1.00  0.00      PROA  
ATOM   4602  CE1 PHE X 294      46.007  28.293  59.079  1.00  0.00      PROA  
ATOM   4603  HE1 PHE X 294      45.386  28.965  59.654  1.00  0.00      PROA  
ATOM   4604  CZ  PHE X 294      45.656  26.932  58.902  1.00  0.00      PROA  
ATOM   4605  HZ  PHE X 294      44.801  26.599  59.470  1.00  0.00      PROA  
ATOM   4606  CD2 PHE X 294      47.524  26.647  57.446  1.00  0.00      PROA  
ATOM   4607  HD2 PHE X 294      48.019  25.867  56.890  1.00  0.00      PROA  
ATOM   4608  CE2 PHE X 294      46.319  26.139  58.022  1.00  0.00      PROA  
ATOM   4609  HE2 PHE X 294      46.032  25.107  57.880  1.00  0.00      PROA  
ATOM   4610  C   PHE X 294      48.140  29.619  55.306  1.00  0.00      PROA  
ATOM   4611  O   PHE X 294      47.073  29.222  54.797  1.00  0.00      PROA  
ATOM   4612  N   ASN X 295      48.517  30.967  55.437  1.00  0.00      PROA  
ATOM   4613  HN  ASN X 295      49.422  31.269  55.727  1.00  0.00      PROA  
ATOM   4614  CA  ASN X 295      47.584  32.022  55.108  1.00  0.00      PROA  
ATOM   4615  HA  ASN X 295      46.795  31.621  54.488  1.00  0.00      PROA  
ATOM   4616  CB  ASN X 295      46.893  32.581  56.395  1.00  0.00      PROA  
ATOM   4617  HB1 ASN X 295      46.255  31.743  56.747  1.00  0.00      PROA  
ATOM   4618  HB2 ASN X 295      46.104  33.327  56.158  1.00  0.00      PROA  
ATOM   4619  CG  ASN X 295      47.884  33.077  57.370  1.00  0.00      PROA  
ATOM   4620  OD1 ASN X 295      48.942  33.637  57.118  1.00  0.00      PROA  
ATOM   4621  ND2 ASN X 295      47.575  32.857  58.666  1.00  0.00      PROA  
ATOM   4622 HD21 ASN X 295      48.336  32.969  59.306  1.00  0.00      PROA  
ATOM   4623 HD22 ASN X 295      46.754  32.304  58.809  1.00  0.00      PROA  
ATOM   4624  C   ASN X 295      48.193  33.121  54.300  1.00  0.00      PROA  
ATOM   4625  O   ASN X 295      49.375  33.149  54.068  1.00  0.00      PROA  
ATOM   4626  N   VAL X 296      47.317  33.979  53.811  1.00  0.00      PROA  
ATOM   4627  HN  VAL X 296      46.366  33.728  53.645  1.00  0.00      PROA  
ATOM   4628  CA  VAL X 296      47.794  35.214  53.094  1.00  0.00      PROA  
ATOM   4629  HA  VAL X 296      48.359  34.890  52.233  1.00  0.00      PROA  
ATOM   4630  CB  VAL X 296      46.637  35.914  52.355  1.00  0.00      PROA  
ATOM   4631  HB  VAL X 296      46.986  36.831  51.837  1.00  0.00      PROA  
ATOM   4632  CG1 VAL X 296      46.070  34.951  51.262  1.00  0.00      PROA  
ATOM   4633 HG11 VAL X 296      45.734  33.984  51.695  1.00  0.00      PROA  
ATOM   4634 HG12 VAL X 296      46.762  34.709  50.427  1.00  0.00      PROA  
ATOM   4635 HG13 VAL X 296      45.202  35.436  50.768  1.00  0.00      PROA  
ATOM   4636  CG2 VAL X 296      45.681  36.436  53.421  1.00  0.00      PROA  
ATOM   4637 HG21 VAL X 296      44.698  36.649  52.951  1.00  0.00      PROA  
ATOM   4638 HG22 VAL X 296      46.072  37.361  53.897  1.00  0.00      PROA  
ATOM   4639 HG23 VAL X 296      45.486  35.752  54.274  1.00  0.00      PROA  
ATOM   4640  C   VAL X 296      48.699  36.226  53.843  1.00  0.00      PROA  
ATOM   4641  O   VAL X 296      49.718  36.612  53.296  1.00  0.00      PROA  
ATOM   4642  N   ALA X 297      48.428  36.560  55.068  1.00  0.00      PROA  
ATOM   4643  HN  ALA X 297      47.752  35.998  55.539  1.00  0.00      PROA  
ATOM   4644  CA  ALA X 297      49.214  37.506  55.843  1.00  0.00      PROA  
ATOM   4645  HA  ALA X 297      49.280  38.468  55.357  1.00  0.00      PROA  
ATOM   4646  CB  ALA X 297      48.541  37.604  57.179  1.00  0.00      PROA  
ATOM   4647  HB1 ALA X 297      49.077  38.358  57.794  1.00  0.00      PROA  
ATOM   4648  HB2 ALA X 297      48.485  36.649  57.746  1.00  0.00      PROA  
ATOM   4649  HB3 ALA X 297      47.500  37.957  57.018  1.00  0.00      PROA  
ATOM   4650  C   ALA X 297      50.711  36.959  56.051  1.00  0.00      PROA  
ATOM   4651  O   ALA X 297      51.683  37.692  56.006  1.00  0.00      PROA  
ATOM   4652  N   SER X 298      50.967  35.615  56.324  1.00  0.00      PROA  
ATOM   4653  HN  SER X 298      50.150  35.096  56.565  1.00  0.00      PROA  
ATOM   4654  CA  SER X 298      52.279  34.998  56.233  1.00  0.00      PROA  
ATOM   4655  HA  SER X 298      52.927  35.598  56.855  1.00  0.00      PROA  
ATOM   4656  CB  SER X 298      52.450  33.584  56.946  1.00  0.00      PROA  
ATOM   4657  HB1 SER X 298      52.431  33.780  58.039  1.00  0.00      PROA  
ATOM   4658  HB2 SER X 298      53.440  33.109  56.776  1.00  0.00      PROA  
ATOM   4659  OG  SER X 298      51.348  32.796  56.486  1.00  0.00      PROA  
ATOM   4660  HG1 SER X 298      50.576  33.310  56.735  1.00  0.00      PROA  
ATOM   4661  C   SER X 298      52.863  34.995  54.863  1.00  0.00      PROA  
ATOM   4662  O   SER X 298      54.065  35.234  54.642  1.00  0.00      PROA  
ATOM   4663  N   ALA X 299      52.148  34.713  53.792  1.00  0.00      PROA  
ATOM   4664  HN  ALA X 299      51.256  34.301  53.963  1.00  0.00      PROA  
ATOM   4665  CA  ALA X 299      52.663  34.808  52.414  1.00  0.00      PROA  
ATOM   4666  HA  ALA X 299      53.536  34.172  52.410  1.00  0.00      PROA  
ATOM   4667  CB  ALA X 299      51.713  34.102  51.395  1.00  0.00      PROA  
ATOM   4668  HB1 ALA X 299      52.126  34.214  50.370  1.00  0.00      PROA  
ATOM   4669  HB2 ALA X 299      50.710  34.561  51.525  1.00  0.00      PROA  
ATOM   4670  HB3 ALA X 299      51.599  33.014  51.585  1.00  0.00      PROA  
ATOM   4671  C   ALA X 299      53.068  36.176  51.944  1.00  0.00      PROA  
ATOM   4672  O   ALA X 299      54.135  36.415  51.379  1.00  0.00      PROA  
ATOM   4673  N   ILE X 300      52.256  37.146  52.227  1.00  0.00      PROA  
ATOM   4674  HN  ILE X 300      51.379  36.933  52.651  1.00  0.00      PROA  
ATOM   4675  CA  ILE X 300      52.659  38.569  52.094  1.00  0.00      PROA  
ATOM   4676  HA  ILE X 300      52.926  38.619  51.049  1.00  0.00      PROA  
ATOM   4677  CB  ILE X 300      51.495  39.474  52.362  1.00  0.00      PROA  
ATOM   4678  HB  ILE X 300      51.118  39.208  53.373  1.00  0.00      PROA  
ATOM   4679  CG2 ILE X 300      51.974  40.968  52.328  1.00  0.00      PROA  
ATOM   4680 HG21 ILE X 300      51.097  41.642  52.218  1.00  0.00      PROA  
ATOM   4681 HG22 ILE X 300      52.788  41.077  51.580  1.00  0.00      PROA  
ATOM   4682 HG23 ILE X 300      52.322  41.277  53.336  1.00  0.00      PROA  
ATOM   4683  CG1 ILE X 300      50.269  39.260  51.364  1.00  0.00      PROA  
ATOM   4684 HG11 ILE X 300      49.969  38.192  51.424  1.00  0.00      PROA  
ATOM   4685 HG12 ILE X 300      50.521  39.379  50.289  1.00  0.00      PROA  
ATOM   4686  CD  ILE X 300      48.963  40.046  51.719  1.00  0.00      PROA  
ATOM   4687  HD1 ILE X 300      48.505  39.779  52.696  1.00  0.00      PROA  
ATOM   4688  HD2 ILE X 300      48.201  39.989  50.912  1.00  0.00      PROA  
ATOM   4689  HD3 ILE X 300      49.253  41.118  51.672  1.00  0.00      PROA  
ATOM   4690  C   ILE X 300      53.925  38.971  52.844  1.00  0.00      PROA  
ATOM   4691  O   ILE X 300      54.771  39.654  52.332  1.00  0.00      PROA  
ATOM   4692  N   TYR X 301      54.096  38.536  54.094  1.00  0.00      PROA  
ATOM   4693  HN  TYR X 301      53.361  37.969  54.457  1.00  0.00      PROA  
ATOM   4694  CA  TYR X 301      55.252  38.726  54.910  1.00  0.00      PROA  
ATOM   4695  HA  TYR X 301      55.514  39.774  54.874  1.00  0.00      PROA  
ATOM   4696  CB  TYR X 301      54.840  38.293  56.337  1.00  0.00      PROA  
ATOM   4697  HB1 TYR X 301      54.803  37.183  56.359  1.00  0.00      PROA  
ATOM   4698  HB2 TYR X 301      53.855  38.741  56.586  1.00  0.00      PROA  
ATOM   4699  CG  TYR X 301      55.778  38.861  57.391  1.00  0.00      PROA  
ATOM   4700  CD1 TYR X 301      56.438  40.102  57.354  1.00  0.00      PROA  
ATOM   4701  HD1 TYR X 301      56.339  40.721  56.475  1.00  0.00      PROA  
ATOM   4702  CE1 TYR X 301      57.433  40.414  58.302  1.00  0.00      PROA  
ATOM   4703  HE1 TYR X 301      57.852  41.410  58.303  1.00  0.00      PROA  
ATOM   4704  CZ  TYR X 301      57.584  39.604  59.431  1.00  0.00      PROA  
ATOM   4705  OH  TYR X 301      58.468  40.005  60.414  1.00  0.00      PROA  
ATOM   4706  HH  TYR X 301      58.952  40.791  60.153  1.00  0.00      PROA  
ATOM   4707  CD2 TYR X 301      55.835  38.090  58.564  1.00  0.00      PROA  
ATOM   4708  HD2 TYR X 301      55.105  37.326  58.788  1.00  0.00      PROA  
ATOM   4709  CE2 TYR X 301      56.703  38.522  59.668  1.00  0.00      PROA  
ATOM   4710  HE2 TYR X 301      56.755  37.988  60.605  1.00  0.00      PROA  
ATOM   4711  C   TYR X 301      56.467  38.004  54.325  1.00  0.00      PROA  
ATOM   4712  O   TYR X 301      57.630  38.484  54.181  1.00  0.00      PROA  
ATOM   4713  N   ALA X 302      56.319  36.733  53.888  1.00  0.00      PROA  
ATOM   4714  HN  ALA X 302      55.430  36.303  54.023  1.00  0.00      PROA  
ATOM   4715  CA  ALA X 302      57.349  35.974  53.336  1.00  0.00      PROA  
ATOM   4716  HA  ALA X 302      58.222  35.949  53.968  1.00  0.00      PROA  
ATOM   4717  CB  ALA X 302      56.827  34.563  53.075  1.00  0.00      PROA  
ATOM   4718  HB1 ALA X 302      55.914  34.672  52.452  1.00  0.00      PROA  
ATOM   4719  HB2 ALA X 302      56.567  34.188  54.088  1.00  0.00      PROA  
ATOM   4720  HB3 ALA X 302      57.468  33.944  52.411  1.00  0.00      PROA  
ATOM   4721  C   ALA X 302      57.894  36.578  52.028  1.00  0.00      PROA  
ATOM   4722  O   ALA X 302      59.087  36.816  51.782  1.00  0.00      PROA  
ATOM   4723  N   LYS X 303      56.913  37.043  51.184  1.00  0.00      PROA  
ATOM   4724  HN  LYS X 303      55.942  37.110  51.398  1.00  0.00      PROA  
ATOM   4725  CA  LYS X 303      57.191  37.647  49.895  1.00  0.00      PROA  
ATOM   4726  HA  LYS X 303      57.829  37.010  49.301  1.00  0.00      PROA  
ATOM   4727  CB  LYS X 303      55.895  37.792  49.109  1.00  0.00      PROA  
ATOM   4728  HB1 LYS X 303      55.187  38.229  49.847  1.00  0.00      PROA  
ATOM   4729  HB2 LYS X 303      55.497  36.763  48.974  1.00  0.00      PROA  
ATOM   4730  CG  LYS X 303      55.957  38.593  47.836  1.00  0.00      PROA  
ATOM   4731  HG1 LYS X 303      56.779  38.134  47.247  1.00  0.00      PROA  
ATOM   4732  HG2 LYS X 303      56.288  39.635  48.029  1.00  0.00      PROA  
ATOM   4733  CD  LYS X 303      54.618  38.705  47.089  1.00  0.00      PROA  
ATOM   4734  HD1 LYS X 303      53.880  39.328  47.640  1.00  0.00      PROA  
ATOM   4735  HD2 LYS X 303      54.197  37.693  46.918  1.00  0.00      PROA  
ATOM   4736  CE  LYS X 303      54.814  39.273  45.690  1.00  0.00      PROA  
ATOM   4737  HE1 LYS X 303      53.901  39.129  45.074  1.00  0.00      PROA  
ATOM   4738  HE2 LYS X 303      55.603  38.735  45.124  1.00  0.00      PROA  
ATOM   4739  NZ  LYS X 303      55.147  40.723  45.531  1.00  0.00      PROA  
ATOM   4740  HZ1 LYS X 303      54.979  40.952  44.530  1.00  0.00      PROA  
ATOM   4741  HZ2 LYS X 303      56.151  40.856  45.768  1.00  0.00      PROA  
ATOM   4742  HZ3 LYS X 303      54.502  41.315  46.090  1.00  0.00      PROA  
ATOM   4743  C   LYS X 303      57.939  38.952  50.023  1.00  0.00      PROA  
ATOM   4744  O   LYS X 303      58.853  39.188  49.283  1.00  0.00      PROA  
ATOM   4745  N   TYR X 304      57.661  39.771  51.079  1.00  0.00      PROA  
ATOM   4746  HN  TYR X 304      56.919  39.613  51.725  1.00  0.00      PROA  
ATOM   4747  CA  TYR X 304      58.390  41.023  51.420  1.00  0.00      PROA  
ATOM   4748  HA  TYR X 304      58.410  41.626  50.526  1.00  0.00      PROA  
ATOM   4749  CB  TYR X 304      57.546  41.722  52.532  1.00  0.00      PROA  
ATOM   4750  HB1 TYR X 304      57.140  40.935  53.204  1.00  0.00      PROA  
ATOM   4751  HB2 TYR X 304      56.711  42.306  52.092  1.00  0.00      PROA  
ATOM   4752  CG  TYR X 304      58.357  42.650  53.387  1.00  0.00      PROA  
ATOM   4753  CD1 TYR X 304      58.810  42.190  54.685  1.00  0.00      PROA  
ATOM   4754  HD1 TYR X 304      58.457  41.249  55.081  1.00  0.00      PROA  
ATOM   4755  CE1 TYR X 304      59.533  43.104  55.487  1.00  0.00      PROA  
ATOM   4756  HE1 TYR X 304      59.920  42.792  56.446  1.00  0.00      PROA  
ATOM   4757  CZ  TYR X 304      59.808  44.360  54.945  1.00  0.00      PROA  
ATOM   4758  OH  TYR X 304      60.770  45.123  55.727  1.00  0.00      PROA  
ATOM   4759  HH  TYR X 304      60.911  46.016  55.403  1.00  0.00      PROA  
ATOM   4760  CD2 TYR X 304      58.707  43.943  52.898  1.00  0.00      PROA  
ATOM   4761  HD2 TYR X 304      58.542  44.227  51.869  1.00  0.00      PROA  
ATOM   4762  CE2 TYR X 304      59.459  44.824  53.695  1.00  0.00      PROA  
ATOM   4763  HE2 TYR X 304      59.803  45.733  53.225  1.00  0.00      PROA  
ATOM   4764  C   TYR X 304      59.859  40.791  51.759  1.00  0.00      PROA  
ATOM   4765  O   TYR X 304      60.717  41.610  51.459  1.00  0.00      PROA  
ATOM   4766  N   LYS X 305      60.187  39.740  52.492  1.00  0.00      PROA  
ATOM   4767  HN  LYS X 305      59.426  39.192  52.828  1.00  0.00      PROA  
ATOM   4768  CA  LYS X 305      61.483  39.310  52.841  1.00  0.00      PROA  
ATOM   4769  HA  LYS X 305      62.081  40.156  53.150  1.00  0.00      PROA  
ATOM   4770  CB  LYS X 305      61.405  38.281  53.933  1.00  0.00      PROA  
ATOM   4771  HB1 LYS X 305      62.376  37.888  54.304  1.00  0.00      PROA  
ATOM   4772  HB2 LYS X 305      60.825  37.417  53.543  1.00  0.00      PROA  
ATOM   4773  CG  LYS X 305      60.745  38.794  55.161  1.00  0.00      PROA  
ATOM   4774  HG1 LYS X 305      60.392  37.859  55.648  1.00  0.00      PROA  
ATOM   4775  HG2 LYS X 305      59.863  39.456  55.023  1.00  0.00      PROA  
ATOM   4776  CD  LYS X 305      61.780  39.544  56.059  1.00  0.00      PROA  
ATOM   4777  HD1 LYS X 305      62.243  40.438  55.587  1.00  0.00      PROA  
ATOM   4778  HD2 LYS X 305      62.530  38.743  56.234  1.00  0.00      PROA  
ATOM   4779  CE  LYS X 305      61.126  40.035  57.397  1.00  0.00      PROA  
ATOM   4780  HE1 LYS X 305      60.613  39.169  57.867  1.00  0.00      PROA  
ATOM   4781  HE2 LYS X 305      60.435  40.875  57.173  1.00  0.00      PROA  
ATOM   4782  NZ  LYS X 305      62.088  40.562  58.212  1.00  0.00      PROA  
ATOM   4783  HZ1 LYS X 305      61.779  40.648  59.202  1.00  0.00      PROA  
ATOM   4784  HZ2 LYS X 305      62.483  41.464  57.876  1.00  0.00      PROA  
ATOM   4785  HZ3 LYS X 305      62.937  39.963  58.224  1.00  0.00      PROA  
ATOM   4786  C   LYS X 305      62.379  38.713  51.767  1.00  0.00      PROA  
ATOM   4787  O   LYS X 305      63.555  39.087  51.634  1.00  0.00      PROA  
ATOM   4788  N   LEU X 306      61.788  37.912  50.869  1.00  0.00      PROA  
ATOM   4789  HN  LEU X 306      60.863  37.544  50.927  1.00  0.00      PROA  
ATOM   4790  CA  LEU X 306      62.431  37.438  49.659  1.00  0.00      PROA  
ATOM   4791  HA  LEU X 306      63.400  37.063  49.956  1.00  0.00      PROA  
ATOM   4792  CB  LEU X 306      61.554  36.335  49.072  1.00  0.00      PROA  
ATOM   4793  HB1 LEU X 306      61.662  36.330  47.966  1.00  0.00      PROA  
ATOM   4794  HB2 LEU X 306      60.508  36.526  49.391  1.00  0.00      PROA  
ATOM   4795  CG  LEU X 306      61.964  35.066  49.746  1.00  0.00      PROA  
ATOM   4796  HG  LEU X 306      63.023  35.194  50.062  1.00  0.00      PROA  
ATOM   4797  CD1 LEU X 306      61.182  34.622  51.048  1.00  0.00      PROA  
ATOM   4798 HD11 LEU X 306      61.615  33.659  51.397  1.00  0.00      PROA  
ATOM   4799 HD12 LEU X 306      60.090  34.584  50.847  1.00  0.00      PROA  
ATOM   4800 HD13 LEU X 306      61.471  35.451  51.728  1.00  0.00      PROA  
ATOM   4801  CD2 LEU X 306      61.868  33.947  48.703  1.00  0.00      PROA  
ATOM   4802 HD21 LEU X 306      62.272  33.044  49.207  1.00  0.00      PROA  
ATOM   4803 HD22 LEU X 306      62.536  34.182  47.847  1.00  0.00      PROA  
ATOM   4804 HD23 LEU X 306      60.858  33.778  48.270  1.00  0.00      PROA  
ATOM   4805  C   LEU X 306      62.676  38.579  48.675  1.00  0.00      PROA  
ATOM   4806  O   LEU X 306      63.612  38.517  47.802  1.00  0.00      PROA  
ATOM   4807  N   HSD X 307      61.854  39.644  48.549  1.00  0.00      PROA  
ATOM   4808  HN  HSD X 307      60.938  39.550  48.930  1.00  0.00      PROA  
ATOM   4809  CA  HSD X 307      62.213  40.928  47.938  1.00  0.00      PROA  
ATOM   4810  HA  HSD X 307      62.431  40.640  46.920  1.00  0.00      PROA  
ATOM   4811  CB  HSD X 307      61.007  41.885  47.966  1.00  0.00      PROA  
ATOM   4812  HB1 HSD X 307      61.388  42.890  47.688  1.00  0.00      PROA  
ATOM   4813  HB2 HSD X 307      60.509  42.042  48.948  1.00  0.00      PROA  
ATOM   4814  ND1 HSD X 307      59.860  41.280  45.802  1.00  0.00      PROA  
ATOM   4815  HD1 HSD X 307      60.665  40.960  45.303  1.00  0.00      PROA  
ATOM   4816  CG  HSD X 307      59.742  41.590  47.131  1.00  0.00      PROA  
ATOM   4817  CE1 HSD X 307      58.633  41.182  45.314  1.00  0.00      PROA  
ATOM   4818  HE1 HSD X 307      58.432  41.023  44.254  1.00  0.00      PROA  
ATOM   4819  NE2 HSD X 307      57.745  41.504  46.232  1.00  0.00      PROA  
ATOM   4820  CD2 HSD X 307      58.397  41.774  47.356  1.00  0.00      PROA  
ATOM   4821  HD2 HSD X 307      57.851  42.026  48.257  1.00  0.00      PROA  
ATOM   4822  C   HSD X 307      63.384  41.686  48.469  1.00  0.00      PROA  
ATOM   4823  O   HSD X 307      64.003  42.434  47.725  1.00  0.00      PROA  
ATOM   4824  N   GLY X 308      63.672  41.667  49.765  1.00  0.00      PROA  
ATOM   4825  HN  GLY X 308      63.123  41.177  50.438  1.00  0.00      PROA  
ATOM   4826  CA  GLY X 308      64.876  42.253  50.345  1.00  0.00      PROA  
ATOM   4827  HA1 GLY X 308      64.572  42.383  51.373  1.00  0.00      PROA  
ATOM   4828  HA2 GLY X 308      65.185  43.097  49.747  1.00  0.00      PROA  
ATOM   4829  C   GLY X 308      66.039  41.304  50.478  1.00  0.00      PROA  
ATOM   4830  O   GLY X 308      67.115  41.443  49.797  1.00  0.00      PROA  
ATOM   4831  N   PHE X 309      65.978  40.394  51.454  1.00  0.00      PROA  
ATOM   4832  HN  PHE X 309      65.126  40.199  51.936  1.00  0.00      PROA  
ATOM   4833  CA  PHE X 309      67.177  39.475  51.661  1.00  0.00      PROA  
ATOM   4834  HA  PHE X 309      68.055  40.104  51.676  1.00  0.00      PROA  
ATOM   4835  CB  PHE X 309      67.009  38.909  53.055  1.00  0.00      PROA  
ATOM   4836  HB1 PHE X 309      66.143  38.222  52.944  1.00  0.00      PROA  
ATOM   4837  HB2 PHE X 309      66.704  39.726  53.744  1.00  0.00      PROA  
ATOM   4838  CG  PHE X 309      68.226  38.119  53.415  1.00  0.00      PROA  
ATOM   4839  CD1 PHE X 309      69.493  38.694  53.553  1.00  0.00      PROA  
ATOM   4840  HD1 PHE X 309      69.609  39.747  53.342  1.00  0.00      PROA  
ATOM   4841  CE1 PHE X 309      70.542  37.844  54.018  1.00  0.00      PROA  
ATOM   4842  HE1 PHE X 309      71.490  38.344  54.154  1.00  0.00      PROA  
ATOM   4843  CZ  PHE X 309      70.362  36.527  54.383  1.00  0.00      PROA  
ATOM   4844  HZ  PHE X 309      71.290  36.085  54.715  1.00  0.00      PROA  
ATOM   4845  CD2 PHE X 309      67.999  36.791  53.847  1.00  0.00      PROA  
ATOM   4846  HD2 PHE X 309      66.996  36.402  53.765  1.00  0.00      PROA  
ATOM   4847  CE2 PHE X 309      69.075  35.969  54.319  1.00  0.00      PROA  
ATOM   4848  HE2 PHE X 309      68.878  34.914  54.448  1.00  0.00      PROA  
ATOM   4849  C   PHE X 309      67.392  38.433  50.514  1.00  0.00      PROA  
ATOM   4850  O   PHE X 309      66.582  37.550  50.120  1.00  0.00      PROA  
ATOM   4851  N   GLN X 310      68.532  38.583  49.892  1.00  0.00      PROA  
ATOM   4852  HN  GLN X 310      69.248  39.242  50.109  1.00  0.00      PROA  
ATOM   4853  CA  GLN X 310      68.915  37.780  48.713  1.00  0.00      PROA  
ATOM   4854  HA  GLN X 310      68.072  37.295  48.244  1.00  0.00      PROA  
ATOM   4855  CB  GLN X 310      69.689  38.643  47.600  1.00  0.00      PROA  
ATOM   4856  HB1 GLN X 310      70.049  37.893  46.864  1.00  0.00      PROA  
ATOM   4857  HB2 GLN X 310      70.559  39.214  47.990  1.00  0.00      PROA  
ATOM   4858  CG  GLN X 310      68.767  39.637  46.789  1.00  0.00      PROA  
ATOM   4859  HG1 GLN X 310      69.345  39.941  45.892  1.00  0.00      PROA  
ATOM   4860  HG2 GLN X 310      68.741  40.527  47.453  1.00  0.00      PROA  
ATOM   4861  CD  GLN X 310      67.333  39.178  46.397  1.00  0.00      PROA  
ATOM   4862  OE1 GLN X 310      67.135  38.764  45.239  1.00  0.00      PROA  
ATOM   4863  NE2 GLN X 310      66.420  39.112  47.371  1.00  0.00      PROA  
ATOM   4864 HE21 GLN X 310      66.728  39.450  48.260  1.00  0.00      PROA  
ATOM   4865 HE22 GLN X 310      65.497  39.020  46.997  1.00  0.00      PROA  
ATOM   4866  C   GLN X 310      69.888  36.716  49.219  1.00  0.00      PROA  
ATOM   4867  O   GLN X 310      70.665  37.009  50.119  1.00  0.00      PROA  
ATOM   4868  N   TYR X 311      69.676  35.403  48.845  1.00  0.00      PROA  
ATOM   4869  HN  TYR X 311      68.960  35.051  48.247  1.00  0.00      PROA  
ATOM   4870  CA  TYR X 311      70.282  34.296  49.538  1.00  0.00      PROA  
ATOM   4871  HA  TYR X 311      71.180  34.593  50.060  1.00  0.00      PROA  
ATOM   4872  CB  TYR X 311      69.220  33.817  50.614  1.00  0.00      PROA  
ATOM   4873  HB1 TYR X 311      68.454  33.174  50.131  1.00  0.00      PROA  
ATOM   4874  HB2 TYR X 311      68.753  34.734  51.032  1.00  0.00      PROA  
ATOM   4875  CG  TYR X 311      69.855  33.063  51.737  1.00  0.00      PROA  
ATOM   4876  CD1 TYR X 311      70.714  33.749  52.603  1.00  0.00      PROA  
ATOM   4877  HD1 TYR X 311      71.001  34.730  52.253  1.00  0.00      PROA  
ATOM   4878  CE1 TYR X 311      71.266  33.173  53.803  1.00  0.00      PROA  
ATOM   4879  HE1 TYR X 311      71.741  33.845  54.501  1.00  0.00      PROA  
ATOM   4880  CZ  TYR X 311      70.891  31.870  54.078  1.00  0.00      PROA  
ATOM   4881  OH  TYR X 311      71.328  31.208  55.267  1.00  0.00      PROA  
ATOM   4882  HH  TYR X 311      71.511  30.337  54.907  1.00  0.00      PROA  
ATOM   4883  CD2 TYR X 311      69.664  31.684  51.988  1.00  0.00      PROA  
ATOM   4884  HD2 TYR X 311      68.998  31.055  51.414  1.00  0.00      PROA  
ATOM   4885  CE2 TYR X 311      70.195  31.068  53.163  1.00  0.00      PROA  
ATOM   4886  HE2 TYR X 311      69.815  30.125  53.530  1.00  0.00      PROA  
ATOM   4887  C   TYR X 311      70.461  33.141  48.635  1.00  0.00      PROA  
ATOM   4888  O   TYR X 311      69.773  33.102  47.637  1.00  0.00      PROA  
ATOM   4889  N   PRO X 312      71.339  32.139  48.947  1.00  0.00      PROA  
ATOM   4890  CD  PRO X 312      71.237  30.827  48.353  1.00  0.00      PROA  
ATOM   4891  HD1 PRO X 312      71.464  30.967  47.275  1.00  0.00      PROA  
ATOM   4892  HD2 PRO X 312      70.203  30.428  48.425  1.00  0.00      PROA  
ATOM   4893  CA  PRO X 312      72.569  32.353  49.732  1.00  0.00      PROA  
ATOM   4894  HA  PRO X 312      72.205  32.502  50.738  1.00  0.00      PROA  
ATOM   4895  CB  PRO X 312      73.303  31.002  49.482  1.00  0.00      PROA  
ATOM   4896  HB1 PRO X 312      73.913  30.702  50.360  1.00  0.00      PROA  
ATOM   4897  HB2 PRO X 312      73.965  31.036  48.589  1.00  0.00      PROA  
ATOM   4898  CG  PRO X 312      72.194  30.025  49.175  1.00  0.00      PROA  
ATOM   4899  HG1 PRO X 312      72.485  29.121  48.600  1.00  0.00      PROA  
ATOM   4900  HG2 PRO X 312      71.741  29.702  50.137  1.00  0.00      PROA  
ATOM   4901  C   PRO X 312      73.506  33.533  49.447  1.00  0.00      PROA  
ATOM   4902  O   PRO X 312      73.305  34.166  48.356  1.00  0.00      PROA  
ATOM   4903  N   PRO X 313      74.571  33.844  50.236  1.00  0.00      PROA  
ATOM   4904  CD  PRO X 313      74.712  33.425  51.617  1.00  0.00      PROA  
ATOM   4905  HD1 PRO X 313      74.738  32.314  51.643  1.00  0.00      PROA  
ATOM   4906  HD2 PRO X 313      73.859  33.829  52.203  1.00  0.00      PROA  
ATOM   4907  CA  PRO X 313      75.644  34.769  49.826  1.00  0.00      PROA  
ATOM   4908  HA  PRO X 313      75.348  35.776  50.078  1.00  0.00      PROA  
ATOM   4909  CB  PRO X 313      76.735  34.313  50.766  1.00  0.00      PROA  
ATOM   4910  HB1 PRO X 313      77.598  35.003  50.887  1.00  0.00      PROA  
ATOM   4911  HB2 PRO X 313      77.149  33.359  50.376  1.00  0.00      PROA  
ATOM   4912  CG  PRO X 313      76.072  34.023  52.109  1.00  0.00      PROA  
ATOM   4913  HG1 PRO X 313      76.594  33.280  52.747  1.00  0.00      PROA  
ATOM   4914  HG2 PRO X 313      75.877  34.925  52.728  1.00  0.00      PROA  
ATOM   4915  C   PRO X 313      76.091  34.805  48.324  1.00  0.00      PROA  
ATOM   4916  O   PRO X 313      76.675  33.845  47.835  1.00  0.00      PROA  
ATOM   4917  N   GLY X 314      75.820  35.960  47.632  1.00  0.00      PROA  
ATOM   4918  HN  GLY X 314      75.542  36.726  48.206  1.00  0.00      PROA  
ATOM   4919  CA  GLY X 314      76.122  36.144  46.193  1.00  0.00      PROA  
ATOM   4920  HA1 GLY X 314      77.121  35.769  46.025  1.00  0.00      PROA  
ATOM   4921  HA2 GLY X 314      75.938  37.189  45.995  1.00  0.00      PROA  
ATOM   4922  C   GLY X 314      75.210  35.449  45.151  1.00  0.00      PROA  
ATOM   4923  O   GLY X 314      75.718  35.104  44.053  1.00  0.00      PROA  
ATOM   4924  N   ASN X 315      73.961  35.161  45.484  1.00  0.00      PROA  
ATOM   4925  HN  ASN X 315      73.763  35.512  46.396  1.00  0.00      PROA  
ATOM   4926  CA  ASN X 315      72.909  34.623  44.628  1.00  0.00      PROA  
ATOM   4927  HA  ASN X 315      73.368  34.515  43.656  1.00  0.00      PROA  
ATOM   4928  CB  ASN X 315      72.354  33.248  45.117  1.00  0.00      PROA  
ATOM   4929  HB1 ASN X 315      72.078  33.392  46.183  1.00  0.00      PROA  
ATOM   4930  HB2 ASN X 315      73.120  32.444  45.173  1.00  0.00      PROA  
ATOM   4931  CG  ASN X 315      71.184  32.794  44.300  1.00  0.00      PROA  
ATOM   4932  OD1 ASN X 315      71.069  32.829  43.105  1.00  0.00      PROA  
ATOM   4933  ND2 ASN X 315      70.151  32.268  44.979  1.00  0.00      PROA  
ATOM   4934 HD21 ASN X 315      69.361  31.863  44.519  1.00  0.00      PROA  
ATOM   4935 HD22 ASN X 315      70.259  32.256  45.974  1.00  0.00      PROA  
ATOM   4936  C   ASN X 315      71.739  35.678  44.668  1.00  0.00      PROA  
ATOM   4937  O   ASN X 315      71.580  36.477  45.548  1.00  0.00      PROA  
ATOM   4938  N   ARG X 316      70.955  35.689  43.553  1.00  0.00      PROA  
ATOM   4939  HN  ARG X 316      70.940  34.892  42.955  1.00  0.00      PROA  
ATOM   4940  CA  ARG X 316      69.854  36.608  43.348  1.00  0.00      PROA  
ATOM   4941  HA  ARG X 316      69.795  37.205  44.246  1.00  0.00      PROA  
ATOM   4942  CB  ARG X 316      70.105  37.574  42.116  1.00  0.00      PROA  
ATOM   4943  HB1 ARG X 316      70.391  36.901  41.280  1.00  0.00      PROA  
ATOM   4944  HB2 ARG X 316      71.001  38.192  42.338  1.00  0.00      PROA  
ATOM   4945  CG  ARG X 316      69.009  38.523  41.732  1.00  0.00      PROA  
ATOM   4946  HG1 ARG X 316      68.599  39.232  42.482  1.00  0.00      PROA  
ATOM   4947  HG2 ARG X 316      68.094  37.985  41.402  1.00  0.00      PROA  
ATOM   4948  CD  ARG X 316      69.423  39.381  40.507  1.00  0.00      PROA  
ATOM   4949  HD1 ARG X 316      69.723  38.757  39.637  1.00  0.00      PROA  
ATOM   4950  HD2 ARG X 316      70.319  39.979  40.775  1.00  0.00      PROA  
ATOM   4951  NE  ARG X 316      68.182  40.261  40.224  1.00  0.00      PROA  
ATOM   4952  HE  ARG X 316      67.285  39.821  40.167  1.00  0.00      PROA  
ATOM   4953  CZ  ARG X 316      68.196  41.610  40.155  1.00  0.00      PROA  
ATOM   4954  NH1 ARG X 316      69.293  42.268  40.295  1.00  0.00      PROA  
ATOM   4955 HH11 ARG X 316      69.243  43.266  40.309  1.00  0.00      PROA  
ATOM   4956 HH12 ARG X 316      70.095  41.832  40.703  1.00  0.00      PROA  
ATOM   4957  NH2 ARG X 316      67.032  42.166  40.046  1.00  0.00      PROA  
ATOM   4958 HH21 ARG X 316      66.226  41.733  39.644  1.00  0.00      PROA  
ATOM   4959 HH22 ARG X 316      67.074  43.147  39.857  1.00  0.00      PROA  
ATOM   4960  C   ARG X 316      68.607  35.817  43.074  1.00  0.00      PROA  
ATOM   4961  O   ARG X 316      68.542  34.879  42.325  1.00  0.00      PROA  
ATOM   4962  N   ILE X 317      67.421  36.156  43.648  1.00  0.00      PROA  
ATOM   4963  HN  ILE X 317      67.391  37.086  44.004  1.00  0.00      PROA  
ATOM   4964  CA  ILE X 317      66.184  35.394  43.647  1.00  0.00      PROA  
ATOM   4965  HA  ILE X 317      66.111  34.742  42.790  1.00  0.00      PROA  
ATOM   4966  CB  ILE X 317      65.852  34.711  44.986  1.00  0.00      PROA  
ATOM   4967  HB  ILE X 317      64.823  34.293  44.949  1.00  0.00      PROA  
ATOM   4968  CG2 ILE X 317      67.013  33.649  45.255  1.00  0.00      PROA  
ATOM   4969 HG21 ILE X 317      66.708  32.995  46.100  1.00  0.00      PROA  
ATOM   4970 HG22 ILE X 317      67.945  34.229  45.422  1.00  0.00      PROA  
ATOM   4971 HG23 ILE X 317      67.001  33.047  44.322  1.00  0.00      PROA  
ATOM   4972  CG1 ILE X 317      65.927  35.654  46.209  1.00  0.00      PROA  
ATOM   4973 HG11 ILE X 317      65.399  36.626  46.106  1.00  0.00      PROA  
ATOM   4974 HG12 ILE X 317      66.977  35.979  46.376  1.00  0.00      PROA  
ATOM   4975  CD  ILE X 317      65.442  34.972  47.450  1.00  0.00      PROA  
ATOM   4976  HD1 ILE X 317      65.144  35.715  48.221  1.00  0.00      PROA  
ATOM   4977  HD2 ILE X 317      66.264  34.376  47.900  1.00  0.00      PROA  
ATOM   4978  HD3 ILE X 317      64.514  34.374  47.316  1.00  0.00      PROA  
ATOM   4979  C   ILE X 317      65.049  36.300  43.319  1.00  0.00      PROA  
ATOM   4980  O   ILE X 317      65.127  37.502  43.319  1.00  0.00      PROA  
ATOM   4981  N   GLY X 318      63.892  35.669  42.880  1.00  0.00      PROA  
ATOM   4982  HN  GLY X 318      63.939  34.673  42.885  1.00  0.00      PROA  
ATOM   4983  CA  GLY X 318      62.713  36.362  42.496  1.00  0.00      PROA  
ATOM   4984  HA1 GLY X 318      62.619  36.451  41.425  1.00  0.00      PROA  
ATOM   4985  HA2 GLY X 318      62.572  37.322  42.971  1.00  0.00      PROA  
ATOM   4986  C   GLY X 318      61.510  35.620  43.079  1.00  0.00      PROA  
ATOM   4987  O   GLY X 318      61.540  34.455  43.386  1.00  0.00      PROA  
ATOM   4988  N   VAL X 319      60.399  36.377  43.411  1.00  0.00      PROA  
ATOM   4989  HN  VAL X 319      60.320  37.357  43.243  1.00  0.00      PROA  
ATOM   4990  CA  VAL X 319      59.326  35.844  44.224  1.00  0.00      PROA  
ATOM   4991  HA  VAL X 319      59.308  34.770  44.115  1.00  0.00      PROA  
ATOM   4992  CB  VAL X 319      59.488  36.147  45.729  1.00  0.00      PROA  
ATOM   4993  HB  VAL X 319      60.462  35.684  45.996  1.00  0.00      PROA  
ATOM   4994  CG1 VAL X 319      59.607  37.627  45.942  1.00  0.00      PROA  
ATOM   4995 HG11 VAL X 319      58.785  38.273  45.565  1.00  0.00      PROA  
ATOM   4996 HG12 VAL X 319      60.432  38.039  45.322  1.00  0.00      PROA  
ATOM   4997 HG13 VAL X 319      59.891  37.872  46.989  1.00  0.00      PROA  
ATOM   4998  CG2 VAL X 319      58.272  35.564  46.508  1.00  0.00      PROA  
ATOM   4999 HG21 VAL X 319      58.527  35.490  47.587  1.00  0.00      PROA  
ATOM   5000 HG22 VAL X 319      57.896  34.569  46.190  1.00  0.00      PROA  
ATOM   5001 HG23 VAL X 319      57.468  36.302  46.302  1.00  0.00      PROA  
ATOM   5002  C   VAL X 319      58.044  36.286  43.603  1.00  0.00      PROA  
ATOM   5003  O   VAL X 319      57.876  37.420  43.109  1.00  0.00      PROA  
ATOM   5004  N   SER X 320      57.027  35.383  43.568  1.00  0.00      PROA  
ATOM   5005  HN  SER X 320      57.091  34.481  43.989  1.00  0.00      PROA  
ATOM   5006  CA  SER X 320      55.774  35.772  42.939  1.00  0.00      PROA  
ATOM   5007  HA  SER X 320      55.533  36.809  43.121  1.00  0.00      PROA  
ATOM   5008  CB  SER X 320      55.703  35.723  41.361  1.00  0.00      PROA  
ATOM   5009  HB1 SER X 320      56.547  36.293  40.916  1.00  0.00      PROA  
ATOM   5010  HB2 SER X 320      54.782  36.236  41.009  1.00  0.00      PROA  
ATOM   5011  OG  SER X 320      55.811  34.395  40.908  1.00  0.00      PROA  
ATOM   5012  HG1 SER X 320      56.732  34.136  40.983  1.00  0.00      PROA  
ATOM   5013  C   SER X 320      54.695  34.768  43.449  1.00  0.00      PROA  
ATOM   5014  O   SER X 320      54.987  33.739  43.921  1.00  0.00      PROA  
ATOM   5015  N   PHE X 321      53.377  35.192  43.281  1.00  0.00      PROA  
ATOM   5016  HN  PHE X 321      53.013  35.951  42.747  1.00  0.00      PROA  
ATOM   5017  CA  PHE X 321      52.301  34.387  43.788  1.00  0.00      PROA  
ATOM   5018  HA  PHE X 321      52.652  33.842  44.652  1.00  0.00      PROA  
ATOM   5019  CB  PHE X 321      51.110  35.345  44.085  1.00  0.00      PROA  
ATOM   5020  HB1 PHE X 321      50.234  34.750  44.419  1.00  0.00      PROA  
ATOM   5021  HB2 PHE X 321      50.781  35.944  43.210  1.00  0.00      PROA  
ATOM   5022  CG  PHE X 321      51.357  36.305  45.200  1.00  0.00      PROA  
ATOM   5023  CD1 PHE X 321      51.518  35.782  46.550  1.00  0.00      PROA  
ATOM   5024  HD1 PHE X 321      51.588  34.708  46.638  1.00  0.00      PROA  
ATOM   5025  CE1 PHE X 321      51.665  36.729  47.610  1.00  0.00      PROA  
ATOM   5026  HE1 PHE X 321      51.659  36.355  48.624  1.00  0.00      PROA  
ATOM   5027  CZ  PHE X 321      51.569  38.099  47.338  1.00  0.00      PROA  
ATOM   5028  HZ  PHE X 321      51.770  38.803  48.132  1.00  0.00      PROA  
ATOM   5029  CD2 PHE X 321      51.297  37.691  45.024  1.00  0.00      PROA  
ATOM   5030  HD2 PHE X 321      51.255  38.149  44.047  1.00  0.00      PROA  
ATOM   5031  CE2 PHE X 321      51.299  38.599  46.064  1.00  0.00      PROA  
ATOM   5032  HE2 PHE X 321      51.312  39.656  45.844  1.00  0.00      PROA  
ATOM   5033  C   PHE X 321      51.954  33.348  42.705  1.00  0.00      PROA  
ATOM   5034  O   PHE X 321      52.343  33.426  41.541  1.00  0.00      PROA  
ATOM   5035  N   ILE X 322      51.253  32.302  43.095  1.00  0.00      PROA  
ATOM   5036  HN  ILE X 322      50.998  32.219  44.055  1.00  0.00      PROA  
ATOM   5037  CA  ILE X 322      50.722  31.332  42.149  1.00  0.00      PROA  
ATOM   5038  HA  ILE X 322      50.555  31.783  41.182  1.00  0.00      PROA  
ATOM   5039  CB  ILE X 322      51.691  30.166  42.086  1.00  0.00      PROA  
ATOM   5040  HB  ILE X 322      52.597  30.432  41.500  1.00  0.00      PROA  
ATOM   5041  CG2 ILE X 322      52.036  29.578  43.446  1.00  0.00      PROA  
ATOM   5042 HG21 ILE X 322      52.835  28.810  43.381  1.00  0.00      PROA  
ATOM   5043 HG22 ILE X 322      51.174  29.053  43.910  1.00  0.00      PROA  
ATOM   5044 HG23 ILE X 322      52.502  30.348  44.099  1.00  0.00      PROA  
ATOM   5045  CG1 ILE X 322      51.021  29.055  41.227  1.00  0.00      PROA  
ATOM   5046 HG11 ILE X 322      49.980  28.780  41.503  1.00  0.00      PROA  
ATOM   5047 HG12 ILE X 322      51.642  28.138  41.308  1.00  0.00      PROA  
ATOM   5048  CD  ILE X 322      50.999  29.448  39.708  1.00  0.00      PROA  
ATOM   5049  HD1 ILE X 322      50.964  28.688  38.898  1.00  0.00      PROA  
ATOM   5050  HD2 ILE X 322      51.726  30.219  39.373  1.00  0.00      PROA  
ATOM   5051  HD3 ILE X 322      50.023  29.939  39.508  1.00  0.00      PROA  
ATOM   5052  C   ILE X 322      49.429  30.887  42.765  1.00  0.00      PROA  
ATOM   5053  O   ILE X 322      49.238  30.743  43.960  1.00  0.00      PROA  
ATOM   5054  N   ASP X 323      48.365  30.763  41.929  1.00  0.00      PROA  
ATOM   5055  HN  ASP X 323      48.507  30.744  40.942  1.00  0.00      PROA  
ATOM   5056  CA  ASP X 323      46.983  30.618  42.442  1.00  0.00      PROA  
ATOM   5057  HA  ASP X 323      46.820  31.474  43.080  1.00  0.00      PROA  
ATOM   5058  CB  ASP X 323      45.886  30.780  41.367  1.00  0.00      PROA  
ATOM   5059  HB1 ASP X 323      45.926  31.858  41.101  1.00  0.00      PROA  
ATOM   5060  HB2 ASP X 323      44.886  30.483  41.751  1.00  0.00      PROA  
ATOM   5061  CG  ASP X 323      46.099  30.002  40.062  1.00  0.00      PROA  
ATOM   5062  OD1 ASP X 323      47.186  29.515  39.652  1.00  0.00      PROA
[truncated: 17,756,793 more chars]
