# Supplementary material for: RBM45 Preferential Binding to m6A: Simulations Suggest Synergy of RRM3 and Other Domains
Source: J Phys Chem B. 2026 May 15;130(21):5310–34. doi: 10.1021/acs.jpcb.6c01856 (PMC13224180; doi:10.1021/acs.jpcb.6c01856)
Supplement: Supplementary file 5 [file jp6c01856_si_005.pdb]

CRYST1    0.000    0.000    0.000  90.00  90.00  90.00 P 1           1
ATOM      1  N   MET X   1      62.839  42.728  21.779  1.00  0.00      PROA  
ATOM      2  HT1 MET X   1      63.655  42.085  21.837  1.00  0.00      PROA  
ATOM      3  HT2 MET X   1      62.736  43.155  20.837  1.00  0.00      PROA  
ATOM      4  HT3 MET X   1      62.022  42.119  21.989  1.00  0.00      PROA  
ATOM      5  CA  MET X   1      63.118  43.816  22.802  1.00  0.00      PROA  
ATOM      6  HA  MET X   1      63.727  44.584  22.348  1.00  0.00      PROA  
ATOM      7  CB  MET X   1      61.828  44.442  23.214  1.00  0.00      PROA  
ATOM      8  HB1 MET X   1      61.687  44.443  24.317  1.00  0.00      PROA  
ATOM      9  HB2 MET X   1      60.974  43.829  22.856  1.00  0.00      PROA  
ATOM     10  CG  MET X   1      61.534  45.841  22.704  1.00  0.00      PROA  
ATOM     11  HG1 MET X   1      62.145  46.603  23.233  1.00  0.00      PROA  
ATOM     12  HG2 MET X   1      60.473  46.017  22.980  1.00  0.00      PROA  
ATOM     13  SD  MET X   1      61.587  45.968  20.864  1.00  0.00      PROA  
ATOM     14  CE  MET X   1      60.994  47.647  20.930  1.00  0.00      PROA  
ATOM     15  HE1 MET X   1      60.601  48.114  20.001  1.00  0.00      PROA  
ATOM     16  HE2 MET X   1      61.818  48.328  21.233  1.00  0.00      PROA  
ATOM     17  HE3 MET X   1      60.203  47.737  21.705  1.00  0.00      PROA  
ATOM     18  C   MET X   1      63.999  43.355  23.926  1.00  0.00      PROA  
ATOM     19  O   MET X   1      64.160  42.127  23.972  1.00  0.00      PROA  
ATOM     20  N   ASP X   2      64.594  44.256  24.741  1.00  0.00      PROA  
ATOM     21  HN  ASP X   2      64.234  45.185  24.786  1.00  0.00      PROA  
ATOM     22  CA  ASP X   2      65.437  43.782  25.822  1.00  0.00      PROA  
ATOM     23  HA  ASP X   2      66.039  42.968  25.447  1.00  0.00      PROA  
ATOM     24  CB  ASP X   2      66.448  44.881  26.356  1.00  0.00      PROA  
ATOM     25  HB1 ASP X   2      66.912  44.530  27.302  1.00  0.00      PROA  
ATOM     26  HB2 ASP X   2      65.948  45.843  26.596  1.00  0.00      PROA  
ATOM     27  CG  ASP X   2      67.618  45.058  25.364  1.00  0.00      PROA  
ATOM     28  OD1 ASP X   2      67.464  44.832  24.130  1.00  0.00      PROA  
ATOM     29  OD2 ASP X   2      68.708  45.576  25.785  1.00  0.00      PROA  
ATOM     30  C   ASP X   2      64.530  43.177  26.851  1.00  0.00      PROA  
ATOM     31  O   ASP X   2      63.453  43.664  27.101  1.00  0.00      PROA  
ATOM     32  N   GLU X   3      64.907  42.117  27.530  1.00  0.00      PROA  
ATOM     33  HN  GLU X   3      64.352  41.799  28.295  1.00  0.00      PROA  
ATOM     34  CA  GLU X   3      65.773  41.077  27.074  1.00  0.00      PROA  
ATOM     35  HA  GLU X   3      65.560  40.930  26.026  1.00  0.00      PROA  
ATOM     36  CB  GLU X   3      67.236  41.414  27.420  1.00  0.00      PROA  
ATOM     37  HB1 GLU X   3      67.516  42.463  27.186  1.00  0.00      PROA  
ATOM     38  HB2 GLU X   3      67.881  40.848  26.714  1.00  0.00      PROA  
ATOM     39  CG  GLU X   3      67.681  41.051  28.900  1.00  0.00      PROA  
ATOM     40  HG1 GLU X   3      67.728  39.943  28.952  1.00  0.00      PROA  
ATOM     41  HG2 GLU X   3      66.916  41.426  29.611  1.00  0.00      PROA  
ATOM     42  CD  GLU X   3      69.001  41.544  29.429  1.00  0.00      PROA  
ATOM     43  OE1 GLU X   3      69.238  41.273  30.659  1.00  0.00      PROA  
ATOM     44  OE2 GLU X   3      69.761  42.208  28.647  1.00  0.00      PROA  
ATOM     45  C   GLU X   3      65.371  39.755  27.771  1.00  0.00      PROA  
ATOM     46  O   GLU X   3      64.530  39.892  28.674  1.00  0.00      PROA  
ATOM     47  N   ALA X   4      65.821  38.569  27.352  1.00  0.00      PROA  
ATOM     48  HN  ALA X   4      65.683  37.791  27.960  1.00  0.00      PROA  
ATOM     49  CA  ALA X   4      66.652  38.232  26.233  1.00  0.00      PROA  
ATOM     50  HA  ALA X   4      67.635  38.653  26.383  1.00  0.00      PROA  
ATOM     51  CB  ALA X   4      66.757  36.694  26.110  1.00  0.00      PROA  
ATOM     52  HB1 ALA X   4      67.284  36.185  26.944  1.00  0.00      PROA  
ATOM     53  HB2 ALA X   4      67.163  36.343  25.137  1.00  0.00      PROA  
ATOM     54  HB3 ALA X   4      65.741  36.247  26.163  1.00  0.00      PROA  
ATOM     55  C   ALA X   4      66.095  38.841  24.884  1.00  0.00      PROA  
ATOM     56  O   ALA X   4      64.910  39.087  24.743  1.00  0.00      PROA  
ATOM     57  N   GLY X   5      66.969  39.291  23.886  1.00  0.00      PROA  
ATOM     58  HN  GLY X   5      66.585  39.551  23.003  1.00  0.00      PROA  
ATOM     59  CA  GLY X   5      68.440  39.453  23.948  1.00  0.00      PROA  
ATOM     60  HA1 GLY X   5      68.614  40.162  24.744  1.00  0.00      PROA  
ATOM     61  HA2 GLY X   5      68.774  39.761  22.969  1.00  0.00      PROA  
ATOM     62  C   GLY X   5      69.264  38.244  24.289  1.00  0.00      PROA  
ATOM     63  O   GLY X   5      69.014  37.250  23.651  1.00  0.00      PROA  
ATOM     64  N   SER X   6      70.254  38.404  25.152  1.00  0.00      PROA  
ATOM     65  HN  SER X   6      70.312  39.213  25.733  1.00  0.00      PROA  
ATOM     66  CA  SER X   6      71.308  37.438  25.445  1.00  0.00      PROA  
ATOM     67  HA  SER X   6      71.295  36.812  24.564  1.00  0.00      PROA  
ATOM     68  CB  SER X   6      72.662  38.117  25.684  1.00  0.00      PROA  
ATOM     69  HB1 SER X   6      73.002  38.639  24.763  1.00  0.00      PROA  
ATOM     70  HB2 SER X   6      73.375  37.294  25.904  1.00  0.00      PROA  
ATOM     71  OG  SER X   6      72.636  39.050  26.750  1.00  0.00      PROA  
ATOM     72  HG1 SER X   6      71.939  39.705  26.663  1.00  0.00      PROA  
ATOM     73  C   SER X   6      70.988  36.590  26.589  1.00  0.00      PROA  
ATOM     74  O   SER X   6      70.631  37.134  27.652  1.00  0.00      PROA  
ATOM     75  N   SER X   7      71.264  35.304  26.556  1.00  0.00      PROA  
ATOM     76  HN  SER X   7      71.566  34.912  25.690  1.00  0.00      PROA  
ATOM     77  CA  SER X   7      71.008  34.414  27.720  1.00  0.00      PROA  
ATOM     78  HA  SER X   7      70.055  34.706  28.136  1.00  0.00      PROA  
ATOM     79  CB  SER X   7      70.972  32.916  27.369  1.00  0.00      PROA  
ATOM     80  HB1 SER X   7      71.915  32.481  26.974  1.00  0.00      PROA  
ATOM     81  HB2 SER X   7      70.385  32.699  26.451  1.00  0.00      PROA  
ATOM     82  OG  SER X   7      70.507  32.152  28.485  1.00  0.00      PROA  
ATOM     83  HG1 SER X   7      69.964  31.506  28.027  1.00  0.00      PROA  
ATOM     84  C   SER X   7      72.090  34.633  28.788  1.00  0.00      PROA  
ATOM     85  O   SER X   7      73.205  34.934  28.451  1.00  0.00      PROA  
ATOM     86  N   ALA X   8      71.603  34.611  30.109  1.00  0.00      PROA  
ATOM     87  HN  ALA X   8      70.630  34.421  30.210  1.00  0.00      PROA  
ATOM     88  CA  ALA X   8      72.399  34.959  31.258  1.00  0.00      PROA  
ATOM     89  HA  ALA X   8      72.498  36.025  31.113  1.00  0.00      PROA  
ATOM     90  CB  ALA X   8      71.684  34.688  32.605  1.00  0.00      PROA  
ATOM     91  HB1 ALA X   8      72.211  34.876  33.566  1.00  0.00      PROA  
ATOM     92  HB2 ALA X   8      71.207  33.686  32.557  1.00  0.00      PROA  
ATOM     93  HB3 ALA X   8      70.851  35.422  32.661  1.00  0.00      PROA  
ATOM     94  C   ALA X   8      73.846  34.503  31.341  1.00  0.00      PROA  
ATOM     95  O   ALA X   8      74.193  33.346  31.011  1.00  0.00      PROA  
ATOM     96  N   SER X   9      74.800  35.348  31.769  1.00  0.00      PROA  
ATOM     97  HN  SER X   9      74.538  36.239  32.131  1.00  0.00      PROA  
ATOM     98  CA  SER X   9      76.216  35.084  31.758  1.00  0.00      PROA  
ATOM     99  HA  SER X   9      76.375  34.381  30.954  1.00  0.00      PROA  
ATOM    100  CB  SER X   9      76.896  36.401  31.387  1.00  0.00      PROA  
ATOM    101  HB1 SER X   9      77.054  37.054  32.271  1.00  0.00      PROA  
ATOM    102  HB2 SER X   9      76.288  36.898  30.602  1.00  0.00      PROA  
ATOM    103  OG  SER X   9      78.148  36.225  30.709  1.00  0.00      PROA  
ATOM    104  HG1 SER X   9      77.870  35.738  29.929  1.00  0.00      PROA  
ATOM    105  C   SER X   9      76.892  34.519  32.979  1.00  0.00      PROA  
ATOM    106  O   SER X   9      76.588  34.936  34.093  1.00  0.00      PROA  
ATOM    107  N   GLY X  10      77.831  33.514  32.770  1.00  0.00      PROA  
ATOM    108  HN  GLY X  10      78.024  33.074  31.897  1.00  0.00      PROA  
ATOM    109  CA  GLY X  10      78.563  32.965  33.904  1.00  0.00      PROA  
ATOM    110  HA1 GLY X  10      79.088  33.830  34.283  1.00  0.00      PROA  
ATOM    111  HA2 GLY X  10      79.154  32.186  33.446  1.00  0.00      PROA  
ATOM    112  C   GLY X  10      77.716  32.348  34.963  1.00  0.00      PROA  
ATOM    113  O   GLY X  10      76.646  31.747  34.719  1.00  0.00      PROA  
ATOM    114  N   GLY X  11      78.157  32.393  36.263  1.00  0.00      PROA  
ATOM    115  HN  GLY X  11      79.063  32.777  36.414  1.00  0.00      PROA  
ATOM    116  CA  GLY X  11      77.364  32.095  37.489  1.00  0.00      PROA  
ATOM    117  HA1 GLY X  11      78.098  32.026  38.277  1.00  0.00      PROA  
ATOM    118  HA2 GLY X  11      76.690  31.253  37.422  1.00  0.00      PROA  
ATOM    119  C   GLY X  11      76.649  33.374  38.007  1.00  0.00      PROA  
ATOM    120  O   GLY X  11      76.563  34.412  37.395  1.00  0.00      PROA  
ATOM    121  N   GLY X  12      76.004  33.207  39.165  1.00  0.00      PROA  
ATOM    122  HN  GLY X  12      76.145  32.288  39.523  1.00  0.00      PROA  
ATOM    123  CA  GLY X  12      75.283  34.336  39.866  1.00  0.00      PROA  
ATOM    124  HA1 GLY X  12      75.028  34.042  40.874  1.00  0.00      PROA  
ATOM    125  HA2 GLY X  12      74.306  34.499  39.434  1.00  0.00      PROA  
ATOM    126  C   GLY X  12      75.967  35.682  39.893  1.00  0.00      PROA  
ATOM    127  O   GLY X  12      77.194  35.789  39.700  1.00  0.00      PROA  
ATOM    128  N   PHE X  13      75.269  36.722  40.214  1.00  0.00      PROA  
ATOM    129  HN  PHE X  13      74.311  36.600  40.464  1.00  0.00      PROA  
ATOM    130  CA  PHE X  13      75.784  38.121  40.244  1.00  0.00      PROA  
ATOM    131  HA  PHE X  13      76.863  38.160  40.281  1.00  0.00      PROA  
ATOM    132  CB  PHE X  13      75.259  38.979  39.129  1.00  0.00      PROA  
ATOM    133  HB1 PHE X  13      74.226  39.367  39.255  1.00  0.00      PROA  
ATOM    134  HB2 PHE X  13      75.318  38.348  38.217  1.00  0.00      PROA  
ATOM    135  CG  PHE X  13      76.126  40.206  38.895  1.00  0.00      PROA  
ATOM    136  CD1 PHE X  13      75.638  41.519  38.918  1.00  0.00      PROA  
ATOM    137  HD1 PHE X  13      74.598  41.689  39.151  1.00  0.00      PROA  
ATOM    138  CE1 PHE X  13      76.315  42.600  38.301  1.00  0.00      PROA  
ATOM    139  HE1 PHE X  13      75.887  43.591  38.271  1.00  0.00      PROA  
ATOM    140  CZ  PHE X  13      77.539  42.388  37.739  1.00  0.00      PROA  
ATOM    141  HZ  PHE X  13      78.062  43.250  37.352  1.00  0.00      PROA  
ATOM    142  CD2 PHE X  13      77.420  40.048  38.399  1.00  0.00      PROA  
ATOM    143  HD2 PHE X  13      77.883  39.082  38.539  1.00  0.00      PROA  
ATOM    144  CE2 PHE X  13      78.148  41.098  37.808  1.00  0.00      PROA  
ATOM    145  HE2 PHE X  13      79.129  40.848  37.431  1.00  0.00      PROA  
ATOM    146  C   PHE X  13      75.294  38.693  41.561  1.00  0.00      PROA  
ATOM    147  O   PHE X  13      74.125  38.456  42.043  1.00  0.00      PROA  
ATOM    148  N   ARG X  14      76.180  39.403  42.301  1.00  0.00      PROA  
ATOM    149  HN  ARG X  14      77.121  39.498  41.985  1.00  0.00      PROA  
ATOM    150  CA  ARG X  14      75.990  40.208  43.453  1.00  0.00      PROA  
ATOM    151  HA  ARG X  14      76.030  39.467  44.237  1.00  0.00      PROA  
ATOM    152  CB  ARG X  14      77.099  41.309  43.530  1.00  0.00      PROA  
ATOM    153  HB1 ARG X  14      78.107  40.842  43.515  1.00  0.00      PROA  
ATOM    154  HB2 ARG X  14      77.045  41.887  44.478  1.00  0.00      PROA  
ATOM    155  CG  ARG X  14      76.958  42.467  42.431  1.00  0.00      PROA  
ATOM    156  HG1 ARG X  14      76.146  43.188  42.668  1.00  0.00      PROA  
ATOM    157  HG2 ARG X  14      76.630  42.131  41.424  1.00  0.00      PROA  
ATOM    158  CD  ARG X  14      78.202  43.341  42.392  1.00  0.00      PROA  
ATOM    159  HD1 ARG X  14      79.111  42.764  42.113  1.00  0.00      PROA  
ATOM    160  HD2 ARG X  14      78.413  43.896  43.330  1.00  0.00      PROA  
ATOM    161  NE  ARG X  14      77.898  44.371  41.342  1.00  0.00      PROA  
ATOM    162  HE  ARG X  14      77.040  44.279  40.838  1.00  0.00      PROA  
ATOM    163  CZ  ARG X  14      78.734  45.361  40.912  1.00  0.00      PROA  
ATOM    164  NH1 ARG X  14      79.862  45.572  41.522  1.00  0.00      PROA  
ATOM    165 HH11 ARG X  14      80.174  45.059  42.322  1.00  0.00      PROA  
ATOM    166 HH12 ARG X  14      80.453  46.269  41.117  1.00  0.00      PROA  
ATOM    167  NH2 ARG X  14      78.493  45.994  39.761  1.00  0.00      PROA  
ATOM    168 HH21 ARG X  14      77.602  45.960  39.311  1.00  0.00      PROA  
ATOM    169 HH22 ARG X  14      79.218  46.609  39.449  1.00  0.00      PROA  
ATOM    170  C   ARG X  14      74.686  40.903  43.647  1.00  0.00      PROA  
ATOM    171  O   ARG X  14      74.252  41.504  42.670  1.00  0.00      PROA  
ATOM    172  N   PRO X  15      73.975  40.853  44.843  1.00  0.00      PROA  
ATOM    173  CD  PRO X  15      74.245  39.993  46.048  1.00  0.00      PROA  
ATOM    174  HD1 PRO X  15      75.227  40.385  46.387  1.00  0.00      PROA  
ATOM    175  HD2 PRO X  15      74.159  38.940  45.706  1.00  0.00      PROA  
ATOM    176  CA  PRO X  15      72.923  41.800  45.143  1.00  0.00      PROA  
ATOM    177  HA  PRO X  15      72.185  41.404  44.461  1.00  0.00      PROA  
ATOM    178  CB  PRO X  15      72.580  41.686  46.612  1.00  0.00      PROA  
ATOM    179  HB1 PRO X  15      71.471  41.669  46.681  1.00  0.00      PROA  
ATOM    180  HB2 PRO X  15      73.192  42.379  47.228  1.00  0.00      PROA  
ATOM    181  CG  PRO X  15      73.097  40.236  47.022  1.00  0.00      PROA  
ATOM    182  HG1 PRO X  15      73.560  40.153  48.029  1.00  0.00      PROA  
ATOM    183  HG2 PRO X  15      72.394  39.379  46.944  1.00  0.00      PROA  
ATOM    184  C   PRO X  15      73.203  43.282  44.756  1.00  0.00      PROA  
ATOM    185  O   PRO X  15      74.294  43.749  45.049  1.00  0.00      PROA  
ATOM    186  N   GLY X  16      72.201  44.024  44.333  1.00  0.00      PROA  
ATOM    187  HN  GLY X  16      71.397  43.606  43.919  1.00  0.00      PROA  
ATOM    188  CA  GLY X  16      72.186  45.540  44.228  1.00  0.00      PROA  
ATOM    189  HA1 GLY X  16      71.119  45.700  44.159  1.00  0.00      PROA  
ATOM    190  HA2 GLY X  16      72.813  45.804  43.391  1.00  0.00      PROA  
ATOM    191  C   GLY X  16      72.682  46.261  45.460  1.00  0.00      PROA  
ATOM    192  O   GLY X  16      72.800  45.754  46.577  1.00  0.00      PROA  
ATOM    193  N   VAL X  17      72.799  47.600  45.419  1.00  0.00      PROA  
ATOM    194  HN  VAL X  17      72.920  48.092  44.559  1.00  0.00      PROA  
ATOM    195  CA  VAL X  17      72.806  48.449  46.599  1.00  0.00      PROA  
ATOM    196  HA  VAL X  17      73.391  47.981  47.376  1.00  0.00      PROA  
ATOM    197  CB  VAL X  17      73.617  49.696  46.257  1.00  0.00      PROA  
ATOM    198  HB  VAL X  17      73.266  49.997  45.246  1.00  0.00      PROA  
ATOM    199  CG1 VAL X  17      73.331  50.862  47.211  1.00  0.00      PROA  
ATOM    200 HG11 VAL X  17      73.662  50.419  48.174  1.00  0.00      PROA  
ATOM    201 HG12 VAL X  17      72.290  51.242  47.127  1.00  0.00      PROA  
ATOM    202 HG13 VAL X  17      74.088  51.662  47.065  1.00  0.00      PROA  
ATOM    203  CG2 VAL X  17      75.083  49.412  46.278  1.00  0.00      PROA  
ATOM    204 HG21 VAL X  17      75.467  48.846  45.403  1.00  0.00      PROA  
ATOM    205 HG22 VAL X  17      75.466  48.889  47.180  1.00  0.00      PROA  
ATOM    206 HG23 VAL X  17      75.613  50.386  46.196  1.00  0.00      PROA  
ATOM    207  C   VAL X  17      71.430  48.732  47.213  1.00  0.00      PROA  
ATOM    208  O   VAL X  17      70.410  48.916  46.499  1.00  0.00      PROA  
ATOM    209  N   ASP X  18      71.304  48.673  48.560  1.00  0.00      PROA  
ATOM    210  HN  ASP X  18      72.006  48.454  49.233  1.00  0.00      PROA  
ATOM    211  CA  ASP X  18      70.031  48.712  49.271  1.00  0.00      PROA  
ATOM    212  HA  ASP X  18      69.485  47.885  48.841  1.00  0.00      PROA  
ATOM    213  CB  ASP X  18      70.118  48.524  50.818  1.00  0.00      PROA  
ATOM    214  HB1 ASP X  18      69.084  48.477  51.222  1.00  0.00      PROA  
ATOM    215  HB2 ASP X  18      70.661  49.358  51.312  1.00  0.00      PROA  
ATOM    216  CG  ASP X  18      70.840  47.226  51.323  1.00  0.00      PROA  
ATOM    217  OD1 ASP X  18      71.320  46.401  50.455  1.00  0.00      PROA  
ATOM    218  OD2 ASP X  18      70.866  47.066  52.576  1.00  0.00      PROA  
ATOM    219  C   ASP X  18      69.002  49.913  48.876  1.00  0.00      PROA  
ATOM    220  O   ASP X  18      69.371  50.996  48.484  1.00  0.00      PROA  
ATOM    221  N   SER X  19      67.707  49.600  49.145  1.00  0.00      PROA  
ATOM    222  HN  SER X  19      67.484  48.758  49.629  1.00  0.00      PROA  
ATOM    223  CA  SER X  19      66.544  50.544  48.881  1.00  0.00      PROA  
ATOM    224  HA  SER X  19      66.465  50.796  47.834  1.00  0.00      PROA  
ATOM    225  CB  SER X  19      65.246  49.761  49.217  1.00  0.00      PROA  
ATOM    226  HB1 SER X  19      65.182  49.382  50.259  1.00  0.00      PROA  
ATOM    227  HB2 SER X  19      65.218  48.790  48.678  1.00  0.00      PROA  
ATOM    228  OG  SER X  19      64.110  50.564  48.997  1.00  0.00      PROA  
ATOM    229  HG1 SER X  19      63.476  49.911  48.692  1.00  0.00      PROA  
ATOM    230  C   SER X  19      66.532  51.801  49.701  1.00  0.00      PROA  
ATOM    231  O   SER X  19      66.847  51.757  50.865  1.00  0.00      PROA  
ATOM    232  N   LEU X  20      66.138  52.953  49.054  1.00  0.00      PROA  
ATOM    233  HN  LEU X  20      65.949  53.025  48.078  1.00  0.00      PROA  
ATOM    234  CA  LEU X  20      65.974  54.280  49.716  1.00  0.00      PROA  
ATOM    235  HA  LEU X  20      66.747  54.545  50.421  1.00  0.00      PROA  
ATOM    236  CB  LEU X  20      65.942  55.416  48.586  1.00  0.00      PROA  
ATOM    237  HB1 LEU X  20      65.771  56.391  49.091  1.00  0.00      PROA  
ATOM    238  HB2 LEU X  20      64.967  55.468  48.055  1.00  0.00      PROA  
ATOM    239  CG  LEU X  20      67.201  55.450  47.829  1.00  0.00      PROA  
ATOM    240  HG  LEU X  20      67.365  54.474  47.324  1.00  0.00      PROA  
ATOM    241  CD1 LEU X  20      67.161  56.555  46.740  1.00  0.00      PROA  
ATOM    242 HD11 LEU X  20      66.399  56.213  46.007  1.00  0.00      PROA  
ATOM    243 HD12 LEU X  20      68.165  56.703  46.288  1.00  0.00      PROA  
ATOM    244 HD13 LEU X  20      66.826  57.517  47.183  1.00  0.00      PROA  
ATOM    245  CD2 LEU X  20      68.447  55.580  48.732  1.00  0.00      PROA  
ATOM    246 HD21 LEU X  20      68.579  54.582  49.202  1.00  0.00      PROA  
ATOM    247 HD22 LEU X  20      68.173  56.234  49.587  1.00  0.00      PROA  
ATOM    248 HD23 LEU X  20      69.383  55.892  48.221  1.00  0.00      PROA  
ATOM    249  C   LEU X  20      64.610  54.392  50.401  1.00  0.00      PROA  
ATOM    250  O   LEU X  20      64.428  55.292  51.204  1.00  0.00      PROA  
ATOM    251  N   ASP X  21      63.703  53.402  50.087  1.00  0.00      PROA  
ATOM    252  HN  ASP X  21      64.075  52.658  49.537  1.00  0.00      PROA  
ATOM    253  CA  ASP X  21      62.344  53.373  50.610  1.00  0.00      PROA  
ATOM    254  HA  ASP X  21      61.943  54.361  50.780  1.00  0.00      PROA  
ATOM    255  CB  ASP X  21      61.510  52.728  49.507  1.00  0.00      PROA  
ATOM    256  HB1 ASP X  21      60.462  52.557  49.836  1.00  0.00      PROA  
ATOM    257  HB2 ASP X  21      61.910  51.792  49.061  1.00  0.00      PROA  
ATOM    258  CG  ASP X  21      61.340  53.563  48.269  1.00  0.00      PROA  
ATOM    259  OD1 ASP X  21      60.504  53.071  47.465  1.00  0.00      PROA  
ATOM    260  OD2 ASP X  21      62.002  54.592  48.108  1.00  0.00      PROA  
ATOM    261  C   ASP X  21      62.199  52.564  51.911  1.00  0.00      PROA  
ATOM    262  O   ASP X  21      61.043  52.468  52.358  1.00  0.00      PROA  
ATOM    263  N   GLU X  22      63.264  51.954  52.515  1.00  0.00      PROA  
ATOM    264  HN  GLU X  22      64.121  51.931  52.007  1.00  0.00      PROA  
ATOM    265  CA  GLU X  22      63.215  51.097  53.638  1.00  0.00      PROA  
ATOM    266  HA  GLU X  22      62.165  50.992  53.868  1.00  0.00      PROA  
ATOM    267  CB  GLU X  22      63.690  49.644  53.267  1.00  0.00      PROA  
ATOM    268  HB1 GLU X  22      64.100  49.036  54.102  1.00  0.00      PROA  
ATOM    269  HB2 GLU X  22      64.631  49.746  52.686  1.00  0.00      PROA  
ATOM    270  CG  GLU X  22      62.534  48.884  52.547  1.00  0.00      PROA  
ATOM    271  HG1 GLU X  22      62.389  49.401  51.574  1.00  0.00      PROA  
ATOM    272  HG2 GLU X  22      61.586  48.768  53.114  1.00  0.00      PROA  
ATOM    273  CD  GLU X  22      62.919  47.398  52.133  1.00  0.00      PROA  
ATOM    274  OE1 GLU X  22      62.077  46.759  51.368  1.00  0.00      PROA  
ATOM    275  OE2 GLU X  22      64.018  46.917  52.422  1.00  0.00      PROA  
ATOM    276  C   GLU X  22      63.965  51.716  54.831  1.00  0.00      PROA  
ATOM    277  O   GLU X  22      65.058  52.275  54.661  1.00  0.00      PROA  
ATOM    278  N   PRO X  23      63.445  51.589  56.059  1.00  0.00      PROA  
ATOM    279  CD  PRO X  23      64.359  51.884  57.201  1.00  0.00      PROA  
ATOM    280  HD1 PRO X  23      64.565  52.975  57.147  1.00  0.00      PROA  
ATOM    281  HD2 PRO X  23      65.264  51.239  57.204  1.00  0.00      PROA  
ATOM    282  CA  PRO X  23      62.043  51.655  56.451  1.00  0.00      PROA  
ATOM    283  HA  PRO X  23      61.677  50.730  56.031  1.00  0.00      PROA  
ATOM    284  CB  PRO X  23      62.065  51.820  58.011  1.00  0.00      PROA  
ATOM    285  HB1 PRO X  23      61.338  51.154  58.523  1.00  0.00      PROA  
ATOM    286  HB2 PRO X  23      61.802  52.854  58.323  1.00  0.00      PROA  
ATOM    287  CG  PRO X  23      63.461  51.544  58.373  1.00  0.00      PROA  
ATOM    288  HG1 PRO X  23      63.596  52.174  59.278  1.00  0.00      PROA  
ATOM    289  HG2 PRO X  23      63.614  50.483  58.668  1.00  0.00      PROA  
ATOM    290  C   PRO X  23      61.284  52.824  55.703  1.00  0.00      PROA  
ATOM    291  O   PRO X  23      61.897  53.843  55.503  1.00  0.00      PROA  
ATOM    292  N   PRO X  24      59.947  52.659  55.470  1.00  0.00      PROA  
ATOM    293  CD  PRO X  24      59.162  51.511  55.815  1.00  0.00      PROA  
ATOM    294  HD1 PRO X  24      59.346  51.335  56.896  1.00  0.00      PROA  
ATOM    295  HD2 PRO X  24      59.487  50.641  55.204  1.00  0.00      PROA  
ATOM    296  CA  PRO X  24      59.119  53.834  55.090  1.00  0.00      PROA  
ATOM    297  HA  PRO X  24      59.364  53.866  54.039  1.00  0.00      PROA  
ATOM    298  CB  PRO X  24      57.708  53.414  55.405  1.00  0.00      PROA  
ATOM    299  HB1 PRO X  24      56.984  53.748  54.631  1.00  0.00      PROA  
ATOM    300  HB2 PRO X  24      57.294  53.716  56.390  1.00  0.00      PROA  
ATOM    301  CG  PRO X  24      57.750  51.849  55.437  1.00  0.00      PROA  
ATOM    302  HG1 PRO X  24      56.938  51.538  56.130  1.00  0.00      PROA  
ATOM    303  HG2 PRO X  24      57.530  51.473  54.415  1.00  0.00      PROA  
ATOM    304  C   PRO X  24      59.437  55.137  55.727  1.00  0.00      PROA  
ATOM    305  O   PRO X  24      59.517  55.114  56.947  1.00  0.00      PROA  
ATOM    306  N   ASN X  25      59.437  56.266  54.978  1.00  0.00      PROA  
ATOM    307  HN  ASN X  25      59.132  56.277  54.029  1.00  0.00      PROA  
ATOM    308  CA  ASN X  25      59.476  57.602  55.541  1.00  0.00      PROA  
ATOM    309  HA  ASN X  25      59.391  58.331  54.748  1.00  0.00      PROA  
ATOM    310  CB  ASN X  25      58.422  57.874  56.674  1.00  0.00      PROA  
ATOM    311  HB1 ASN X  25      58.478  58.890  57.120  1.00  0.00      PROA  
ATOM    312  HB2 ASN X  25      58.714  57.173  57.486  1.00  0.00      PROA  
ATOM    313  CG  ASN X  25      57.013  57.507  56.382  1.00  0.00      PROA  
ATOM    314  OD1 ASN X  25      56.631  57.184  55.255  1.00  0.00      PROA  
ATOM    315  ND2 ASN X  25      56.165  57.332  57.428  1.00  0.00      PROA  
ATOM    316 HD21 ASN X  25      55.256  56.955  57.252  1.00  0.00      PROA  
ATOM    317 HD22 ASN X  25      56.455  57.526  58.367  1.00  0.00      PROA  
ATOM    318  C   ASN X  25      60.928  58.010  56.048  1.00  0.00      PROA  
ATOM    319  O   ASN X  25      61.054  58.992  56.778  1.00  0.00      PROA  
ATOM    320  N   SER X  26      62.008  57.310  55.698  1.00  0.00      PROA  
ATOM    321  HN  SER X  26      61.962  56.512  55.102  1.00  0.00      PROA  
ATOM    322  CA  SER X  26      63.345  57.572  56.231  1.00  0.00      PROA  
ATOM    323  HA  SER X  26      63.403  58.069  57.188  1.00  0.00      PROA  
ATOM    324  CB  SER X  26      63.997  56.195  56.477  1.00  0.00      PROA  
ATOM    325  HB1 SER X  26      63.205  55.668  57.049  1.00  0.00      PROA  
ATOM    326  HB2 SER X  26      64.965  56.357  56.999  1.00  0.00      PROA  
ATOM    327  OG  SER X  26      64.383  55.475  55.251  1.00  0.00      PROA  
ATOM    328  HG1 SER X  26      63.591  54.960  55.082  1.00  0.00      PROA  
ATOM    329  C   SER X  26      64.230  58.401  55.306  1.00  0.00      PROA  
ATOM    330  O   SER X  26      65.372  58.622  55.600  1.00  0.00      PROA  
ATOM    331  N   ARG X  27      63.650  58.811  54.102  1.00  0.00      PROA  
ATOM    332  HN  ARG X  27      62.717  58.540  53.878  1.00  0.00      PROA  
ATOM    333  CA  ARG X  27      64.429  59.717  53.267  1.00  0.00      PROA  
ATOM    334  HA  ARG X  27      65.389  59.951  53.701  1.00  0.00      PROA  
ATOM    335  CB  ARG X  27      64.795  59.119  51.858  1.00  0.00      PROA  
ATOM    336  HB1 ARG X  27      63.815  58.980  51.352  1.00  0.00      PROA  
ATOM    337  HB2 ARG X  27      65.146  58.086  52.067  1.00  0.00      PROA  
ATOM    338  CG  ARG X  27      65.685  59.878  50.830  1.00  0.00      PROA  
ATOM    339  HG1 ARG X  27      66.666  60.174  51.259  1.00  0.00      PROA  
ATOM    340  HG2 ARG X  27      65.204  60.856  50.614  1.00  0.00      PROA  
ATOM    341  CD  ARG X  27      65.903  59.022  49.603  1.00  0.00      PROA  
ATOM    342  HD1 ARG X  27      66.339  58.046  49.910  1.00  0.00      PROA  
ATOM    343  HD2 ARG X  27      66.659  59.461  48.917  1.00  0.00      PROA  
ATOM    344  NE  ARG X  27      64.608  58.702  48.936  1.00  0.00      PROA  
ATOM    345  HE  ARG X  27      63.962  58.048  49.329  1.00  0.00      PROA  
ATOM    346  CZ  ARG X  27      64.310  59.098  47.726  1.00  0.00      PROA  
ATOM    347  NH1 ARG X  27      65.041  59.718  46.816  1.00  0.00      PROA  
ATOM    348 HH11 ARG X  27      66.034  59.688  46.936  1.00  0.00      PROA  
ATOM    349 HH12 ARG X  27      64.685  59.809  45.887  1.00  0.00      PROA  
ATOM    350  NH2 ARG X  27      63.149  58.837  47.379  1.00  0.00      PROA  
ATOM    351 HH21 ARG X  27      62.490  58.271  47.876  1.00  0.00      PROA  
ATOM    352 HH22 ARG X  27      62.815  59.124  46.480  1.00  0.00      PROA  
ATOM    353  C   ARG X  27      63.720  61.037  53.221  1.00  0.00      PROA  
ATOM    354  O   ARG X  27      62.518  61.084  53.182  1.00  0.00      PROA  
ATOM    355  N   ILE X  28      64.552  62.067  53.168  1.00  0.00      PROA  
ATOM    356  HN  ILE X  28      65.535  61.931  53.260  1.00  0.00      PROA  
ATOM    357  CA  ILE X  28      64.041  63.451  53.165  1.00  0.00      PROA  
ATOM    358  HA  ILE X  28      62.962  63.474  53.192  1.00  0.00      PROA  
ATOM    359  CB  ILE X  28      64.552  64.299  54.340  1.00  0.00      PROA  
ATOM    360  HB  ILE X  28      64.135  65.328  54.316  1.00  0.00      PROA  
ATOM    361  CG2 ILE X  28      63.934  63.734  55.642  1.00  0.00      PROA  
ATOM    362 HG21 ILE X  28      62.833  63.604  55.567  1.00  0.00      PROA  
ATOM    363 HG22 ILE X  28      64.137  64.396  56.511  1.00  0.00      PROA  
ATOM    364 HG23 ILE X  28      64.311  62.719  55.885  1.00  0.00      PROA  
ATOM    365  CG1 ILE X  28      66.078  64.388  54.542  1.00  0.00      PROA  
ATOM    366 HG11 ILE X  28      66.456  64.827  53.595  1.00  0.00      PROA  
ATOM    367 HG12 ILE X  28      66.557  63.387  54.603  1.00  0.00      PROA  
ATOM    368  CD  ILE X  28      66.597  65.276  55.648  1.00  0.00      PROA  
ATOM    369  HD1 ILE X  28      66.358  66.325  55.368  1.00  0.00      PROA  
ATOM    370  HD2 ILE X  28      67.648  64.989  55.862  1.00  0.00      PROA  
ATOM    371  HD3 ILE X  28      66.101  64.999  56.602  1.00  0.00      PROA  
ATOM    372  C   ILE X  28      64.433  64.131  51.879  1.00  0.00      PROA  
ATOM    373  O   ILE X  28      65.391  63.878  51.171  1.00  0.00      PROA  
ATOM    374  N   PHE X  29      63.564  65.078  51.466  1.00  0.00      PROA  
ATOM    375  HN  PHE X  29      62.801  65.337  52.053  1.00  0.00      PROA  
ATOM    376  CA  PHE X  29      63.746  65.812  50.210  1.00  0.00      PROA  
ATOM    377  HA  PHE X  29      64.583  65.419  49.653  1.00  0.00      PROA  
ATOM    378  CB  PHE X  29      62.340  65.835  49.375  1.00  0.00      PROA  
ATOM    379  HB1 PHE X  29      61.660  65.904  50.251  1.00  0.00      PROA  
ATOM    380  HB2 PHE X  29      62.281  64.870  48.828  1.00  0.00      PROA  
ATOM    381  CG  PHE X  29      62.035  66.931  48.378  1.00  0.00      PROA  
ATOM    382  CD1 PHE X  29      60.791  67.561  48.290  1.00  0.00      PROA  
ATOM    383  HD1 PHE X  29      60.051  67.275  49.023  1.00  0.00      PROA  
ATOM    384  CE1 PHE X  29      60.580  68.657  47.404  1.00  0.00      PROA  
ATOM    385  HE1 PHE X  29      59.587  69.063  47.285  1.00  0.00      PROA  
ATOM    386  CZ  PHE X  29      61.618  69.114  46.640  1.00  0.00      PROA  
ATOM    387  HZ  PHE X  29      61.403  69.957  46.000  1.00  0.00      PROA  
ATOM    388  CD2 PHE X  29      63.032  67.324  47.468  1.00  0.00      PROA  
ATOM    389  HD2 PHE X  29      63.868  66.646  47.383  1.00  0.00      PROA  
ATOM    390  CE2 PHE X  29      62.848  68.440  46.631  1.00  0.00      PROA  
ATOM    391  HE2 PHE X  29      63.683  68.753  46.023  1.00  0.00      PROA  
ATOM    392  C   PHE X  29      64.071  67.205  50.651  1.00  0.00      PROA  
ATOM    393  O   PHE X  29      63.409  67.738  51.556  1.00  0.00      PROA  
ATOM    394  N   LEU X  30      65.197  67.750  50.083  1.00  0.00      PROA  
ATOM    395  HN  LEU X  30      65.815  67.131  49.603  1.00  0.00      PROA  
ATOM    396  CA  LEU X  30      65.560  69.061  50.377  1.00  0.00      PROA  
ATOM    397  HA  LEU X  30      64.786  69.393  51.054  1.00  0.00      PROA  
ATOM    398  CB  LEU X  30      66.857  69.369  51.105  1.00  0.00      PROA  
ATOM    399  HB1 LEU X  30      66.847  70.419  51.469  1.00  0.00      PROA  
ATOM    400  HB2 LEU X  30      67.710  69.457  50.398  1.00  0.00      PROA  
ATOM    401  CG  LEU X  30      67.376  68.393  52.214  1.00  0.00      PROA  
ATOM    402  HG  LEU X  30      67.463  67.357  51.821  1.00  0.00      PROA  
ATOM    403  CD1 LEU X  30      68.769  68.803  52.579  1.00  0.00      PROA  
ATOM    404 HD11 LEU X  30      68.788  69.717  53.211  1.00  0.00      PROA  
ATOM    405 HD12 LEU X  30      69.539  68.826  51.778  1.00  0.00      PROA  
ATOM    406 HD13 LEU X  30      69.058  68.024  53.317  1.00  0.00      PROA  
ATOM    407  CD2 LEU X  30      66.499  68.485  53.469  1.00  0.00      PROA  
ATOM    408 HD21 LEU X  30      66.905  67.784  54.228  1.00  0.00      PROA  
ATOM    409 HD22 LEU X  30      65.455  68.219  53.201  1.00  0.00      PROA  
ATOM    410 HD23 LEU X  30      66.392  69.463  53.985  1.00  0.00      PROA  
ATOM    411  C   LEU X  30      65.582  69.965  49.141  1.00  0.00      PROA  
ATOM    412  O   LEU X  30      65.784  69.456  48.032  1.00  0.00      PROA  
ATOM    413  N   VAL X  31      65.407  71.307  49.230  1.00  0.00      PROA  
ATOM    414  HN  VAL X  31      65.002  71.621  50.086  1.00  0.00      PROA  
ATOM    415  CA  VAL X  31      65.773  72.308  48.262  1.00  0.00      PROA  
ATOM    416  HA  VAL X  31      66.232  71.909  47.370  1.00  0.00      PROA  
ATOM    417  CB  VAL X  31      64.612  73.116  47.803  1.00  0.00      PROA  
ATOM    418  HB  VAL X  31      64.202  73.787  48.588  1.00  0.00      PROA  
ATOM    419  CG1 VAL X  31      65.065  74.125  46.653  1.00  0.00      PROA  
ATOM    420 HG11 VAL X  31      64.204  74.720  46.281  1.00  0.00      PROA  
ATOM    421 HG12 VAL X  31      65.522  73.596  45.790  1.00  0.00      PROA  
ATOM    422 HG13 VAL X  31      65.911  74.751  47.008  1.00  0.00      PROA  
ATOM    423  CG2 VAL X  31      63.409  72.303  47.339  1.00  0.00      PROA  
ATOM    424 HG21 VAL X  31      63.092  71.459  47.986  1.00  0.00      PROA  
ATOM    425 HG22 VAL X  31      63.556  72.011  46.277  1.00  0.00      PROA  
ATOM    426 HG23 VAL X  31      62.587  73.048  47.275  1.00  0.00      PROA  
ATOM    427  C   VAL X  31      66.791  73.223  48.902  1.00  0.00      PROA  
ATOM    428  O   VAL X  31      66.483  73.862  49.926  1.00  0.00      PROA  
ATOM    429  N   ILE X  32      68.056  73.134  48.428  1.00  0.00      PROA  
ATOM    430  HN  ILE X  32      68.202  72.631  47.579  1.00  0.00      PROA  
ATOM    431  CA  ILE X  32      69.248  73.641  49.059  1.00  0.00      PROA  
ATOM    432  HA  ILE X  32      68.975  74.263  49.900  1.00  0.00      PROA  
ATOM    433  CB  ILE X  32      70.243  72.667  49.504  1.00  0.00      PROA  
ATOM    434  HB  ILE X  32      71.194  73.193  49.734  1.00  0.00      PROA  
ATOM    435  CG2 ILE X  32      69.819  72.013  50.807  1.00  0.00      PROA  
ATOM    436 HG21 ILE X  32      68.915  71.410  50.576  1.00  0.00      PROA  
ATOM    437 HG22 ILE X  32      69.628  72.805  51.564  1.00  0.00      PROA  
ATOM    438 HG23 ILE X  32      70.519  71.296  51.286  1.00  0.00      PROA  
ATOM    439  CG1 ILE X  32      70.557  71.588  48.460  1.00  0.00      PROA  
ATOM    440 HG11 ILE X  32      70.487  72.105  47.479  1.00  0.00      PROA  
ATOM    441 HG12 ILE X  32      69.762  70.812  48.460  1.00  0.00      PROA  
ATOM    442  CD  ILE X  32      71.953  70.893  48.644  1.00  0.00      PROA  
ATOM    443  HD1 ILE X  32      72.226  70.297  47.746  1.00  0.00      PROA  
ATOM    444  HD2 ILE X  32      71.792  70.134  49.439  1.00  0.00      PROA  
ATOM    445  HD3 ILE X  32      72.824  71.521  48.929  1.00  0.00      PROA  
ATOM    446  C   ILE X  32      69.908  74.652  48.096  1.00  0.00      PROA  
ATOM    447  O   ILE X  32      69.607  74.681  46.872  1.00  0.00      PROA  
ATOM    448  N   SER X  33      70.837  75.504  48.585  1.00  0.00      PROA  
ATOM    449  HN  SER X  33      71.079  75.531  49.551  1.00  0.00      PROA  
ATOM    450  CA  SER X  33      71.561  76.479  47.795  1.00  0.00      PROA  
ATOM    451  HA  SER X  33      70.846  77.021  47.194  1.00  0.00      PROA  
ATOM    452  CB  SER X  33      72.412  77.430  48.736  1.00  0.00      PROA  
ATOM    453  HB1 SER X  33      72.865  76.756  49.493  1.00  0.00      PROA  
ATOM    454  HB2 SER X  33      71.761  78.094  49.346  1.00  0.00      PROA  
ATOM    455  OG  SER X  33      73.499  78.150  48.128  1.00  0.00      PROA  
ATOM    456  HG1 SER X  33      73.384  79.102  48.090  1.00  0.00      PROA  
ATOM    457  C   SER X  33      72.481  75.734  46.811  1.00  0.00      PROA  
ATOM    458  O   SER X  33      72.889  74.610  47.189  1.00  0.00      PROA  
ATOM    459  N   LYS X  34      72.817  76.251  45.580  1.00  0.00      PROA  
ATOM    460  HN  LYS X  34      72.478  77.188  45.547  1.00  0.00      PROA  
ATOM    461  CA  LYS X  34      73.632  75.514  44.635  1.00  0.00      PROA  
ATOM    462  HA  LYS X  34      73.261  74.503  44.551  1.00  0.00      PROA  
ATOM    463  CB  LYS X  34      73.505  76.209  43.200  1.00  0.00      PROA  
ATOM    464  HB1 LYS X  34      72.418  76.085  43.003  1.00  0.00      PROA  
ATOM    465  HB2 LYS X  34      74.061  75.482  42.571  1.00  0.00      PROA  
ATOM    466  CG  LYS X  34      74.128  77.587  43.179  1.00  0.00      PROA  
ATOM    467  HG1 LYS X  34      75.217  77.509  43.390  1.00  0.00      PROA  
ATOM    468  HG2 LYS X  34      73.687  78.264  43.941  1.00  0.00      PROA  
ATOM    469  CD  LYS X  34      74.075  78.356  41.879  1.00  0.00      PROA  
ATOM    470  HD1 LYS X  34      74.385  79.413  42.023  1.00  0.00      PROA  
ATOM    471  HD2 LYS X  34      73.017  78.241  41.560  1.00  0.00      PROA  
ATOM    472  CE  LYS X  34      75.087  77.871  40.833  1.00  0.00      PROA  
ATOM    473  HE1 LYS X  34      75.274  76.776  40.859  1.00  0.00      PROA  
ATOM    474  HE2 LYS X  34      76.078  78.290  41.109  1.00  0.00      PROA  
ATOM    475  NZ  LYS X  34      74.713  78.361  39.497  1.00  0.00      PROA  
ATOM    476  HZ1 LYS X  34      73.948  77.809  39.062  1.00  0.00      PROA  
ATOM    477  HZ2 LYS X  34      75.432  78.297  38.749  1.00  0.00      PROA  
ATOM    478  HZ3 LYS X  34      74.393  79.344  39.607  1.00  0.00      PROA  
ATOM    479  C   LYS X  34      75.073  75.437  44.995  1.00  0.00      PROA  
ATOM    480  O   LYS X  34      75.861  74.762  44.382  1.00  0.00      PROA  
ATOM    481  N   TYR X  35      75.485  76.270  46.012  1.00  0.00      PROA  
ATOM    482  HN  TYR X  35      74.794  76.901  46.356  1.00  0.00      PROA  
ATOM    483  CA  TYR X  35      76.866  76.227  46.655  1.00  0.00      PROA  
ATOM    484  HA  TYR X  35      77.610  75.791  46.007  1.00  0.00      PROA  
ATOM    485  CB  TYR X  35      77.304  77.647  47.183  1.00  0.00      PROA  
ATOM    486  HB1 TYR X  35      78.342  77.677  47.581  1.00  0.00      PROA  
ATOM    487  HB2 TYR X  35      76.579  77.987  47.953  1.00  0.00      PROA  
ATOM    488  CG  TYR X  35      77.315  78.562  46.034  1.00  0.00      PROA  
ATOM    489  CD1 TYR X  35      78.277  78.518  44.996  1.00  0.00      PROA  
ATOM    490  HD1 TYR X  35      79.101  77.827  45.091  1.00  0.00      PROA  
ATOM    491  CE1 TYR X  35      78.159  79.416  43.917  1.00  0.00      PROA  
ATOM    492  HE1 TYR X  35      78.965  79.464  43.199  1.00  0.00      PROA  
ATOM    493  CZ  TYR X  35      77.066  80.329  43.852  1.00  0.00      PROA  
ATOM    494  OH  TYR X  35      76.982  81.129  42.721  1.00  0.00      PROA  
ATOM    495  HH  TYR X  35      76.124  81.558  42.720  1.00  0.00      PROA  
ATOM    496  CD2 TYR X  35      76.275  79.494  45.964  1.00  0.00      PROA  
ATOM    497  HD2 TYR X  35      75.591  79.373  46.791  1.00  0.00      PROA  
ATOM    498  CE2 TYR X  35      76.132  80.373  44.905  1.00  0.00      PROA  
ATOM    499  HE2 TYR X  35      75.225  80.959  44.877  1.00  0.00      PROA  
ATOM    500  C   TYR X  35      77.036  75.333  47.893  1.00  0.00      PROA  
ATOM    501  O   TYR X  35      77.905  75.571  48.759  1.00  0.00      PROA  
ATOM    502  N   THR X  36      76.089  74.381  48.047  1.00  0.00      PROA  
ATOM    503  HN  THR X  36      75.276  74.522  47.487  1.00  0.00      PROA  
ATOM    504  CA  THR X  36      76.085  73.467  49.137  1.00  0.00      PROA  
ATOM    505  HA  THR X  36      76.879  73.712  49.827  1.00  0.00      PROA  
ATOM    506  CB  THR X  36      74.828  73.559  50.013  1.00  0.00      PROA  
ATOM    507  HB  THR X  36      73.938  73.151  49.487  1.00  0.00      PROA  
ATOM    508  OG1 THR X  36      74.511  74.948  50.357  1.00  0.00      PROA  
ATOM    509  HG1 THR X  36      73.737  74.951  50.925  1.00  0.00      PROA  
ATOM    510  CG2 THR X  36      75.025  72.729  51.265  1.00  0.00      PROA  
ATOM    511 HG21 THR X  36      75.498  71.744  51.063  1.00  0.00      PROA  
ATOM    512 HG22 THR X  36      74.047  72.566  51.765  1.00  0.00      PROA  
ATOM    513 HG23 THR X  36      75.689  73.250  51.987  1.00  0.00      PROA  
ATOM    514  C   THR X  36      76.283  72.005  48.632  1.00  0.00      PROA  
ATOM    515  O   THR X  36      75.339  71.361  48.093  1.00  0.00      PROA  
ATOM    516  N   PRO X  37      77.463  71.389  48.703  1.00  0.00      PROA  
ATOM    517  CD  PRO X  37      78.700  72.120  49.112  1.00  0.00      PROA  
ATOM    518  HD1 PRO X  37      78.778  71.962  50.209  1.00  0.00      PROA  
ATOM    519  HD2 PRO X  37      78.683  73.195  48.833  1.00  0.00      PROA  
ATOM    520  CA  PRO X  37      77.731  69.987  48.508  1.00  0.00      PROA  
ATOM    521  HA  PRO X  37      77.536  69.740  47.475  1.00  0.00      PROA  
ATOM    522  CB  PRO X  37      79.252  69.908  48.632  1.00  0.00      PROA  
ATOM    523  HB1 PRO X  37      79.534  69.097  47.926  1.00  0.00      PROA  
ATOM    524  HB2 PRO X  37      79.583  69.782  49.686  1.00  0.00      PROA  
ATOM    525  CG  PRO X  37      79.787  71.380  48.346  1.00  0.00      PROA  
ATOM    526  HG1 PRO X  37      80.766  71.474  48.864  1.00  0.00      PROA  
ATOM    527  HG2 PRO X  37      79.939  71.567  47.261  1.00  0.00      PROA  
ATOM    528  C   PRO X  37      77.025  69.012  49.438  1.00  0.00      PROA  
ATOM    529  O   PRO X  37      76.526  69.457  50.491  1.00  0.00      PROA  
ATOM    530  N   GLU X  38      77.076  67.707  49.161  1.00  0.00      PROA  
ATOM    531  HN  GLU X  38      77.551  67.501  48.308  1.00  0.00      PROA  
ATOM    532  CA  GLU X  38      76.750  66.508  50.028  1.00  0.00      PROA  
ATOM    533  HA  GLU X  38      75.704  66.527  50.297  1.00  0.00      PROA  
ATOM    534  CB  GLU X  38      77.118  65.202  49.199  1.00  0.00      PROA  
ATOM    535  HB1 GLU X  38      76.644  64.369  49.760  1.00  0.00      PROA  
ATOM    536  HB2 GLU X  38      78.211  64.998  49.175  1.00  0.00      PROA  
ATOM    537  CG  GLU X  38      76.519  65.112  47.757  1.00  0.00      PROA  
ATOM    538  HG1 GLU X  38      75.559  65.665  47.673  1.00  0.00      PROA  
ATOM    539  HG2 GLU X  38      76.322  64.028  47.612  1.00  0.00      PROA  
ATOM    540  CD  GLU X  38      77.401  65.643  46.624  1.00  0.00      PROA  
ATOM    541  OE1 GLU X  38      78.209  66.613  46.860  1.00  0.00      PROA  
ATOM    542  OE2 GLU X  38      77.394  65.117  45.495  1.00  0.00      PROA  
ATOM    543  C   GLU X  38      77.514  66.522  51.371  1.00  0.00      PROA  
ATOM    544  O   GLU X  38      77.027  66.219  52.401  1.00  0.00      PROA  
ATOM    545  N   SER X  39      78.806  66.967  51.386  1.00  0.00      PROA  
ATOM    546  HN  SER X  39      79.228  67.051  50.486  1.00  0.00      PROA  
ATOM    547  CA  SER X  39      79.633  67.133  52.656  1.00  0.00      PROA  
ATOM    548  HA  SER X  39      79.566  66.121  53.027  1.00  0.00      PROA  
ATOM    549  CB  SER X  39      81.077  67.608  52.396  1.00  0.00      PROA  
ATOM    550  HB1 SER X  39      81.634  67.757  53.345  1.00  0.00      PROA  
ATOM    551  HB2 SER X  39      81.199  68.609  51.930  1.00  0.00      PROA  
ATOM    552  OG  SER X  39      81.831  66.667  51.631  1.00  0.00      PROA  
ATOM    553  HG1 SER X  39      81.545  66.880  50.740  1.00  0.00      PROA  
ATOM    554  C   SER X  39      79.095  68.024  53.793  1.00  0.00      PROA  
ATOM    555  O   SER X  39      79.130  67.689  54.966  1.00  0.00      PROA  
ATOM    556  N   VAL X  40      78.554  69.157  53.441  1.00  0.00      PROA  
ATOM    557  HN  VAL X  40      78.367  69.269  52.469  1.00  0.00      PROA  
ATOM    558  CA  VAL X  40      77.815  69.958  54.373  1.00  0.00      PROA  
ATOM    559  HA  VAL X  40      78.457  70.159  55.219  1.00  0.00      PROA  
ATOM    560  CB  VAL X  40      77.117  71.167  53.709  1.00  0.00      PROA  
ATOM    561  HB  VAL X  40      76.458  70.807  52.891  1.00  0.00      PROA  
ATOM    562  CG1 VAL X  40      76.142  71.905  54.783  1.00  0.00      PROA  
ATOM    563 HG11 VAL X  40      75.234  71.381  55.150  1.00  0.00      PROA  
ATOM    564 HG12 VAL X  40      75.864  72.978  54.714  1.00  0.00      PROA  
ATOM    565 HG13 VAL X  40      76.706  71.889  55.740  1.00  0.00      PROA  
ATOM    566  CG2 VAL X  40      78.251  72.138  53.301  1.00  0.00      PROA  
ATOM    567 HG21 VAL X  40      78.798  72.570  54.166  1.00  0.00      PROA  
ATOM    568 HG22 VAL X  40      77.782  72.799  52.541  1.00  0.00      PROA  
ATOM    569 HG23 VAL X  40      79.113  71.608  52.844  1.00  0.00      PROA  
ATOM    570  C   VAL X  40      76.674  69.153  55.089  1.00  0.00      PROA  
ATOM    571  O   VAL X  40      76.655  69.109  56.303  1.00  0.00      PROA  
ATOM    572  N   LEU X  41      75.795  68.454  54.332  1.00  0.00      PROA  
ATOM    573  HN  LEU X  41      75.729  68.530  53.341  1.00  0.00      PROA  
ATOM    574  CA  LEU X  41      74.683  67.634  54.767  1.00  0.00      PROA  
ATOM    575  HA  LEU X  41      74.036  68.205  55.418  1.00  0.00      PROA  
ATOM    576  CB  LEU X  41      73.847  67.224  53.509  1.00  0.00      PROA  
ATOM    577  HB1 LEU X  41      73.041  66.608  53.959  1.00  0.00      PROA  
ATOM    578  HB2 LEU X  41      74.423  66.480  52.918  1.00  0.00      PROA  
ATOM    579  CG  LEU X  41      73.317  68.285  52.624  1.00  0.00      PROA  
ATOM    580  HG  LEU X  41      74.150  68.750  52.055  1.00  0.00      PROA  
ATOM    581  CD1 LEU X  41      72.290  67.768  51.618  1.00  0.00      PROA  
ATOM    582 HD11 LEU X  41      71.431  67.385  52.208  1.00  0.00      PROA  
ATOM    583 HD12 LEU X  41      72.764  66.983  50.992  1.00  0.00      PROA  
ATOM    584 HD13 LEU X  41      71.796  68.521  50.967  1.00  0.00      PROA  
ATOM    585  CD2 LEU X  41      72.673  69.427  53.416  1.00  0.00      PROA  
ATOM    586 HD21 LEU X  41      71.682  69.090  53.791  1.00  0.00      PROA  
ATOM    587 HD22 LEU X  41      72.522  70.382  52.870  1.00  0.00      PROA  
ATOM    588 HD23 LEU X  41      73.424  69.670  54.197  1.00  0.00      PROA  
ATOM    589  C   LEU X  41      75.229  66.490  55.576  1.00  0.00      PROA  
ATOM    590  O   LEU X  41      74.540  66.185  56.559  1.00  0.00      PROA  
ATOM    591  N   ARG X  42      76.384  65.837  55.193  1.00  0.00      PROA  
ATOM    592  HN  ARG X  42      76.821  66.114  54.341  1.00  0.00      PROA  
ATOM    593  CA  ARG X  42      77.038  64.893  56.044  1.00  0.00      PROA  
ATOM    594  HA  ARG X  42      76.335  64.154  56.398  1.00  0.00      PROA  
ATOM    595  CB  ARG X  42      78.324  64.295  55.343  1.00  0.00      PROA  
ATOM    596  HB1 ARG X  42      78.932  63.723  56.076  1.00  0.00      PROA  
ATOM    597  HB2 ARG X  42      78.943  65.199  55.157  1.00  0.00      PROA  
ATOM    598  CG  ARG X  42      78.185  63.362  54.159  1.00  0.00      PROA  
ATOM    599  HG1 ARG X  42      79.239  63.210  53.841  1.00  0.00      PROA  
ATOM    600  HG2 ARG X  42      77.583  63.845  53.361  1.00  0.00      PROA  
ATOM    601  CD  ARG X  42      77.584  61.981  54.613  1.00  0.00      PROA  
ATOM    602  HD1 ARG X  42      76.661  62.185  55.196  1.00  0.00      PROA  
ATOM    603  HD2 ARG X  42      78.250  61.356  55.245  1.00  0.00      PROA  
ATOM    604  NE  ARG X  42      77.407  61.152  53.475  1.00  0.00      PROA  
ATOM    605  HE  ARG X  42      77.712  61.463  52.575  1.00  0.00      PROA  
ATOM    606  CZ  ARG X  42      76.899  59.925  53.547  1.00  0.00      PROA  
ATOM    607  NH1 ARG X  42      76.610  59.373  54.663  1.00  0.00      PROA  
ATOM    608 HH11 ARG X  42      77.186  59.667  55.425  1.00  0.00      PROA  
ATOM    609 HH12 ARG X  42      76.584  58.373  54.663  1.00  0.00      PROA  
ATOM    610  NH2 ARG X  42      76.782  59.164  52.475  1.00  0.00      PROA  
ATOM    611 HH21 ARG X  42      76.913  59.665  51.619  1.00  0.00      PROA  
ATOM    612 HH22 ARG X  42      76.136  58.410  52.596  1.00  0.00      PROA  
ATOM    613  C   ARG X  42      77.481  65.519  57.418  1.00  0.00      PROA  
ATOM    614  O   ARG X  42      77.067  64.924  58.412  1.00  0.00      PROA  
ATOM    615  N   GLU X  43      78.142  66.699  57.409  1.00  0.00      PROA  
ATOM    616  HN  GLU X  43      78.347  67.144  56.541  1.00  0.00      PROA  
ATOM    617  CA  GLU X  43      78.572  67.395  58.649  1.00  0.00      PROA  
ATOM    618  HA  GLU X  43      79.228  66.682  59.127  1.00  0.00      PROA  
ATOM    619  CB  GLU X  43      79.568  68.586  58.348  1.00  0.00      PROA  
ATOM    620  HB1 GLU X  43      79.181  69.255  57.550  1.00  0.00      PROA  
ATOM    621  HB2 GLU X  43      80.422  67.984  57.973  1.00  0.00      PROA  
ATOM    622  CG  GLU X  43      79.849  69.574  59.412  1.00  0.00      PROA  
ATOM    623  HG1 GLU X  43      78.974  69.948  59.986  1.00  0.00      PROA  
ATOM    624  HG2 GLU X  43      80.414  70.447  59.022  1.00  0.00      PROA  
ATOM    625  CD  GLU X  43      80.749  69.058  60.491  1.00  0.00      PROA  
ATOM    626  OE1 GLU X  43      80.522  69.467  61.724  1.00  0.00      PROA  
ATOM    627  OE2 GLU X  43      81.772  68.360  60.168  1.00  0.00      PROA  
ATOM    628  C   GLU X  43      77.372  67.840  59.616  1.00  0.00      PROA  
ATOM    629  O   GLU X  43      77.317  67.548  60.799  1.00  0.00      PROA  
ATOM    630  N   ARG X  44      76.355  68.541  59.019  1.00  0.00      PROA  
ATOM    631  HN  ARG X  44      76.502  68.930  58.112  1.00  0.00      PROA  
ATOM    632  CA  ARG X  44      75.139  68.998  59.699  1.00  0.00      PROA  
ATOM    633  HA  ARG X  44      75.510  69.295  60.668  1.00  0.00      PROA  
ATOM    634  CB  ARG X  44      74.451  70.172  58.856  1.00  0.00      PROA  
ATOM    635  HB1 ARG X  44      73.569  70.644  59.340  1.00  0.00      PROA  
ATOM    636  HB2 ARG X  44      74.231  69.780  57.840  1.00  0.00      PROA  
ATOM    637  CG  ARG X  44      75.398  71.419  58.700  1.00  0.00      PROA  
ATOM    638  HG1 ARG X  44      74.879  72.199  58.104  1.00  0.00      PROA  
ATOM    639  HG2 ARG X  44      76.206  71.010  58.056  1.00  0.00      PROA  
ATOM    640  CD  ARG X  44      75.883  72.142  59.978  1.00  0.00      PROA  
ATOM    641  HD1 ARG X  44      76.679  72.906  59.859  1.00  0.00      PROA  
ATOM    642  HD2 ARG X  44      76.212  71.385  60.721  1.00  0.00      PROA  
ATOM    643  NE  ARG X  44      74.683  72.792  60.476  1.00  0.00      PROA  
ATOM    644  HE  ARG X  44      74.100  72.359  61.163  1.00  0.00      PROA  
ATOM    645  CZ  ARG X  44      74.180  73.967  60.165  1.00  0.00      PROA  
ATOM    646  NH1 ARG X  44      74.830  74.819  59.383  1.00  0.00      PROA  
ATOM    647 HH11 ARG X  44      75.672  74.467  58.974  1.00  0.00      PROA  
ATOM    648 HH12 ARG X  44      74.404  75.673  59.084  1.00  0.00      PROA  
ATOM    649  NH2 ARG X  44      73.018  74.287  60.574  1.00  0.00      PROA  
ATOM    650 HH21 ARG X  44      72.492  73.744  61.228  1.00  0.00      PROA  
ATOM    651 HH22 ARG X  44      72.862  75.274  60.538  1.00  0.00      PROA  
ATOM    652  C   ARG X  44      74.013  68.008  59.922  1.00  0.00      PROA  
ATOM    653  O   ARG X  44      73.317  68.213  60.940  1.00  0.00      PROA  
ATOM    654  N   PHE X  45      73.672  67.026  59.118  1.00  0.00      PROA  
ATOM    655  HN  PHE X  45      74.206  66.744  58.324  1.00  0.00      PROA  
ATOM    656  CA  PHE X  45      72.583  66.120  59.521  1.00  0.00      PROA  
ATOM    657  HA  PHE X  45      71.915  66.675  60.163  1.00  0.00      PROA  
ATOM    658  CB  PHE X  45      71.886  65.527  58.343  1.00  0.00      PROA  
ATOM    659  HB1 PHE X  45      71.433  64.522  58.484  1.00  0.00      PROA  
ATOM    660  HB2 PHE X  45      72.612  65.329  57.526  1.00  0.00      PROA  
ATOM    661  CG  PHE X  45      70.738  66.363  57.848  1.00  0.00      PROA  
ATOM    662  CD1 PHE X  45      70.742  66.969  56.548  1.00  0.00      PROA  
ATOM    663  HD1 PHE X  45      71.637  66.895  55.948  1.00  0.00      PROA  
ATOM    664  CE1 PHE X  45      69.628  67.720  56.114  1.00  0.00      PROA  
ATOM    665  HE1 PHE X  45      69.779  68.272  55.197  1.00  0.00      PROA  
ATOM    666  CZ  PHE X  45      68.474  67.874  56.956  1.00  0.00      PROA  
ATOM    667  HZ  PHE X  45      67.585  68.406  56.650  1.00  0.00      PROA  
ATOM    668  CD2 PHE X  45      69.607  66.576  58.704  1.00  0.00      PROA  
ATOM    669  HD2 PHE X  45      69.468  65.957  59.579  1.00  0.00      PROA  
ATOM    670  CE2 PHE X  45      68.486  67.285  58.158  1.00  0.00      PROA  
ATOM    671  HE2 PHE X  45      67.609  67.323  58.787  1.00  0.00      PROA  
ATOM    672  C   PHE X  45      73.002  65.003  60.485  1.00  0.00      PROA  
ATOM    673  O   PHE X  45      72.253  64.287  61.130  1.00  0.00      PROA  
ATOM    674  N   SER X  46      74.317  64.806  60.691  1.00  0.00      PROA  
ATOM    675  HN  SER X  46      74.969  65.295  60.117  1.00  0.00      PROA  
ATOM    676  CA  SER X  46      74.879  63.836  61.606  1.00  0.00      PROA  
ATOM    677  HA  SER X  46      74.552  62.880  61.224  1.00  0.00      PROA  
ATOM    678  CB  SER X  46      76.388  63.845  61.651  1.00  0.00      PROA  
ATOM    679  HB1 SER X  46      76.765  63.436  62.613  1.00  0.00      PROA  
ATOM    680  HB2 SER X  46      76.896  64.831  61.589  1.00  0.00      PROA  
ATOM    681  OG  SER X  46      76.962  62.982  60.716  1.00  0.00      PROA  
ATOM    682  HG1 SER X  46      76.770  63.329  59.842  1.00  0.00      PROA  
ATOM    683  C   SER X  46      74.318  63.871  63.066  1.00  0.00      PROA  
ATOM    684  O   SER X  46      73.969  62.833  63.640  1.00  0.00      PROA  
ATOM    685  N   PRO X  47      74.123  64.950  63.738  1.00  0.00      PROA  
ATOM    686  CD  PRO X  47      74.887  66.233  63.478  1.00  0.00      PROA  
ATOM    687  HD1 PRO X  47      74.459  66.721  62.577  1.00  0.00      PROA  
ATOM    688  HD2 PRO X  47      75.972  66.075  63.299  1.00  0.00      PROA  
ATOM    689  CA  PRO X  47      73.505  65.005  65.086  1.00  0.00      PROA  
ATOM    690  HA  PRO X  47      73.900  64.227  65.724  1.00  0.00      PROA  
ATOM    691  CB  PRO X  47      73.809  66.456  65.651  1.00  0.00      PROA  
ATOM    692  HB1 PRO X  47      74.233  66.297  66.665  1.00  0.00      PROA  
ATOM    693  HB2 PRO X  47      72.850  66.991  65.822  1.00  0.00      PROA  
ATOM    694  CG  PRO X  47      74.744  67.188  64.707  1.00  0.00      PROA  
ATOM    695  HG1 PRO X  47      74.398  68.190  64.376  1.00  0.00      PROA  
ATOM    696  HG2 PRO X  47      75.733  67.180  65.212  1.00  0.00      PROA  
ATOM    697  C   PRO X  47      72.041  64.711  65.144  1.00  0.00      PROA  
ATOM    698  O   PRO X  47      71.567  64.312  66.215  1.00  0.00      PROA  
ATOM    699  N   PHE X  48      71.320  64.855  64.008  1.00  0.00      PROA  
ATOM    700  HN  PHE X  48      71.800  65.173  63.193  1.00  0.00      PROA  
ATOM    701  CA  PHE X  48      69.884  64.555  63.934  1.00  0.00      PROA  
ATOM    702  HA  PHE X  48      69.527  64.327  64.927  1.00  0.00      PROA  
ATOM    703  CB  PHE X  48      69.125  65.715  63.250  1.00  0.00      PROA  
ATOM    704  HB1 PHE X  48      68.042  65.762  63.490  1.00  0.00      PROA  
ATOM    705  HB2 PHE X  48      69.245  65.689  62.146  1.00  0.00      PROA  
ATOM    706  CG  PHE X  48      69.592  67.152  63.591  1.00  0.00      PROA  
ATOM    707  CD1 PHE X  48      69.836  68.015  62.547  1.00  0.00      PROA  
ATOM    708  HD1 PHE X  48      69.532  67.703  61.558  1.00  0.00      PROA  
ATOM    709  CE1 PHE X  48      70.281  69.329  62.750  1.00  0.00      PROA  
ATOM    710  HE1 PHE X  48      70.518  70.015  61.950  1.00  0.00      PROA  
ATOM    711  CZ  PHE X  48      70.530  69.778  64.080  1.00  0.00      PROA  
ATOM    712  HZ  PHE X  48      70.698  70.836  64.212  1.00  0.00      PROA  
ATOM    713  CD2 PHE X  48      69.767  67.598  64.936  1.00  0.00      PROA  
ATOM    714  HD2 PHE X  48      69.489  66.893  65.705  1.00  0.00      PROA  
ATOM    715  CE2 PHE X  48      70.301  68.889  65.155  1.00  0.00      PROA  
ATOM    716  HE2 PHE X  48      70.442  69.273  66.155  1.00  0.00      PROA  
ATOM    717  C   PHE X  48      69.599  63.301  63.149  1.00  0.00      PROA  
ATOM    718  O   PHE X  48      68.497  62.941  62.859  1.00  0.00      PROA  
ATOM    719  N   GLY X  49      70.640  62.488  62.694  1.00  0.00      PROA  
ATOM    720  HN  GLY X  49      71.531  62.926  62.609  1.00  0.00      PROA  
ATOM    721  CA  GLY X  49      70.490  61.089  62.432  1.00  0.00      PROA  
ATOM    722  HA1 GLY X  49      69.734  61.026  61.662  1.00  0.00      PROA  
ATOM    723  HA2 GLY X  49      70.395  60.753  63.453  1.00  0.00      PROA  
ATOM    724  C   GLY X  49      71.765  60.362  61.930  1.00  0.00      PROA  
ATOM    725  O   GLY X  49      72.772  60.967  61.691  1.00  0.00      PROA  
ATOM    726  N   ASP X  50      71.593  59.075  61.685  1.00  0.00      PROA  
ATOM    727  HN  ASP X  50      70.716  58.692  61.963  1.00  0.00      PROA  
ATOM    728  CA  ASP X  50      72.486  58.174  61.045  1.00  0.00      PROA  
ATOM    729  HA  ASP X  50      73.514  58.489  61.146  1.00  0.00      PROA  
ATOM    730  CB  ASP X  50      72.574  56.708  61.663  1.00  0.00      PROA  
ATOM    731  HB1 ASP X  50      73.151  56.069  60.960  1.00  0.00      PROA  
ATOM    732  HB2 ASP X  50      71.576  56.314  61.949  1.00  0.00      PROA  
ATOM    733  CG  ASP X  50      73.314  56.779  63.004  1.00  0.00      PROA  
ATOM    734  OD1 ASP X  50      73.313  55.725  63.662  1.00  0.00      PROA  
ATOM    735  OD2 ASP X  50      74.023  57.746  63.249  1.00  0.00      PROA  
ATOM    736  C   ASP X  50      72.267  58.132  59.529  1.00  0.00      PROA  
ATOM    737  O   ASP X  50      71.288  57.564  59.039  1.00  0.00      PROA  
ATOM    738  N   ILE X  51      73.143  58.831  58.806  1.00  0.00      PROA  
ATOM    739  HN  ILE X  51      74.016  59.161  59.155  1.00  0.00      PROA  
ATOM    740  CA  ILE X  51      72.995  59.078  57.373  1.00  0.00      PROA  
ATOM    741  HA  ILE X  51      71.947  59.049  57.116  1.00  0.00      PROA  
ATOM    742  CB  ILE X  51      73.509  60.496  56.942  1.00  0.00      PROA  
ATOM    743  HB  ILE X  51      74.583  60.346  56.701  1.00  0.00      PROA  
ATOM    744  CG2 ILE X  51      72.715  61.053  55.677  1.00  0.00      PROA  
ATOM    745 HG21 ILE X  51      72.633  60.215  54.953  1.00  0.00      PROA  
ATOM    746 HG22 ILE X  51      73.132  61.959  55.188  1.00  0.00      PROA  
ATOM    747 HG23 ILE X  51      71.681  61.273  56.017  1.00  0.00      PROA  
ATOM    748  CG1 ILE X  51      73.367  61.623  58.008  1.00  0.00      PROA  
ATOM    749 HG11 ILE X  51      73.702  61.164  58.962  1.00  0.00      PROA  
ATOM    750 HG12 ILE X  51      72.292  61.868  58.137  1.00  0.00      PROA  
ATOM    751  CD  ILE X  51      74.299  62.853  57.755  1.00  0.00      PROA  
ATOM    752  HD1 ILE X  51      75.353  62.532  57.613  1.00  0.00      PROA  
ATOM    753  HD2 ILE X  51      74.310  63.532  58.634  1.00  0.00      PROA  
ATOM    754  HD3 ILE X  51      73.993  63.356  56.813  1.00  0.00      PROA  
ATOM    755  C   ILE X  51      73.667  57.967  56.579  1.00  0.00      PROA  
ATOM    756  O   ILE X  51      74.703  57.378  56.998  1.00  0.00      PROA  
ATOM    757  N   GLN X  52      72.987  57.574  55.454  1.00  0.00      PROA  
ATOM    758  HN  GLN X  52      72.041  57.886  55.419  1.00  0.00      PROA  
ATOM    759  CA  GLN X  52      73.487  56.542  54.511  1.00  0.00      PROA  
ATOM    760  HA  GLN X  52      74.387  56.137  54.948  1.00  0.00      PROA  
ATOM    761  CB  GLN X  52      72.308  55.460  54.406  1.00  0.00      PROA  
ATOM    762  HB1 GLN X  52      72.706  54.559  53.891  1.00  0.00      PROA  
ATOM    763  HB2 GLN X  52      71.470  55.931  53.850  1.00  0.00      PROA  
ATOM    764  CG  GLN X  52      71.834  55.025  55.767  1.00  0.00      PROA  
ATOM    765  HG1 GLN X  52      71.270  55.869  56.219  1.00  0.00      PROA  
ATOM    766  HG2 GLN X  52      72.678  54.806  56.455  1.00  0.00      PROA  
ATOM    767  CD  GLN X  52      70.991  53.697  55.620  1.00  0.00      PROA  
ATOM    768  OE1 GLN X  52      70.003  53.638  54.876  1.00  0.00      PROA  
ATOM    769  NE2 GLN X  52      71.434  52.692  56.375  1.00  0.00      PROA  
ATOM    770 HE21 GLN X  52      72.239  52.682  56.970  1.00  0.00      PROA  
ATOM    771 HE22 GLN X  52      70.800  51.919  56.393  1.00  0.00      PROA  
ATOM    772  C   GLN X  52      73.875  57.171  53.156  1.00  0.00      PROA  
ATOM    773  O   GLN X  52      75.030  57.135  52.820  1.00  0.00      PROA  
ATOM    774  N   ASP X  53      72.828  57.751  52.462  1.00  0.00      PROA  
ATOM    775  HN  ASP X  53      71.952  57.911  52.910  1.00  0.00      PROA  
ATOM    776  CA  ASP X  53      73.036  58.234  51.083  1.00  0.00      PROA  
ATOM    777  HA  ASP X  53      74.099  58.318  50.915  1.00  0.00      PROA  
ATOM    778  CB  ASP X  53      72.386  57.250  50.122  1.00  0.00      PROA  
ATOM    779  HB1 ASP X  53      71.308  57.471  49.971  1.00  0.00      PROA  
ATOM    780  HB2 ASP X  53      72.433  56.270  50.643  1.00  0.00      PROA  
ATOM    781  CG  ASP X  53      72.982  57.267  48.731  1.00  0.00      PROA  
ATOM    782  OD1 ASP X  53      72.414  56.633  47.731  1.00  0.00      PROA  
ATOM    783  OD2 ASP X  53      73.976  57.967  48.582  1.00  0.00      PROA  
ATOM    784  C   ASP X  53      72.498  59.680  50.920  1.00  0.00      PROA  
ATOM    785  O   ASP X  53      71.504  60.145  51.477  1.00  0.00      PROA  
ATOM    786  N   ILE X  54      73.319  60.474  50.221  1.00  0.00      PROA  
ATOM    787  HN  ILE X  54      74.165  60.069  49.885  1.00  0.00      PROA  
ATOM    788  CA  ILE X  54      73.058  61.819  49.892  1.00  0.00      PROA  
ATOM    789  HA  ILE X  54      72.046  62.144  50.083  1.00  0.00      PROA  
ATOM    790  CB  ILE X  54      74.060  62.763  50.679  1.00  0.00      PROA  
ATOM    791  HB  ILE X  54      75.116  62.654  50.348  1.00  0.00      PROA  
ATOM    792  CG2 ILE X  54      73.720  64.255  50.359  1.00  0.00      PROA  
ATOM    793 HG21 ILE X  54      73.672  64.474  49.271  1.00  0.00      PROA  
ATOM    794 HG22 ILE X  54      74.480  65.007  50.665  1.00  0.00      PROA  
ATOM    795 HG23 ILE X  54      72.691  64.530  50.676  1.00  0.00      PROA  
ATOM    796  CG1 ILE X  54      73.915  62.373  52.184  1.00  0.00      PROA  
ATOM    797 HG11 ILE X  54      74.508  61.438  52.280  1.00  0.00      PROA  
ATOM    798 HG12 ILE X  54      72.846  62.158  52.397  1.00  0.00      PROA  
ATOM    799  CD  ILE X  54      74.371  63.437  53.195  1.00  0.00      PROA  
ATOM    800  HD1 ILE X  54      74.579  62.983  54.188  1.00  0.00      PROA  
ATOM    801  HD2 ILE X  54      73.608  64.239  53.295  1.00  0.00      PROA  
ATOM    802  HD3 ILE X  54      75.226  64.041  52.825  1.00  0.00      PROA  
ATOM    803  C   ILE X  54      73.243  62.097  48.404  1.00  0.00      PROA  
ATOM    804  O   ILE X  54      74.266  61.828  47.748  1.00  0.00      PROA  
ATOM    805  N   TRP X  55      72.197  62.512  47.672  1.00  0.00      PROA  
ATOM    806  HN  TRP X  55      71.326  62.704  48.117  1.00  0.00      PROA  
ATOM    807  CA  TRP X  55      72.165  62.738  46.245  1.00  0.00      PROA  
ATOM    808  HA  TRP X  55      73.116  62.522  45.779  1.00  0.00      PROA  
ATOM    809  CB  TRP X  55      71.053  61.902  45.425  1.00  0.00      PROA  
ATOM    810  HB1 TRP X  55      70.053  62.108  45.861  1.00  0.00      PROA  
ATOM    811  HB2 TRP X  55      71.284  60.829  45.605  1.00  0.00      PROA  
ATOM    812  CG  TRP X  55      71.047  62.119  43.919  1.00  0.00      PROA  
ATOM    813  CD1 TRP X  55      70.232  62.964  43.203  1.00  0.00      PROA  
ATOM    814  HD1 TRP X  55      69.354  63.404  43.653  1.00  0.00      PROA  
ATOM    815  NE1 TRP X  55      70.558  62.909  41.843  1.00  0.00      PROA  
ATOM    816  HE1 TRP X  55      69.911  63.090  41.134  1.00  0.00      PROA  
ATOM    817  CE2 TRP X  55      71.789  62.123  41.719  1.00  0.00      PROA  
ATOM    818  CD2 TRP X  55      72.030  61.561  42.982  1.00  0.00      PROA  
ATOM    819  CE3 TRP X  55      72.989  60.538  43.132  1.00  0.00      PROA  
ATOM    820  HE3 TRP X  55      73.211  60.120  44.103  1.00  0.00      PROA  
ATOM    821  CZ3 TRP X  55      73.652  60.188  41.898  1.00  0.00      PROA  
ATOM    822  HZ3 TRP X  55      74.449  59.457  41.892  1.00  0.00      PROA  
ATOM    823  CZ2 TRP X  55      72.490  61.808  40.574  1.00  0.00      PROA  
ATOM    824  HZ2 TRP X  55      72.289  62.347  39.660  1.00  0.00      PROA  
ATOM    825  CH2 TRP X  55      73.465  60.841  40.702  1.00  0.00      PROA  
ATOM    826  HH2 TRP X  55      73.967  60.531  39.797  1.00  0.00      PROA  
ATOM    827  C   TRP X  55      71.849  64.189  46.081  1.00  0.00      PROA  
ATOM    828  O   TRP X  55      70.892  64.682  46.687  1.00  0.00      PROA  
ATOM    829  N   VAL X  56      72.693  64.864  45.247  1.00  0.00      PROA  
ATOM    830  HN  VAL X  56      73.490  64.449  44.814  1.00  0.00      PROA  
ATOM    831  CA  VAL X  56      72.515  66.209  44.804  1.00  0.00      PROA  
ATOM    832  HA  VAL X  56      71.516  66.458  45.129  1.00  0.00      PROA  
ATOM    833  CB  VAL X  56      73.569  67.170  45.335  1.00  0.00      PROA  
ATOM    834  HB  VAL X  56      74.566  66.798  45.018  1.00  0.00      PROA  
ATOM    835  CG1 VAL X  56      73.274  68.594  44.887  1.00  0.00      PROA  
ATOM    836 HG11 VAL X  56      74.137  69.192  45.253  1.00  0.00      PROA  
ATOM    837 HG12 VAL X  56      72.264  68.929  45.204  1.00  0.00      PROA  
ATOM    838 HG13 VAL X  56      73.258  68.665  43.779  1.00  0.00      PROA  
ATOM    839  CG2 VAL X  56      73.499  67.219  46.854  1.00  0.00      PROA  
ATOM    840 HG21 VAL X  56      73.366  66.189  47.250  1.00  0.00      PROA  
ATOM    841 HG22 VAL X  56      72.657  67.883  47.139  1.00  0.00      PROA  
ATOM    842 HG23 VAL X  56      74.410  67.766  47.181  1.00  0.00      PROA  
ATOM    843  C   VAL X  56      72.447  66.235  43.291  1.00  0.00      PROA  
ATOM    844  O   VAL X  56      73.365  65.809  42.612  1.00  0.00      PROA  
ATOM    845  N   VAL X  57      71.387  66.843  42.745  1.00  0.00      PROA  
ATOM    846  HN  VAL X  57      70.616  67.169  43.287  1.00  0.00      PROA  
ATOM    847  CA  VAL X  57      71.211  66.851  41.293  1.00  0.00      PROA  
ATOM    848  HA  VAL X  57      71.560  65.911  40.892  1.00  0.00      PROA  
ATOM    849  CB  VAL X  57      69.711  66.970  41.050  1.00  0.00      PROA  
ATOM    850  HB  VAL X  57      69.354  67.874  41.588  1.00  0.00      PROA  
ATOM    851  CG1 VAL X  57      69.285  66.885  39.547  1.00  0.00      PROA  
ATOM    852 HG11 VAL X  57      68.194  66.716  39.425  1.00  0.00      PROA  
ATOM    853 HG12 VAL X  57      69.805  66.038  39.050  1.00  0.00      PROA  
ATOM    854 HG13 VAL X  57      69.531  67.815  38.990  1.00  0.00      PROA  
ATOM    855  CG2 VAL X  57      68.888  65.863  41.755  1.00  0.00      PROA  
ATOM    856 HG21 VAL X  57      67.801  66.086  41.753  1.00  0.00      PROA  
ATOM    857 HG22 VAL X  57      69.291  65.585  42.752  1.00  0.00      PROA  
ATOM    858 HG23 VAL X  57      69.079  64.965  41.129  1.00  0.00      PROA  
ATOM    859  C   VAL X  57      71.957  67.985  40.604  1.00  0.00      PROA  
ATOM    860  O   VAL X  57      71.841  69.126  41.074  1.00  0.00      PROA  
ATOM    861  N   ARG X  58      72.795  67.712  39.579  1.00  0.00      PROA  
ATOM    862  HN  ARG X  58      72.726  66.871  39.047  1.00  0.00      PROA  
ATOM    863  CA  ARG X  58      73.672  68.597  39.025  1.00  0.00      PROA  
ATOM    864  HA  ARG X  58      73.572  69.609  39.388  1.00  0.00      PROA  
ATOM    865  CB  ARG X  58      75.197  68.253  39.398  1.00  0.00      PROA  
ATOM    866  HB1 ARG X  58      75.825  68.976  38.835  1.00  0.00      PROA  
ATOM    867  HB2 ARG X  58      75.602  67.241  39.183  1.00  0.00      PROA  
ATOM    868  CG  ARG X  58      75.512  68.550  40.834  1.00  0.00      PROA  
ATOM    869  HG1 ARG X  58      75.342  67.621  41.420  1.00  0.00      PROA  
ATOM    870  HG2 ARG X  58      74.782  69.182  41.384  1.00  0.00      PROA  
ATOM    871  CD  ARG X  58      77.078  68.868  41.071  1.00  0.00      PROA  
ATOM    872  HD1 ARG X  58      77.274  69.808  40.512  1.00  0.00      PROA  
ATOM    873  HD2 ARG X  58      77.657  68.048  40.595  1.00  0.00      PROA  
ATOM    874  NE  ARG X  58      77.396  69.041  42.508  1.00  0.00      PROA  
ATOM    875  HE  ARG X  58      77.498  70.004  42.756  1.00  0.00      PROA  
ATOM    876  CZ  ARG X  58      77.388  68.163  43.534  1.00  0.00      PROA  
ATOM    877  NH1 ARG X  58      77.257  66.900  43.253  1.00  0.00      PROA  
ATOM    878 HH11 ARG X  58      77.153  66.494  42.344  1.00  0.00      PROA  
ATOM    879 HH12 ARG X  58      77.410  66.364  44.083  1.00  0.00      PROA  
ATOM    880  NH2 ARG X  58      77.600  68.619  44.715  1.00  0.00      PROA  
ATOM    881 HH21 ARG X  58      77.793  67.969  45.450  1.00  0.00      PROA  
ATOM    882 HH22 ARG X  58      77.950  69.546  44.852  1.00  0.00      PROA  
ATOM    883  C   ARG X  58      73.441  68.621  37.489  1.00  0.00      PROA  
ATOM    884  O   ARG X  58      73.033  67.584  36.973  1.00  0.00      PROA  
ATOM    885  N   ASP X  59      73.520  69.701  36.776  1.00  0.00      PROA  
ATOM    886  HN  ASP X  59      73.727  70.557  37.242  1.00  0.00      PROA  
ATOM    887  CA  ASP X  59      73.229  69.785  35.320  1.00  0.00      PROA  
ATOM    888  HA  ASP X  59      72.282  69.300  35.135  1.00  0.00      PROA  
ATOM    889  CB  ASP X  59      73.048  71.338  34.918  1.00  0.00      PROA  
ATOM    890  HB1 ASP X  59      74.013  71.779  35.246  1.00  0.00      PROA  
ATOM    891  HB2 ASP X  59      72.235  71.781  35.532  1.00  0.00      PROA  
ATOM    892  CG  ASP X  59      72.892  71.645  33.427  1.00  0.00      PROA  
ATOM    893  OD1 ASP X  59      72.321  70.808  32.701  1.00  0.00      PROA  
ATOM    894  OD2 ASP X  59      73.205  72.705  32.994  1.00  0.00      PROA  
ATOM    895  C   ASP X  59      74.287  69.123  34.427  1.00  0.00      PROA  
ATOM    896  O   ASP X  59      75.431  69.003  34.776  1.00  0.00      PROA  
ATOM    897  N   LYS X  60      73.859  68.432  33.382  1.00  0.00      PROA  
ATOM    898  HN  LYS X  60      72.883  68.407  33.178  1.00  0.00      PROA  
ATOM    899  CA  LYS X  60      74.707  68.032  32.307  1.00  0.00      PROA  
ATOM    900  HA  LYS X  60      75.425  67.431  32.847  1.00  0.00      PROA  
ATOM    901  CB  LYS X  60      73.882  67.107  31.303  1.00  0.00      PROA  
ATOM    902  HB1 LYS X  60      73.369  66.289  31.852  1.00  0.00      PROA  
ATOM    903  HB2 LYS X  60      74.591  66.647  30.581  1.00  0.00      PROA  
ATOM    904  CG  LYS X  60      72.702  67.817  30.598  1.00  0.00      PROA  
ATOM    905  HG1 LYS X  60      73.152  68.430  29.788  1.00  0.00      PROA  
ATOM    906  HG2 LYS X  60      72.229  68.566  31.268  1.00  0.00      PROA  
ATOM    907  CD  LYS X  60      71.695  66.904  30.006  1.00  0.00      PROA  
ATOM    908  HD1 LYS X  60      70.906  67.588  29.628  1.00  0.00      PROA  
ATOM    909  HD2 LYS X  60      71.308  66.367  30.898  1.00  0.00      PROA  
ATOM    910  CE  LYS X  60      72.042  65.988  28.826  1.00  0.00      PROA  
ATOM    911  HE1 LYS X  60      72.981  65.433  29.038  1.00  0.00      PROA  
ATOM    912  HE2 LYS X  60      72.250  66.516  27.871  1.00  0.00      PROA  
ATOM    913  NZ  LYS X  60      70.879  65.195  28.531  1.00  0.00      PROA  
ATOM    914  HZ1 LYS X  60      71.024  64.191  28.760  1.00  0.00      PROA  
ATOM    915  HZ2 LYS X  60      70.525  65.216  27.553  1.00  0.00      PROA  
ATOM    916  HZ3 LYS X  60      70.159  65.536  29.200  1.00  0.00      PROA  
ATOM    917  C   LYS X  60      75.461  69.083  31.520  1.00  0.00      PROA  
ATOM    918  O   LYS X  60      76.609  68.895  31.162  1.00  0.00      PROA  
ATOM    919  N   HSD X  61      74.867  70.277  31.176  1.00  0.00      PROA  
ATOM    920  HN  HSD X  61      73.964  70.492  31.541  1.00  0.00      PROA  
ATOM    921  CA  HSD X  61      75.470  71.283  30.286  1.00  0.00      PROA  
ATOM    922  HA  HSD X  61      76.033  70.872  29.461  1.00  0.00      PROA  
ATOM    923  CB  HSD X  61      74.401  72.115  29.663  1.00  0.00      PROA  
ATOM    924  HB1 HSD X  61      74.818  72.994  29.126  1.00  0.00      PROA  
ATOM    925  HB2 HSD X  61      73.797  72.394  30.553  1.00  0.00      PROA  
ATOM    926  ND1 HSD X  61      72.456  70.640  29.072  1.00  0.00      PROA  
ATOM    927  HD1 HSD X  61      72.078  70.443  29.978  1.00  0.00      PROA  
ATOM    928  CG  HSD X  61      73.587  71.317  28.732  1.00  0.00      PROA  
ATOM    929  CE1 HSD X  61      72.045  70.018  27.931  1.00  0.00      PROA  
ATOM    930  HE1 HSD X  61      71.258  69.265  27.887  1.00  0.00      PROA  
ATOM    931  NE2 HSD X  61      72.798  70.307  26.851  1.00  0.00      PROA  
ATOM    932  CD2 HSD X  61      73.735  71.216  27.372  1.00  0.00      PROA  
ATOM    933  HD2 HSD X  61      74.423  71.752  26.729  1.00  0.00      PROA  
ATOM    934  C   HSD X  61      76.359  72.236  31.084  1.00  0.00      PROA  
ATOM    935  O   HSD X  61      77.427  72.674  30.562  1.00  0.00      PROA  
ATOM    936  N   THR X  62      76.029  72.585  32.311  1.00  0.00      PROA  
ATOM    937  HN  THR X  62      75.155  72.328  32.716  1.00  0.00      PROA  
ATOM    938  CA  THR X  62      76.775  73.650  33.023  1.00  0.00      PROA  
ATOM    939  HA  THR X  62      77.444  74.194  32.373  1.00  0.00      PROA  
ATOM    940  CB  THR X  62      75.831  74.779  33.581  1.00  0.00      PROA  
ATOM    941  HB  THR X  62      76.485  75.506  34.108  1.00  0.00      PROA  
ATOM    942  OG1 THR X  62      74.798  74.355  34.394  1.00  0.00      PROA  
ATOM    943  HG1 THR X  62      74.101  74.005  33.834  1.00  0.00      PROA  
ATOM    944  CG2 THR X  62      75.253  75.531  32.469  1.00  0.00      PROA  
ATOM    945 HG21 THR X  62      74.664  76.378  32.881  1.00  0.00      PROA  
ATOM    946 HG22 THR X  62      74.561  74.902  31.870  1.00  0.00      PROA  
ATOM    947 HG23 THR X  62      75.967  75.996  31.756  1.00  0.00      PROA  
ATOM    948  C   THR X  62      77.669  73.082  34.105  1.00  0.00      PROA  
ATOM    949  O   THR X  62      78.520  73.765  34.655  1.00  0.00      PROA  
ATOM    950  N   LYS X  63      77.411  71.794  34.372  1.00  0.00      PROA  
ATOM    951  HN  LYS X  63      76.820  71.351  33.702  1.00  0.00      PROA  
ATOM    952  CA  LYS X  63      77.872  70.976  35.505  1.00  0.00      PROA  
ATOM    953  HA  LYS X  63      77.523  69.982  35.266  1.00  0.00      PROA  
ATOM    954  CB  LYS X  63      79.402  70.833  35.574  1.00  0.00      PROA  
ATOM    955  HB1 LYS X  63      79.752  70.095  36.327  1.00  0.00      PROA  
ATOM    956  HB2 LYS X  63      80.014  71.727  35.821  1.00  0.00      PROA  
ATOM    957  CG  LYS X  63      80.043  70.227  34.258  1.00  0.00      PROA  
ATOM    958  HG1 LYS X  63      81.122  70.491  34.236  1.00  0.00      PROA  
ATOM    959  HG2 LYS X  63      79.543  70.742  33.409  1.00  0.00      PROA  
ATOM    960  CD  LYS X  63      79.930  68.647  34.128  1.00  0.00      PROA  
ATOM    961  HD1 LYS X  63      78.844  68.430  34.197  1.00  0.00      PROA  
ATOM    962  HD2 LYS X  63      80.343  68.141  35.027  1.00  0.00      PROA  
ATOM    963  CE  LYS X  63      80.503  68.193  32.805  1.00  0.00      PROA  
ATOM    964  HE1 LYS X  63      81.535  68.597  32.734  1.00  0.00      PROA  
ATOM    965  HE2 LYS X  63      79.904  68.631  31.978  1.00  0.00      PROA  
ATOM    966  NZ  LYS X  63      80.513  66.747  32.729  1.00  0.00      PROA  
ATOM    967  HZ1 LYS X  63      81.200  66.357  32.052  1.00  0.00      PROA  
ATOM    968  HZ2 LYS X  63      79.578  66.490  32.352  1.00  0.00      PROA  
ATOM    969  HZ3 LYS X  63      80.670  66.227  33.616  1.00  0.00      PROA  
ATOM    970  C   LYS X  63      77.234  71.342  36.883  1.00  0.00      PROA  
ATOM    971  O   LYS X  63      77.135  70.551  37.787  1.00  0.00      PROA  
ATOM    972  N   GLU X  64      76.841  72.647  37.096  1.00  0.00      PROA  
ATOM    973  HN  GLU X  64      77.036  73.339  36.405  1.00  0.00      PROA  
ATOM    974  CA  GLU X  64      76.412  73.199  38.326  1.00  0.00      PROA  
ATOM    975  HA  GLU X  64      77.203  73.002  39.035  1.00  0.00      PROA  
ATOM    976  CB  GLU X  64      76.221  74.740  38.111  1.00  0.00      PROA  
ATOM    977  HB1 GLU X  64      75.691  75.068  39.031  1.00  0.00      PROA  
ATOM    978  HB2 GLU X  64      75.613  74.923  37.200  1.00  0.00      PROA  
ATOM    979  CG  GLU X  64      77.568  75.444  37.893  1.00  0.00      PROA  
ATOM    980  HG1 GLU X  64      77.894  75.194  36.861  1.00  0.00      PROA  
ATOM    981  HG2 GLU X  64      78.225  75.127  38.732  1.00  0.00      PROA  
ATOM    982  CD  GLU X  64      77.433  76.960  37.986  1.00  0.00      PROA  
ATOM    983  OE1 GLU X  64      78.211  77.643  38.646  1.00  0.00      PROA  
ATOM    984  OE2 GLU X  64      76.342  77.373  37.552  1.00  0.00      PROA  
ATOM    985  C   GLU X  64      75.124  72.582  38.888  1.00  0.00      PROA  
ATOM    986  O   GLU X  64      74.224  72.119  38.181  1.00  0.00      PROA  
ATOM    987  N   SER X  65      75.027  72.539  40.256  1.00  0.00      PROA  
ATOM    988  HN  SER X  65      75.836  72.776  40.787  1.00  0.00      PROA  
ATOM    989  CA  SER X  65      73.822  71.996  41.009  1.00  0.00      PROA  
ATOM    990  HA  SER X  65      73.726  70.953  40.748  1.00  0.00      PROA  
ATOM    991  CB  SER X  65      73.961  71.974  42.548  1.00  0.00      PROA  
ATOM    992  HB1 SER X  65      74.084  73.048  42.806  1.00  0.00      PROA  
ATOM    993  HB2 SER X  65      74.940  71.556  42.864  1.00  0.00      PROA  
ATOM    994  OG  SER X  65      72.765  71.526  43.256  1.00  0.00      PROA  
ATOM    995  HG1 SER X  65      73.028  71.628  44.174  1.00  0.00      PROA  
ATOM    996  C   SER X  65      72.471  72.647  40.657  1.00  0.00      PROA  
ATOM    997  O   SER X  65      72.356  73.903  40.473  1.00  0.00      PROA  
ATOM    998  N   LYS X  66      71.374  71.840  40.608  1.00  0.00      PROA  
ATOM    999  HN  LYS X  66      71.610  70.908  40.872  1.00  0.00      PROA  
ATOM   1000  CA  LYS X  66      69.956  72.161  40.471  1.00  0.00      PROA  
ATOM   1001  HA  LYS X  66      69.936  73.047  39.854  1.00  0.00      PROA  
ATOM   1002  CB  LYS X  66      68.996  71.039  39.946  1.00  0.00      PROA  
ATOM   1003  HB1 LYS X  66      67.939  71.381  39.968  1.00  0.00      PROA  
ATOM   1004  HB2 LYS X  66      69.075  70.128  40.578  1.00  0.00      PROA  
ATOM   1005  CG  LYS X  66      69.164  70.684  38.485  1.00  0.00      PROA  
ATOM   1006  HG1 LYS X  66      68.352  69.978  38.213  1.00  0.00      PROA  
ATOM   1007  HG2 LYS X  66      70.178  70.283  38.265  1.00  0.00      PROA  
ATOM   1008  CD  LYS X  66      69.070  71.771  37.531  1.00  0.00      PROA  
ATOM   1009  HD1 LYS X  66      69.163  71.300  36.529  1.00  0.00      PROA  
ATOM   1010  HD2 LYS X  66      69.933  72.458  37.662  1.00  0.00      PROA  
ATOM   1011  CE  LYS X  66      67.791  72.674  37.497  1.00  0.00      PROA  
ATOM   1012  HE1 LYS X  66      67.734  73.481  36.736  1.00  0.00      PROA  
ATOM   1013  HE2 LYS X  66      67.688  73.150  38.496  1.00  0.00      PROA  
ATOM   1014  NZ  LYS X  66      66.640  71.758  37.269  1.00  0.00      PROA  
ATOM   1015  HZ1 LYS X  66      66.842  71.309  36.353  1.00  0.00      PROA  
ATOM   1016  HZ2 LYS X  66      65.833  72.391  37.096  1.00  0.00      PROA  
ATOM   1017  HZ3 LYS X  66      66.371  71.117  38.042  1.00  0.00      PROA  
ATOM   1018  C   LYS X  66      69.408  72.649  41.764  1.00  0.00      PROA  
ATOM   1019  O   LYS X  66      68.515  73.496  41.772  1.00  0.00      PROA  
ATOM   1020  N   GLY X  67      69.980  72.144  42.964  1.00  0.00      PROA  
ATOM   1021  HN  GLY X  67      70.916  71.805  43.008  1.00  0.00      PROA  
ATOM   1022  CA  GLY X  67      69.687  72.502  44.360  1.00  0.00      PROA  
ATOM   1023  HA1 GLY X  67      69.235  73.475  44.489  1.00  0.00      PROA  
ATOM   1024  HA2 GLY X  67      70.580  72.381  44.955  1.00  0.00      PROA  
ATOM   1025  C   GLY X  67      68.732  71.482  44.912  1.00  0.00      PROA  
ATOM   1026  O   GLY X  67      68.285  71.544  46.056  1.00  0.00      PROA  
ATOM   1027  N   ILE X  68      68.434  70.433  44.120  1.00  0.00      PROA  
ATOM   1028  HN  ILE X  68      68.903  70.269  43.256  1.00  0.00      PROA  
ATOM   1029  CA  ILE X  68      67.402  69.465  44.465  1.00  0.00      PROA  
ATOM   1030  HA  ILE X  68      66.739  69.720  45.278  1.00  0.00      PROA  
ATOM   1031  CB  ILE X  68      66.567  69.190  43.166  1.00  0.00      PROA  
ATOM   1032  HB  ILE X  68      67.200  69.023  42.268  1.00  0.00      PROA  
ATOM   1033  CG2 ILE X  68      65.708  67.908  43.257  1.00  0.00      PROA  
ATOM   1034 HG21 ILE X  68      66.353  67.003  43.247  1.00  0.00      PROA  
ATOM   1035 HG22 ILE X  68      65.049  67.816  42.367  1.00  0.00      PROA  
ATOM   1036 HG23 ILE X  68      65.194  67.836  44.239  1.00  0.00      PROA  
ATOM   1037  CG1 ILE X  68      65.811  70.455  42.791  1.00  0.00      PROA  
ATOM   1038 HG11 ILE X  68      65.117  70.239  41.950  1.00  0.00      PROA  
ATOM   1039 HG12 ILE X  68      66.515  71.194  42.352  1.00  0.00      PROA  
ATOM   1040  CD  ILE X  68      65.100  71.172  43.914  1.00  0.00      PROA  
ATOM   1041  HD1 ILE X  68      64.628  72.064  43.451  1.00  0.00      PROA  
ATOM   1042  HD2 ILE X  68      65.693  71.588  44.757  1.00  0.00      PROA  
ATOM   1043  HD3 ILE X  68      64.341  70.579  44.468  1.00  0.00      PROA  
ATOM   1044  C   ILE X  68      67.984  68.221  45.022  1.00  0.00      PROA  
ATOM   1045  O   ILE X  68      68.817  67.579  44.396  1.00  0.00      PROA  
ATOM   1046  N   ALA X  69      67.747  67.984  46.305  1.00  0.00      PROA  
ATOM   1047  HN  ALA X  69      66.976  68.371  46.804  1.00  0.00      PROA  
ATOM   1048  CA  ALA X  69      68.587  67.071  47.072  1.00  0.00      PROA  
ATOM   1049  HA  ALA X  69      69.240  66.406  46.526  1.00  0.00      PROA  
ATOM   1050  CB  ALA X  69      69.381  67.848  48.127  1.00  0.00      PROA  
ATOM   1051  HB1 ALA X  69      69.829  68.692  47.561  1.00  0.00      PROA  
ATOM   1052  HB2 ALA X  69      70.169  67.158  48.496  1.00  0.00      PROA  
ATOM   1053  HB3 ALA X  69      68.726  68.314  48.896  1.00  0.00      PROA  
ATOM   1054  C   ALA X  69      67.723  66.117  47.835  1.00  0.00      PROA  
ATOM   1055  O   ALA X  69      66.621  66.460  48.195  1.00  0.00      PROA  
ATOM   1056  N   PHE X  70      68.279  64.875  48.108  1.00  0.00      PROA  
ATOM   1057  HN  PHE X  70      69.149  64.574  47.724  1.00  0.00      PROA  
ATOM   1058  CA  PHE X  70      67.681  63.899  48.954  1.00  0.00      PROA  
ATOM   1059  HA  PHE X  70      66.828  64.416  49.366  1.00  0.00      PROA  
ATOM   1060  CB  PHE X  70      67.223  62.575  48.348  1.00  0.00      PROA  
ATOM   1061  HB1 PHE X  70      66.669  61.884  49.019  1.00  0.00      PROA  
ATOM   1062  HB2 PHE X  70      68.146  62.063  47.999  1.00  0.00      PROA  
ATOM   1063  CG  PHE X  70      66.301  62.968  47.171  1.00  0.00      PROA  
ATOM   1064  CD1 PHE X  70      66.753  62.932  45.819  1.00  0.00      PROA  
ATOM   1065  HD1 PHE X  70      67.783  62.632  45.689  1.00  0.00      PROA  
ATOM   1066  CE1 PHE X  70      65.901  63.264  44.738  1.00  0.00      PROA  
ATOM   1067  HE1 PHE X  70      66.308  63.274  43.738  1.00  0.00      PROA  
ATOM   1068  CZ  PHE X  70      64.589  63.750  44.979  1.00  0.00      PROA  
ATOM   1069  HZ  PHE X  70      63.992  64.030  44.123  1.00  0.00      PROA  
ATOM   1070  CD2 PHE X  70      64.981  63.438  47.397  1.00  0.00      PROA  
ATOM   1071  HD2 PHE X  70      64.671  63.476  48.431  1.00  0.00      PROA  
ATOM   1072  CE2 PHE X  70      64.169  63.831  46.339  1.00  0.00      PROA  
ATOM   1073  HE2 PHE X  70      63.171  64.177  46.565  1.00  0.00      PROA  
ATOM   1074  C   PHE X  70      68.696  63.439  49.932  1.00  0.00      PROA  
ATOM   1075  O   PHE X  70      69.839  63.189  49.484  1.00  0.00      PROA  
ATOM   1076  N   VAL X  71      68.381  63.304  51.245  1.00  0.00      PROA  
ATOM   1077  HN  VAL X  71      67.428  63.449  51.497  1.00  0.00      PROA  
ATOM   1078  CA  VAL X  71      69.231  62.714  52.250  1.00  0.00      PROA  
ATOM   1079  HA  VAL X  71      70.039  62.198  51.752  1.00  0.00      PROA  
ATOM   1080  CB  VAL X  71      69.611  63.737  53.296  1.00  0.00      PROA  
ATOM   1081  HB  VAL X  71      68.711  64.304  53.620  1.00  0.00      PROA  
ATOM   1082  CG1 VAL X  71      70.223  63.090  54.591  1.00  0.00      PROA  
ATOM   1083 HG11 VAL X  71      69.530  62.483  55.212  1.00  0.00      PROA  
ATOM   1084 HG12 VAL X  71      70.554  63.929  55.237  1.00  0.00      PROA  
ATOM   1085 HG13 VAL X  71      71.117  62.464  54.384  1.00  0.00      PROA  
ATOM   1086  CG2 VAL X  71      70.623  64.680  52.602  1.00  0.00      PROA  
ATOM   1087 HG21 VAL X  71      71.530  64.083  52.371  1.00  0.00      PROA  
ATOM   1088 HG22 VAL X  71      70.923  65.519  53.266  1.00  0.00      PROA  
ATOM   1089 HG23 VAL X  71      70.210  65.035  51.634  1.00  0.00      PROA  
ATOM   1090  C   VAL X  71      68.420  61.523  52.877  1.00  0.00      PROA  
ATOM   1091  O   VAL X  71      67.233  61.702  53.251  1.00  0.00      PROA  
ATOM   1092  N   LYS X  72      69.085  60.391  52.950  1.00  0.00      PROA  
ATOM   1093  HN  LYS X  72      69.994  60.330  52.544  1.00  0.00      PROA  
ATOM   1094  CA  LYS X  72      68.443  59.177  53.537  1.00  0.00      PROA  
ATOM   1095  HA  LYS X  72      67.376  59.271  53.675  1.00  0.00      PROA  
ATOM   1096  CB  LYS X  72      68.691  57.898  52.635  1.00  0.00      PROA  
ATOM   1097  HB1 LYS X  72      69.746  57.914  52.288  1.00  0.00      PROA  
ATOM   1098  HB2 LYS X  72      68.035  58.055  51.751  1.00  0.00      PROA  
ATOM   1099  CG  LYS X  72      68.458  56.399  53.096  1.00  0.00      PROA  
ATOM   1100  HG1 LYS X  72      68.974  56.124  54.042  1.00  0.00      PROA  
ATOM   1101  HG2 LYS X  72      68.899  55.709  52.346  1.00  0.00      PROA  
ATOM   1102  CD  LYS X  72      66.974  56.093  53.202  1.00  0.00      PROA  
ATOM   1103  HD1 LYS X  72      66.507  56.627  52.346  1.00  0.00      PROA  
ATOM   1104  HD2 LYS X  72      66.554  56.533  54.131  1.00  0.00      PROA  
ATOM   1105  CE  LYS X  72      66.807  54.536  53.398  1.00  0.00      PROA  
ATOM   1106  HE1 LYS X  72      67.399  53.955  52.659  1.00  0.00      PROA  
ATOM   1107  HE2 LYS X  72      65.734  54.307  53.221  1.00  0.00      PROA  
ATOM   1108  NZ  LYS X  72      67.136  53.964  54.731  1.00  0.00      PROA  
ATOM   1109  HZ1 LYS X  72      68.157  53.963  54.928  1.00  0.00      PROA  
ATOM   1110  HZ2 LYS X  72      66.719  53.014  54.791  1.00  0.00      PROA  
ATOM   1111  HZ3 LYS X  72      66.561  54.479  55.428  1.00  0.00      PROA  
ATOM   1112  C   LYS X  72      69.057  58.711  54.800  1.00  0.00      PROA  
ATOM   1113  O   LYS X  72      70.267  58.504  54.908  1.00  0.00      PROA  
ATOM   1114  N   PHE X  73      68.239  58.455  55.896  1.00  0.00      PROA  
ATOM   1115  HN  PHE X  73      67.285  58.649  55.683  1.00  0.00      PROA  
ATOM   1116  CA  PHE X  73      68.580  58.035  57.243  1.00  0.00      PROA  
ATOM   1117  HA  PHE X  73      69.647  58.148  57.364  1.00  0.00      PROA  
ATOM   1118  CB  PHE X  73      67.815  58.820  58.301  1.00  0.00      PROA  
ATOM   1119  HB1 PHE X  73      67.965  58.599  59.379  1.00  0.00      PROA  
ATOM   1120  HB2 PHE X  73      66.721  58.776  58.113  1.00  0.00      PROA  
ATOM   1121  CG  PHE X  73      68.171  60.223  58.184  1.00  0.00      PROA  
ATOM   1122  CD1 PHE X  73      69.248  60.717  58.973  1.00  0.00      PROA  
ATOM   1123  HD1 PHE X  73      69.994  60.082  59.428  1.00  0.00      PROA  
ATOM   1124  CE1 PHE X  73      69.592  62.087  59.008  1.00  0.00      PROA  
ATOM   1125  HE1 PHE X  73      70.478  62.371  59.557  1.00  0.00      PROA  
ATOM   1126  CZ  PHE X  73      68.749  63.003  58.415  1.00  0.00      PROA  
ATOM   1127  HZ  PHE X  73      68.870  64.075  58.370  1.00  0.00      PROA  
ATOM   1128  CD2 PHE X  73      67.403  61.118  57.598  1.00  0.00      PROA  
ATOM   1129  HD2 PHE X  73      66.563  60.817  56.987  1.00  0.00      PROA  
ATOM   1130  CE2 PHE X  73      67.636  62.490  57.690  1.00  0.00      PROA  
ATOM   1131  HE2 PHE X  73      67.059  63.213  57.132  1.00  0.00      PROA  
ATOM   1132  C   PHE X  73      68.284  56.554  57.507  1.00  0.00      PROA  
ATOM   1133  O   PHE X  73      67.574  55.829  56.830  1.00  0.00      PROA  
ATOM   1134  N   ALA X  74      69.014  56.042  58.502  1.00  0.00      PROA  
ATOM   1135  HN  ALA X  74      69.689  56.590  58.990  1.00  0.00      PROA  
ATOM   1136  CA  ALA X  74      68.945  54.697  59.032  1.00  0.00      PROA  
ATOM   1137  HA  ALA X  74      69.024  54.070  58.156  1.00  0.00      PROA  
ATOM   1138  CB  ALA X  74      70.016  54.514  60.068  1.00  0.00      PROA  
ATOM   1139  HB1 ALA X  74      69.815  55.270  60.857  1.00  0.00      PROA  
ATOM   1140  HB2 ALA X  74      71.007  54.676  59.591  1.00  0.00      PROA  
ATOM   1141  HB3 ALA X  74      69.977  53.502  60.524  1.00  0.00      PROA  
ATOM   1142  C   ALA X  74      67.531  54.361  59.509  1.00  0.00      PROA  
ATOM   1143  O   ALA X  74      67.021  53.376  59.064  1.00  0.00      PROA  
ATOM   1144  N   ARG X  75      66.890  55.204  60.350  1.00  0.00      PROA  
ATOM   1145  HN  ARG X  75      67.227  56.139  60.423  1.00  0.00      PROA  
ATOM   1146  CA  ARG X  75      65.553  55.065  60.912  1.00  0.00      PROA  
ATOM   1147  HA  ARG X  75      65.117  54.174  60.484  1.00  0.00      PROA  
ATOM   1148  CB  ARG X  75      65.597  54.952  62.457  1.00  0.00      PROA  
ATOM   1149  HB1 ARG X  75      64.581  54.774  62.870  1.00  0.00      PROA  
ATOM   1150  HB2 ARG X  75      65.929  55.887  62.955  1.00  0.00      PROA  
ATOM   1151  CG  ARG X  75      66.553  53.837  62.962  1.00  0.00      PROA  
ATOM   1152  HG1 ARG X  75      66.546  53.794  64.073  1.00  0.00      PROA  
ATOM   1153  HG2 ARG X  75      67.530  54.192  62.572  1.00  0.00      PROA  
ATOM   1154  CD  ARG X  75      66.350  52.449  62.276  1.00  0.00      PROA  
ATOM   1155  HD1 ARG X  75      67.255  51.825  62.434  1.00  0.00      PROA  
ATOM   1156  HD2 ARG X  75      66.226  52.402  61.174  1.00  0.00      PROA  
ATOM   1157  NE  ARG X  75      65.112  51.901  62.918  1.00  0.00      PROA  
ATOM   1158  HE  ARG X  75      64.679  52.232  63.757  1.00  0.00      PROA  
ATOM   1159  CZ  ARG X  75      64.660  50.738  62.511  1.00  0.00      PROA  
ATOM   1160  NH1 ARG X  75      65.225  49.838  61.736  1.00  0.00      PROA  
ATOM   1161 HH11 ARG X  75      66.073  50.060  61.255  1.00  0.00      PROA  
ATOM   1162 HH12 ARG X  75      65.044  48.874  61.931  1.00  0.00      PROA  
ATOM   1163  NH2 ARG X  75      63.655  50.266  63.205  1.00  0.00      PROA  
ATOM   1164 HH21 ARG X  75      62.908  50.898  63.411  1.00  0.00      PROA  
ATOM   1165 HH22 ARG X  75      63.286  49.415  62.830  1.00  0.00      PROA  
ATOM   1166  C   ARG X  75      64.666  56.222  60.498  1.00  0.00      PROA  
ATOM   1167  O   ARG X  75      65.113  57.349  60.185  1.00  0.00      PROA  
ATOM   1168  N   SER X  76      63.355  56.001  60.487  1.00  0.00      PROA  
ATOM   1169  HN  SER X  76      62.957  55.139  60.791  1.00  0.00      PROA  
ATOM   1170  CA  SER X  76      62.328  56.989  60.122  1.00  0.00      PROA  
ATOM   1171  HA  SER X  76      62.824  57.526  59.328  1.00  0.00      PROA  
ATOM   1172  CB  SER X  76      60.993  56.264  59.693  1.00  0.00      PROA  
ATOM   1173  HB1 SER X  76      61.306  55.481  58.969  1.00  0.00      PROA  
ATOM   1174  HB2 SER X  76      60.328  56.888  59.060  1.00  0.00      PROA  
ATOM   1175  OG  SER X  76      60.223  55.657  60.795  1.00  0.00      PROA  
ATOM   1176  HG1 SER X  76      59.521  55.084  60.479  1.00  0.00      PROA  
ATOM   1177  C   SER X  76      62.069  57.958  61.256  1.00  0.00      PROA  
ATOM   1178  O   SER X  76      61.726  59.059  61.055  1.00  0.00      PROA  
ATOM   1179  N   SER X  77      62.316  57.514  62.532  1.00  0.00      PROA  
ATOM   1180  HN  SER X  77      62.472  56.540  62.675  1.00  0.00      PROA  
ATOM   1181  CA  SER X  77      62.352  58.335  63.645  1.00  0.00      PROA  
ATOM   1182  HA  SER X  77      61.388  58.820  63.619  1.00  0.00      PROA  
ATOM   1183  CB  SER X  77      62.560  57.474  64.937  1.00  0.00      PROA  
ATOM   1184  HB1 SER X  77      61.636  56.860  64.999  1.00  0.00      PROA  
ATOM   1185  HB2 SER X  77      62.613  58.136  65.827  1.00  0.00      PROA  
ATOM   1186  OG  SER X  77      63.721  56.682  64.907  1.00  0.00      PROA  
ATOM   1187  HG1 SER X  77      64.229  56.928  65.684  1.00  0.00      PROA  
ATOM   1188  C   SER X  77      63.360  59.476  63.522  1.00  0.00      PROA  
ATOM   1189  O   SER X  77      63.072  60.578  63.828  1.00  0.00      PROA  
ATOM   1190  N   GLN X  78      64.529  59.157  63.073  1.00  0.00      PROA  
ATOM   1191  HN  GLN X  78      64.695  58.249  62.695  1.00  0.00      PROA  
ATOM   1192  CA  GLN X  78      65.562  60.145  62.835  1.00  0.00      PROA  
ATOM   1193  HA  GLN X  78      65.633  60.746  63.730  1.00  0.00      PROA  
ATOM   1194  CB  GLN X  78      66.913  59.439  62.528  1.00  0.00      PROA  
ATOM   1195  HB1 GLN X  78      67.712  60.200  62.402  1.00  0.00      PROA  
ATOM   1196  HB2 GLN X  78      66.720  58.949  61.551  1.00  0.00      PROA  
ATOM   1197  CG  GLN X  78      67.305  58.350  63.623  1.00  0.00      PROA  
ATOM   1198  HG1 GLN X  78      66.489  57.673  63.955  1.00  0.00      PROA  
ATOM   1199  HG2 GLN X  78      67.640  59.075  64.395  1.00  0.00      PROA  
ATOM   1200  CD  GLN X  78      68.450  57.500  63.026  1.00  0.00      PROA  
ATOM   1201  OE1 GLN X  78      68.890  57.697  61.875  1.00  0.00      PROA  
ATOM   1202  NE2 GLN X  78      68.874  56.496  63.822  1.00  0.00      PROA  
ATOM   1203 HE21 GLN X  78      69.490  55.802  63.450  1.00  0.00      PROA  
ATOM   1204 HE22 GLN X  78      68.624  56.430  64.788  1.00  0.00      PROA  
ATOM   1205  C   GLN X  78      65.276  61.125  61.727  1.00  0.00      PROA  
ATOM   1206  O   GLN X  78      65.552  62.292  61.904  1.00  0.00      PROA  
ATOM   1207  N   ALA X  79      64.613  60.661  60.622  1.00  0.00      PROA  
ATOM   1208  HN  ALA X  79      64.417  59.695  60.472  1.00  0.00      PROA  
ATOM   1209  CA  ALA X  79      64.177  61.555  59.581  1.00  0.00      PROA  
ATOM   1210  HA  ALA X  79      65.056  62.089  59.252  1.00  0.00      PROA  
ATOM   1211  CB  ALA X  79      63.437  60.818  58.424  1.00  0.00      PROA  
ATOM   1212  HB1 ALA X  79      63.235  61.396  57.497  1.00  0.00      PROA  
ATOM   1213  HB2 ALA X  79      62.446  60.399  58.703  1.00  0.00      PROA  
ATOM   1214  HB3 ALA X  79      63.933  59.867  58.131  1.00  0.00      PROA  
ATOM   1215  C   ALA X  79      63.198  62.583  59.960  1.00  0.00      PROA  
ATOM   1216  O   ALA X  79      63.208  63.718  59.523  1.00  0.00      PROA  
ATOM   1217  N   CYS X  80      62.243  62.211  60.841  1.00  0.00      PROA  
ATOM   1218  HN  CYS X  80      62.182  61.342  61.326  1.00  0.00      PROA  
ATOM   1219  CA  CYS X  80      61.223  63.103  61.215  1.00  0.00      PROA  
ATOM   1220  HA  CYS X  80      60.887  63.709  60.386  1.00  0.00      PROA  
ATOM   1221  CB  CYS X  80      60.093  62.242  61.806  1.00  0.00      PROA  
ATOM   1222  HB1 CYS X  80      59.224  62.777  62.246  1.00  0.00      PROA  
ATOM   1223  HB2 CYS X  80      60.512  61.622  62.626  1.00  0.00      PROA  
ATOM   1224  SG  CYS X  80      59.307  61.096  60.632  1.00  0.00      PROA  
ATOM   1225  HG1 CYS X  80      60.425  60.405  60.456  1.00  0.00      PROA  
ATOM   1226  C   CYS X  80      61.692  64.045  62.346  1.00  0.00      PROA  
ATOM   1227  O   CYS X  80      61.172  65.150  62.427  1.00  0.00      PROA  
ATOM   1228  N   ARG X  81      62.709  63.722  63.186  1.00  0.00      PROA  
ATOM   1229  HN  ARG X  81      63.295  62.917  63.135  1.00  0.00      PROA  
ATOM   1230  CA  ARG X  81      63.311  64.694  63.984  1.00  0.00      PROA  
ATOM   1231  HA  ARG X  81      62.628  65.430  64.381  1.00  0.00      PROA  
ATOM   1232  CB  ARG X  81      63.926  64.087  65.282  1.00  0.00      PROA  
ATOM   1233  HB1 ARG X  81      64.520  64.941  65.670  1.00  0.00      PROA  
ATOM   1234  HB2 ARG X  81      64.569  63.235  64.970  1.00  0.00      PROA  
ATOM   1235  CG  ARG X  81      62.878  63.677  66.292  1.00  0.00      PROA  
ATOM   1236  HG1 ARG X  81      62.315  62.831  65.843  1.00  0.00      PROA  
ATOM   1237  HG2 ARG X  81      62.103  64.399  66.630  1.00  0.00      PROA  
ATOM   1238  CD  ARG X  81      63.483  62.930  67.525  1.00  0.00      PROA  
ATOM   1239  HD1 ARG X  81      64.370  62.367  67.167  1.00  0.00      PROA  
ATOM   1240  HD2 ARG X  81      62.687  62.369  68.061  1.00  0.00      PROA  
ATOM   1241  NE  ARG X  81      63.936  63.982  68.513  1.00  0.00      PROA  
ATOM   1242  HE  ARG X  81      63.556  64.906  68.515  1.00  0.00      PROA  
ATOM   1243  CZ  ARG X  81      64.691  63.673  69.567  1.00  0.00      PROA  
ATOM   1244  NH1 ARG X  81      65.179  62.427  69.746  1.00  0.00      PROA  
ATOM   1245 HH11 ARG X  81      65.772  62.238  70.529  1.00  0.00      PROA  
ATOM   1246 HH12 ARG X  81      64.939  61.741  69.059  1.00  0.00      PROA  
ATOM   1247  NH2 ARG X  81      65.176  64.647  70.331  1.00  0.00      PROA  
ATOM   1248 HH21 ARG X  81      64.706  65.521  70.211  1.00  0.00      PROA  
ATOM   1249 HH22 ARG X  81      65.303  64.442  71.301  1.00  0.00      PROA  
ATOM   1250  C   ARG X  81      64.332  65.549  63.231  1.00  0.00      PROA  
ATOM   1251  O   ARG X  81      64.562  66.689  63.515  1.00  0.00      PROA  
ATOM   1252  N   ALA X  82      64.967  65.058  62.126  1.00  0.00      PROA  
ATOM   1253  HN  ALA X  82      64.930  64.094  61.874  1.00  0.00      PROA  
ATOM   1254  CA  ALA X  82      65.931  65.799  61.329  1.00  0.00      PROA  
ATOM   1255  HA  ALA X  82      66.661  66.222  62.003  1.00  0.00      PROA  
ATOM   1256  CB  ALA X  82      66.673  64.991  60.300  1.00  0.00      PROA  
ATOM   1257  HB1 ALA X  82      67.490  65.592  59.848  1.00  0.00      PROA  
ATOM   1258  HB2 ALA X  82      66.031  64.647  59.459  1.00  0.00      PROA  
ATOM   1259  HB3 ALA X  82      67.229  64.174  60.807  1.00  0.00      PROA  
ATOM   1260  C   ALA X  82      65.284  66.954  60.651  1.00  0.00      PROA  
ATOM   1261  O   ALA X  82      65.803  68.062  60.564  1.00  0.00      PROA  
ATOM   1262  N   MET X  83      64.089  66.742  60.152  1.00  0.00      PROA  
ATOM   1263  HN  MET X  83      63.684  65.831  60.169  1.00  0.00      PROA  
ATOM   1264  CA  MET X  83      63.083  67.743  59.674  1.00  0.00      PROA  
ATOM   1265  HA  MET X  83      63.551  68.282  58.865  1.00  0.00      PROA  
ATOM   1266  CB  MET X  83      61.799  66.878  59.269  1.00  0.00      PROA  
ATOM   1267  HB1 MET X  83      61.604  66.211  60.135  1.00  0.00      PROA  
ATOM   1268  HB2 MET X  83      62.196  66.269  58.429  1.00  0.00      PROA  
ATOM   1269  CG  MET X  83      60.580  67.776  58.820  1.00  0.00      PROA  
ATOM   1270  HG1 MET X  83      60.885  68.203  57.840  1.00  0.00      PROA  
ATOM   1271  HG2 MET X  83      60.387  68.535  59.609  1.00  0.00      PROA  
ATOM   1272  SD  MET X  83      58.969  66.867  58.506  1.00  0.00      PROA  
ATOM   1273  CE  MET X  83      58.590  66.474  60.231  1.00  0.00      PROA  
ATOM   1274  HE1 MET X  83      59.486  65.962  60.643  1.00  0.00      PROA  
ATOM   1275  HE2 MET X  83      57.609  65.959  60.308  1.00  0.00      PROA  
ATOM   1276  HE3 MET X  83      58.455  67.476  60.691  1.00  0.00      PROA  
ATOM   1277  C   MET X  83      62.704  68.828  60.775  1.00  0.00      PROA  
ATOM   1278  O   MET X  83      62.868  70.052  60.475  1.00  0.00      PROA  
ATOM   1279  N   GLU X  84      62.308  68.541  62.026  1.00  0.00      PROA  
ATOM   1280  HN  GLU X  84      62.166  67.628  62.399  1.00  0.00      PROA  
ATOM   1281  CA  GLU X  84      61.898  69.581  62.958  1.00  0.00      PROA  
ATOM   1282  HA  GLU X  84      61.272  70.357  62.543  1.00  0.00      PROA  
ATOM   1283  CB  GLU X  84      61.167  69.110  64.263  1.00  0.00      PROA  
ATOM   1284  HB1 GLU X  84      60.910  69.938  64.958  1.00  0.00      PROA  
ATOM   1285  HB2 GLU X  84      61.752  68.320  64.780  1.00  0.00      PROA  
ATOM   1286  CG  GLU X  84      59.797  68.351  64.079  1.00  0.00      PROA  
ATOM   1287  HG1 GLU X  84      59.803  67.239  64.095  1.00  0.00      PROA  
ATOM   1288  HG2 GLU X  84      59.454  68.534  63.039  1.00  0.00      PROA  
ATOM   1289  CD  GLU X  84      58.669  68.795  64.957  1.00  0.00      PROA  
ATOM   1290  OE1 GLU X  84      58.410  68.145  66.062  1.00  0.00      PROA  
ATOM   1291  OE2 GLU X  84      58.005  69.810  64.570  1.00  0.00      PROA  
ATOM   1292  C   GLU X  84      63.092  70.345  63.419  1.00  0.00      PROA  
ATOM   1293  O   GLU X  84      63.107  71.583  63.680  1.00  0.00      PROA  
ATOM   1294  N   GLU X  85      64.234  69.708  63.555  1.00  0.00      PROA  
ATOM   1295  HN  GLU X  85      64.240  68.711  63.525  1.00  0.00      PROA  
ATOM   1296  CA  GLU X  85      65.458  70.337  64.077  1.00  0.00      PROA  
ATOM   1297  HA  GLU X  85      65.162  70.880  64.963  1.00  0.00      PROA  
ATOM   1298  CB  GLU X  85      66.524  69.283  64.515  1.00  0.00      PROA  
ATOM   1299  HB1 GLU X  85      67.448  69.792  64.861  1.00  0.00      PROA  
ATOM   1300  HB2 GLU X  85      66.778  68.732  63.585  1.00  0.00      PROA  
ATOM   1301  CG  GLU X  85      66.139  68.326  65.666  1.00  0.00      PROA  
ATOM   1302  HG1 GLU X  85      67.017  67.724  65.988  1.00  0.00      PROA  
ATOM   1303  HG2 GLU X  85      65.214  67.737  65.486  1.00  0.00      PROA  
ATOM   1304  CD  GLU X  85      65.701  69.030  66.986  1.00  0.00      PROA  
ATOM   1305  OE1 GLU X  85      64.495  68.828  67.473  1.00  0.00      PROA  
ATOM   1306  OE2 GLU X  85      66.461  69.874  67.559  1.00  0.00      PROA  
ATOM   1307  C   GLU X  85      66.079  71.305  63.105  1.00  0.00      PROA  
ATOM   1308  O   GLU X  85      66.642  72.327  63.427  1.00  0.00      PROA  
ATOM   1309  N   MET X  86      65.881  71.016  61.779  1.00  0.00      PROA  
ATOM   1310  HN  MET X  86      65.540  70.111  61.539  1.00  0.00      PROA  
ATOM   1311  CA  MET X  86      66.207  71.803  60.607  1.00  0.00      PROA  
ATOM   1312  HA  MET X  86      67.146  72.148  61.014  1.00  0.00      PROA  
ATOM   1313  CB  MET X  86      66.561  71.147  59.262  1.00  0.00      PROA  
ATOM   1314  HB1 MET X  86      66.584  71.712  58.307  1.00  0.00      PROA  
ATOM   1315  HB2 MET X  86      65.707  70.462  59.070  1.00  0.00      PROA  
ATOM   1316  CG  MET X  86      67.885  70.314  59.296  1.00  0.00      PROA  
ATOM   1317  HG1 MET X  86      68.090  69.967  58.262  1.00  0.00      PROA  
ATOM   1318  HG2 MET X  86      67.794  69.407  59.931  1.00  0.00      PROA  
ATOM   1319  SD  MET X  86      69.432  71.341  59.667  1.00  0.00      PROA  
ATOM   1320  CE  MET X  86      70.759  70.154  59.210  1.00  0.00      PROA  
ATOM   1321  HE1 MET X  86      71.298  70.315  58.252  1.00  0.00      PROA  
ATOM   1322  HE2 MET X  86      70.406  69.102  59.147  1.00  0.00      PROA  
ATOM   1323  HE3 MET X  86      71.559  70.149  59.980  1.00  0.00      PROA  
ATOM   1324  C   MET X  86      65.239  73.017  60.310  1.00  0.00      PROA  
ATOM   1325  O   MET X  86      65.582  73.859  59.558  1.00  0.00      PROA  
ATOM   1326  N   HSD X  87      64.129  73.099  61.083  1.00  0.00      PROA  
ATOM   1327  HN  HSD X  87      63.774  72.333  61.613  1.00  0.00      PROA  
ATOM   1328  CA  HSD X  87      63.197  74.176  61.099  1.00  0.00      PROA  
ATOM   1329  HA  HSD X  87      62.974  74.260  60.046  1.00  0.00      PROA  
ATOM   1330  CB  HSD X  87      61.870  73.895  61.896  1.00  0.00      PROA  
ATOM   1331  HB1 HSD X  87      61.915  73.943  63.005  1.00  0.00      PROA  
ATOM   1332  HB2 HSD X  87      61.492  72.889  61.618  1.00  0.00      PROA  
ATOM   1333  ND1 HSD X  87      60.538  76.016  62.088  1.00  0.00      PROA  
ATOM   1334  HD1 HSD X  87      61.094  76.517  62.751  1.00  0.00      PROA  
ATOM   1335  CG  HSD X  87      60.742  74.763  61.621  1.00  0.00      PROA  
ATOM   1336  CE1 HSD X  87      59.388  76.551  61.550  1.00  0.00      PROA  
ATOM   1337  HE1 HSD X  87      58.995  77.537  61.801  1.00  0.00      PROA  
ATOM   1338  NE2 HSD X  87      58.849  75.696  60.716  1.00  0.00      PROA  
ATOM   1339  CD2 HSD X  87      59.624  74.556  60.850  1.00  0.00      PROA  
ATOM   1340  HD2 HSD X  87      59.483  73.631  60.304  1.00  0.00      PROA  
ATOM   1341  C   HSD X  87      63.773  75.526  61.394  1.00  0.00      PROA  
ATOM   1342  O   HSD X  87      64.030  75.818  62.571  1.00  0.00      PROA  
ATOM   1343  N   GLY X  88      63.872  76.472  60.456  1.00  0.00      PROA  
ATOM   1344  HN  GLY X  88      63.516  76.296  59.542  1.00  0.00      PROA  
ATOM   1345  CA  GLY X  88      64.602  77.754  60.503  1.00  0.00      PROA  
ATOM   1346  HA1 GLY X  88      64.429  78.261  61.440  1.00  0.00      PROA  
ATOM   1347  HA2 GLY X  88      64.249  78.376  59.693  1.00  0.00      PROA  
ATOM   1348  C   GLY X  88      66.131  77.707  60.274  1.00  0.00      PROA  
ATOM   1349  O   GLY X  88      66.692  78.739  60.523  1.00  0.00      PROA  
ATOM   1350  N   GLN X  89      66.758  76.596  59.836  1.00  0.00      PROA  
ATOM   1351  HN  GLN X  89      66.331  75.714  59.654  1.00  0.00      PROA  
ATOM   1352  CA  GLN X  89      68.217  76.632  59.579  1.00  0.00      PROA  
ATOM   1353  HA  GLN X  89      68.638  77.359  60.259  1.00  0.00      PROA  
ATOM   1354  CB  GLN X  89      68.809  75.215  59.784  1.00  0.00      PROA  
ATOM   1355  HB1 GLN X  89      69.864  75.229  59.435  1.00  0.00      PROA  
ATOM   1356  HB2 GLN X  89      68.215  74.551  59.120  1.00  0.00      PROA  
ATOM   1357  CG  GLN X  89      68.808  74.611  61.230  1.00  0.00      PROA  
ATOM   1358  HG1 GLN X  89      69.627  73.860  61.228  1.00  0.00      PROA  
ATOM   1359  HG2 GLN X  89      67.809  74.230  61.530  1.00  0.00      PROA  
ATOM   1360  CD  GLN X  89      69.168  75.737  62.251  1.00  0.00      PROA  
ATOM   1361  OE1 GLN X  89      68.503  76.003  63.221  1.00  0.00      PROA  
ATOM   1362  NE2 GLN X  89      70.316  76.360  61.946  1.00  0.00      PROA  
ATOM   1363 HE21 GLN X  89      70.726  76.293  61.036  1.00  0.00      PROA  
ATOM   1364 HE22 GLN X  89      70.785  76.953  62.602  1.00  0.00      PROA  
ATOM   1365  C   GLN X  89      68.647  77.080  58.168  1.00  0.00      PROA  
ATOM   1366  O   GLN X  89      67.985  76.631  57.253  1.00  0.00      PROA  
ATOM   1367  N   CYS X  90      69.722  77.865  58.052  1.00  0.00      PROA  
ATOM   1368  HN  CYS X  90      70.122  78.415  58.781  1.00  0.00      PROA  
ATOM   1369  CA  CYS X  90      70.475  78.014  56.847  1.00  0.00      PROA  
ATOM   1370  HA  CYS X  90      69.812  77.779  56.028  1.00  0.00      PROA  
ATOM   1371  CB  CYS X  90      70.904  79.526  56.647  1.00  0.00      PROA  
ATOM   1372  HB1 CYS X  90      71.178  79.695  55.584  1.00  0.00      PROA  
ATOM   1373  HB2 CYS X  90      71.713  79.770  57.366  1.00  0.00      PROA  
ATOM   1374  SG  CYS X  90      69.561  80.676  56.952  1.00  0.00      PROA  
ATOM   1375  HG1 CYS X  90      69.251  80.390  58.208  1.00  0.00      PROA  
ATOM   1376  C   CYS X  90      71.595  77.085  56.691  1.00  0.00      PROA  
ATOM   1377  O   CYS X  90      72.181  76.672  57.635  1.00  0.00      PROA  
ATOM   1378  N   LEU X  91      71.942  76.707  55.414  1.00  0.00      PROA  
ATOM   1379  HN  LEU X  91      71.534  77.216  54.660  1.00  0.00      PROA  
ATOM   1380  CA  LEU X  91      72.984  75.647  55.216  1.00  0.00      PROA  
ATOM   1381  HA  LEU X  91      73.548  75.453  56.116  1.00  0.00      PROA  
ATOM   1382  CB  LEU X  91      72.280  74.308  54.802  1.00  0.00      PROA  
ATOM   1383  HB1 LEU X  91      73.143  73.675  54.505  1.00  0.00      PROA  
ATOM   1384  HB2 LEU X  91      71.687  74.512  53.885  1.00  0.00      PROA  
ATOM   1385  CG  LEU X  91      71.652  73.400  55.943  1.00  0.00      PROA  
ATOM   1386  HG  LEU X  91      70.727  73.954  56.212  1.00  0.00      PROA  
ATOM   1387  CD1 LEU X  91      71.214  72.029  55.378  1.00  0.00      PROA  
ATOM   1388 HD11 LEU X  91      70.680  71.452  56.163  1.00  0.00      PROA  
ATOM   1389 HD12 LEU X  91      72.096  71.380  55.189  1.00  0.00      PROA  
ATOM   1390 HD13 LEU X  91      70.621  72.167  54.449  1.00  0.00      PROA  
ATOM   1391  CD2 LEU X  91      72.455  73.261  57.217  1.00  0.00      PROA  
ATOM   1392 HD21 LEU X  91      71.797  72.681  57.900  1.00  0.00      PROA  
ATOM   1393 HD22 LEU X  91      72.687  74.206  57.751  1.00  0.00      PROA  
ATOM   1394 HD23 LEU X  91      73.390  72.687  57.044  1.00  0.00      PROA  
ATOM   1395  C   LEU X  91      73.964  76.068  54.158  1.00  0.00      PROA  
ATOM   1396  O   LEU X  91      73.509  76.462  53.046  1.00  0.00      PROA  
ATOM   1397  N   GLY X  92      75.255  75.992  54.466  1.00  0.00      PROA  
ATOM   1398  HN  GLY X  92      75.661  75.661  55.315  1.00  0.00      PROA  
ATOM   1399  CA  GLY X  92      76.351  76.440  53.601  1.00  0.00      PROA  
ATOM   1400  HA1 GLY X  92      75.948  76.465  52.599  1.00  0.00      PROA  
ATOM   1401  HA2 GLY X  92      77.259  75.872  53.740  1.00  0.00      PROA  
ATOM   1402  C   GLY X  92      76.603  77.864  53.981  1.00  0.00      PROA  
ATOM   1403  O   GLY X  92      75.869  78.473  54.680  1.00  0.00      PROA  
ATOM   1404  N   PRO X  93      77.684  78.459  53.469  1.00  0.00      PROA  
ATOM   1405  CD  PRO X  93      78.698  77.800  52.595  1.00  0.00      PROA  
ATOM   1406  HD1 PRO X  93      78.243  77.390  51.669  1.00  0.00      PROA  
ATOM   1407  HD2 PRO X  93      79.123  76.978  53.209  1.00  0.00      PROA  
ATOM   1408  CA  PRO X  93      78.388  79.538  54.237  1.00  0.00      PROA  
ATOM   1409  HA  PRO X  93      78.265  79.261  55.273  1.00  0.00      PROA  
ATOM   1410  CB  PRO X  93      79.876  79.636  53.717  1.00  0.00      PROA  
ATOM   1411  HB1 PRO X  93      80.547  79.015  54.347  1.00  0.00      PROA  
ATOM   1412  HB2 PRO X  93      80.251  80.674  53.840  1.00  0.00      PROA  
ATOM   1413  CG  PRO X  93      79.784  78.886  52.339  1.00  0.00      PROA  
ATOM   1414  HG1 PRO X  93      79.622  79.502  51.428  1.00  0.00      PROA  
ATOM   1415  HG2 PRO X  93      80.717  78.298  52.210  1.00  0.00      PROA  
ATOM   1416  C   PRO X  93      77.750  80.881  54.145  1.00  0.00      PROA  
ATOM   1417  O   PRO X  93      77.497  81.448  55.180  1.00  0.00      PROA  
ATOM   1418  N   ASN X  94      77.499  81.460  52.950  1.00  0.00      PROA  
ATOM   1419  HN  ASN X  94      77.538  80.816  52.190  1.00  0.00      PROA  
ATOM   1420  CA  ASN X  94      77.188  82.828  52.699  1.00  0.00      PROA  
ATOM   1421  HA  ASN X  94      77.469  83.452  53.535  1.00  0.00      PROA  
ATOM   1422  CB  ASN X  94      77.975  83.426  51.474  1.00  0.00      PROA  
ATOM   1423  HB1 ASN X  94      77.956  84.533  51.562  1.00  0.00      PROA  
ATOM   1424  HB2 ASN X  94      77.524  83.004  50.550  1.00  0.00      PROA  
ATOM   1425  CG  ASN X  94      79.430  82.894  51.331  1.00  0.00      PROA  
ATOM   1426  OD1 ASN X  94      79.613  81.911  50.585  1.00  0.00      PROA  
ATOM   1427  ND2 ASN X  94      80.434  83.463  52.090  1.00  0.00      PROA  
ATOM   1428 HD21 ASN X  94      81.314  82.989  52.129  1.00  0.00      PROA  
ATOM   1429 HD22 ASN X  94      80.290  84.266  52.670  1.00  0.00      PROA  
ATOM   1430  C   ASN X  94      75.697  82.951  52.557  1.00  0.00      PROA  
ATOM   1431  O   ASN X  94      75.156  84.070  52.490  1.00  0.00      PROA  
ATOM   1432  N   ASP X  95      74.975  81.824  52.427  1.00  0.00      PROA  
ATOM   1433  HN  ASP X  95      75.513  80.984  52.440  1.00  0.00      PROA  
ATOM   1434  CA  ASP X  95      73.515  81.762  52.286  1.00  0.00      PROA  
ATOM   1435  HA  ASP X  95      73.280  82.515  51.547  1.00  0.00      PROA  
ATOM   1436  CB  ASP X  95      72.986  80.419  51.648  1.00  0.00      PROA  
ATOM   1437  HB1 ASP X  95      73.283  79.493  52.185  1.00  0.00      PROA  
ATOM   1438  HB2 ASP X  95      73.419  80.296  50.633  1.00  0.00      PROA  
ATOM   1439  CG  ASP X  95      71.471  80.418  51.326  1.00  0.00      PROA  
ATOM   1440  OD1 ASP X  95      70.927  81.524  51.162  1.00  0.00      PROA  
ATOM   1441  OD2 ASP X  95      70.920  79.312  51.111  1.00  0.00      PROA  
ATOM   1442  C   ASP X  95      72.813  82.133  53.622  1.00  0.00      PROA  
ATOM   1443  O   ASP X  95      73.063  81.637  54.750  1.00  0.00      PROA  
ATOM   1444  N   THR X  96      71.798  83.021  53.535  1.00  0.00      PROA  
ATOM   1445  HN  THR X  96      71.463  83.338  52.651  1.00  0.00      PROA  
ATOM   1446  CA  THR X  96      70.990  83.612  54.595  1.00  0.00      PROA  
ATOM   1447  HA  THR X  96      71.377  83.301  55.555  1.00  0.00      PROA  
ATOM   1448  CB  THR X  96      71.137  85.173  54.454  1.00  0.00      PROA  
ATOM   1449  HB  THR X  96      72.230  85.373  54.456  1.00  0.00      PROA  
ATOM   1450  OG1 THR X  96      70.540  85.844  55.569  1.00  0.00      PROA  
ATOM   1451  HG1 THR X  96      70.940  85.366  56.299  1.00  0.00      PROA  
ATOM   1452  CG2 THR X  96      70.552  85.810  53.134  1.00  0.00      PROA  
ATOM   1453 HG21 THR X  96      70.906  86.858  53.029  1.00  0.00      PROA  
ATOM   1454 HG22 THR X  96      69.448  85.918  53.203  1.00  0.00      PROA  
ATOM   1455 HG23 THR X  96      70.751  85.301  52.167  1.00  0.00      PROA  
ATOM   1456  C   THR X  96      69.514  83.296  54.498  1.00  0.00      PROA  
ATOM   1457  O   THR X  96      68.694  83.681  55.334  1.00  0.00      PROA  
ATOM   1458  N   LYS X  97      69.121  82.536  53.480  1.00  0.00      PROA  
ATOM   1459  HN  LYS X  97      69.693  82.152  52.759  1.00  0.00      PROA  
ATOM   1460  CA  LYS X  97      67.780  82.064  53.280  1.00  0.00      PROA  
ATOM   1461  HA  LYS X  97      67.016  82.730  53.652  1.00  0.00      PROA  
ATOM   1462  CB  LYS X  97      67.558  82.161  51.736  1.00  0.00      PROA  
ATOM   1463  HB1 LYS X  97      66.536  81.927  51.365  1.00  0.00      PROA  
ATOM   1464  HB2 LYS X  97      68.244  81.415  51.282  1.00  0.00      PROA  
ATOM   1465  CG  LYS X  97      68.004  83.471  51.023  1.00  0.00      PROA  
ATOM   1466  HG1 LYS X  97      67.880  83.389  49.922  1.00  0.00      PROA  
ATOM   1467  HG2 LYS X  97      69.097  83.622  51.149  1.00  0.00      PROA  
ATOM   1468  CD  LYS X  97      67.263  84.785  51.539  1.00  0.00      PROA  
ATOM   1469  HD1 LYS X  97      67.920  85.637  51.259  1.00  0.00      PROA  
ATOM   1470  HD2 LYS X  97      67.164  84.641  52.635  1.00  0.00      PROA  
ATOM   1471  CE  LYS X  97      65.874  84.901  51.009  1.00  0.00      PROA  
ATOM   1472  HE1 LYS X  97      65.141  84.188  51.445  1.00  0.00      PROA  
ATOM   1473  HE2 LYS X  97      65.910  85.004  49.903  1.00  0.00      PROA  
ATOM   1474  NZ  LYS X  97      65.375  86.148  51.551  1.00  0.00      PROA  
ATOM   1475  HZ1 LYS X  97      64.520  86.464  51.050  1.00  0.00      PROA  
ATOM   1476  HZ2 LYS X  97      65.967  86.996  51.450  1.00  0.00      PROA  
ATOM   1477  HZ3 LYS X  97      65.082  86.064  52.545  1.00  0.00      PROA  
ATOM   1478  C   LYS X  97      67.584  80.660  53.817  1.00  0.00      PROA  
ATOM   1479  O   LYS X  97      68.364  79.790  53.400  1.00  0.00      PROA  
ATOM   1480  N   PRO X  98      66.759  80.352  54.769  1.00  0.00      PROA  
ATOM   1481  CD  PRO X  98      66.083  81.359  55.608  1.00  0.00      PROA  
ATOM   1482  HD1 PRO X  98      65.428  81.936  54.920  1.00  0.00      PROA  
ATOM   1483  HD2 PRO X  98      66.772  82.020  56.177  1.00  0.00      PROA  
ATOM   1484  CA  PRO X  98      66.416  79.014  55.194  1.00  0.00      PROA  
ATOM   1485  HA  PRO X  98      67.239  78.777  55.852  1.00  0.00      PROA  
ATOM   1486  CB  PRO X  98      65.161  79.173  55.989  1.00  0.00      PROA  
ATOM   1487  HB1 PRO X  98      64.991  78.317  56.678  1.00  0.00      PROA  
ATOM   1488  HB2 PRO X  98      64.229  79.247  55.390  1.00  0.00      PROA  
ATOM   1489  CG  PRO X  98      65.396  80.478  56.713  1.00  0.00      PROA  
ATOM   1490  HG1 PRO X  98      64.489  80.850  57.235  1.00  0.00      PROA  
ATOM   1491  HG2 PRO X  98      66.038  80.252  57.592  1.00  0.00      PROA  
ATOM   1492  C   PRO X  98      66.301  77.930  54.133  1.00  0.00      PROA  
ATOM   1493  O   PRO X  98      65.588  78.240  53.156  1.00  0.00      PROA  
ATOM   1494  N   ILE X  99      66.860  76.693  54.308  1.00  0.00      PROA  
ATOM   1495  HN  ILE X  99      67.296  76.460  55.174  1.00  0.00      PROA  
ATOM   1496  CA  ILE X  99      66.536  75.568  53.520  1.00  0.00      PROA  
ATOM   1497  HA  ILE X  99      66.654  76.003  52.538  1.00  0.00      PROA  
ATOM   1498  CB  ILE X  99      67.383  74.367  53.701  1.00  0.00      PROA  
ATOM   1499  HB  ILE X  99      67.127  73.556  52.986  1.00  0.00      PROA  
ATOM   1500  CG2 ILE X  99      68.830  74.755  53.421  1.00  0.00      PROA  
ATOM   1501 HG21 ILE X  99      69.055  75.541  54.173  1.00  0.00      PROA  
ATOM   1502 HG22 ILE X  99      68.920  75.053  52.354  1.00  0.00      PROA  
ATOM   1503 HG23 ILE X  99      69.404  73.835  53.666  1.00  0.00      PROA  
ATOM   1504  CG1 ILE X  99      67.295  73.715  55.076  1.00  0.00      PROA  
ATOM   1505 HG11 ILE X  99      66.264  73.738  55.489  1.00  0.00      PROA  
ATOM   1506 HG12 ILE X  99      67.986  74.115  55.847  1.00  0.00      PROA  
ATOM   1507  CD  ILE X  99      67.587  72.217  54.979  1.00  0.00      PROA  
ATOM   1508  HD1 ILE X  99      66.739  71.630  54.566  1.00  0.00      PROA  
ATOM   1509  HD2 ILE X  99      67.727  71.786  55.994  1.00  0.00      PROA  
ATOM   1510  HD3 ILE X  99      68.443  72.004  54.306  1.00  0.00      PROA  
ATOM   1511  C   ILE X  99      65.093  75.127  53.725  1.00  0.00      PROA  
ATOM   1512  O   ILE X  99      64.514  75.319  54.796  1.00  0.00      PROA  
ATOM   1513  N   LYS X 100      64.386  74.602  52.692  1.00  0.00      PROA  
ATOM   1514  HN  LYS X 100      64.693  74.705  51.749  1.00  0.00      PROA  
ATOM   1515  CA  LYS X 100      63.210  73.845  52.919  1.00  0.00      PROA  
ATOM   1516  HA  LYS X 100      62.802  74.047  53.898  1.00  0.00      PROA  
ATOM   1517  CB  LYS X 100      62.126  74.085  51.802  1.00  0.00      PROA  
ATOM   1518  HB1 LYS X 100      61.379  73.330  52.127  1.00  0.00      PROA  
ATOM   1519  HB2 LYS X 100      62.535  73.772  50.818  1.00  0.00      PROA  
ATOM   1520  CG  LYS X 100      61.578  75.448  51.777  1.00  0.00      PROA  
ATOM   1521  HG1 LYS X 100      62.417  76.162  51.626  1.00  0.00      PROA  
ATOM   1522  HG2 LYS X 100      61.117  75.813  52.719  1.00  0.00      PROA  
ATOM   1523  CD  LYS X 100      60.413  75.618  50.697  1.00  0.00      PROA  
ATOM   1524  HD1 LYS X 100      59.595  74.888  50.877  1.00  0.00      PROA  
ATOM   1525  HD2 LYS X 100      60.769  75.490  49.653  1.00  0.00      PROA  
ATOM   1526  CE  LYS X 100      59.698  77.037  50.591  1.00  0.00      PROA  
ATOM   1527  HE1 LYS X 100      59.264  77.369  51.558  1.00  0.00      PROA  
ATOM   1528  HE2 LYS X 100      58.915  77.132  49.808  1.00  0.00      PROA  
ATOM   1529  NZ  LYS X 100      60.733  78.044  50.198  1.00  0.00      PROA  
ATOM   1530  HZ1 LYS X 100      60.287  78.792  49.631  1.00  0.00      PROA  
ATOM   1531  HZ2 LYS X 100      61.408  77.592  49.548  1.00  0.00      PROA  
ATOM   1532  HZ3 LYS X 100      61.185  78.411  51.059  1.00  0.00      PROA  
ATOM   1533  C   LYS X 100      63.613  72.405  53.075  1.00  0.00      PROA  
ATOM   1534  O   LYS X 100      64.515  71.913  52.402  1.00  0.00      PROA  
ATOM   1535  N   VAL X 101      62.866  71.637  53.906  1.00  0.00      PROA  
ATOM   1536  HN  VAL X 101      62.038  72.054  54.275  1.00  0.00      PROA  
ATOM   1537  CA  VAL X 101      63.086  70.246  54.196  1.00  0.00      PROA  
ATOM   1538  HA  VAL X 101      63.614  69.853  53.339  1.00  0.00      PROA  
ATOM   1539  CB  VAL X 101      63.897  70.184  55.503  1.00  0.00      PROA  
ATOM   1540  HB  VAL X 101      64.925  70.530  55.266  1.00  0.00      PROA  
ATOM   1541  CG1 VAL X 101      63.371  71.141  56.647  1.00  0.00      PROA  
ATOM   1542 HG11 VAL X 101      63.634  72.179  56.349  1.00  0.00      PROA  
ATOM   1543 HG12 VAL X 101      63.691  70.814  57.660  1.00  0.00      PROA  
ATOM   1544 HG13 VAL X 101      62.270  71.005  56.593  1.00  0.00      PROA  
ATOM   1545  CG2 VAL X 101      64.014  68.758  56.109  1.00  0.00      PROA  
ATOM   1546 HG21 VAL X 101      64.488  68.078  55.369  1.00  0.00      PROA  
ATOM   1547 HG22 VAL X 101      63.020  68.364  56.409  1.00  0.00      PROA  
ATOM   1548 HG23 VAL X 101      64.805  68.769  56.889  1.00  0.00      PROA  
ATOM   1549  C   VAL X 101      61.733  69.460  54.253  1.00  0.00      PROA  
ATOM   1550  O   VAL X 101      60.792  69.883  54.866  1.00  0.00      PROA  
ATOM   1551  N   PHE X 102      61.613  68.269  53.696  1.00  0.00      PROA  
ATOM   1552  HN  PHE X 102      62.331  67.938  53.088  1.00  0.00      PROA  
ATOM   1553  CA  PHE X 102      60.275  67.533  53.655  1.00  0.00      PROA  
ATOM   1554  HA  PHE X 102      59.639  67.767  54.494  1.00  0.00      PROA  
ATOM   1555  CB  PHE X 102      59.416  67.628  52.365  1.00  0.00      PROA  
ATOM   1556  HB1 PHE X 102      58.460  67.064  52.409  1.00  0.00      PROA  
ATOM   1557  HB2 PHE X 102      60.005  67.305  51.480  1.00  0.00      PROA  
ATOM   1558  CG  PHE X 102      59.103  69.049  52.019  1.00  0.00      PROA  
ATOM   1559  CD1 PHE X 102      60.038  69.778  51.266  1.00  0.00      PROA  
ATOM   1560  HD1 PHE X 102      60.890  69.229  50.893  1.00  0.00      PROA  
ATOM   1561  CE1 PHE X 102      59.965  71.198  51.170  1.00  0.00      PROA  
ATOM   1562  HE1 PHE X 102      60.543  71.814  50.497  1.00  0.00      PROA  
ATOM   1563  CZ  PHE X 102      58.932  71.861  51.748  1.00  0.00      PROA  
ATOM   1564  HZ  PHE X 102      58.888  72.939  51.700  1.00  0.00      PROA  
ATOM   1565  CD2 PHE X 102      58.058  69.828  52.597  1.00  0.00      PROA  
ATOM   1566  HD2 PHE X 102      57.398  69.242  53.220  1.00  0.00      PROA  
ATOM   1567  CE2 PHE X 102      57.898  71.168  52.379  1.00  0.00      PROA  
ATOM   1568  HE2 PHE X 102      57.038  71.738  52.701  1.00  0.00      PROA  
ATOM   1569  C   PHE X 102      60.810  66.067  53.784  1.00  0.00      PROA  
ATOM   1570  O   PHE X 102      61.969  65.723  53.752  1.00  0.00      PROA  
ATOM   1571  N   ILE X 103      59.858  65.112  53.967  1.00  0.00      PROA  
ATOM   1572  HN  ILE X 103      58.943  65.453  54.171  1.00  0.00      PROA  
ATOM   1573  CA  ILE X 103      59.998  63.655  53.729  1.00  0.00      PROA  
ATOM   1574  HA  ILE X 103      61.018  63.454  54.025  1.00  0.00      PROA  
ATOM   1575  CB  ILE X 103      58.997  62.813  54.592  1.00  0.00      PROA  
ATOM   1576  HB  ILE X 103      57.989  62.925  54.139  1.00  0.00      PROA  
ATOM   1577  CG2 ILE X 103      59.292  61.307  54.555  1.00  0.00      PROA  
ATOM   1578 HG21 ILE X 103      59.282  60.863  53.537  1.00  0.00      PROA  
ATOM   1579 HG22 ILE X 103      58.585  60.795  55.243  1.00  0.00      PROA  
ATOM   1580 HG23 ILE X 103      60.329  61.144  54.917  1.00  0.00      PROA  
ATOM   1581  CG1 ILE X 103      58.765  63.256  56.011  1.00  0.00      PROA  
ATOM   1582 HG11 ILE X 103      57.895  62.635  56.316  1.00  0.00      PROA  
ATOM   1583 HG12 ILE X 103      58.587  64.353  56.012  1.00  0.00      PROA  
ATOM   1584  CD  ILE X 103      59.936  63.008  57.036  1.00  0.00      PROA  
ATOM   1585  HD1 ILE X 103      59.778  63.346  58.082  1.00  0.00      PROA  
ATOM   1586  HD2 ILE X 103      60.745  63.587  56.540  1.00  0.00      PROA  
ATOM   1587  HD3 ILE X 103      60.221  61.935  57.084  1.00  0.00      PROA  
ATOM   1588  C   ILE X 103      59.850  63.386  52.281  1.00  0.00      PROA  
ATOM   1589  O   ILE X 103      58.901  63.884  51.673  1.00  0.00      PROA  
ATOM   1590  N   ALA X 104      60.831  62.694  51.670  1.00  0.00      PROA  
ATOM   1591  HN  ALA X 104      61.443  62.227  52.303  1.00  0.00      PROA  
ATOM   1592  CA  ALA X 104      60.921  62.160  50.294  1.00  0.00      PROA  
ATOM   1593  HA  ALA X 104      60.649  62.903  49.559  1.00  0.00      PROA  
ATOM   1594  CB  ALA X 104      62.387  61.642  49.901  1.00  0.00      PROA  
ATOM   1595  HB1 ALA X 104      62.766  60.909  50.644  1.00  0.00      PROA  
ATOM   1596  HB2 ALA X 104      63.073  62.480  49.657  1.00  0.00      PROA  
ATOM   1597  HB3 ALA X 104      62.369  61.018  48.981  1.00  0.00      PROA  
ATOM   1598  C   ALA X 104      59.800  61.042  50.050  1.00  0.00      PROA  
ATOM   1599  O   ALA X 104      59.439  60.220  50.875  1.00  0.00      PROA  
ATOM   1600  N   GLN X 105      59.375  61.034  48.782  1.00  0.00      PROA  
ATOM   1601  HN  GLN X 105      59.758  61.686  48.134  1.00  0.00      PROA  
ATOM   1602  CA  GLN X 105      58.338  60.193  48.285  1.00  0.00      PROA  
ATOM   1603  HA  GLN X 105      57.704  59.960  49.128  1.00  0.00      PROA  
ATOM   1604  CB  GLN X 105      57.642  61.001  47.107  1.00  0.00      PROA  
ATOM   1605  HB1 GLN X 105      58.386  61.053  46.285  1.00  0.00      PROA  
ATOM   1606  HB2 GLN X 105      57.608  62.045  47.485  1.00  0.00      PROA  
ATOM   1607  CG  GLN X 105      56.288  60.402  46.669  1.00  0.00      PROA  
ATOM   1608  HG1 GLN X 105      56.566  59.485  46.106  1.00  0.00      PROA  
ATOM   1609  HG2 GLN X 105      55.707  61.131  46.066  1.00  0.00      PROA  
ATOM   1610  CD  GLN X 105      55.315  59.893  47.807  1.00  0.00      PROA  
ATOM   1611  OE1 GLN X 105      55.626  58.858  48.483  1.00  0.00      PROA  
ATOM   1612  NE2 GLN X 105      54.233  60.640  47.927  1.00  0.00      PROA  
ATOM   1613 HE21 GLN X 105      54.091  61.504  47.443  1.00  0.00      PROA  
ATOM   1614 HE22 GLN X 105      53.584  60.375  48.640  1.00  0.00      PROA  
ATOM   1615  C   GLN X 105      58.899  58.822  47.823  1.00  0.00      PROA  
ATOM   1616  O   GLN X 105      59.966  58.762  47.276  1.00  0.00      PROA  
ATOM   1617  N   SER X 106      58.179  57.711  48.023  1.00  0.00      PROA  
ATOM   1618  HN  SER X 106      57.246  57.797  48.363  1.00  0.00      PROA  
ATOM   1619  CA  SER X 106      58.573  56.368  47.570  1.00  0.00      PROA  
ATOM   1620  HA  SER X 106      59.593  56.253  47.908  1.00  0.00      PROA  
ATOM   1621  CB  SER X 106      57.818  55.246  48.348  1.00  0.00      PROA  
ATOM   1622  HB1 SER X 106      56.732  55.468  48.257  1.00  0.00      PROA  
ATOM   1623  HB2 SER X 106      58.108  55.176  49.418  1.00  0.00      PROA  
ATOM   1624  OG  SER X 106      57.968  53.981  47.756  1.00  0.00      PROA  
ATOM   1625  HG1 SER X 106      58.915  53.839  47.821  1.00  0.00      PROA  
ATOM   1626  C   SER X 106      58.766  56.141  46.076  1.00  0.00      PROA  
ATOM   1627  O   SER X 106      57.992  56.753  45.305  1.00  0.00      PROA  
ATOM   1628  N   ARG X 107      59.802  55.291  45.633  1.00  0.00      PROA  
ATOM   1629  HN  ARG X 107      60.337  54.744  46.272  1.00  0.00      PROA  
ATOM   1630  CA  ARG X 107      59.974  55.129  44.212  1.00  0.00      PROA  
ATOM   1631  HA  ARG X 107      59.319  55.797  43.671  1.00  0.00      PROA  
ATOM   1632  CB  ARG X 107      61.473  55.116  43.727  1.00  0.00      PROA  
ATOM   1633  HB1 ARG X 107      61.589  55.316  42.640  1.00  0.00      PROA  
ATOM   1634  HB2 ARG X 107      61.982  54.131  43.787  1.00  0.00      PROA  
ATOM   1635  CG  ARG X 107      62.294  56.083  44.613  1.00  0.00      PROA  
ATOM   1636  HG1 ARG X 107      62.309  55.761  45.676  1.00  0.00      PROA  
ATOM   1637  HG2 ARG X 107      61.853  57.102  44.567  1.00  0.00      PROA  
ATOM   1638  CD  ARG X 107      63.785  56.273  44.202  1.00  0.00      PROA  
ATOM   1639  HD1 ARG X 107      64.336  56.960  44.877  1.00  0.00      PROA  
ATOM   1640  HD2 ARG X 107      63.953  56.707  43.193  1.00  0.00      PROA  
ATOM   1641  NE  ARG X 107      64.373  54.859  44.269  1.00  0.00      PROA  
ATOM   1642  HE  ARG X 107      64.433  54.368  45.137  1.00  0.00      PROA  
ATOM   1643  CZ  ARG X 107      64.911  54.314  43.185  1.00  0.00      PROA  
ATOM   1644  NH1 ARG X 107      64.722  54.659  41.900  1.00  0.00      PROA  
ATOM   1645 HH11 ARG X 107      64.160  55.431  41.602  1.00  0.00      PROA  
ATOM   1646 HH12 ARG X 107      65.004  54.064  41.147  1.00  0.00      PROA  
ATOM   1647  NH2 ARG X 107      65.826  53.407  43.472  1.00  0.00      PROA  
ATOM   1648 HH21 ARG X 107      65.697  52.743  44.209  1.00  0.00      PROA  
ATOM   1649 HH22 ARG X 107      66.567  53.274  42.814  1.00  0.00      PROA  
ATOM   1650  C   ARG X 107      59.459  53.779  43.847  1.00  0.00      PROA  
ATOM   1651  O   ARG X 107      59.324  53.451  42.660  1.00  0.00      PROA  
ATOM   1652  N   SER X 108      59.253  52.927  44.813  1.00  0.00      PROA  
ATOM   1653  HN  SER X 108      59.670  53.117  45.698  1.00  0.00      PROA  
ATOM   1654  CA  SER X 108      58.775  51.604  44.493  1.00  0.00      PROA  
ATOM   1655  HA  SER X 108      59.075  51.203  43.536  1.00  0.00      PROA  
ATOM   1656  CB  SER X 108      59.376  50.669  45.494  1.00  0.00      PROA  
ATOM   1657  HB1 SER X 108      60.451  50.436  45.336  1.00  0.00      PROA  
ATOM   1658  HB2 SER X 108      58.961  49.699  45.147  1.00  0.00      PROA  
ATOM   1659  OG  SER X 108      59.067  51.028  46.871  1.00  0.00      PROA  
ATOM   1660  HG1 SER X 108      59.694  51.685  47.182  1.00  0.00      PROA  
ATOM   1661  C   SER X 108      57.206  51.630  44.644  1.00  0.00      PROA  
ATOM   1662  O   SER X 108      56.617  50.581  44.466  1.00  0.00      PROA  
ATOM   1663  N   SER X 109      56.614  52.768  44.996  1.00  0.00      PROA  
ATOM   1664  HN  SER X 109      57.164  53.599  44.997  1.00  0.00      PROA  
ATOM   1665  CA  SER X 109      55.225  53.037  44.794  1.00  0.00      PROA  
ATOM   1666  HA  SER X 109      54.756  52.196  44.304  1.00  0.00      PROA  
ATOM   1667  CB  SER X 109      54.506  53.427  46.053  1.00  0.00      PROA  
ATOM   1668  HB1 SER X 109      55.186  54.141  46.564  1.00  0.00      PROA  
ATOM   1669  HB2 SER X 109      54.376  52.504  46.659  1.00  0.00      PROA  
ATOM   1670  OG  SER X 109      53.283  54.141  45.785  1.00  0.00      PROA  
ATOM   1671  HG1 SER X 109      52.782  53.626  45.147  1.00  0.00      PROA  
ATOM   1672  C   SER X 109      55.309  54.170  43.715  1.00  0.00      PROA  
ATOM   1673  O   SER X 109      56.327  54.782  43.449  1.00  0.00      PROA  
ATOM   1674  N   GLY X 110      54.176  54.372  43.022  1.00  0.00      PROA  
ATOM   1675  HN  GLY X 110      53.413  53.803  43.320  1.00  0.00      PROA  
ATOM   1676  CA  GLY X 110      54.018  55.238  41.931  1.00  0.00      PROA  
ATOM   1677  HA1 GLY X 110      53.458  54.668  41.203  1.00  0.00      PROA  
ATOM   1678  HA2 GLY X 110      54.980  55.552  41.554  1.00  0.00      PROA  
ATOM   1679  C   GLY X 110      53.215  56.430  42.372  1.00  0.00      PROA  
ATOM   1680  O   GLY X 110      52.911  57.314  41.600  1.00  0.00      PROA  
ATOM   1681  N   SER X 111      52.908  56.535  43.687  1.00  0.00      PROA  
ATOM   1682  HN  SER X 111      53.207  55.826  44.320  1.00  0.00      PROA  
ATOM   1683  CA  SER X 111      52.291  57.774  44.247  1.00  0.00      PROA  
ATOM   1684  HA  SER X 111      51.372  58.026  43.737  1.00  0.00      PROA  
ATOM   1685  CB  SER X 111      51.791  57.786  45.745  1.00  0.00      PROA  
ATOM   1686  HB1 SER X 111      52.740  57.596  46.293  1.00  0.00      PROA  
ATOM   1687  HB2 SER X 111      51.025  56.992  45.874  1.00  0.00      PROA  
ATOM   1688  OG  SER X 111      51.258  59.097  46.123  1.00  0.00      PROA  
ATOM   1689  HG1 SER X 111      51.291  59.015  47.080  1.00  0.00      PROA  
ATOM   1690  C   SER X 111      53.173  58.996  43.984  1.00  0.00      PROA  
ATOM   1691  O   SER X 111      54.335  58.939  44.306  1.00  0.00      PROA  
ATOM   1692  N   HSD X 112      52.593  60.140  43.453  1.00  0.00      PROA  
ATOM   1693  HN  HSD X 112      51.661  60.014  43.122  1.00  0.00      PROA  
ATOM   1694  CA  HSD X 112      53.251  61.391  43.281  1.00  0.00      PROA  
ATOM   1695  HA  HSD X 112      54.280  61.256  43.579  1.00  0.00      PROA  
ATOM   1696  CB  HSD X 112      53.386  61.761  41.765  1.00  0.00      PROA  
ATOM   1697  HB1 HSD X 112      53.786  62.755  41.471  1.00  0.00      PROA  
ATOM   1698  HB2 HSD X 112      52.382  61.612  41.312  1.00  0.00      PROA  
ATOM   1699  ND1 HSD X 112      54.423  59.607  40.749  1.00  0.00      PROA  
ATOM   1700  HD1 HSD X 112      53.685  58.971  40.975  1.00  0.00      PROA  
ATOM   1701  CG  HSD X 112      54.436  60.958  41.045  1.00  0.00      PROA  
ATOM   1702  CE1 HSD X 112      55.509  59.336  40.065  1.00  0.00      PROA  
ATOM   1703  HE1 HSD X 112      55.723  58.356  39.640  1.00  0.00      PROA  
ATOM   1704  NE2 HSD X 112      56.294  60.406  39.859  1.00  0.00      PROA  
ATOM   1705  CD2 HSD X 112      55.632  61.462  40.577  1.00  0.00      PROA  
ATOM   1706  HD2 HSD X 112      56.000  62.471  40.708  1.00  0.00      PROA  
ATOM   1707  C   HSD X 112      52.554  62.514  44.148  1.00  0.00      PROA  
ATOM   1708  O   HSD X 112      52.656  63.731  43.880  1.00  0.00      PROA  
ATOM   1709  N   ARG X 113      51.801  62.142  45.173  1.00  0.00      PROA  
ATOM   1710  HN  ARG X 113      51.419  61.228  45.285  1.00  0.00      PROA  
ATOM   1711  CA  ARG X 113      51.353  63.162  46.206  1.00  0.00      PROA  
ATOM   1712  HA  ARG X 113      50.780  63.972  45.779  1.00  0.00      PROA  
ATOM   1713  CB  ARG X 113      50.437  62.566  47.475  1.00  0.00      PROA  
ATOM   1714  HB1 ARG X 113      50.393  63.449  48.147  1.00  0.00      PROA  
ATOM   1715  HB2 ARG X 113      50.972  61.731  47.979  1.00  0.00      PROA  
ATOM   1716  CG  ARG X 113      49.058  62.066  47.094  1.00  0.00      PROA  
ATOM   1717  HG1 ARG X 113      48.611  61.631  48.014  1.00  0.00      PROA  
ATOM   1718  HG2 ARG X 113      49.032  61.178  46.426  1.00  0.00      PROA  
ATOM   1719  CD  ARG X 113      48.080  63.118  46.472  1.00  0.00      PROA  
ATOM   1720  HD1 ARG X 113      47.132  62.573  46.271  1.00  0.00      PROA  
ATOM   1721  HD2 ARG X 113      48.553  63.473  45.532  1.00  0.00      PROA  
ATOM   1722  NE  ARG X 113      47.893  64.196  47.449  1.00  0.00      PROA  
ATOM   1723  HE  ARG X 113      48.101  64.084  48.420  1.00  0.00      PROA  
ATOM   1724  CZ  ARG X 113      47.385  65.318  47.058  1.00  0.00      PROA  
ATOM   1725  NH1 ARG X 113      47.004  65.631  45.830  1.00  0.00      PROA  
ATOM   1726 HH11 ARG X 113      47.079  64.900  45.151  1.00  0.00      PROA  
ATOM   1727 HH12 ARG X 113      46.238  66.257  45.685  1.00  0.00      PROA  
ATOM   1728  NH2 ARG X 113      47.289  66.197  48.034  1.00  0.00      PROA  
ATOM   1729 HH21 ARG X 113      47.645  65.969  48.940  1.00  0.00      PROA  
ATOM   1730 HH22 ARG X 113      46.738  66.997  47.800  1.00  0.00      PROA  
ATOM   1731  C   ARG X 113      52.576  63.808  46.933  1.00  0.00      PROA  
ATOM   1732  O   ARG X 113      53.666  63.233  47.047  1.00  0.00      PROA  
ATOM   1733  N   ASP X 114      52.423  65.030  47.441  1.00  0.00      PROA  
ATOM   1734  HN  ASP X 114      51.584  65.527  47.236  1.00  0.00      PROA  
ATOM   1735  CA  ASP X 114      53.332  65.490  48.421  1.00  0.00      PROA  
ATOM   1736  HA  ASP X 114      54.362  65.206  48.259  1.00  0.00      PROA  
ATOM   1737  CB  ASP X 114      53.239  67.019  48.577  1.00  0.00      PROA  
ATOM   1738  HB1 ASP X 114      53.778  67.487  49.429  1.00  0.00      PROA  
ATOM   1739  HB2 ASP X 114      52.151  67.237  48.615  1.00  0.00      PROA  
ATOM   1740  CG  ASP X 114      53.700  67.584  47.231  1.00  0.00      PROA  
ATOM   1741  OD1 ASP X 114      54.893  67.416  46.887  1.00  0.00      PROA  
ATOM   1742  OD2 ASP X 114      52.961  68.375  46.616  1.00  0.00      PROA  
ATOM   1743  C   ASP X 114      53.015  64.890  49.781  1.00  0.00      PROA  
ATOM   1744  O   ASP X 114      51.847  64.710  50.234  1.00  0.00      PROA  
ATOM   1745  N   VAL X 115      54.136  64.481  50.486  1.00  0.00      PROA  
ATOM   1746  HN  VAL X 115      55.071  64.541  50.146  1.00  0.00      PROA  
ATOM   1747  CA  VAL X 115      53.975  63.924  51.794  1.00  0.00      PROA  
ATOM   1748  HA  VAL X 115      53.120  63.268  51.744  1.00  0.00      PROA  
ATOM   1749  CB  VAL X 115      55.090  62.919  52.079  1.00  0.00      PROA  
ATOM   1750  HB  VAL X 115      56.059  63.459  52.020  1.00  0.00      PROA  
ATOM   1751  CG1 VAL X 115      54.900  62.491  53.526  1.00  0.00      PROA  
ATOM   1752 HG11 VAL X 115      53.841  62.297  53.802  1.00  0.00      PROA  
ATOM   1753 HG12 VAL X 115      55.398  63.265  54.148  1.00  0.00      PROA  
ATOM   1754 HG13 VAL X 115      55.472  61.563  53.744  1.00  0.00      PROA  
ATOM   1755  CG2 VAL X 115      55.072  61.795  51.016  1.00  0.00      PROA  
ATOM   1756 HG21 VAL X 115      54.226  61.099  51.200  1.00  0.00      PROA  
ATOM   1757 HG22 VAL X 115      55.952  61.135  51.178  1.00  0.00      PROA  
ATOM   1758 HG23 VAL X 115      55.056  62.112  49.951  1.00  0.00      PROA  
ATOM   1759  C   VAL X 115      53.750  65.035  52.835  1.00  0.00      PROA  
ATOM   1760  O   VAL X 115      54.659  65.684  53.228  1.00  0.00      PROA  
ATOM   1761  N   GLU X 116      52.513  65.227  53.335  1.00  0.00      PROA  
ATOM   1762  HN  GLU X 116      51.779  64.735  52.874  1.00  0.00      PROA  
ATOM   1763  CA  GLU X 116      52.107  66.122  54.415  1.00  0.00      PROA  
ATOM   1764  HA  GLU X 116      52.436  67.088  54.061  1.00  0.00      PROA  
ATOM   1765  CB  GLU X 116      50.558  66.301  54.440  1.00  0.00      PROA  
ATOM   1766  HB1 GLU X 116      50.284  67.002  55.257  1.00  0.00      PROA  
ATOM   1767  HB2 GLU X 116      50.141  65.312  54.728  1.00  0.00      PROA  
ATOM   1768  CG  GLU X 116      49.945  66.799  53.089  1.00  0.00      PROA  
ATOM   1769  HG1 GLU X 116      50.339  66.249  52.207  1.00  0.00      PROA  
ATOM   1770  HG2 GLU X 116      50.071  67.903  53.047  1.00  0.00      PROA  
ATOM   1771  CD  GLU X 116      48.453  66.484  53.093  1.00  0.00      PROA  
ATOM   1772  OE1 GLU X 116      48.090  65.236  52.855  1.00  0.00      PROA  
ATOM   1773  OE2 GLU X 116      47.538  67.356  53.271  1.00  0.00      PROA  
ATOM   1774  C   GLU X 116      52.616  65.820  55.813  1.00  0.00      PROA  
ATOM   1775  O   GLU X 116      52.944  64.684  56.159  1.00  0.00      PROA  
ATOM   1776  N   ASP X 117      52.716  66.851  56.667  1.00  0.00      PROA  
ATOM   1777  HN  ASP X 117      52.491  67.779  56.382  1.00  0.00      PROA  
ATOM   1778  CA  ASP X 117      53.251  66.825  57.977  1.00  0.00      PROA  
ATOM   1779  HA  ASP X 117      54.186  66.286  57.959  1.00  0.00      PROA  
ATOM   1780  CB  ASP X 117      53.287  68.237  58.676  1.00  0.00      PROA  
ATOM   1781  HB1 ASP X 117      53.909  68.002  59.566  1.00  0.00      PROA  
ATOM   1782  HB2 ASP X 117      52.323  68.661  59.028  1.00  0.00      PROA  
ATOM   1783  CG  ASP X 117      54.083  69.438  57.986  1.00  0.00      PROA  
ATOM   1784  OD1 ASP X 117      54.475  70.367  58.644  1.00  0.00      PROA  
ATOM   1785  OD2 ASP X 117      54.252  69.398  56.742  1.00  0.00      PROA  
ATOM   1786  C   ASP X 117      52.283  66.024  58.993  1.00  0.00      PROA  
ATOM   1787  O   ASP X 117      52.682  65.568  60.075  1.00  0.00      PROA  
ATOM   1788  N   GLU X 118      50.933  65.928  58.674  1.00  0.00      PROA  
ATOM   1789  HN  GLU X 118      50.651  66.549  57.947  1.00  0.00      PROA  
ATOM   1790  CA  GLU X 118      49.940  65.232  59.404  1.00  0.00      PROA  
ATOM   1791  HA  GLU X 118      49.883  65.608  60.415  1.00  0.00      PROA  
ATOM   1792  CB  GLU X 118      48.516  65.452  58.881  1.00  0.00      PROA  
ATOM   1793  HB1 GLU X 118      48.233  66.481  59.187  1.00  0.00      PROA  
ATOM   1794  HB2 GLU X 118      47.857  64.694  59.357  1.00  0.00      PROA  
ATOM   1795  CG  GLU X 118      48.268  65.340  57.336  1.00  0.00      PROA  
ATOM   1796  HG1 GLU X 118      48.739  64.369  57.071  1.00  0.00      PROA  
ATOM   1797  HG2 GLU X 118      48.799  66.200  56.877  1.00  0.00      PROA  
ATOM   1798  CD  GLU X 118      46.819  65.417  56.929  1.00  0.00      PROA  
ATOM   1799  OE1 GLU X 118      46.273  66.463  56.633  1.00  0.00      PROA  
ATOM   1800  OE2 GLU X 118      46.171  64.333  56.824  1.00  0.00      PROA  
ATOM   1801  C   GLU X 118      50.208  63.689  59.621  1.00  0.00      PROA  
ATOM   1802  O   GLU X 118      49.888  63.171  60.684  1.00  0.00      PROA  
ATOM   1803  N   GLU X 119      50.679  63.029  58.616  1.00  0.00      PROA  
ATOM   1804  HN  GLU X 119      50.924  63.541  57.796  1.00  0.00      PROA  
ATOM   1805  CA  GLU X 119      50.964  61.613  58.505  1.00  0.00      PROA  
ATOM   1806  HA  GLU X 119      50.038  61.148  58.812  1.00  0.00      PROA  
ATOM   1807  CB  GLU X 119      51.362  61.307  57.034  1.00  0.00      PROA  
ATOM   1808  HB1 GLU X 119      51.264  60.206  56.931  1.00  0.00      PROA  
ATOM   1809  HB2 GLU X 119      52.436  61.544  56.882  1.00  0.00      PROA  
ATOM   1810  CG  GLU X 119      50.572  61.927  55.838  1.00  0.00      PROA  
ATOM   1811  HG1 GLU X 119      51.067  61.636  54.886  1.00  0.00      PROA  
ATOM   1812  HG2 GLU X 119      50.678  63.032  55.819  1.00  0.00      PROA  
ATOM   1813  CD  GLU X 119      49.148  61.525  55.902  1.00  0.00      PROA  
ATOM   1814  OE1 GLU X 119      48.557  61.781  54.842  1.00  0.00      PROA  
ATOM   1815  OE2 GLU X 119      48.565  61.193  56.971  1.00  0.00      PROA  
ATOM   1816  C   GLU X 119      51.978  61.221  59.574  1.00  0.00      PROA  
ATOM   1817  O   GLU X 119      52.010  60.087  60.057  1.00  0.00      PROA  
ATOM   1818  N   LEU X 120      52.916  62.127  59.908  1.00  0.00      PROA  
ATOM   1819  HN  LEU X 120      52.965  63.022  59.471  1.00  0.00      PROA  
ATOM   1820  CA  LEU X 120      54.185  61.781  60.498  1.00  0.00      PROA  
ATOM   1821  HA  LEU X 120      54.291  60.720  60.334  1.00  0.00      PROA  
ATOM   1822  CB  LEU X 120      55.314  62.728  59.946  1.00  0.00      PROA  
ATOM   1823  HB1 LEU X 120      56.205  62.236  60.390  1.00  0.00      PROA  
ATOM   1824  HB2 LEU X 120      55.289  63.733  60.419  1.00  0.00      PROA  
ATOM   1825  CG  LEU X 120      55.428  62.758  58.433  1.00  0.00      PROA  
ATOM   1826  HG  LEU X 120      54.448  63.011  57.977  1.00  0.00      PROA  
ATOM   1827  CD1 LEU X 120      56.333  63.863  58.066  1.00  0.00      PROA  
ATOM   1828 HD11 LEU X 120      56.375  64.026  56.968  1.00  0.00      PROA  
ATOM   1829 HD12 LEU X 120      57.356  63.759  58.489  1.00  0.00      PROA  
ATOM   1830 HD13 LEU X 120      55.925  64.826  58.440  1.00  0.00      PROA  
ATOM   1831  CD2 LEU X 120      55.858  61.383  57.917  1.00  0.00      PROA  
ATOM   1832 HD21 LEU X 120      56.063  61.442  56.826  1.00  0.00      PROA  
ATOM   1833 HD22 LEU X 120      55.142  60.543  58.042  1.00  0.00      PROA  
ATOM   1834 HD23 LEU X 120      56.753  60.976  58.434  1.00  0.00      PROA  
ATOM   1835  C   LEU X 120      54.103  61.809  61.947  1.00  0.00      PROA  
ATOM   1836  O   LEU X 120      55.055  61.643  62.726  1.00  0.00      PROA  
ATOM   1837  N   THR X 121      52.872  62.037  62.444  1.00  0.00      PROA  
ATOM   1838  HN  THR X 121      52.114  62.265  61.837  1.00  0.00      PROA  
ATOM   1839  CA  THR X 121      52.539  62.247  63.855  1.00  0.00      PROA  
ATOM   1840  HA  THR X 121      53.440  62.435  64.419  1.00  0.00      PROA  
ATOM   1841  CB  THR X 121      51.637  63.437  64.162  1.00  0.00      PROA  
ATOM   1842  HB  THR X 121      51.474  63.329  65.255  1.00  0.00      PROA  
ATOM   1843  OG1 THR X 121      50.415  63.427  63.434  1.00  0.00      PROA  
ATOM   1844  HG1 THR X 121      50.650  63.664  62.535  1.00  0.00      PROA  
ATOM   1845  CG2 THR X 121      52.291  64.777  63.798  1.00  0.00      PROA  
ATOM   1846 HG21 THR X 121      52.399  64.860  62.696  1.00  0.00      PROA  
ATOM   1847 HG22 THR X 121      53.334  64.855  64.172  1.00  0.00      PROA  
ATOM   1848 HG23 THR X 121      51.551  65.560  64.071  1.00  0.00      PROA  
ATOM   1849  C   THR X 121      51.837  61.094  64.398  1.00  0.00      PROA  
ATOM   1850  O   THR X 121      51.637  60.959  65.570  1.00  0.00      PROA  
ATOM   1851  N   ARG X 122      51.559  60.041  63.584  1.00  0.00      PROA  
ATOM   1852  HN  ARG X 122      51.831  60.117  62.629  1.00  0.00      PROA  
ATOM   1853  CA  ARG X 122      50.729  58.867  63.824  1.00  0.00      PROA  
ATOM   1854  HA  ARG X 122      50.226  58.938  64.777  1.00  0.00      PROA  
ATOM   1855  CB  ARG X 122      49.663  58.627  62.717  1.00  0.00      PROA  
ATOM   1856  HB1 ARG X 122      49.021  57.795  63.081  1.00  0.00      PROA  
ATOM   1857  HB2 ARG X 122      50.090  58.328  61.736  1.00  0.00      PROA  
ATOM   1858  CG  ARG X 122      48.814  59.886  62.311  1.00  0.00      PROA  
ATOM   1859  HG1 ARG X 122      49.544  60.718  62.212  1.00  0.00      PROA  
ATOM   1860  HG2 ARG X 122      48.166  60.259  63.134  1.00  0.00      PROA  
ATOM   1861  CD  ARG X 122      48.019  59.793  60.998  1.00  0.00      PROA  
ATOM   1862  HD1 ARG X 122      48.702  59.477  60.181  1.00  0.00      PROA  
ATOM   1863  HD2 ARG X 122      47.680  60.832  60.805  1.00  0.00      PROA  
ATOM   1864  NE  ARG X 122      46.958  58.746  61.248  1.00  0.00      PROA  
ATOM   1865  HE  ARG X 122      46.448  58.754  62.108  1.00  0.00      PROA  
ATOM   1866  CZ  ARG X 122      46.781  57.626  60.526  1.00  0.00      PROA  
ATOM   1867  NH1 ARG X 122      47.411  57.259  59.459  1.00  0.00      PROA  
ATOM   1868 HH11 ARG X 122      48.175  57.784  59.081  1.00  0.00      PROA  
ATOM   1869 HH12 ARG X 122      47.392  56.323  59.107  1.00  0.00      PROA  
ATOM   1870  NH2 ARG X 122      45.890  56.817  61.076  1.00  0.00      PROA  
ATOM   1871 HH21 ARG X 122      45.212  57.202  61.703  1.00  0.00      PROA  
ATOM   1872 HH22 ARG X 122      45.481  56.105  60.505  1.00  0.00      PROA  
ATOM   1873  C   ARG X 122      51.520  57.627  63.901  1.00  0.00      PROA  
ATOM   1874  O   ARG X 122      52.215  57.246  62.969  1.00  0.00      PROA  
ATOM   1875  N   ILE X 123      51.480  56.988  65.037  1.00  0.00      PROA  
ATOM   1876  HN  ILE X 123      51.013  57.431  65.799  1.00  0.00      PROA  
ATOM   1877  CA  ILE X 123      52.189  55.700  65.280  1.00  0.00      PROA  
ATOM   1878  HA  ILE X 123      52.743  55.483  64.380  1.00  0.00      PROA  
ATOM   1879  CB  ILE X 123      53.292  55.681  66.311  1.00  0.00      PROA  
ATOM   1880  HB  ILE X 123      53.653  54.641  66.457  1.00  0.00      PROA  
ATOM   1881  CG2 ILE X 123      54.394  56.646  65.819  1.00  0.00      PROA  
ATOM   1882 HG21 ILE X 123      54.662  56.442  64.760  1.00  0.00      PROA  
ATOM   1883 HG22 ILE X 123      55.381  56.543  66.319  1.00  0.00      PROA  
ATOM   1884 HG23 ILE X 123      53.992  57.680  65.866  1.00  0.00      PROA  
ATOM   1885  CG1 ILE X 123      52.708  56.193  67.658  1.00  0.00      PROA  
ATOM   1886 HG11 ILE X 123      51.741  55.689  67.867  1.00  0.00      PROA  
ATOM   1887 HG12 ILE X 123      52.551  57.290  67.595  1.00  0.00      PROA  
ATOM   1888  CD  ILE X 123      53.604  55.902  68.836  1.00  0.00      PROA  
ATOM   1889  HD1 ILE X 123      54.533  56.490  68.680  1.00  0.00      PROA  
ATOM   1890  HD2 ILE X 123      53.820  54.817  68.946  1.00  0.00      PROA  
ATOM   1891  HD3 ILE X 123      53.132  56.268  69.772  1.00  0.00      PROA  
ATOM   1892  C   ILE X 123      51.233  54.610  65.582  1.00  0.00      PROA  
ATOM   1893  O   ILE X 123      50.132  54.766  66.163  1.00  0.00      PROA  
ATOM   1894  N   PHE X 124      51.650  53.352  65.184  1.00  0.00      PROA  
ATOM   1895  HN  PHE X 124      52.582  53.325  64.832  1.00  0.00      PROA  
ATOM   1896  CA  PHE X 124      51.029  52.097  65.801  1.00  0.00      PROA  
ATOM   1897  HA  PHE X 124      50.295  52.377  66.542  1.00  0.00      PROA  
ATOM   1898  CB  PHE X 124      50.357  51.091  64.751  1.00  0.00      PROA  
ATOM   1899  HB1 PHE X 124      49.735  50.349  65.297  1.00  0.00      PROA  
ATOM   1900  HB2 PHE X 124      51.146  50.621  64.127  1.00  0.00      PROA  
ATOM   1901  CG  PHE X 124      49.479  51.894  63.766  1.00  0.00      PROA  
ATOM   1902  CD1 PHE X 124      50.006  52.709  62.714  1.00  0.00      PROA  
ATOM   1903  HD1 PHE X 124      51.065  52.548  62.580  1.00  0.00      PROA  
ATOM   1904  CE1 PHE X 124      49.190  53.575  62.036  1.00  0.00      PROA  
ATOM   1905  HE1 PHE X 124      49.576  54.011  61.126  1.00  0.00      PROA  
ATOM   1906  CZ  PHE X 124      47.882  53.802  62.383  1.00  0.00      PROA  
ATOM   1907  HZ  PHE X 124      47.190  54.412  61.822  1.00  0.00      PROA  
ATOM   1908  CD2 PHE X 124      48.150  52.129  64.144  1.00  0.00      PROA  
ATOM   1909  HD2 PHE X 124      47.787  51.669  65.052  1.00  0.00      PROA  
ATOM   1910  CE2 PHE X 124      47.370  53.029  63.437  1.00  0.00      PROA  
ATOM   1911  HE2 PHE X 124      46.377  53.242  63.806  1.00  0.00      PROA  
ATOM   1912  C   PHE X 124      51.958  51.391  66.660  1.00  0.00      PROA  
ATOM   1913  O   PHE X 124      53.167  51.367  66.450  1.00  0.00      PROA  
ATOM   1914  N   VAL X 125      51.426  50.845  67.810  1.00  0.00      PROA  
ATOM   1915  HN  VAL X 125      50.430  50.841  67.853  1.00  0.00      PROA  
ATOM   1916  CA  VAL X 125      52.085  50.318  68.912  1.00  0.00      PROA  
ATOM   1917  HA  VAL X 125      53.163  50.334  68.837  1.00  0.00      PROA  
ATOM   1918  CB  VAL X 125      51.628  50.969  70.276  1.00  0.00      PROA  
ATOM   1919  HB  VAL X 125      50.541  50.816  70.446  1.00  0.00      PROA  
ATOM   1920  CG1 VAL X 125      52.398  50.340  71.463  1.00  0.00      PROA  
ATOM   1921 HG11 VAL X 125      52.408  50.905  72.420  1.00  0.00      PROA  
ATOM   1922 HG12 VAL X 125      53.465  50.299  71.154  1.00  0.00      PROA  
ATOM   1923 HG13 VAL X 125      52.011  49.334  71.732  1.00  0.00      PROA  
ATOM   1924  CG2 VAL X 125      51.935  52.488  70.273  1.00  0.00      PROA  
ATOM   1925 HG21 VAL X 125      52.976  52.876  70.256  1.00  0.00      PROA  
ATOM   1926 HG22 VAL X 125      51.362  52.940  71.111  1.00  0.00      PROA  
ATOM   1927 HG23 VAL X 125      51.428  52.913  69.381  1.00  0.00      PROA  
ATOM   1928  C   VAL X 125      51.673  48.865  69.034  1.00  0.00      PROA  
ATOM   1929  O   VAL X 125      50.500  48.535  68.957  1.00  0.00      PROA  
ATOM   1930  N   MET X 126      52.628  47.930  69.335  1.00  0.00      PROA  
ATOM   1931  HN  MET X 126      53.591  48.180  69.401  1.00  0.00      PROA  
ATOM   1932  CA  MET X 126      52.305  46.530  69.363  1.00  0.00      PROA  
ATOM   1933  HA  MET X 126      51.382  46.350  68.832  1.00  0.00      PROA  
ATOM   1934  CB  MET X 126      53.373  45.746  68.659  1.00  0.00      PROA  
ATOM   1935  HB1 MET X 126      53.343  44.644  68.805  1.00  0.00      PROA  
ATOM   1936  HB2 MET X 126      54.344  46.091  69.074  1.00  0.00      PROA  
ATOM   1937  CG  MET X 126      53.386  45.946  67.076  1.00  0.00      PROA  
ATOM   1938  HG1 MET X 126      52.329  45.960  66.736  1.00  0.00      PROA  
ATOM   1939  HG2 MET X 126      53.814  45.022  66.631  1.00  0.00      PROA  
ATOM   1940  SD  MET X 126      54.156  47.378  66.447  1.00  0.00      PROA  
ATOM   1941  CE  MET X 126      55.515  46.531  65.582  1.00  0.00      PROA  
ATOM   1942  HE1 MET X 126      55.915  45.747  66.262  1.00  0.00      PROA  
ATOM   1943  HE2 MET X 126      56.315  47.285  65.429  1.00  0.00      PROA  
ATOM   1944  HE3 MET X 126      55.285  46.061  64.601  1.00  0.00      PROA  
ATOM   1945  C   MET X 126      52.117  45.927  70.800  1.00  0.00      PROA  
ATOM   1946  O   MET X 126      53.017  45.921  71.655  1.00  0.00      PROA  
ATOM   1947  N   ILE X 127      50.899  45.474  71.134  1.00  0.00      PROA  
ATOM   1948  HN  ILE X 127      50.069  45.545  70.585  1.00  0.00      PROA  
ATOM   1949  CA  ILE X 127      50.585  45.410  72.601  1.00  0.00      PROA  
ATOM   1950  HA  ILE X 127      51.490  45.083  73.092  1.00  0.00      PROA  
ATOM   1951  CB  ILE X 127      49.926  46.664  73.259  1.00  0.00      PROA  
ATOM   1952  HB  ILE X 127      49.070  46.326  73.881  1.00  0.00      PROA  
ATOM   1953  CG2 ILE X 127      50.876  47.589  74.109  1.00  0.00      PROA  
ATOM   1954 HG21 ILE X 127      51.121  47.095  75.073  1.00  0.00      PROA  
ATOM   1955 HG22 ILE X 127      50.450  48.583  74.364  1.00  0.00      PROA  
ATOM   1956 HG23 ILE X 127      51.815  47.743  73.535  1.00  0.00      PROA  
ATOM   1957  CG1 ILE X 127      49.221  47.499  72.081  1.00  0.00      PROA  
ATOM   1958 HG11 ILE X 127      48.895  46.699  71.381  1.00  0.00      PROA  
ATOM   1959 HG12 ILE X 127      50.000  48.110  71.576  1.00  0.00      PROA  
ATOM   1960  CD  ILE X 127      48.116  48.473  72.505  1.00  0.00      PROA  
ATOM   1961  HD1 ILE X 127      47.685  48.966  71.608  1.00  0.00      PROA  
ATOM   1962  HD2 ILE X 127      48.556  49.258  73.156  1.00  0.00      PROA  
ATOM   1963  HD3 ILE X 127      47.321  47.831  72.942  1.00  0.00      PROA  
ATOM   1964  C   ILE X 127      49.690  44.229  72.878  1.00  0.00      PROA  
ATOM   1965  O   ILE X 127      48.938  43.935  72.010  1.00  0.00      PROA  
ATOM   1966  N   PRO X 128      49.570  43.568  73.992  1.00  0.00      PROA  
ATOM   1967  CD  PRO X 128      50.482  43.758  75.194  1.00  0.00      PROA  
ATOM   1968  HD1 PRO X 128      50.389  44.843  75.411  1.00  0.00      PROA  
ATOM   1969  HD2 PRO X 128      51.558  43.508  75.067  1.00  0.00      PROA  
ATOM   1970  CA  PRO X 128      48.440  42.706  74.392  1.00  0.00      PROA  
ATOM   1971  HA  PRO X 128      48.717  41.787  73.899  1.00  0.00      PROA  
ATOM   1972  CB  PRO X 128      48.489  42.553  75.937  1.00  0.00      PROA  
ATOM   1973  HB1 PRO X 128      48.286  41.493  76.201  1.00  0.00      PROA  
ATOM   1974  HB2 PRO X 128      47.758  43.259  76.384  1.00  0.00      PROA  
ATOM   1975  CG  PRO X 128      49.912  42.891  76.301  1.00  0.00      PROA  
ATOM   1976  HG1 PRO X 128      49.965  43.437  77.268  1.00  0.00      PROA  
ATOM   1977  HG2 PRO X 128      50.385  41.887  76.266  1.00  0.00      PROA  
ATOM   1978  C   PRO X 128      47.047  43.094  73.877  1.00  0.00      PROA  
ATOM   1979  O   PRO X 128      46.641  44.302  73.915  1.00  0.00      PROA  
ATOM   1980  N   LYS X 129      46.248  42.106  73.419  1.00  0.00      PROA  
ATOM   1981  HN  LYS X 129      46.627  41.185  73.361  1.00  0.00      PROA  
ATOM   1982  CA  LYS X 129      44.907  42.231  72.822  1.00  0.00      PROA  
ATOM   1983  HA  LYS X 129      45.028  43.054  72.132  1.00  0.00      PROA  
ATOM   1984  CB  LYS X 129      44.427  40.989  72.209  1.00  0.00      PROA  
ATOM   1985  HB1 LYS X 129      43.351  41.127  71.966  1.00  0.00      PROA  
ATOM   1986  HB2 LYS X 129      44.557  40.171  72.949  1.00  0.00      PROA  
ATOM   1987  CG  LYS X 129      44.994  40.629  70.830  1.00  0.00      PROA  
ATOM   1988  HG1 LYS X 129      46.096  40.681  70.968  1.00  0.00      PROA  
ATOM   1989  HG2 LYS X 129      44.747  41.476  70.155  1.00  0.00      PROA  
ATOM   1990  CD  LYS X 129      44.488  39.316  70.105  1.00  0.00      PROA  
ATOM   1991  HD1 LYS X 129      45.106  39.245  69.185  1.00  0.00      PROA  
ATOM   1992  HD2 LYS X 129      43.431  39.471  69.802  1.00  0.00      PROA  
ATOM   1993  CE  LYS X 129      44.659  38.058  71.001  1.00  0.00      PROA  
ATOM   1994  HE1 LYS X 129      44.066  38.435  71.861  1.00  0.00      PROA  
ATOM   1995  HE2 LYS X 129      45.733  37.931  71.258  1.00  0.00      PROA  
ATOM   1996  NZ  LYS X 129      44.167  36.824  70.417  1.00  0.00      PROA  
ATOM   1997  HZ1 LYS X 129      44.626  36.672  69.496  1.00  0.00      PROA  
ATOM   1998  HZ2 LYS X 129      43.141  36.795  70.249  1.00  0.00      PROA  
ATOM   1999  HZ3 LYS X 129      44.448  36.083  71.090  1.00  0.00      PROA  
ATOM   2000  C   LYS X 129      43.966  42.704  73.881  1.00  0.00      PROA  
ATOM   2001  O   LYS X 129      42.959  43.422  73.586  1.00  0.00      PROA  
ATOM   2002  N   SER X 130      44.208  42.390  75.112  1.00  0.00      PROA  
ATOM   2003  HN  SER X 130      44.958  41.779  75.353  1.00  0.00      PROA  
ATOM   2004  CA  SER X 130      43.449  42.920  76.219  1.00  0.00      PROA  
ATOM   2005  HA  SER X 130      42.397  42.758  76.037  1.00  0.00      PROA  
ATOM   2006  CB  SER X 130      43.749  42.132  77.581  1.00  0.00      PROA  
ATOM   2007  HB1 SER X 130      43.372  41.100  77.424  1.00  0.00      PROA  
ATOM   2008  HB2 SER X 130      42.999  42.587  78.263  1.00  0.00      PROA  
ATOM   2009  OG  SER X 130      45.115  42.391  77.974  1.00  0.00      PROA  
ATOM   2010  HG1 SER X 130      45.309  41.908  78.781  1.00  0.00      PROA  
ATOM   2011  C   SER X 130      43.518  44.399  76.503  1.00  0.00      PROA  
ATOM   2012  O   SER X 130      42.566  45.001  76.956  1.00  0.00      PROA  
ATOM   2013  N   TYR X 131      44.675  45.074  76.209  1.00  0.00      PROA  
ATOM   2014  HN  TYR X 131      45.522  44.673  75.870  1.00  0.00      PROA  
ATOM   2015  CA  TYR X 131      44.725  46.558  76.235  1.00  0.00      PROA  
ATOM   2016  HA  TYR X 131      44.700  46.788  77.290  1.00  0.00      PROA  
ATOM   2017  CB  TYR X 131      46.108  47.080  75.679  1.00  0.00      PROA  
ATOM   2018  HB1 TYR X 131      46.009  48.153  75.410  1.00  0.00      PROA  
ATOM   2019  HB2 TYR X 131      46.318  46.415  74.814  1.00  0.00      PROA  
ATOM   2020  CG  TYR X 131      47.279  47.069  76.638  1.00  0.00      PROA  
ATOM   2021  CD1 TYR X 131      47.453  46.052  77.642  1.00  0.00      PROA  
ATOM   2022  HD1 TYR X 131      46.840  45.164  77.693  1.00  0.00      PROA  
ATOM   2023  CE1 TYR X 131      48.646  45.999  78.415  1.00  0.00      PROA  
ATOM   2024  HE1 TYR X 131      48.788  45.254  79.184  1.00  0.00      PROA  
ATOM   2025  CZ  TYR X 131      49.658  46.827  78.099  1.00  0.00      PROA  
ATOM   2026  OH  TYR X 131      50.852  46.701  78.896  1.00  0.00      PROA  
ATOM   2027  HH  TYR X 131      50.872  45.899  79.425  1.00  0.00      PROA  
ATOM   2028  CD2 TYR X 131      48.262  48.073  76.560  1.00  0.00      PROA  
ATOM   2029  HD2 TYR X 131      48.094  48.827  75.806  1.00  0.00      PROA  
ATOM   2030  CE2 TYR X 131      49.458  47.890  77.213  1.00  0.00      PROA  
ATOM   2031  HE2 TYR X 131      50.234  48.609  76.993  1.00  0.00      PROA  
ATOM   2032  C   TYR X 131      43.650  47.291  75.607  1.00  0.00      PROA  
ATOM   2033  O   TYR X 131      43.059  46.918  74.562  1.00  0.00      PROA  
ATOM   2034  N   THR X 132      43.201  48.374  76.322  1.00  0.00      PROA  
ATOM   2035  HN  THR X 132      43.605  48.413  77.233  1.00  0.00      PROA  
ATOM   2036  CA  THR X 132      42.068  49.128  75.942  1.00  0.00      PROA  
ATOM   2037  HA  THR X 132      41.628  48.819  75.005  1.00  0.00      PROA  
ATOM   2038  CB  THR X 132      40.968  49.170  76.977  1.00  0.00      PROA  
ATOM   2039  HB  THR X 132      40.035  49.628  76.583  1.00  0.00      PROA  
ATOM   2040  OG1 THR X 132      41.294  49.893  78.228  1.00  0.00      PROA  
ATOM   2041  HG1 THR X 132      42.053  49.483  78.651  1.00  0.00      PROA  
ATOM   2042  CG2 THR X 132      40.713  47.680  77.341  1.00  0.00      PROA  
ATOM   2043 HG21 THR X 132      39.814  47.595  77.989  1.00  0.00      PROA  
ATOM   2044 HG22 THR X 132      41.537  47.260  77.958  1.00  0.00      PROA  
ATOM   2045 HG23 THR X 132      40.402  47.101  76.445  1.00  0.00      PROA  
ATOM   2046  C   THR X 132      42.558  50.569  75.704  1.00  0.00      PROA  
ATOM   2047  O   THR X 132      43.757  50.850  75.880  1.00  0.00      PROA  
ATOM   2048  N   GLU X 133      41.669  51.449  75.260  1.00  0.00      PROA  
ATOM   2049  HN  GLU X 133      40.720  51.213  75.067  1.00  0.00      PROA  
ATOM   2050  CA  GLU X 133      42.094  52.851  74.933  1.00  0.00      PROA  
ATOM   2051  HA  GLU X 133      42.916  52.726  74.243  1.00  0.00      PROA  
ATOM   2052  CB  GLU X 133      40.947  53.563  74.045  1.00  0.00      PROA  
ATOM   2053  HB1 GLU X 133      40.046  53.683  74.685  1.00  0.00      PROA  
ATOM   2054  HB2 GLU X 133      40.678  52.921  73.178  1.00  0.00      PROA  
ATOM   2055  CG  GLU X 133      41.372  54.949  73.561  1.00  0.00      PROA  
ATOM   2056  HG1 GLU X 133      42.141  54.871  72.762  1.00  0.00      PROA  
ATOM   2057  HG2 GLU X 133      41.772  55.568  74.392  1.00  0.00      PROA  
ATOM   2058  CD  GLU X 133      40.251  55.756  72.923  1.00  0.00      PROA  
ATOM   2059  OE1 GLU X 133      39.485  55.240  72.105  1.00  0.00      PROA  
ATOM   2060  OE2 GLU X 133      40.173  56.942  73.284  1.00  0.00      PROA  
ATOM   2061  C   GLU X 133      42.646  53.623  76.078  1.00  0.00      PROA  
ATOM   2062  O   GLU X 133      43.580  54.358  75.943  1.00  0.00      PROA  
ATOM   2063  N   GLU X 134      42.056  53.468  77.273  1.00  0.00      PROA  
ATOM   2064  HN  GLU X 134      41.405  52.751  77.512  1.00  0.00      PROA  
ATOM   2065  CA  GLU X 134      42.537  54.057  78.519  1.00  0.00      PROA  
ATOM   2066  HA  GLU X 134      42.593  55.128  78.389  1.00  0.00      PROA  
ATOM   2067  CB  GLU X 134      41.442  53.798  79.657  1.00  0.00      PROA  
ATOM   2068  HB1 GLU X 134      41.893  53.991  80.654  1.00  0.00      PROA  
ATOM   2069  HB2 GLU X 134      41.159  52.725  79.611  1.00  0.00      PROA  
ATOM   2070  CG  GLU X 134      40.199  54.679  79.247  1.00  0.00      PROA  
ATOM   2071  HG1 GLU X 134      39.980  54.435  78.185  1.00  0.00      PROA  
ATOM   2072  HG2 GLU X 134      40.563  55.728  79.225  1.00  0.00      PROA  
ATOM   2073  CD  GLU X 134      38.962  54.527  80.041  1.00  0.00      PROA  
ATOM   2074  OE1 GLU X 134      37.856  54.868  79.478  1.00  0.00      PROA  
ATOM   2075  OE2 GLU X 134      39.036  54.278  81.225  1.00  0.00      PROA  
ATOM   2076  C   GLU X 134      43.862  53.613  79.013  1.00  0.00      PROA  
ATOM   2077  O   GLU X 134      44.589  54.359  79.660  1.00  0.00      PROA  
ATOM   2078  N   ASP X 135      44.157  52.247  78.723  1.00  0.00      PROA  
ATOM   2079  HN  ASP X 135      43.451  51.759  78.215  1.00  0.00      PROA  
ATOM   2080  CA  ASP X 135      45.491  51.712  78.943  1.00  0.00      PROA  
ATOM   2081  HA  ASP X 135      45.778  52.017  79.938  1.00  0.00      PROA  
ATOM   2082  CB  ASP X 135      45.635  50.167  78.735  1.00  0.00      PROA  
ATOM   2083  HB1 ASP X 135      46.638  49.707  78.861  1.00  0.00      PROA  
ATOM   2084  HB2 ASP X 135      45.312  49.901  77.706  1.00  0.00      PROA  
ATOM   2085  CG  ASP X 135      44.590  49.517  79.677  1.00  0.00      PROA  
ATOM   2086  OD1 ASP X 135      43.510  49.066  79.247  1.00  0.00      PROA  
ATOM   2087  OD2 ASP X 135      44.917  49.416  80.866  1.00  0.00      PROA  
ATOM   2088  C   ASP X 135      46.524  52.419  78.178  1.00  0.00      PROA  
ATOM   2089  O   ASP X 135      47.592  52.825  78.635  1.00  0.00      PROA  
ATOM   2090  N   LEU X 136      46.342  52.525  76.870  1.00  0.00      PROA  
ATOM   2091  HN  LEU X 136      45.536  52.057  76.515  1.00  0.00      PROA  
ATOM   2092  CA  LEU X 136      47.278  53.088  75.939  1.00  0.00      PROA  
ATOM   2093  HA  LEU X 136      48.288  52.822  76.215  1.00  0.00      PROA  
ATOM   2094  CB  LEU X 136      46.951  52.579  74.491  1.00  0.00      PROA  
ATOM   2095  HB1 LEU X 136      45.997  53.016  74.126  1.00  0.00      PROA  
ATOM   2096  HB2 LEU X 136      46.813  51.477  74.494  1.00  0.00      PROA  
ATOM   2097  CG  LEU X 136      48.025  53.056  73.476  1.00  0.00      PROA  
ATOM   2098  HG  LEU X 136      48.354  54.116  73.543  1.00  0.00      PROA  
ATOM   2099  CD1 LEU X 136      49.409  52.338  73.528  1.00  0.00      PROA  
ATOM   2100 HD11 LEU X 136      49.337  51.235  73.421  1.00  0.00      PROA  
ATOM   2101 HD12 LEU X 136      49.869  52.591  74.507  1.00  0.00      PROA  
ATOM   2102 HD13 LEU X 136      50.124  52.668  72.743  1.00  0.00      PROA  
ATOM   2103  CD2 LEU X 136      47.473  52.774  72.114  1.00  0.00      PROA  
ATOM   2104 HD21 LEU X 136      46.628  53.475  71.943  1.00  0.00      PROA  
ATOM   2105 HD22 LEU X 136      47.186  51.702  72.095  1.00  0.00      PROA  
ATOM   2106 HD23 LEU X 136      48.242  52.898  71.320  1.00  0.00      PROA  
ATOM   2107  C   LEU X 136      47.387  54.619  76.089  1.00  0.00      PROA  
ATOM   2108  O   LEU X 136      48.490  55.160  76.059  1.00  0.00      PROA  
ATOM   2109  N   ARG X 137      46.229  55.255  76.335  1.00  0.00      PROA  
ATOM   2110  HN  ARG X 137      45.344  54.795  76.309  1.00  0.00      PROA  
ATOM   2111  CA  ARG X 137      46.161  56.683  76.756  1.00  0.00      PROA  
ATOM   2112  HA  ARG X 137      46.495  57.255  75.903  1.00  0.00      PROA  
ATOM   2113  CB  ARG X 137      44.609  57.134  76.975  1.00  0.00      PROA  
ATOM   2114  HB1 ARG X 137      44.063  56.449  77.658  1.00  0.00      PROA  
ATOM   2115  HB2 ARG X 137      44.230  56.964  75.944  1.00  0.00      PROA  
ATOM   2116  CG  ARG X 137      44.305  58.520  77.468  1.00  0.00      PROA  
ATOM   2117  HG1 ARG X 137      44.797  58.561  78.463  1.00  0.00      PROA  
ATOM   2118  HG2 ARG X 137      43.213  58.713  77.550  1.00  0.00      PROA  
ATOM   2119  CD  ARG X 137      44.787  59.750  76.658  1.00  0.00      PROA  
ATOM   2120  HD1 ARG X 137      45.892  59.633  76.626  1.00  0.00      PROA  
ATOM   2121  HD2 ARG X 137      44.622  60.746  77.122  1.00  0.00      PROA  
ATOM   2122  NE  ARG X 137      44.139  59.824  75.295  1.00  0.00      PROA  
ATOM   2123  HE  ARG X 137      43.496  59.112  75.015  1.00  0.00      PROA  
ATOM   2124  CZ  ARG X 137      44.203  60.851  74.485  1.00  0.00      PROA  
ATOM   2125  NH1 ARG X 137      44.855  61.903  74.890  1.00  0.00      PROA  
ATOM   2126 HH11 ARG X 137      44.958  62.719  74.322  1.00  0.00      PROA  
ATOM   2127 HH12 ARG X 137      45.148  61.939  75.845  1.00  0.00      PROA  
ATOM   2128  NH2 ARG X 137      43.604  60.888  73.303  1.00  0.00      PROA  
ATOM   2129 HH21 ARG X 137      42.956  60.130  73.227  1.00  0.00      PROA  
ATOM   2130 HH22 ARG X 137      43.501  61.785  72.877  1.00  0.00      PROA  
ATOM   2131  C   ARG X 137      47.060  57.074  77.948  1.00  0.00      PROA  
ATOM   2132  O   ARG X 137      47.525  58.229  78.048  1.00  0.00      PROA  
ATOM   2133  N   GLU X 138      47.126  56.167  78.939  1.00  0.00      PROA  
ATOM   2134  HN  GLU X 138      46.488  55.412  79.074  1.00  0.00      PROA  
ATOM   2135  CA  GLU X 138      47.979  56.324  80.091  1.00  0.00      PROA  
ATOM   2136  HA  GLU X 138      48.022  57.322  80.504  1.00  0.00      PROA  
ATOM   2137  CB  GLU X 138      47.407  55.541  81.282  1.00  0.00      PROA  
ATOM   2138  HB1 GLU X 138      48.110  55.358  82.122  1.00  0.00      PROA  
ATOM   2139  HB2 GLU X 138      47.127  54.536  80.899  1.00  0.00      PROA  
ATOM   2140  CG  GLU X 138      46.164  56.325  81.975  1.00  0.00      PROA  
ATOM   2141  HG1 GLU X 138      45.749  55.657  82.760  1.00  0.00      PROA  
ATOM   2142  HG2 GLU X 138      45.340  56.388  81.232  1.00  0.00      PROA  
ATOM   2143  CD  GLU X 138      46.462  57.730  82.452  1.00  0.00      PROA  
ATOM   2144  OE1 GLU X 138      45.914  58.670  81.839  1.00  0.00      PROA  
ATOM   2145  OE2 GLU X 138      47.196  57.996  83.468  1.00  0.00      PROA  
ATOM   2146  C   GLU X 138      49.463  55.775  79.947  1.00  0.00      PROA  
ATOM   2147  O   GLU X 138      50.408  56.139  80.653  1.00  0.00      PROA  
ATOM   2148  N   LYS X 139      49.673  54.821  79.049  1.00  0.00      PROA  
ATOM   2149  HN  LYS X 139      48.878  54.408  78.611  1.00  0.00      PROA  
ATOM   2150  CA  LYS X 139      50.969  54.286  78.764  1.00  0.00      PROA  
ATOM   2151  HA  LYS X 139      51.487  54.145  79.701  1.00  0.00      PROA  
ATOM   2152  CB  LYS X 139      50.826  52.904  78.056  1.00  0.00      PROA  
ATOM   2153  HB1 LYS X 139      51.653  52.660  77.355  1.00  0.00      PROA  
ATOM   2154  HB2 LYS X 139      49.918  52.946  77.416  1.00  0.00      PROA  
ATOM   2155  CG  LYS X 139      50.600  51.686  79.034  1.00  0.00      PROA  
ATOM   2156  HG1 LYS X 139      50.603  50.846  78.307  1.00  0.00      PROA  
ATOM   2157  HG2 LYS X 139      49.603  51.796  79.511  1.00  0.00      PROA  
ATOM   2158  CD  LYS X 139      51.801  51.465  80.083  1.00  0.00      PROA  
ATOM   2159  HD1 LYS X 139      51.505  50.669  80.799  1.00  0.00      PROA  
ATOM   2160  HD2 LYS X 139      51.791  52.443  80.611  1.00  0.00      PROA  
ATOM   2161  CE  LYS X 139      53.040  50.980  79.457  1.00  0.00      PROA  
ATOM   2162  HE1 LYS X 139      53.402  51.759  78.752  1.00  0.00      PROA  
ATOM   2163  HE2 LYS X 139      52.873  49.971  79.026  1.00  0.00      PROA  
ATOM   2164  NZ  LYS X 139      54.021  50.677  80.544  1.00  0.00      PROA  
ATOM   2165  HZ1 LYS X 139      54.978  50.689  80.137  1.00  0.00      PROA  
ATOM   2166  HZ2 LYS X 139      53.803  49.756  80.978  1.00  0.00      PROA  
ATOM   2167  HZ3 LYS X 139      53.941  51.459  81.226  1.00  0.00      PROA  
ATOM   2168  C   LYS X 139      51.932  55.182  78.000  1.00  0.00      PROA  
ATOM   2169  O   LYS X 139      53.122  55.151  78.245  1.00  0.00      PROA  
ATOM   2170  N   PHE X 140      51.406  55.873  77.025  1.00  0.00      PROA  
ATOM   2171  HN  PHE X 140      50.431  55.707  76.897  1.00  0.00      PROA  
ATOM   2172  CA  PHE X 140      52.193  56.597  75.999  1.00  0.00      PROA  
ATOM   2173  HA  PHE X 140      53.221  56.269  76.025  1.00  0.00      PROA  
ATOM   2174  CB  PHE X 140      51.715  56.250  74.532  1.00  0.00      PROA  
ATOM   2175  HB1 PHE X 140      51.875  57.111  73.849  1.00  0.00      PROA  
ATOM   2176  HB2 PHE X 140      50.652  55.931  74.563  1.00  0.00      PROA  
ATOM   2177  CG  PHE X 140      52.504  55.119  73.874  1.00  0.00      PROA  
ATOM   2178  CD1 PHE X 140      53.267  55.305  72.713  1.00  0.00      PROA  
ATOM   2179  HD1 PHE X 140      53.128  56.259  72.226  1.00  0.00      PROA  
ATOM   2180  CE1 PHE X 140      53.996  54.253  72.207  1.00  0.00      PROA  
ATOM   2181  HE1 PHE X 140      54.411  54.226  71.211  1.00  0.00      PROA  
ATOM   2182  CZ  PHE X 140      54.111  52.980  72.895  1.00  0.00      PROA  
ATOM   2183  HZ  PHE X 140      54.715  52.169  72.517  1.00  0.00      PROA  
ATOM   2184  CD2 PHE X 140      52.566  53.914  74.539  1.00  0.00      PROA  
ATOM   2185  HD2 PHE X 140      52.137  53.790  75.522  1.00  0.00      PROA  
ATOM   2186  CE2 PHE X 140      53.413  52.900  74.090  1.00  0.00      PROA  
ATOM   2187  HE2 PHE X 140      53.587  51.979  74.626  1.00  0.00      PROA  
ATOM   2188  C   PHE X 140      52.168  58.141  76.232  1.00  0.00      PROA  
ATOM   2189  O   PHE X 140      52.777  58.909  75.426  1.00  0.00      PROA  
ATOM   2190  N   LYS X 141      51.575  58.692  77.280  1.00  0.00      PROA  
ATOM   2191  HN  LYS X 141      51.020  58.178  77.930  1.00  0.00      PROA  
ATOM   2192  CA  LYS X 141      51.514  60.138  77.534  1.00  0.00      PROA  
ATOM   2193  HA  LYS X 141      51.433  60.682  76.605  1.00  0.00      PROA  
ATOM   2194  CB  LYS X 141      50.258  60.343  78.487  1.00  0.00      PROA  
ATOM   2195  HB1 LYS X 141      49.341  59.776  78.217  1.00  0.00      PROA  
ATOM   2196  HB2 LYS X 141      50.010  61.426  78.473  1.00  0.00      PROA  
ATOM   2197  CG  LYS X 141      50.456  60.097  80.003  1.00  0.00      PROA  
ATOM   2198  HG1 LYS X 141      51.144  60.896  80.352  1.00  0.00      PROA  
ATOM   2199  HG2 LYS X 141      50.852  59.082  80.216  1.00  0.00      PROA  
ATOM   2200  CD  LYS X 141      48.974  60.292  80.625  1.00  0.00      PROA  
ATOM   2201  HD1 LYS X 141      48.321  59.394  80.579  1.00  0.00      PROA  
ATOM   2202  HD2 LYS X 141      48.665  61.193  80.054  1.00  0.00      PROA  
ATOM   2203  CE  LYS X 141      49.074  60.624  82.163  1.00  0.00      PROA  
ATOM   2204  HE1 LYS X 141      49.488  61.654  82.213  1.00  0.00      PROA  
ATOM   2205  HE2 LYS X 141      49.655  59.831  82.680  1.00  0.00      PROA  
ATOM   2206  NZ  LYS X 141      47.647  60.732  82.613  1.00  0.00      PROA  
ATOM   2207  HZ1 LYS X 141      47.081  59.879  82.429  1.00  0.00      PROA  
ATOM   2208  HZ2 LYS X 141      47.210  61.558  82.154  1.00  0.00      PROA  
ATOM   2209  HZ3 LYS X 141      47.797  60.905  83.627  1.00  0.00      PROA  
ATOM   2210  C   LYS X 141      52.831  60.669  78.042  1.00  0.00      PROA  
ATOM   2211  O   LYS X 141      53.015  61.858  78.326  1.00  0.00      PROA  
ATOM   2212  N   VAL X 142      53.840  59.854  78.212  1.00  0.00      PROA  
ATOM   2213  HN  VAL X 142      53.701  58.929  77.865  1.00  0.00      PROA  
ATOM   2214  CA  VAL X 142      55.167  60.191  78.813  1.00  0.00      PROA  
ATOM   2215  HA  VAL X 142      55.129  60.961  79.570  1.00  0.00      PROA  
ATOM   2216  CB  VAL X 142      55.669  59.147  79.729  1.00  0.00      PROA  
ATOM   2217  HB  VAL X 142      56.501  59.598  80.310  1.00  0.00      PROA  
ATOM   2218  CG1 VAL X 142      54.674  58.756  80.848  1.00  0.00      PROA  
ATOM   2219 HG11 VAL X 142      53.790  58.295  80.357  1.00  0.00      PROA  
ATOM   2220 HG12 VAL X 142      54.404  59.537  81.590  1.00  0.00      PROA  
ATOM   2221 HG13 VAL X 142      55.202  57.975  81.435  1.00  0.00      PROA  
ATOM   2222  CG2 VAL X 142      56.160  57.873  78.935  1.00  0.00      PROA  
ATOM   2223 HG21 VAL X 142      56.944  58.167  78.206  1.00  0.00      PROA  
ATOM   2224 HG22 VAL X 142      55.355  57.401  78.332  1.00  0.00      PROA  
ATOM   2225 HG23 VAL X 142      56.504  57.101  79.657  1.00  0.00      PROA  
ATOM   2226  C   VAL X 142      56.314  60.613  77.804  1.00  0.00      PROA  
ATOM   2227  O   VAL X 142      57.433  61.064  78.122  1.00  0.00      PROA  
ATOM   2228  N   TYR X 143      56.047  60.450  76.493  1.00  0.00      PROA  
ATOM   2229  HN  TYR X 143      55.160  60.064  76.250  1.00  0.00      PROA  
ATOM   2230  CA  TYR X 143      56.879  60.698  75.352  1.00  0.00      PROA  
ATOM   2231  HA  TYR X 143      57.941  60.769  75.538  1.00  0.00      PROA  
ATOM   2232  CB  TYR X 143      56.659  59.476  74.432  1.00  0.00      PROA  
ATOM   2233  HB1 TYR X 143      57.296  59.750  73.564  1.00  0.00      PROA  
ATOM   2234  HB2 TYR X 143      55.583  59.452  74.156  1.00  0.00      PROA  
ATOM   2235  CG  TYR X 143      56.961  58.129  75.093  1.00  0.00      PROA  
ATOM   2236  CD1 TYR X 143      58.074  57.823  75.874  1.00  0.00      PROA  
ATOM   2237  HD1 TYR X 143      58.826  58.585  76.013  1.00  0.00      PROA  
ATOM   2238  CE1 TYR X 143      58.159  56.589  76.537  1.00  0.00      PROA  
ATOM   2239  HE1 TYR X 143      58.970  56.528  77.248  1.00  0.00      PROA  
ATOM   2240  CZ  TYR X 143      57.154  55.604  76.406  1.00  0.00      PROA  
ATOM   2241  OH  TYR X 143      57.252  54.404  77.136  1.00  0.00      PROA  
ATOM   2242  HH  TYR X 143      57.863  54.509  77.870  1.00  0.00      PROA  
ATOM   2243  CD2 TYR X 143      55.917  57.090  75.000  1.00  0.00      PROA  
ATOM   2244  HD2 TYR X 143      55.024  57.201  74.404  1.00  0.00      PROA  
ATOM   2245  CE2 TYR X 143      56.000  55.824  75.624  1.00  0.00      PROA  
ATOM   2246  HE2 TYR X 143      55.291  55.020  75.489  1.00  0.00      PROA  
ATOM   2247  C   TYR X 143      56.452  61.961  74.592  1.00  0.00      PROA  
ATOM   2248  O   TYR X 143      56.908  62.155  73.512  1.00  0.00      PROA  
ATOM   2249  N   GLY X 144      55.562  62.793  75.091  1.00  0.00      PROA  
ATOM   2250  HN  GLY X 144      55.262  62.720  76.038  1.00  0.00      PROA  
ATOM   2251  CA  GLY X 144      54.869  63.851  74.304  1.00  0.00      PROA  
ATOM   2252  HA1 GLY X 144      54.893  63.585  73.258  1.00  0.00      PROA  
ATOM   2253  HA2 GLY X 144      55.376  64.746  74.633  1.00  0.00      PROA  
ATOM   2254  C   GLY X 144      53.392  63.913  74.623  1.00  0.00      PROA  
ATOM   2255  O   GLY X 144      52.908  63.214  75.506  1.00  0.00      PROA  
ATOM   2256  N   ASP X 145      52.731  64.721  73.838  1.00  0.00      PROA  
ATOM   2257  HN  ASP X 145      53.273  65.171  73.131  1.00  0.00      PROA  
ATOM   2258  CA  ASP X 145      51.345  65.159  74.063  1.00  0.00      PROA  
ATOM   2259  HA  ASP X 145      51.033  64.868  75.055  1.00  0.00      PROA  
ATOM   2260  CB  ASP X 145      51.152  66.676  73.936  1.00  0.00      PROA  
ATOM   2261  HB1 ASP X 145      50.081  66.940  74.064  1.00  0.00      PROA  
ATOM   2262  HB2 ASP X 145      51.582  67.105  73.006  1.00  0.00      PROA  
ATOM   2263  CG  ASP X 145      51.903  67.287  75.056  1.00  0.00      PROA  
ATOM   2264  OD1 ASP X 145      51.731  66.854  76.207  1.00  0.00      PROA  
ATOM   2265  OD2 ASP X 145      52.661  68.306  74.880  1.00  0.00      PROA  
ATOM   2266  C   ASP X 145      50.392  64.522  73.025  1.00  0.00      PROA  
ATOM   2267  O   ASP X 145      50.548  64.475  71.816  1.00  0.00      PROA  
ATOM   2268  N   ILE X 146      49.345  63.784  73.485  1.00  0.00      PROA  
ATOM   2269  HN  ILE X 146      49.073  63.976  74.424  1.00  0.00      PROA  
ATOM   2270  CA  ILE X 146      48.491  62.833  72.753  1.00  0.00      PROA  
ATOM   2271  HA  ILE X 146      48.984  62.616  71.816  1.00  0.00      PROA  
ATOM   2272  CB  ILE X 146      48.089  61.522  73.547  1.00  0.00      PROA  
ATOM   2273  HB  ILE X 146      47.445  61.871  74.383  1.00  0.00      PROA  
ATOM   2274  CG2 ILE X 146      47.300  60.626  72.606  1.00  0.00      PROA  
ATOM   2275 HG21 ILE X 146      46.517  61.164  72.030  1.00  0.00      PROA  
ATOM   2276 HG22 ILE X 146      46.693  59.849  73.117  1.00  0.00      PROA  
ATOM   2277 HG23 ILE X 146      48.061  60.248  71.891  1.00  0.00      PROA  
ATOM   2278  CG1 ILE X 146      49.317  60.797  74.061  1.00  0.00      PROA  
ATOM   2279 HG11 ILE X 146      49.863  61.496  74.729  1.00  0.00      PROA  
ATOM   2280 HG12 ILE X 146      50.013  60.489  73.253  1.00  0.00      PROA  
ATOM   2281  CD  ILE X 146      48.917  59.567  74.973  1.00  0.00      PROA  
ATOM   2282  HD1 ILE X 146      48.414  58.729  74.444  1.00  0.00      PROA  
ATOM   2283  HD2 ILE X 146      48.288  59.830  75.851  1.00  0.00      PROA  
ATOM   2284  HD3 ILE X 146      49.774  58.955  75.322  1.00  0.00      PROA  
ATOM   2285  C   ILE X 146      47.257  63.602  72.231  1.00  0.00      PROA  
ATOM   2286  O   ILE X 146      46.437  64.058  72.937  1.00  0.00      PROA  
ATOM   2287  N   GLU X 147      47.170  63.791  70.914  1.00  0.00      PROA  
ATOM   2288  HN  GLU X 147      47.846  63.380  70.308  1.00  0.00      PROA  
ATOM   2289  CA  GLU X 147      46.065  64.440  70.203  1.00  0.00      PROA  
ATOM   2290  HA  GLU X 147      45.576  65.172  70.829  1.00  0.00      PROA  
ATOM   2291  CB  GLU X 147      46.704  65.217  68.987  1.00  0.00      PROA  
ATOM   2292  HB1 GLU X 147      45.956  65.436  68.196  1.00  0.00      PROA  
ATOM   2293  HB2 GLU X 147      47.541  64.602  68.592  1.00  0.00      PROA  
ATOM   2294  CG  GLU X 147      47.316  66.560  69.442  1.00  0.00      PROA  
ATOM   2295  HG1 GLU X 147      47.854  66.953  68.553  1.00  0.00      PROA  
ATOM   2296  HG2 GLU X 147      48.149  66.459  70.170  1.00  0.00      PROA  
ATOM   2297  CD  GLU X 147      46.295  67.518  69.870  1.00  0.00      PROA  
ATOM   2298  OE1 GLU X 147      46.100  67.778  71.066  1.00  0.00      PROA  
ATOM   2299  OE2 GLU X 147      45.662  68.230  68.997  1.00  0.00      PROA  
ATOM   2300  C   GLU X 147      45.067  63.479  69.671  1.00  0.00      PROA  
ATOM   2301  O   GLU X 147      44.000  63.962  69.407  1.00  0.00      PROA  
ATOM   2302  N   TYR X 148      45.327  62.182  69.660  1.00  0.00      PROA  
ATOM   2303  HN  TYR X 148      46.256  61.933  69.924  1.00  0.00      PROA  
ATOM   2304  CA  TYR X 148      44.346  61.057  69.440  1.00  0.00      PROA  
ATOM   2305  HA  TYR X 148      43.545  61.271  70.132  1.00  0.00      PROA  
ATOM   2306  CB  TYR X 148      43.804  61.007  68.035  1.00  0.00      PROA  
ATOM   2307  HB1 TYR X 148      44.499  60.947  67.169  1.00  0.00      PROA  
ATOM   2308  HB2 TYR X 148      43.293  61.978  67.863  1.00  0.00      PROA  
ATOM   2309  CG  TYR X 148      42.648  60.008  67.983  1.00  0.00      PROA  
ATOM   2310  CD1 TYR X 148      42.909  58.972  67.054  1.00  0.00      PROA  
ATOM   2311  HD1 TYR X 148      43.871  58.902  66.569  1.00  0.00      PROA  
ATOM   2312  CE1 TYR X 148      42.047  57.854  67.012  1.00  0.00      PROA  
ATOM   2313  HE1 TYR X 148      42.207  57.058  66.300  1.00  0.00      PROA  
ATOM   2314  CZ  TYR X 148      40.836  57.858  67.658  1.00  0.00      PROA  
ATOM   2315  OH  TYR X 148      39.898  56.777  67.504  1.00  0.00      PROA  
ATOM   2316  HH  TYR X 148      40.259  56.346  66.725  1.00  0.00      PROA  
ATOM   2317  CD2 TYR X 148      41.459  60.161  68.611  1.00  0.00      PROA  
ATOM   2318  HD2 TYR X 148      41.194  61.075  69.123  1.00  0.00      PROA  
ATOM   2319  CE2 TYR X 148      40.515  59.083  68.383  1.00  0.00      PROA  
ATOM   2320  HE2 TYR X 148      39.581  59.100  68.926  1.00  0.00      PROA  
ATOM   2321  C   TYR X 148      45.039  59.794  69.975  1.00  0.00      PROA  
ATOM   2322  O   TYR X 148      46.256  59.764  69.993  1.00  0.00      PROA  
ATOM   2323  N   CYS X 149      44.216  58.874  70.553  1.00  0.00      PROA  
ATOM   2324  HN  CYS X 149      43.249  59.099  70.640  1.00  0.00      PROA  
ATOM   2325  CA  CYS X 149      44.529  57.538  70.813  1.00  0.00      PROA  
ATOM   2326  HA  CYS X 149      45.402  57.219  70.262  1.00  0.00      PROA  
ATOM   2327  CB  CYS X 149      44.751  57.479  72.373  1.00  0.00      PROA  
ATOM   2328  HB1 CYS X 149      43.788  57.605  72.913  1.00  0.00      PROA  
ATOM   2329  HB2 CYS X 149      45.445  58.226  72.815  1.00  0.00      PROA  
ATOM   2330  SG  CYS X 149      45.407  55.912  72.971  1.00  0.00      PROA  
ATOM   2331  HG1 CYS X 149      46.569  56.504  73.201  1.00  0.00      PROA  
ATOM   2332  C   CYS X 149      43.479  56.507  70.347  1.00  0.00      PROA  
ATOM   2333  O   CYS X 149      42.275  56.844  70.395  1.00  0.00      PROA  
ATOM   2334  N   SER X 150      43.800  55.243  69.921  1.00  0.00      PROA  
ATOM   2335  HN  SER X 150      44.770  55.012  69.909  1.00  0.00      PROA  
ATOM   2336  CA  SER X 150      42.882  54.237  69.594  1.00  0.00      PROA  
ATOM   2337  HA  SER X 150      42.124  54.224  70.362  1.00  0.00      PROA  
ATOM   2338  CB  SER X 150      42.213  54.473  68.109  1.00  0.00      PROA  
ATOM   2339  HB1 SER X 150      43.026  54.452  67.353  1.00  0.00      PROA  
ATOM   2340  HB2 SER X 150      41.734  55.475  68.058  1.00  0.00      PROA  
ATOM   2341  OG  SER X 150      41.289  53.471  67.651  1.00  0.00      PROA  
ATOM   2342  HG1 SER X 150      40.397  53.697  67.923  1.00  0.00      PROA  
ATOM   2343  C   SER X 150      43.474  52.866  69.795  1.00  0.00      PROA  
ATOM   2344  O   SER X 150      44.720  52.649  69.867  1.00  0.00      PROA  
ATOM   2345  N   ILE X 151      42.592  51.878  69.897  1.00  0.00      PROA  
ATOM   2346  HN  ILE X 151      41.691  52.301  69.838  1.00  0.00      PROA  
ATOM   2347  CA  ILE X 151      42.979  50.516  69.816  1.00  0.00      PROA  
ATOM   2348  HA  ILE X 151      44.044  50.370  69.703  1.00  0.00      PROA  
ATOM   2349  CB  ILE X 151      42.446  49.692  70.957  1.00  0.00      PROA  
ATOM   2350  HB  ILE X 151      41.348  49.859  70.997  1.00  0.00      PROA  
ATOM   2351  CG2 ILE X 151      42.644  48.174  70.840  1.00  0.00      PROA  
ATOM   2352 HG21 ILE X 151      43.729  48.061  70.629  1.00  0.00      PROA  
ATOM   2353 HG22 ILE X 151      42.089  47.706  69.998  1.00  0.00      PROA  
ATOM   2354 HG23 ILE X 151      42.286  47.596  71.719  1.00  0.00      PROA  
ATOM   2355  CG1 ILE X 151      42.966  50.260  72.317  1.00  0.00      PROA  
ATOM   2356 HG11 ILE X 151      42.445  49.614  73.055  1.00  0.00      PROA  
ATOM   2357 HG12 ILE X 151      42.604  51.305  72.440  1.00  0.00      PROA  
ATOM   2358  CD  ILE X 151      44.430  50.225  72.489  1.00  0.00      PROA  
ATOM   2359  HD1 ILE X 151      44.896  50.783  71.648  1.00  0.00      PROA  
ATOM   2360  HD2 ILE X 151      44.842  49.193  72.487  1.00  0.00      PROA  
ATOM   2361  HD3 ILE X 151      44.718  50.821  73.381  1.00  0.00      PROA  
ATOM   2362  C   ILE X 151      42.307  49.979  68.560  1.00  0.00      PROA  
ATOM   2363  O   ILE X 151      41.155  50.231  68.295  1.00  0.00      PROA  
ATOM   2364  N   ILE X 152      43.030  49.272  67.692  1.00  0.00      PROA  
ATOM   2365  HN  ILE X 152      44.019  49.225  67.806  1.00  0.00      PROA  
ATOM   2366  CA  ILE X 152      42.574  48.815  66.395  1.00  0.00      PROA  
ATOM   2367  HA  ILE X 152      41.895  49.538  65.967  1.00  0.00      PROA  
ATOM   2368  CB  ILE X 152      43.759  48.706  65.484  1.00  0.00      PROA  
ATOM   2369  HB  ILE X 152      44.519  48.096  66.018  1.00  0.00      PROA  
ATOM   2370  CG2 ILE X 152      43.428  48.008  64.146  1.00  0.00      PROA  
ATOM   2371 HG21 ILE X 152      44.209  48.186  63.378  1.00  0.00      PROA  
ATOM   2372 HG22 ILE X 152      42.412  48.249  63.762  1.00  0.00      PROA  
ATOM   2373 HG23 ILE X 152      43.318  46.922  64.352  1.00  0.00      PROA  
ATOM   2374  CG1 ILE X 152      44.513  50.048  65.254  1.00  0.00      PROA  
ATOM   2375 HG11 ILE X 152      45.326  49.996  64.498  1.00  0.00      PROA  
ATOM   2376 HG12 ILE X 152      44.991  50.292  66.227  1.00  0.00      PROA  
ATOM   2377  CD  ILE X 152      43.670  51.333  64.901  1.00  0.00      PROA  
ATOM   2378  HD1 ILE X 152      42.718  51.502  65.449  1.00  0.00      PROA  
ATOM   2379  HD2 ILE X 152      43.263  51.277  63.868  1.00  0.00      PROA  
ATOM   2380  HD3 ILE X 152      44.310  52.217  65.105  1.00  0.00      PROA  
ATOM   2381  C   ILE X 152      41.759  47.547  66.536  1.00  0.00      PROA  
ATOM   2382  O   ILE X 152      42.264  46.538  67.091  1.00  0.00      PROA  
ATOM   2383  N   LYS X 153      40.512  47.481  65.940  1.00  0.00      PROA  
ATOM   2384  HN  LYS X 153      40.239  48.323  65.480  1.00  0.00      PROA  
ATOM   2385  CA  LYS X 153      39.705  46.313  65.965  1.00  0.00      PROA  
ATOM   2386  HA  LYS X 153      40.263  45.688  66.647  1.00  0.00      PROA  
ATOM   2387  CB  LYS X 153      38.307  46.527  66.483  1.00  0.00      PROA  
ATOM   2388  HB1 LYS X 153      37.631  45.760  66.047  1.00  0.00      PROA  
ATOM   2389  HB2 LYS X 153      37.883  47.483  66.112  1.00  0.00      PROA  
ATOM   2390  CG  LYS X 153      38.202  46.382  67.997  1.00  0.00      PROA  
ATOM   2391  HG1 LYS X 153      38.263  45.338  68.373  1.00  0.00      PROA  
ATOM   2392  HG2 LYS X 153      37.132  46.561  68.239  1.00  0.00      PROA  
ATOM   2393  CD  LYS X 153      39.123  47.300  68.820  1.00  0.00      PROA  
ATOM   2394  HD1 LYS X 153      39.159  48.346  68.447  1.00  0.00      PROA  
ATOM   2395  HD2 LYS X 153      40.164  46.948  68.655  1.00  0.00      PROA  
ATOM   2396  CE  LYS X 153      38.793  47.361  70.325  1.00  0.00      PROA  
ATOM   2397  HE1 LYS X 153      39.719  47.746  70.804  1.00  0.00      PROA  
ATOM   2398  HE2 LYS X 153      38.530  46.332  70.651  1.00  0.00      PROA  
ATOM   2399  NZ  LYS X 153      37.618  48.206  70.652  1.00  0.00      PROA  
ATOM   2400  HZ1 LYS X 153      37.101  47.789  71.452  1.00  0.00      PROA  
ATOM   2401  HZ2 LYS X 153      36.947  48.051  69.873  1.00  0.00      PROA  
ATOM   2402  HZ3 LYS X 153      37.931  49.197  70.704  1.00  0.00      PROA  
ATOM   2403  C   LYS X 153      39.746  45.661  64.542  1.00  0.00      PROA  
ATOM   2404  O   LYS X 153      39.831  46.341  63.520  1.00  0.00      PROA  
ATOM   2405  N   ASN X 154      39.687  44.323  64.433  1.00  0.00      PROA  
ATOM   2406  HN  ASN X 154      39.650  43.854  65.312  1.00  0.00      PROA  
ATOM   2407  CA  ASN X 154      39.100  43.687  63.232  1.00  0.00      PROA  
ATOM   2408  HA  ASN X 154      39.796  43.890  62.430  1.00  0.00      PROA  
ATOM   2409  CB  ASN X 154      38.964  42.157  63.557  1.00  0.00      PROA  
ATOM   2410  HB1 ASN X 154      38.384  41.554  62.826  1.00  0.00      PROA  
ATOM   2411  HB2 ASN X 154      38.422  42.062  64.521  1.00  0.00      PROA  
ATOM   2412  CG  ASN X 154      40.371  41.533  63.746  1.00  0.00      PROA  
ATOM   2413  OD1 ASN X 154      41.454  42.059  63.378  1.00  0.00      PROA  
ATOM   2414  ND2 ASN X 154      40.399  40.406  64.451  1.00  0.00      PROA  
ATOM   2415 HD21 ASN X 154      41.304  40.089  64.735  1.00  0.00      PROA  
ATOM   2416 HD22 ASN X 154      39.531  39.984  64.717  1.00  0.00      PROA  
ATOM   2417  C   ASN X 154      37.667  44.107  62.842  1.00  0.00      PROA  
ATOM   2418  O   ASN X 154      36.727  44.112  63.682  1.00  0.00      PROA  
ATOM   2419  N   LYS X 155      37.497  44.278  61.494  1.00  0.00      PROA  
ATOM   2420  HN  LYS X 155      38.284  44.256  60.881  1.00  0.00      PROA  
ATOM   2421  CA  LYS X 155      36.195  44.668  60.917  1.00  0.00      PROA  
ATOM   2422  HA  LYS X 155      35.875  45.551  61.449  1.00  0.00      PROA  
ATOM   2423  CB  LYS X 155      36.203  44.970  59.401  1.00  0.00      PROA  
ATOM   2424  HB1 LYS X 155      36.503  44.041  58.872  1.00  0.00      PROA  
ATOM   2425  HB2 LYS X 155      37.034  45.697  59.272  1.00  0.00      PROA  
ATOM   2426  CG  LYS X 155      34.936  45.555  58.818  1.00  0.00      PROA  
ATOM   2427  HG1 LYS X 155      34.743  46.546  59.282  1.00  0.00      PROA  
ATOM   2428  HG2 LYS X 155      34.034  44.920  58.944  1.00  0.00      PROA  
ATOM   2429  CD  LYS X 155      35.077  45.525  57.257  1.00  0.00      PROA  
ATOM   2430  HD1 LYS X 155      35.405  44.497  56.992  1.00  0.00      PROA  
ATOM   2431  HD2 LYS X 155      35.829  46.264  56.905  1.00  0.00      PROA  
ATOM   2432  CE  LYS X 155      33.733  45.851  56.509  1.00  0.00      PROA  
ATOM   2433  HE1 LYS X 155      33.390  46.854  56.840  1.00  0.00      PROA  
ATOM   2434  HE2 LYS X 155      32.974  45.103  56.824  1.00  0.00      PROA  
ATOM   2435  NZ  LYS X 155      33.957  45.838  55.090  1.00  0.00      PROA  
ATOM   2436  HZ1 LYS X 155      34.197  44.899  54.713  1.00  0.00      PROA  
ATOM   2437  HZ2 LYS X 155      34.731  46.521  54.960  1.00  0.00      PROA  
ATOM   2438  HZ3 LYS X 155      33.120  46.133  54.549  1.00  0.00      PROA  
ATOM   2439  C   LYS X 155      35.075  43.679  61.209  1.00  0.00      PROA  
ATOM   2440  O   LYS X 155      33.993  44.086  61.692  1.00  0.00      PROA  
ATOM   2441  N   VAL X 156      35.283  42.316  61.018  1.00  0.00      PROA  
ATOM   2442  HN  VAL X 156      36.142  42.120  60.553  1.00  0.00      PROA  
ATOM   2443  CA  VAL X 156      34.123  41.386  61.179  1.00  0.00      PROA  
ATOM   2444  HA  VAL X 156      33.242  42.001  61.068  1.00  0.00      PROA  
ATOM   2445  CB  VAL X 156      34.071  40.468  59.985  1.00  0.00      PROA  
ATOM   2446  HB  VAL X 156      33.311  39.659  60.049  1.00  0.00      PROA  
ATOM   2447  CG1 VAL X 156      33.524  41.266  58.763  1.00  0.00      PROA  
ATOM   2448 HG11 VAL X 156      32.451  41.423  59.002  1.00  0.00      PROA  
ATOM   2449 HG12 VAL X 156      33.712  40.773  57.785  1.00  0.00      PROA  
ATOM   2450 HG13 VAL X 156      33.912  42.307  58.789  1.00  0.00      PROA  
ATOM   2451  CG2 VAL X 156      35.352  39.819  59.681  1.00  0.00      PROA  
ATOM   2452 HG21 VAL X 156      35.195  39.303  58.711  1.00  0.00      PROA  
ATOM   2453 HG22 VAL X 156      35.590  39.104  60.498  1.00  0.00      PROA  
ATOM   2454 HG23 VAL X 156      36.206  40.525  59.607  1.00  0.00      PROA  
ATOM   2455  C   VAL X 156      33.881  40.729  62.539  1.00  0.00      PROA  
ATOM   2456  O   VAL X 156      32.733  40.434  62.846  1.00  0.00      PROA  
ATOM   2457  N   THR X 157      34.890  40.654  63.357  1.00  0.00      PROA  
ATOM   2458  HN  THR X 157      35.825  40.845  63.068  1.00  0.00      PROA  
ATOM   2459  CA  THR X 157      34.698  39.960  64.626  1.00  0.00      PROA  
ATOM   2460  HA  THR X 157      33.750  39.440  64.650  1.00  0.00      PROA  
ATOM   2461  CB  THR X 157      35.794  38.897  64.865  1.00  0.00      PROA  
ATOM   2462  HB  THR X 157      35.589  38.424  65.849  1.00  0.00      PROA  
ATOM   2463  OG1 THR X 157      37.062  39.508  64.896  1.00  0.00      PROA  
ATOM   2464  HG1 THR X 157      37.510  38.913  65.503  1.00  0.00      PROA  
ATOM   2465  CG2 THR X 157      35.775  37.726  63.815  1.00  0.00      PROA  
ATOM   2466 HG21 THR X 157      34.827  37.148  63.763  1.00  0.00      PROA  
ATOM   2467 HG22 THR X 157      36.538  36.933  63.968  1.00  0.00      PROA  
ATOM   2468 HG23 THR X 157      35.927  38.175  62.810  1.00  0.00      PROA  
ATOM   2469  C   THR X 157      34.691  40.876  65.816  1.00  0.00      PROA  
ATOM   2470  O   THR X 157      34.360  40.430  66.849  1.00  0.00      PROA  
ATOM   2471  N   GLY X 158      35.022  42.138  65.604  1.00  0.00      PROA  
ATOM   2472  HN  GLY X 158      35.109  42.453  64.663  1.00  0.00      PROA  
ATOM   2473  CA  GLY X 158      35.253  43.180  66.659  1.00  0.00      PROA  
ATOM   2474  HA1 GLY X 158      34.300  43.344  67.140  1.00  0.00      PROA  
ATOM   2475  HA2 GLY X 158      35.456  44.132  66.190  1.00  0.00      PROA  
ATOM   2476  C   GLY X 158      36.392  42.969  67.605  1.00  0.00      PROA  
ATOM   2477  O   GLY X 158      36.488  43.569  68.700  1.00  0.00      PROA  
ATOM   2478  N   GLU X 159      37.317  42.053  67.269  1.00  0.00      PROA  
ATOM   2479  HN  GLU X 159      37.379  41.665  66.353  1.00  0.00      PROA  
ATOM   2480  CA  GLU X 159      38.361  41.779  68.127  1.00  0.00      PROA  
ATOM   2481  HA  GLU X 159      38.011  41.860  69.146  1.00  0.00      PROA  
ATOM   2482  CB  GLU X 159      38.796  40.356  67.927  1.00  0.00      PROA  
ATOM   2483  HB1 GLU X 159      39.766  40.286  68.464  1.00  0.00      PROA  
ATOM   2484  HB2 GLU X 159      38.984  40.108  66.861  1.00  0.00      PROA  
ATOM   2485  CG  GLU X 159      37.874  39.280  68.533  1.00  0.00      PROA  
ATOM   2486  HG1 GLU X 159      36.777  39.343  68.373  1.00  0.00      PROA  
ATOM   2487  HG2 GLU X 159      38.160  39.135  69.597  1.00  0.00      PROA  
ATOM   2488  CD  GLU X 159      38.340  37.976  67.973  1.00  0.00      PROA  
ATOM   2489  OE1 GLU X 159      38.121  37.778  66.769  1.00  0.00      PROA  
ATOM   2490  OE2 GLU X 159      39.037  37.233  68.734  1.00  0.00      PROA  
ATOM   2491  C   GLU X 159      39.559  42.709  67.949  1.00  0.00      PROA  
ATOM   2492  O   GLU X 159      39.803  43.037  66.813  1.00  0.00      PROA  
ATOM   2493  N   SER X 160      40.324  43.025  69.004  1.00  0.00      PROA  
ATOM   2494  HN  SER X 160      40.102  42.795  69.949  1.00  0.00      PROA  
ATOM   2495  CA  SER X 160      41.580  43.636  68.843  1.00  0.00      PROA  
ATOM   2496  HA  SER X 160      41.540  44.477  68.168  1.00  0.00      PROA  
ATOM   2497  CB  SER X 160      42.177  44.026  70.223  1.00  0.00      PROA  
ATOM   2498  HB1 SER X 160      42.424  43.035  70.659  1.00  0.00      PROA  
ATOM   2499  HB2 SER X 160      41.337  44.540  70.738  1.00  0.00      PROA  
ATOM   2500  OG  SER X 160      43.351  44.830  70.089  1.00  0.00      PROA  
ATOM   2501  HG1 SER X 160      43.398  45.246  70.952  1.00  0.00      PROA  
ATOM   2502  C   SER X 160      42.683  42.790  68.062  1.00  0.00      PROA  
ATOM   2503  O   SER X 160      42.572  41.557  68.049  1.00  0.00      PROA  
ATOM   2504  N   LYS X 161      43.650  43.533  67.424  1.00  0.00      PROA  
ATOM   2505  HN  LYS X 161      43.654  44.527  67.509  1.00  0.00      PROA  
ATOM   2506  CA  LYS X 161      44.722  42.952  66.669  1.00  0.00      PROA  
ATOM   2507  HA  LYS X 161      44.480  41.931  66.412  1.00  0.00      PROA  
ATOM   2508  CB  LYS X 161      45.060  43.751  65.475  1.00  0.00      PROA  
ATOM   2509  HB1 LYS X 161      45.952  43.386  64.924  1.00  0.00      PROA  
ATOM   2510  HB2 LYS X 161      45.446  44.729  65.836  1.00  0.00      PROA  
ATOM   2511  CG  LYS X 161      43.945  44.060  64.497  1.00  0.00      PROA  
ATOM   2512  HG1 LYS X 161      43.439  44.785  65.169  1.00  0.00      PROA  
ATOM   2513  HG2 LYS X 161      43.281  43.199  64.272  1.00  0.00      PROA  
ATOM   2514  CD  LYS X 161      44.470  44.585  63.080  1.00  0.00      PROA  
ATOM   2515  HD1 LYS X 161      45.210  43.834  62.726  1.00  0.00      PROA  
ATOM   2516  HD2 LYS X 161      44.958  45.580  63.165  1.00  0.00      PROA  
ATOM   2517  CE  LYS X 161      43.326  44.747  62.020  1.00  0.00      PROA  
ATOM   2518  HE1 LYS X 161      43.682  45.293  61.119  1.00  0.00      PROA  
ATOM   2519  HE2 LYS X 161      42.424  45.217  62.465  1.00  0.00      PROA  
ATOM   2520  NZ  LYS X 161      42.917  43.401  61.502  1.00  0.00      PROA  
ATOM   2521  HZ1 LYS X 161      42.642  42.707  62.227  1.00  0.00      PROA  
ATOM   2522  HZ2 LYS X 161      43.728  43.059  60.947  1.00  0.00      PROA  
ATOM   2523  HZ3 LYS X 161      42.092  43.578  60.895  1.00  0.00      PROA  
ATOM   2524  C   LYS X 161      46.007  42.893  67.576  1.00  0.00      PROA  
ATOM   2525  O   LYS X 161      47.099  42.485  67.106  1.00  0.00      PROA  
ATOM   2526  N   GLY X 162      45.934  43.454  68.802  1.00  0.00      PROA  
ATOM   2527  HN  GLY X 162      45.026  43.622  69.179  1.00  0.00      PROA  
ATOM   2528  CA  GLY X 162      47.105  43.718  69.610  1.00  0.00      PROA  
ATOM   2529  HA1 GLY X 162      47.851  42.937  69.597  1.00  0.00      PROA  
ATOM   2530  HA2 GLY X 162      46.699  44.036  70.558  1.00  0.00      PROA  
ATOM   2531  C   GLY X 162      47.835  44.963  69.075  1.00  0.00      PROA  
ATOM   2532  O   GLY X 162      49.088  45.006  69.050  1.00  0.00      PROA  
ATOM   2533  N   LEU X 163      47.046  45.943  68.548  1.00  0.00      PROA  
ATOM   2534  HN  LEU X 163      46.084  45.688  68.610  1.00  0.00      PROA  
ATOM   2535  CA  LEU X 163      47.536  47.100  67.788  1.00  0.00      PROA  
ATOM   2536  HA  LEU X 163      48.591  47.123  68.018  1.00  0.00      PROA  
ATOM   2537  CB  LEU X 163      47.406  46.952  66.313  1.00  0.00      PROA  
ATOM   2538  HB1 LEU X 163      46.322  46.999  66.076  1.00  0.00      PROA  
ATOM   2539  HB2 LEU X 163      47.686  45.933  65.971  1.00  0.00      PROA  
ATOM   2540  CG  LEU X 163      48.193  47.919  65.412  1.00  0.00      PROA  
ATOM   2541  HG  LEU X 163      48.028  48.931  65.837  1.00  0.00      PROA  
ATOM   2542  CD1 LEU X 163      49.643  47.370  65.304  1.00  0.00      PROA  
ATOM   2543 HD11 LEU X 163      50.236  47.564  66.223  1.00  0.00      PROA  
ATOM   2544 HD12 LEU X 163      50.082  48.015  64.514  1.00  0.00      PROA  
ATOM   2545 HD13 LEU X 163      49.793  46.320  64.974  1.00  0.00      PROA  
ATOM   2546  CD2 LEU X 163      47.582  47.964  64.009  1.00  0.00      PROA  
ATOM   2547 HD21 LEU X 163      46.482  48.088  64.095  1.00  0.00      PROA  
ATOM   2548 HD22 LEU X 163      47.730  46.990  63.495  1.00  0.00      PROA  
ATOM   2549 HD23 LEU X 163      47.914  48.787  63.340  1.00  0.00      PROA  
ATOM   2550  C   LEU X 163      46.964  48.322  68.282  1.00  0.00      PROA  
ATOM   2551  O   LEU X 163      45.790  48.575  68.094  1.00  0.00      PROA  
ATOM   2552  N   GLY X 164      47.814  49.155  68.847  1.00  0.00      PROA  
ATOM   2553  HN  GLY X 164      48.772  48.900  68.951  1.00  0.00      PROA  
ATOM   2554  CA  GLY X 164      47.361  50.528  69.225  1.00  0.00      PROA  
ATOM   2555  HA1 GLY X 164      47.992  50.754  70.072  1.00  0.00      PROA  
ATOM   2556  HA2 GLY X 164      46.286  50.595  69.307  1.00  0.00      PROA  
ATOM   2557  C   GLY X 164      47.712  51.515  68.215  1.00  0.00      PROA  
ATOM   2558  O   GLY X 164      48.592  51.255  67.411  1.00  0.00      PROA  
ATOM   2559  N   TYR X 165      47.031  52.643  68.331  1.00  0.00      PROA  
ATOM   2560  HN  TYR X 165      46.479  52.738  69.157  1.00  0.00      PROA  
ATOM   2561  CA  TYR X 165      47.288  53.841  67.581  1.00  0.00      PROA  
ATOM   2562  HA  TYR X 165      48.187  53.678  67.005  1.00  0.00      PROA  
ATOM   2563  CB  TYR X 165      46.029  54.122  66.640  1.00  0.00      PROA  
ATOM   2564  HB1 TYR X 165      45.124  54.208  67.277  1.00  0.00      PROA  
ATOM   2565  HB2 TYR X 165      45.794  53.274  65.962  1.00  0.00      PROA  
ATOM   2566  CG  TYR X 165      46.071  55.334  65.672  1.00  0.00      PROA  
ATOM   2567  CD1 TYR X 165      44.862  55.803  65.204  1.00  0.00      PROA  
ATOM   2568  HD1 TYR X 165      43.984  55.194  65.364  1.00  0.00      PROA  
ATOM   2569  CE1 TYR X 165      44.700  57.122  64.662  1.00  0.00      PROA  
ATOM   2570  HE1 TYR X 165      43.707  57.430  64.366  1.00  0.00      PROA  
ATOM   2571  CZ  TYR X 165      45.864  57.935  64.565  1.00  0.00      PROA  
ATOM   2572  OH  TYR X 165      45.778  59.069  63.810  1.00  0.00      PROA  
ATOM   2573  HH  TYR X 165      44.978  59.582  63.948  1.00  0.00      PROA  
ATOM   2574  CD2 TYR X 165      47.223  56.153  65.491  1.00  0.00      PROA  
ATOM   2575  HD2 TYR X 165      48.205  55.896  65.860  1.00  0.00      PROA  
ATOM   2576  CE2 TYR X 165      47.060  57.438  64.884  1.00  0.00      PROA  
ATOM   2577  HE2 TYR X 165      47.928  58.076  64.799  1.00  0.00      PROA  
ATOM   2578  C   TYR X 165      47.493  55.064  68.468  1.00  0.00      PROA  
ATOM   2579  O   TYR X 165      46.579  55.291  69.255  1.00  0.00      PROA  
ATOM   2580  N   VAL X 166      48.630  55.813  68.459  1.00  0.00      PROA  
ATOM   2581  HN  VAL X 166      49.360  55.456  67.883  1.00  0.00      PROA  
ATOM   2582  CA  VAL X 166      48.781  57.090  69.090  1.00  0.00      PROA  
ATOM   2583  HA  VAL X 166      47.931  57.435  69.660  1.00  0.00      PROA  
ATOM   2584  CB  VAL X 166      49.743  56.988  70.266  1.00  0.00      PROA  
ATOM   2585  HB  VAL X 166      50.742  56.762  69.836  1.00  0.00      PROA  
ATOM   2586  CG1 VAL X 166      49.810  58.362  70.976  1.00  0.00      PROA  
ATOM   2587 HG11 VAL X 166      49.985  59.147  70.211  1.00  0.00      PROA  
ATOM   2588 HG12 VAL X 166      50.542  58.424  71.809  1.00  0.00      PROA  
ATOM   2589 HG13 VAL X 166      48.832  58.492  71.487  1.00  0.00      PROA  
ATOM   2590  CG2 VAL X 166      49.257  55.929  71.207  1.00  0.00      PROA  
ATOM   2591 HG21 VAL X 166      49.053  54.915  70.802  1.00  0.00      PROA  
ATOM   2592 HG22 VAL X 166      48.270  56.138  71.673  1.00  0.00      PROA  
ATOM   2593 HG23 VAL X 166      49.997  55.759  72.018  1.00  0.00      PROA  
ATOM   2594  C   VAL X 166      49.128  58.136  68.096  1.00  0.00      PROA  
ATOM   2595  O   VAL X 166      49.958  57.993  67.191  1.00  0.00      PROA  
ATOM   2596  N   ARG X 167      48.510  59.318  68.183  1.00  0.00      PROA  
ATOM   2597  HN  ARG X 167      47.869  59.397  68.941  1.00  0.00      PROA  
ATOM   2598  CA  ARG X 167      48.670  60.477  67.379  1.00  0.00      PROA  
ATOM   2599  HA  ARG X 167      49.482  60.308  66.686  1.00  0.00      PROA  
ATOM   2600  CB  ARG X 167      47.531  60.782  66.476  1.00  0.00      PROA  
ATOM   2601  HB1 ARG X 167      46.655  60.243  66.897  1.00  0.00      PROA  
ATOM   2602  HB2 ARG X 167      47.744  60.384  65.460  1.00  0.00      PROA  
ATOM   2603  CG  ARG X 167      47.079  62.235  66.332  1.00  0.00      PROA  
ATOM   2604  HG1 ARG X 167      46.920  62.554  67.385  1.00  0.00      PROA  
ATOM   2605  HG2 ARG X 167      46.102  62.066  65.833  1.00  0.00      PROA  
ATOM   2606  CD  ARG X 167      47.959  63.228  65.529  1.00  0.00      PROA  
ATOM   2607  HD1 ARG X 167      48.260  62.799  64.549  1.00  0.00      PROA  
ATOM   2608  HD2 ARG X 167      48.903  63.396  66.089  1.00  0.00      PROA  
ATOM   2609  NE  ARG X 167      47.209  64.501  65.441  1.00  0.00      PROA  
ATOM   2610  HE  ARG X 167      46.238  64.477  65.678  1.00  0.00      PROA  
ATOM   2611  CZ  ARG X 167      47.616  65.647  64.847  1.00  0.00      PROA  
ATOM   2612  NH1 ARG X 167      48.667  65.609  64.081  1.00  0.00      PROA  
ATOM   2613 HH11 ARG X 167      49.234  64.789  64.011  1.00  0.00      PROA  
ATOM   2614 HH12 ARG X 167      48.704  66.098  63.209  1.00  0.00      PROA  
ATOM   2615  NH2 ARG X 167      46.836  66.644  64.797  1.00  0.00      PROA  
ATOM   2616 HH21 ARG X 167      47.029  67.353  64.118  1.00  0.00      PROA  
ATOM   2617 HH22 ARG X 167      46.181  66.794  65.538  1.00  0.00      PROA  
ATOM   2618  C   ARG X 167      49.200  61.630  68.318  1.00  0.00      PROA  
ATOM   2619  O   ARG X 167      48.566  62.019  69.272  1.00  0.00      PROA  
ATOM   2620  N   TYR X 168      50.447  62.146  67.976  1.00  0.00      PROA  
ATOM   2621  HN  TYR X 168      50.982  61.821  67.200  1.00  0.00      PROA  
ATOM   2622  CA  TYR X 168      51.073  63.232  68.777  1.00  0.00      PROA  
ATOM   2623  HA  TYR X 168      50.695  63.177  69.787  1.00  0.00      PROA  
ATOM   2624  CB  TYR X 168      52.564  62.905  68.889  1.00  0.00      PROA  
ATOM   2625  HB1 TYR X 168      53.112  63.793  69.271  1.00  0.00      PROA  
ATOM   2626  HB2 TYR X 168      53.116  62.645  67.960  1.00  0.00      PROA  
ATOM   2627  CG  TYR X 168      52.709  61.883  69.884  1.00  0.00      PROA  
ATOM   2628  CD1 TYR X 168      52.734  60.548  69.465  1.00  0.00      PROA  
ATOM   2629  HD1 TYR X 168      52.520  60.302  68.435  1.00  0.00      PROA  
ATOM   2630  CE1 TYR X 168      52.934  59.519  70.506  1.00  0.00      PROA  
ATOM   2631  HE1 TYR X 168      52.765  58.502  70.184  1.00  0.00      PROA  
ATOM   2632  CZ  TYR X 168      53.174  59.922  71.844  1.00  0.00      PROA  
ATOM   2633  OH  TYR X 168      53.489  58.947  72.822  1.00  0.00      PROA  
ATOM   2634  HH  TYR X 168      53.186  59.175  73.705  1.00  0.00      PROA  
ATOM   2635  CD2 TYR X 168      53.005  62.226  71.259  1.00  0.00      PROA  
ATOM   2636  HD2 TYR X 168      52.967  63.285  71.466  1.00  0.00      PROA  
ATOM   2637  CE2 TYR X 168      53.194  61.259  72.238  1.00  0.00      PROA  
ATOM   2638  HE2 TYR X 168      53.482  61.512  73.248  1.00  0.00      PROA  
ATOM   2639  C   TYR X 168      50.882  64.674  68.311  1.00  0.00      PROA  
ATOM   2640  O   TYR X 168      50.666  64.890  67.153  1.00  0.00      PROA  
ATOM   2641  N   LEU X 169      51.039  65.648  69.196  1.00  0.00      PROA  
ATOM   2642  HN  LEU X 169      51.234  65.312  70.115  1.00  0.00      PROA  
ATOM   2643  CA  LEU X 169      50.999  67.113  68.974  1.00  0.00      PROA  
ATOM   2644  HA  LEU X 169      50.046  67.361  68.529  1.00  0.00      PROA  
ATOM   2645  CB  LEU X 169      51.334  67.921  70.316  1.00  0.00      PROA  
ATOM   2646  HB1 LEU X 169      52.333  67.694  70.748  1.00  0.00      PROA  
ATOM   2647  HB2 LEU X 169      50.592  67.463  71.005  1.00  0.00      PROA  
ATOM   2648  CG  LEU X 169      51.148  69.469  70.309  1.00  0.00      PROA  
ATOM   2649  HG  LEU X 169      51.871  69.866  69.565  1.00  0.00      PROA  
ATOM   2650  CD1 LEU X 169      49.674  69.869  69.918  1.00  0.00      PROA  
ATOM   2651 HD11 LEU X 169      48.942  69.297  70.525  1.00  0.00      PROA  
ATOM   2652 HD12 LEU X 169      49.520  69.487  68.886  1.00  0.00      PROA  
ATOM   2653 HD13 LEU X 169      49.492  70.960  70.018  1.00  0.00      PROA  
ATOM   2654  CD2 LEU X 169      51.535  69.974  71.668  1.00  0.00      PROA  
ATOM   2655 HD21 LEU X 169      52.639  69.963  71.790  1.00  0.00      PROA  
ATOM   2656 HD22 LEU X 169      51.098  69.283  72.421  1.00  0.00      PROA  
ATOM   2657 HD23 LEU X 169      51.359  71.065  71.782  1.00  0.00      PROA  
ATOM   2658  C   LEU X 169      52.035  67.653  67.802  1.00  0.00      PROA  
ATOM   2659  O   LEU X 169      51.608  68.486  66.963  1.00  0.00      PROA  
ATOM   2660  N   LYS X 170      53.316  67.237  67.793  1.00  0.00      PROA  
ATOM   2661  HN  LYS X 170      53.774  66.710  68.504  1.00  0.00      PROA  
ATOM   2662  CA  LYS X 170      54.198  67.594  66.661  1.00  0.00      PROA  
ATOM   2663  HA  LYS X 170      53.547  67.642  65.800  1.00  0.00      PROA  
ATOM   2664  CB  LYS X 170      54.979  68.887  66.989  1.00  0.00      PROA  
ATOM   2665  HB1 LYS X 170      54.217  69.695  67.032  1.00  0.00      PROA  
ATOM   2666  HB2 LYS X 170      55.589  69.217  66.120  1.00  0.00      PROA  
ATOM   2667  CG  LYS X 170      55.716  69.045  68.370  1.00  0.00      PROA  
ATOM   2668  HG1 LYS X 170      56.597  68.369  68.346  1.00  0.00      PROA  
ATOM   2669  HG2 LYS X 170      55.003  68.639  69.120  1.00  0.00      PROA  
ATOM   2670  CD  LYS X 170      56.160  70.414  68.860  1.00  0.00      PROA  
ATOM   2671  HD1 LYS X 170      56.733  70.292  69.804  1.00  0.00      PROA  
ATOM   2672  HD2 LYS X 170      55.277  71.013  69.171  1.00  0.00      PROA  
ATOM   2673  CE  LYS X 170      57.092  71.184  67.873  1.00  0.00      PROA  
ATOM   2674  HE1 LYS X 170      57.382  72.167  68.302  1.00  0.00      PROA  
ATOM   2675  HE2 LYS X 170      56.684  71.351  66.855  1.00  0.00      PROA  
ATOM   2676  NZ  LYS X 170      58.319  70.369  67.737  1.00  0.00      PROA  
ATOM   2677  HZ1 LYS X 170      58.592  69.811  68.570  1.00  0.00      PROA  
ATOM   2678  HZ2 LYS X 170      59.060  70.970  67.324  1.00  0.00      PROA  
ATOM   2679  HZ3 LYS X 170      58.175  69.656  66.993  1.00  0.00      PROA  
ATOM   2680  C   LYS X 170      55.202  66.507  66.322  1.00  0.00      PROA  
ATOM   2681  O   LYS X 170      55.556  65.650  67.175  1.00  0.00      PROA  
ATOM   2682  N   PRO X 171      55.737  66.270  65.037  1.00  0.00      PROA  
ATOM   2683  CD  PRO X 171      55.477  67.202  63.862  1.00  0.00      PROA  
ATOM   2684  HD1 PRO X 171      56.242  68.004  63.933  1.00  0.00      PROA  
ATOM   2685  HD2 PRO X 171      54.394  67.452  63.832  1.00  0.00      PROA  
ATOM   2686  CA  PRO X 171      56.292  64.927  64.632  1.00  0.00      PROA  
ATOM   2687  HA  PRO X 171      55.513  64.185  64.723  1.00  0.00      PROA  
ATOM   2688  CB  PRO X 171      56.658  65.124  63.154  1.00  0.00      PROA  
ATOM   2689  HB1 PRO X 171      56.539  64.188  62.566  1.00  0.00      PROA  
ATOM   2690  HB2 PRO X 171      57.741  65.361  63.082  1.00  0.00      PROA  
ATOM   2691  CG  PRO X 171      55.726  66.203  62.677  1.00  0.00      PROA  
ATOM   2692  HG1 PRO X 171      56.142  66.835  61.864  1.00  0.00      PROA  
ATOM   2693  HG2 PRO X 171      54.710  65.786  62.503  1.00  0.00      PROA  
ATOM   2694  C   PRO X 171      57.410  64.415  65.460  1.00  0.00      PROA  
ATOM   2695  O   PRO X 171      57.793  63.219  65.453  1.00  0.00      PROA  
ATOM   2696  N   SER X 172      58.131  65.310  66.222  1.00  0.00      PROA  
ATOM   2697  HN  SER X 172      58.073  66.303  66.162  1.00  0.00      PROA  
ATOM   2698  CA  SER X 172      59.172  64.884  67.168  1.00  0.00      PROA  
ATOM   2699  HA  SER X 172      59.938  64.386  66.592  1.00  0.00      PROA  
ATOM   2700  CB  SER X 172      59.908  66.013  67.862  1.00  0.00      PROA  
ATOM   2701  HB1 SER X 172      60.554  65.673  68.699  1.00  0.00      PROA  
ATOM   2702  HB2 SER X 172      59.198  66.766  68.264  1.00  0.00      PROA  
ATOM   2703  OG  SER X 172      60.649  66.750  66.903  1.00  0.00      PROA  
ATOM   2704  HG1 SER X 172      59.996  67.268  66.425  1.00  0.00      PROA  
ATOM   2705  C   SER X 172      58.672  63.902  68.132  1.00  0.00      PROA  
ATOM   2706  O   SER X 172      59.192  62.810  68.223  1.00  0.00      PROA  
ATOM   2707  N   GLN X 173      57.476  64.116  68.724  1.00  0.00      PROA  
ATOM   2708  HN  GLN X 173      57.034  64.959  68.428  1.00  0.00      PROA  
ATOM   2709  CA  GLN X 173      56.857  63.329  69.763  1.00  0.00      PROA  
ATOM   2710  HA  GLN X 173      57.563  63.357  70.580  1.00  0.00      PROA  
ATOM   2711  CB  GLN X 173      55.737  64.100  70.410  1.00  0.00      PROA  
ATOM   2712  HB1 GLN X 173      55.198  63.482  71.160  1.00  0.00      PROA  
ATOM   2713  HB2 GLN X 173      54.958  64.337  69.654  1.00  0.00      PROA  
ATOM   2714  CG  GLN X 173      56.146  65.551  71.006  1.00  0.00      PROA  
ATOM   2715  HG1 GLN X 173      56.816  66.213  70.417  1.00  0.00      PROA  
ATOM   2716  HG2 GLN X 173      56.704  65.314  71.936  1.00  0.00      PROA  
ATOM   2717  CD  GLN X 173      54.982  66.357  71.500  1.00  0.00      PROA  
ATOM   2718  OE1 GLN X 173      53.875  65.823  71.536  1.00  0.00      PROA  
ATOM   2719  NE2 GLN X 173      55.226  67.558  71.973  1.00  0.00      PROA  
ATOM   2720 HE21 GLN X 173      56.175  67.863  72.046  1.00  0.00      PROA  
ATOM   2721 HE22 GLN X 173      54.448  67.972  72.447  1.00  0.00      PROA  
ATOM   2722  C   GLN X 173      56.480  61.986  69.328  1.00  0.00      PROA  
ATOM   2723  O   GLN X 173      56.648  61.000  69.965  1.00  0.00      PROA  
ATOM   2724  N   ALA X 174      55.959  61.825  68.082  1.00  0.00      PROA  
ATOM   2725  HN  ALA X 174      55.931  62.545  67.393  1.00  0.00      PROA  
ATOM   2726  CA  ALA X 174      55.814  60.551  67.487  1.00  0.00      PROA  
ATOM   2727  HA  ALA X 174      55.178  59.904  68.073  1.00  0.00      PROA  
ATOM   2728  CB  ALA X 174      55.166  60.728  66.088  1.00  0.00      PROA  
ATOM   2729  HB1 ALA X 174      55.050  59.759  65.556  1.00  0.00      PROA  
ATOM   2730  HB2 ALA X 174      55.746  61.346  65.371  1.00  0.00      PROA  
ATOM   2731  HB3 ALA X 174      54.216  61.295  66.190  1.00  0.00      PROA  
ATOM   2732  C   ALA X 174      56.971  59.644  67.271  1.00  0.00      PROA  
ATOM   2733  O   ALA X 174      56.972  58.447  67.439  1.00  0.00      PROA  
ATOM   2734  N   ALA X 175      58.071  60.308  66.822  1.00  0.00      PROA  
ATOM   2735  HN  ALA X 175      58.187  61.277  66.618  1.00  0.00      PROA  
ATOM   2736  CA  ALA X 175      59.447  59.769  66.603  1.00  0.00      PROA  
ATOM   2737  HA  ALA X 175      59.351  58.900  65.970  1.00  0.00      PROA  
ATOM   2738  CB  ALA X 175      60.273  60.647  65.773  1.00  0.00      PROA  
ATOM   2739  HB1 ALA X 175      61.110  60.169  65.221  1.00  0.00      PROA  
ATOM   2740  HB2 ALA X 175      60.777  61.464  66.332  1.00  0.00      PROA  
ATOM   2741  HB3 ALA X 175      59.683  61.133  64.967  1.00  0.00      PROA  
ATOM   2742  C   ALA X 175      60.103  59.333  67.881  1.00  0.00      PROA  
ATOM   2743  O   ALA X 175      60.629  58.269  67.981  1.00  0.00      PROA  
ATOM   2744  N   GLN X 176      60.063  60.148  68.979  1.00  0.00      PROA  
ATOM   2745  HN  GLN X 176      59.621  61.021  68.790  1.00  0.00      PROA  
ATOM   2746  CA  GLN X 176      60.642  59.779  70.215  1.00  0.00      PROA  
ATOM   2747  HA  GLN X 176      61.618  59.324  70.138  1.00  0.00      PROA  
ATOM   2748  CB  GLN X 176      60.753  61.029  71.097  1.00  0.00      PROA  
ATOM   2749  HB1 GLN X 176      61.015  60.628  72.099  1.00  0.00      PROA  
ATOM   2750  HB2 GLN X 176      59.751  61.511  71.101  1.00  0.00      PROA  
ATOM   2751  CG  GLN X 176      61.817  62.027  70.648  1.00  0.00      PROA  
ATOM   2752  HG1 GLN X 176      61.577  62.576  69.711  1.00  0.00      PROA  
ATOM   2753  HG2 GLN X 176      62.813  61.564  70.485  1.00  0.00      PROA  
ATOM   2754  CD  GLN X 176      61.977  63.176  71.657  1.00  0.00      PROA  
ATOM   2755  OE1 GLN X 176      61.652  64.336  71.340  1.00  0.00      PROA  
ATOM   2756  NE2 GLN X 176      62.650  62.865  72.794  1.00  0.00      PROA  
ATOM   2757 HE21 GLN X 176      63.063  61.956  72.850  1.00  0.00      PROA  
ATOM   2758 HE22 GLN X 176      62.845  63.548  73.497  1.00  0.00      PROA  
ATOM   2759  C   GLN X 176      59.959  58.597  70.954  1.00  0.00      PROA  
ATOM   2760  O   GLN X 176      60.606  57.760  71.547  1.00  0.00      PROA  
ATOM   2761  N   ALA X 177      58.614  58.516  70.863  1.00  0.00      PROA  
ATOM   2762  HN  ALA X 177      58.159  59.217  70.321  1.00  0.00      PROA  
ATOM   2763  CA  ALA X 177      57.779  57.475  71.483  1.00  0.00      PROA  
ATOM   2764  HA  ALA X 177      57.920  57.512  72.554  1.00  0.00      PROA  
ATOM   2765  CB  ALA X 177      56.285  57.778  71.108  1.00  0.00      PROA  
ATOM   2766  HB1 ALA X 177      56.051  58.740  71.612  1.00  0.00      PROA  
ATOM   2767  HB2 ALA X 177      55.609  57.030  71.576  1.00  0.00      PROA  
ATOM   2768  HB3 ALA X 177      56.099  57.908  70.021  1.00  0.00      PROA  
ATOM   2769  C   ALA X 177      58.206  56.142  70.984  1.00  0.00      PROA  
ATOM   2770  O   ALA X 177      58.269  55.236  71.762  1.00  0.00      PROA  
ATOM   2771  N   ILE X 178      58.478  56.029  69.665  1.00  0.00      PROA  
ATOM   2772  HN  ILE X 178      58.313  56.809  69.065  1.00  0.00      PROA  
ATOM   2773  CA  ILE X 178      58.952  54.709  69.245  1.00  0.00      PROA  
ATOM   2774  HA  ILE X 178      58.255  53.968  69.605  1.00  0.00      PROA  
ATOM   2775  CB  ILE X 178      59.086  54.847  67.721  1.00  0.00      PROA  
ATOM   2776  HB  ILE X 178      59.731  55.710  67.451  1.00  0.00      PROA  
ATOM   2777  CG2 ILE X 178      59.884  53.655  67.130  1.00  0.00      PROA  
ATOM   2778 HG21 ILE X 178      59.217  52.767  67.148  1.00  0.00      PROA  
ATOM   2779 HG22 ILE X 178      60.911  53.454  67.501  1.00  0.00      PROA  
ATOM   2780 HG23 ILE X 178      60.113  53.930  66.077  1.00  0.00      PROA  
ATOM   2781  CG1 ILE X 178      57.659  55.079  67.037  1.00  0.00      PROA  
ATOM   2782 HG11 ILE X 178      57.298  56.050  67.440  1.00  0.00      PROA  
ATOM   2783 HG12 ILE X 178      56.983  54.226  67.258  1.00  0.00      PROA  
ATOM   2784  CD  ILE X 178      57.785  55.217  65.499  1.00  0.00      PROA  
ATOM   2785  HD1 ILE X 178      56.766  55.361  65.078  1.00  0.00      PROA  
ATOM   2786  HD2 ILE X 178      58.108  54.281  64.996  1.00  0.00      PROA  
ATOM   2787  HD3 ILE X 178      58.539  55.930  65.103  1.00  0.00      PROA  
ATOM   2788  C   ILE X 178      60.296  54.226  69.810  1.00  0.00      PROA  
ATOM   2789  O   ILE X 178      60.388  53.075  70.229  1.00  0.00      PROA  
ATOM   2790  N   GLU X 179      61.321  55.099  69.894  1.00  0.00      PROA  
ATOM   2791  HN  GLU X 179      61.194  56.013  69.517  1.00  0.00      PROA  
ATOM   2792  CA  GLU X 179      62.597  54.844  70.555  1.00  0.00      PROA  
ATOM   2793  HA  GLU X 179      62.964  53.907  70.162  1.00  0.00      PROA  
ATOM   2794  CB  GLU X 179      63.556  55.965  70.160  1.00  0.00      PROA  
ATOM   2795  HB1 GLU X 179      64.521  55.717  70.652  1.00  0.00      PROA  
ATOM   2796  HB2 GLU X 179      63.109  56.942  70.441  1.00  0.00      PROA  
ATOM   2797  CG  GLU X 179      63.860  55.853  68.637  1.00  0.00      PROA  
ATOM   2798  HG1 GLU X 179      62.949  56.121  68.061  1.00  0.00      PROA  
ATOM   2799  HG2 GLU X 179      64.161  54.828  68.331  1.00  0.00      PROA  
ATOM   2800  CD  GLU X 179      65.048  56.687  68.182  1.00  0.00      PROA  
ATOM   2801  OE1 GLU X 179      65.242  56.748  66.971  1.00  0.00      PROA  
ATOM   2802  OE2 GLU X 179      65.693  57.362  69.073  1.00  0.00      PROA  
ATOM   2803  C   GLU X 179      62.542  54.707  72.099  1.00  0.00      PROA  
ATOM   2804  O   GLU X 179      63.317  53.904  72.652  1.00  0.00      PROA  
ATOM   2805  N   ASN X 180      61.693  55.472  72.823  1.00  0.00      PROA  
ATOM   2806  HN  ASN X 180      61.155  56.149  72.325  1.00  0.00      PROA  
ATOM   2807  CA  ASN X 180      61.658  55.283  74.241  1.00  0.00      PROA  
ATOM   2808  HA  ASN X 180      62.659  55.002  74.534  1.00  0.00      PROA  
ATOM   2809  CB  ASN X 180      61.520  56.684  74.869  1.00  0.00      PROA  
ATOM   2810  HB1 ASN X 180      61.612  56.722  75.975  1.00  0.00      PROA  
ATOM   2811  HB2 ASN X 180      60.623  57.241  74.522  1.00  0.00      PROA  
ATOM   2812  CG  ASN X 180      62.716  57.556  74.444  1.00  0.00      PROA  
ATOM   2813  OD1 ASN X 180      63.851  57.102  74.625  1.00  0.00      PROA  
ATOM   2814  ND2 ASN X 180      62.415  58.761  73.914  1.00  0.00      PROA  
ATOM   2815 HD21 ASN X 180      63.233  59.283  73.671  1.00  0.00      PROA  
ATOM   2816 HD22 ASN X 180      61.523  58.888  73.481  1.00  0.00      PROA  
ATOM   2817  C   ASN X 180      60.554  54.435  74.794  1.00  0.00      PROA  
ATOM   2818  O   ASN X 180      60.535  54.237  75.977  1.00  0.00      PROA  
ATOM   2819  N   CYS X 181      59.622  53.881  73.936  1.00  0.00      PROA  
ATOM   2820  HN  CYS X 181      59.618  54.104  72.965  1.00  0.00      PROA  
ATOM   2821  CA  CYS X 181      58.662  52.914  74.519  1.00  0.00      PROA  
ATOM   2822  HA  CYS X 181      58.340  53.366  75.446  1.00  0.00      PROA  
ATOM   2823  CB  CYS X 181      57.351  52.729  73.679  1.00  0.00      PROA  
ATOM   2824  HB1 CYS X 181      56.858  53.719  73.577  1.00  0.00      PROA  
ATOM   2825  HB2 CYS X 181      56.653  52.076  74.247  1.00  0.00      PROA  
ATOM   2826  SG  CYS X 181      57.686  52.074  72.053  1.00  0.00      PROA  
ATOM   2827  HG1 CYS X 181      57.838  53.321  71.631  1.00  0.00      PROA  
ATOM   2828  C   CYS X 181      59.269  51.576  75.039  1.00  0.00      PROA  
ATOM   2829  O   CYS X 181      60.312  51.070  74.614  1.00  0.00      PROA  
ATOM   2830  N   ASP X 182      58.532  50.900  75.918  1.00  0.00      PROA  
ATOM   2831  HN  ASP X 182      57.891  51.360  76.530  1.00  0.00      PROA  
ATOM   2832  CA  ASP X 182      58.956  49.795  76.707  1.00  0.00      PROA  
ATOM   2833  HA  ASP X 182      59.606  50.222  77.456  1.00  0.00      PROA  
ATOM   2834  CB  ASP X 182      57.712  49.175  77.403  1.00  0.00      PROA  
ATOM   2835  HB1 ASP X 182      58.029  48.299  78.008  1.00  0.00      PROA  
ATOM   2836  HB2 ASP X 182      57.008  48.824  76.618  1.00  0.00      PROA  
ATOM   2837  CG  ASP X 182      57.010  49.976  78.480  1.00  0.00      PROA  
ATOM   2838  OD1 ASP X 182      56.168  49.442  79.185  1.00  0.00      PROA  
ATOM   2839  OD2 ASP X 182      57.267  51.192  78.453  1.00  0.00      PROA  
ATOM   2840  C   ASP X 182      59.694  48.609  75.996  1.00  0.00      PROA  
ATOM   2841  O   ASP X 182      59.453  48.365  74.803  1.00  0.00      PROA  
ATOM   2842  N   ARG X 183      60.706  47.925  76.699  1.00  0.00      PROA  
ATOM   2843  HN  ARG X 183      60.774  48.082  77.682  1.00  0.00      PROA  
ATOM   2844  CA  ARG X 183      61.594  46.912  76.094  1.00  0.00      PROA  
ATOM   2845  HA  ARG X 183      62.049  47.390  75.238  1.00  0.00      PROA  
ATOM   2846  CB  ARG X 183      62.620  46.416  77.153  1.00  0.00      PROA  
ATOM   2847  HB1 ARG X 183      63.385  45.697  76.787  1.00  0.00      PROA  
ATOM   2848  HB2 ARG X 183      62.170  45.836  77.987  1.00  0.00      PROA  
ATOM   2849  CG  ARG X 183      63.511  47.569  77.732  1.00  0.00      PROA  
ATOM   2850  HG1 ARG X 183      62.925  48.182  78.450  1.00  0.00      PROA  
ATOM   2851  HG2 ARG X 183      63.859  48.158  76.858  1.00  0.00      PROA  
ATOM   2852  CD  ARG X 183      64.793  47.125  78.433  1.00  0.00      PROA  
ATOM   2853  HD1 ARG X 183      65.523  46.609  77.773  1.00  0.00      PROA  
ATOM   2854  HD2 ARG X 183      64.638  46.409  79.269  1.00  0.00      PROA  
ATOM   2855  NE  ARG X 183      65.456  48.342  78.969  1.00  0.00      PROA  
ATOM   2856  HE  ARG X 183      66.133  48.881  78.469  1.00  0.00      PROA  
ATOM   2857  CZ  ARG X 183      65.354  48.635  80.291  1.00  0.00      PROA  
ATOM   2858  NH1 ARG X 183      64.785  47.968  81.233  1.00  0.00      PROA  
ATOM   2859 HH11 ARG X 183      64.020  47.366  81.001  1.00  0.00      PROA  
ATOM   2860 HH12 ARG X 183      64.650  48.439  82.104  1.00  0.00      PROA  
ATOM   2861  NH2 ARG X 183      66.280  49.488  80.728  1.00  0.00      PROA  
ATOM   2862 HH21 ARG X 183      66.792  50.041  80.071  1.00  0.00      PROA  
ATOM   2863 HH22 ARG X 183      66.307  49.738  81.696  1.00  0.00      PROA  
ATOM   2864  C   ARG X 183      60.891  45.685  75.526  1.00  0.00      PROA  
ATOM   2865  O   ARG X 183      61.309  45.199  74.519  1.00  0.00      PROA  
ATOM   2866  N   SER X 184      59.800  45.129  76.161  1.00  0.00      PROA  
ATOM   2867  HN  SER X 184      59.396  45.390  77.035  1.00  0.00      PROA  
ATOM   2868  CA  SER X 184      59.047  44.014  75.526  1.00  0.00      PROA  
ATOM   2869  HA  SER X 184      59.884  43.439  75.158  1.00  0.00      PROA  
ATOM   2870  CB  SER X 184      58.291  43.213  76.505  1.00  0.00      PROA  
ATOM   2871  HB1 SER X 184      57.482  43.862  76.902  1.00  0.00      PROA  
ATOM   2872  HB2 SER X 184      58.887  42.803  77.348  1.00  0.00      PROA  
ATOM   2873  OG  SER X 184      57.658  42.116  75.820  1.00  0.00      PROA  
ATOM   2874  HG1 SER X 184      56.971  42.586  75.344  1.00  0.00      PROA  
ATOM   2875  C   SER X 184      58.094  44.508  74.373  1.00  0.00      PROA  
ATOM   2876  O   SER X 184      57.556  43.772  73.489  1.00  0.00      PROA  
ATOM   2877  N   PHE X 185      57.838  45.857  74.357  1.00  0.00      PROA  
ATOM   2878  HN  PHE X 185      58.253  46.531  74.962  1.00  0.00      PROA  
ATOM   2879  CA  PHE X 185      56.939  46.594  73.398  1.00  0.00      PROA  
ATOM   2880  HA  PHE X 185      56.199  45.832  73.205  1.00  0.00      PROA  
ATOM   2881  CB  PHE X 185      56.245  47.861  73.856  1.00  0.00      PROA  
ATOM   2882  HB1 PHE X 185      55.963  48.504  72.995  1.00  0.00      PROA  
ATOM   2883  HB2 PHE X 185      57.065  48.454  74.317  1.00  0.00      PROA  
ATOM   2884  CG  PHE X 185      55.175  47.861  74.919  1.00  0.00      PROA  
ATOM   2885  CD1 PHE X 185      54.495  49.093  75.084  1.00  0.00      PROA  
ATOM   2886  HD1 PHE X 185      54.742  49.936  74.456  1.00  0.00      PROA  
ATOM   2887  CE1 PHE X 185      53.526  49.190  76.047  1.00  0.00      PROA  
ATOM   2888  HE1 PHE X 185      53.013  50.138  76.096  1.00  0.00      PROA  
ATOM   2889  CZ  PHE X 185      53.238  48.020  76.893  1.00  0.00      PROA  
ATOM   2890  HZ  PHE X 185      52.554  48.189  77.712  1.00  0.00      PROA  
ATOM   2891  CD2 PHE X 185      55.025  46.878  75.893  1.00  0.00      PROA  
ATOM   2892  HD2 PHE X 185      55.732  46.068  75.793  1.00  0.00      PROA  
ATOM   2893  CE2 PHE X 185      54.024  46.901  76.824  1.00  0.00      PROA  
ATOM   2894  HE2 PHE X 185      53.895  46.184  77.622  1.00  0.00      PROA  
ATOM   2895  C   PHE X 185      57.747  47.026  72.073  1.00  0.00      PROA  
ATOM   2896  O   PHE X 185      58.976  47.071  71.991  1.00  0.00      PROA  
ATOM   2897  N   ARG X 186      57.001  47.320  70.968  1.00  0.00      PROA  
ATOM   2898  HN  ARG X 186      56.018  47.392  71.117  1.00  0.00      PROA  
ATOM   2899  CA  ARG X 186      57.552  47.836  69.738  1.00  0.00      PROA  
ATOM   2900  HA  ARG X 186      58.501  48.254  70.041  1.00  0.00      PROA  
ATOM   2901  CB  ARG X 186      57.799  46.755  68.610  1.00  0.00      PROA  
ATOM   2902  HB1 ARG X 186      58.090  47.278  67.674  1.00  0.00      PROA  
ATOM   2903  HB2 ARG X 186      56.807  46.274  68.474  1.00  0.00      PROA  
ATOM   2904  CG  ARG X 186      58.964  45.684  68.861  1.00  0.00      PROA  
ATOM   2905  HG1 ARG X 186      59.050  45.057  67.949  1.00  0.00      PROA  
ATOM   2906  HG2 ARG X 186      58.463  45.131  69.684  1.00  0.00      PROA  
ATOM   2907  CD  ARG X 186      60.374  46.215  69.163  1.00  0.00      PROA  
ATOM   2908  HD1 ARG X 186      60.431  46.950  69.993  1.00  0.00      PROA  
ATOM   2909  HD2 ARG X 186      60.751  46.705  68.239  1.00  0.00      PROA  
ATOM   2910  NE  ARG X 186      61.219  45.017  69.405  1.00  0.00      PROA  
ATOM   2911  HE  ARG X 186      61.676  44.620  68.609  1.00  0.00      PROA  
ATOM   2912  CZ  ARG X 186      61.330  44.468  70.553  1.00  0.00      PROA  
ATOM   2913  NH1 ARG X 186      60.635  44.926  71.601  1.00  0.00      PROA  
ATOM   2914 HH11 ARG X 186      59.976  45.675  71.531  1.00  0.00      PROA  
ATOM   2915 HH12 ARG X 186      60.665  44.412  72.458  1.00  0.00      PROA  
ATOM   2916  NH2 ARG X 186      62.189  43.488  70.817  1.00  0.00      PROA  
ATOM   2917 HH21 ARG X 186      62.727  43.067  70.087  1.00  0.00      PROA  
ATOM   2918 HH22 ARG X 186      61.933  43.019  71.661  1.00  0.00      PROA  
ATOM   2919  C   ARG X 186      56.501  48.771  69.277  1.00  0.00      PROA  
ATOM   2920  O   ARG X 186      55.351  48.746  69.708  1.00  0.00      PROA  
ATOM   2921  N   ALA X 187      56.895  49.734  68.363  1.00  0.00      PROA  
ATOM   2922  HN  ALA X 187      57.807  49.826  67.973  1.00  0.00      PROA  
ATOM   2923  CA  ALA X 187      56.022  50.612  67.672  1.00  0.00      PROA  
ATOM   2924  HA  ALA X 187      55.118  50.064  67.452  1.00  0.00      PROA  
ATOM   2925  CB  ALA X 187      55.670  51.811  68.559  1.00  0.00      PROA  
ATOM   2926  HB1 ALA X 187      55.065  51.599  69.466  1.00  0.00      PROA  
ATOM   2927  HB2 ALA X 187      55.059  52.613  68.094  1.00  0.00      PROA  
ATOM   2928  HB3 ALA X 187      56.561  52.334  68.968  1.00  0.00      PROA  
ATOM   2929  C   ALA X 187      56.510  50.919  66.284  1.00  0.00      PROA  
ATOM   2930  O   ALA X 187      57.698  50.736  66.033  1.00  0.00      PROA  
ATOM   2931  N   ILE X 188      55.590  51.379  65.369  1.00  0.00      PROA  
ATOM   2932  HN  ILE X 188      54.647  51.524  65.660  1.00  0.00      PROA  
ATOM   2933  CA  ILE X 188      55.992  51.753  64.008  1.00  0.00      PROA  
ATOM   2934  HA  ILE X 188      56.959  52.225  64.093  1.00  0.00      PROA  
ATOM   2935  CB  ILE X 188      56.000  50.714  62.846  1.00  0.00      PROA  
ATOM   2936  HB  ILE X 188      56.077  51.238  61.870  1.00  0.00      PROA  
ATOM   2937  CG2 ILE X 188      57.327  49.973  62.974  1.00  0.00      PROA  
ATOM   2938 HG21 ILE X 188      58.094  50.777  62.978  1.00  0.00      PROA  
ATOM   2939 HG22 ILE X 188      57.553  49.341  62.089  1.00  0.00      PROA  
ATOM   2940 HG23 ILE X 188      57.400  49.486  63.969  1.00  0.00      PROA  
ATOM   2941  CG1 ILE X 188      54.852  49.615  63.002  1.00  0.00      PROA  
ATOM   2942 HG11 ILE X 188      55.153  49.062  63.918  1.00  0.00      PROA  
ATOM   2943 HG12 ILE X 188      54.823  48.846  62.202  1.00  0.00      PROA  
ATOM   2944  CD  ILE X 188      53.445  50.311  63.115  1.00  0.00      PROA  
ATOM   2945  HD1 ILE X 188      53.396  50.843  62.141  1.00  0.00      PROA  
ATOM   2946  HD2 ILE X 188      53.325  50.905  64.046  1.00  0.00      PROA  
ATOM   2947  HD3 ILE X 188      52.745  49.448  63.146  1.00  0.00      PROA  
ATOM   2948  C   ILE X 188      55.229  52.984  63.548  1.00  0.00      PROA  
ATOM   2949  O   ILE X 188      54.115  53.313  63.953  1.00  0.00      PROA  
ATOM   2950  N   LEU X 189      55.911  53.727  62.621  1.00  0.00      PROA  
ATOM   2951  HN  LEU X 189      56.813  53.471  62.281  1.00  0.00      PROA  
ATOM   2952  CA  LEU X 189      55.358  54.988  62.182  1.00  0.00      PROA  
ATOM   2953  HA  LEU X 189      54.822  55.319  63.059  1.00  0.00      PROA  
ATOM   2954  CB  LEU X 189      56.493  55.931  61.759  1.00  0.00      PROA  
ATOM   2955  HB1 LEU X 189      57.048  55.420  60.943  1.00  0.00      PROA  
ATOM   2956  HB2 LEU X 189      57.115  56.166  62.649  1.00  0.00      PROA  
ATOM   2957  CG  LEU X 189      56.068  57.269  61.087  1.00  0.00      PROA  
ATOM   2958  HG  LEU X 189      55.420  57.012  60.222  1.00  0.00      PROA  
ATOM   2959  CD1 LEU X 189      55.267  58.173  62.088  1.00  0.00      PROA  
ATOM   2960 HD11 LEU X 189      56.017  58.690  62.726  1.00  0.00      PROA  
ATOM   2961 HD12 LEU X 189      54.598  57.552  62.721  1.00  0.00      PROA  
ATOM   2962 HD13 LEU X 189      54.621  58.883  61.532  1.00  0.00      PROA  
ATOM   2963  CD2 LEU X 189      57.174  58.032  60.438  1.00  0.00      PROA  
ATOM   2964 HD21 LEU X 189      58.029  58.255  61.109  1.00  0.00      PROA  
ATOM   2965 HD22 LEU X 189      56.837  58.924  59.868  1.00  0.00      PROA  
ATOM   2966 HD23 LEU X 189      57.644  57.423  59.636  1.00  0.00      PROA  
ATOM   2967  C   LEU X 189      54.346  54.731  60.957  1.00  0.00      PROA  
ATOM   2968  O   LEU X 189      54.603  53.863  60.092  1.00  0.00      PROA  
ATOM   2969  N   ALA X 190      53.211  55.395  60.908  1.00  0.00      PROA  
ATOM   2970  HN  ALA X 190      52.972  56.048  61.622  1.00  0.00      PROA  
ATOM   2971  CA  ALA X 190      52.285  55.441  59.805  1.00  0.00      PROA  
ATOM   2972  HA  ALA X 190      52.008  54.413  59.625  1.00  0.00      PROA  
ATOM   2973  CB  ALA X 190      51.024  56.286  60.098  1.00  0.00      PROA  
ATOM   2974  HB1 ALA X 190      51.376  57.335  60.192  1.00  0.00      PROA  
ATOM   2975  HB2 ALA X 190      50.645  56.085  61.124  1.00  0.00      PROA  
ATOM   2976  HB3 ALA X 190      50.215  56.247  59.337  1.00  0.00      PROA  
ATOM   2977  C   ALA X 190      52.714  55.862  58.407  1.00  0.00      PROA  
ATOM   2978  O   ALA X 190      53.456  56.839  58.311  1.00  0.00      PROA  
ATOM   2979  N   GLU X 191      52.192  55.136  57.366  1.00  0.00      PROA  
ATOM   2980  HN  GLU X 191      51.534  54.403  57.524  1.00  0.00      PROA  
ATOM   2981  CA  GLU X 191      52.588  55.445  55.999  1.00  0.00      PROA  
ATOM   2982  HA  GLU X 191      53.603  55.814  55.997  1.00  0.00      PROA  
ATOM   2983  CB  GLU X 191      52.484  54.192  54.988  1.00  0.00      PROA  
ATOM   2984  HB1 GLU X 191      52.558  54.457  53.911  1.00  0.00      PROA  
ATOM   2985  HB2 GLU X 191      51.459  53.880  55.280  1.00  0.00      PROA  
ATOM   2986  CG  GLU X 191      53.521  53.175  55.363  1.00  0.00      PROA  
ATOM   2987  HG1 GLU X 191      53.120  52.690  56.278  1.00  0.00      PROA  
ATOM   2988  HG2 GLU X 191      54.526  53.616  55.540  1.00  0.00      PROA  
ATOM   2989  CD  GLU X 191      53.558  52.064  54.345  1.00  0.00      PROA  
ATOM   2990  OE1 GLU X 191      53.887  52.357  53.132  1.00  0.00      PROA  
ATOM   2991  OE2 GLU X 191      53.112  50.928  54.635  1.00  0.00      PROA  
ATOM   2992  C   GLU X 191      51.604  56.571  55.510  1.00  0.00      PROA  
ATOM   2993  O   GLU X 191      50.562  56.724  56.203  1.00  0.00      PROA  
ATOM   2994  N   PRO X 192      51.841  57.362  54.428  1.00  0.00      PROA  
ATOM   2995  CD  PRO X 192      53.072  57.303  53.696  1.00  0.00      PROA  
ATOM   2996  HD1 PRO X 192      52.924  56.510  52.933  1.00  0.00      PROA  
ATOM   2997  HD2 PRO X 192      53.964  57.127  54.334  1.00  0.00      PROA  
ATOM   2998  CA  PRO X 192      50.985  58.464  54.031  1.00  0.00      PROA  
ATOM   2999  HA  PRO X 192      51.080  59.175  54.838  1.00  0.00      PROA  
ATOM   3000  CB  PRO X 192      51.657  58.851  52.680  1.00  0.00      PROA  
ATOM   3001  HB1 PRO X 192      51.393  59.916  52.509  1.00  0.00      PROA  
ATOM   3002  HB2 PRO X 192      51.325  58.129  51.903  1.00  0.00      PROA  
ATOM   3003  CG  PRO X 192      53.153  58.577  53.007  1.00  0.00      PROA  
ATOM   3004  HG1 PRO X 192      53.733  58.614  52.060  1.00  0.00      PROA  
ATOM   3005  HG2 PRO X 192      53.519  59.418  53.635  1.00  0.00      PROA  
ATOM   3006  C   PRO X 192      49.537  58.127  53.849  1.00  0.00      PROA  
ATOM   3007  O   PRO X 192      49.291  56.918  53.669  1.00  0.00      PROA  
ATOM   3008  N   LYS X 193      48.553  58.965  53.773  1.00  0.00      PROA  
ATOM   3009  HN  LYS X 193      48.674  59.950  53.862  1.00  0.00      PROA  
ATOM   3010  CA  LYS X 193      47.107  58.662  53.778  1.00  0.00      PROA  
ATOM   3011  HA  LYS X 193      46.931  58.199  54.737  1.00  0.00      PROA  
ATOM   3012  CB  LYS X 193      46.251  59.948  53.643  1.00  0.00      PROA  
ATOM   3013  HB1 LYS X 193      46.350  60.408  54.650  1.00  0.00      PROA  
ATOM   3014  HB2 LYS X 193      45.154  59.810  53.524  1.00  0.00      PROA  
ATOM   3015  CG  LYS X 193      46.686  61.041  52.582  1.00  0.00      PROA  
ATOM   3016  HG1 LYS X 193      46.712  60.554  51.584  1.00  0.00      PROA  
ATOM   3017  HG2 LYS X 193      47.781  61.229  52.594  1.00  0.00      PROA  
ATOM   3018  CD  LYS X 193      45.785  62.334  52.375  1.00  0.00      PROA  
ATOM   3019  HD1 LYS X 193      44.792  62.155  51.911  1.00  0.00      PROA  
ATOM   3020  HD2 LYS X 193      46.302  63.070  51.723  1.00  0.00      PROA  
ATOM   3021  CE  LYS X 193      45.534  62.953  53.749  1.00  0.00      PROA  
ATOM   3022  HE1 LYS X 193      45.128  62.281  54.536  1.00  0.00      PROA  
ATOM   3023  HE2 LYS X 193      44.850  63.794  53.504  1.00  0.00      PROA  
ATOM   3024  NZ  LYS X 193      46.746  63.536  54.321  1.00  0.00      PROA  
ATOM   3025  HZ1 LYS X 193      47.143  64.282  53.715  1.00  0.00      PROA  
ATOM   3026  HZ2 LYS X 193      47.482  62.807  54.423  1.00  0.00      PROA  
ATOM   3027  HZ3 LYS X 193      46.576  63.945  55.263  1.00  0.00      PROA  
ATOM   3028  C   LYS X 193      46.723  57.682  52.664  1.00  0.00      PROA  
ATOM   3029  O   LYS X 193      47.249  57.717  51.584  1.00  0.00      PROA  
ATOM   3030  N   ASN X 194      45.784  56.798  52.953  1.00  0.00      PROA  
ATOM   3031  HN  ASN X 194      45.381  56.808  53.864  1.00  0.00      PROA  
ATOM   3032  CA  ASN X 194      45.336  55.766  52.116  1.00  0.00      PROA  
ATOM   3033  HA  ASN X 194      46.233  55.286  51.755  1.00  0.00      PROA  
ATOM   3034  CB  ASN X 194      44.459  54.756  52.869  1.00  0.00      PROA  
ATOM   3035  HB1 ASN X 194      43.748  55.392  53.439  1.00  0.00      PROA  
ATOM   3036  HB2 ASN X 194      45.135  54.253  53.593  1.00  0.00      PROA  
ATOM   3037  CG  ASN X 194      43.712  53.767  51.919  1.00  0.00      PROA  
ATOM   3038  OD1 ASN X 194      42.498  53.585  51.865  1.00  0.00      PROA  
ATOM   3039  ND2 ASN X 194      44.631  52.998  51.253  1.00  0.00      PROA  
ATOM   3040 HD21 ASN X 194      44.227  52.304  50.657  1.00  0.00      PROA  
ATOM   3041 HD22 ASN X 194      45.610  53.117  51.419  1.00  0.00      PROA  
ATOM   3042  C   ASN X 194      44.860  56.218  50.742  1.00  0.00      PROA  
ATOM   3043  O   ASN X 194      45.511  55.977  49.698  1.00  0.00      PROA  
ATOM   3044  N   LYS X 195      43.697  56.816  50.744  1.00  0.00      PROA  
ATOM   3045  HN  LYS X 195      43.303  57.176  51.586  1.00  0.00      PROA  
ATOM   3046  CA  LYS X 195      42.915  57.066  49.539  1.00  0.00      PROA  
ATOM   3047  HA  LYS X 195      42.835  56.256  48.828  1.00  0.00      PROA  
ATOM   3048  CB  LYS X 195      41.494  57.342  50.017  1.00  0.00      PROA  
ATOM   3049  HB1 LYS X 195      40.900  57.789  49.191  1.00  0.00      PROA  
ATOM   3050  HB2 LYS X 195      41.600  58.124  50.799  1.00  0.00      PROA  
ATOM   3051  CG  LYS X 195      40.753  56.140  50.698  1.00  0.00      PROA  
ATOM   3052  HG1 LYS X 195      39.732  56.474  50.982  1.00  0.00      PROA  
ATOM   3053  HG2 LYS X 195      41.298  55.887  51.632  1.00  0.00      PROA  
ATOM   3054  CD  LYS X 195      40.626  54.932  49.707  1.00  0.00      PROA  
ATOM   3055  HD1 LYS X 195      40.032  54.134  50.202  1.00  0.00      PROA  
ATOM   3056  HD2 LYS X 195      41.644  54.489  49.745  1.00  0.00      PROA  
ATOM   3057  CE  LYS X 195      39.933  55.167  48.371  1.00  0.00      PROA  
ATOM   3058  HE1 LYS X 195      40.550  55.887  47.793  1.00  0.00      PROA  
ATOM   3059  HE2 LYS X 195      38.861  55.385  48.566  1.00  0.00      PROA  
ATOM   3060  NZ  LYS X 195      39.982  53.829  47.715  1.00  0.00      PROA  
ATOM   3061  HZ1 LYS X 195      39.909  54.015  46.695  1.00  0.00      PROA  
ATOM   3062  HZ2 LYS X 195      39.378  53.079  48.109  1.00  0.00      PROA  
ATOM   3063  HZ3 LYS X 195      40.961  53.492  47.804  1.00  0.00      PROA  
ATOM   3064  C   LYS X 195      43.545  58.123  48.686  1.00  0.00      PROA  
ATOM   3065  O   LYS X 195      43.460  58.038  47.471  1.00  0.00      PROA  
ATOM   3066  N   ALA X 196      44.185  59.197  49.219  1.00  0.00      PROA  
ATOM   3067  HN  ALA X 196      44.274  59.281  50.208  1.00  0.00      PROA  
ATOM   3068  CA  ALA X 196      44.913  60.066  48.332  1.00  0.00      PROA  
ATOM   3069  HA  ALA X 196      44.297  60.443  47.529  1.00  0.00      PROA  
ATOM   3070  CB  ALA X 196      45.417  61.306  49.015  1.00  0.00      PROA  
ATOM   3071  HB1 ALA X 196      45.674  62.065  48.246  1.00  0.00      PROA  
ATOM   3072  HB2 ALA X 196      46.288  61.056  49.658  1.00  0.00      PROA  
ATOM   3073  HB3 ALA X 196      44.666  61.820  49.652  1.00  0.00      PROA  
ATOM   3074  C   ALA X 196      46.123  59.416  47.577  1.00  0.00      PROA  
ATOM   3075  O   ALA X 196      46.356  59.490  46.392  1.00  0.00      PROA  
ATOM   3076  N   SER X 197      46.929  58.666  48.328  1.00  0.00      PROA  
ATOM   3077  HN  SER X 197      46.747  58.504  49.295  1.00  0.00      PROA  
ATOM   3078  CA  SER X 197      47.989  57.867  47.826  1.00  0.00      PROA  
ATOM   3079  HA  SER X 197      48.674  58.515  47.301  1.00  0.00      PROA  
ATOM   3080  CB  SER X 197      48.597  57.049  48.901  1.00  0.00      PROA  
ATOM   3081  HB1 SER X 197      49.472  56.471  48.534  1.00  0.00      PROA  
ATOM   3082  HB2 SER X 197      47.857  56.440  49.462  1.00  0.00      PROA  
ATOM   3083  OG  SER X 197      49.293  57.772  49.845  1.00  0.00      PROA  
ATOM   3084  HG1 SER X 197      48.774  57.939  50.636  1.00  0.00      PROA  
ATOM   3085  C   SER X 197      47.593  56.783  46.776  1.00  0.00      PROA  
ATOM   3086  O   SER X 197      48.231  56.666  45.760  1.00  0.00      PROA  
ATOM   3087  N   GLU X 198      46.487  56.007  46.976  1.00  0.00      PROA  
ATOM   3088  HN  GLU X 198      45.974  56.007  47.831  1.00  0.00      PROA  
ATOM   3089  CA  GLU X 198      46.048  55.145  45.916  1.00  0.00      PROA  
ATOM   3090  HA  GLU X 198      46.821  54.414  45.733  1.00  0.00      PROA  
ATOM   3091  CB  GLU X 198      44.823  54.365  46.377  1.00  0.00      PROA  
ATOM   3092  HB1 GLU X 198      44.244  53.898  45.551  1.00  0.00      PROA  
ATOM   3093  HB2 GLU X 198      44.054  55.119  46.647  1.00  0.00      PROA  
ATOM   3094  CG  GLU X 198      44.962  53.324  47.537  1.00  0.00      PROA  
ATOM   3095  HG1 GLU X 198      45.280  53.914  48.424  1.00  0.00      PROA  
ATOM   3096  HG2 GLU X 198      45.764  52.612  47.249  1.00  0.00      PROA  
ATOM   3097  CD  GLU X 198      43.615  52.678  47.874  1.00  0.00      PROA  
ATOM   3098  OE1 GLU X 198      42.624  53.070  47.330  1.00  0.00      PROA  
ATOM   3099  OE2 GLU X 198      43.646  51.707  48.667  1.00  0.00      PROA  
ATOM   3100  C   GLU X 198      45.636  55.970  44.615  1.00  0.00      PROA  
ATOM   3101  O   GLU X 198      46.036  55.720  43.520  1.00  0.00      PROA  
ATOM   3102  N   SER X 199      44.858  57.019  44.835  1.00  0.00      PROA  
ATOM   3103  HN  SER X 199      44.594  57.300  45.754  1.00  0.00      PROA  
ATOM   3104  CA  SER X 199      44.280  57.811  43.710  1.00  0.00      PROA  
ATOM   3105  HA  SER X 199      43.869  57.066  43.043  1.00  0.00      PROA  
ATOM   3106  CB  SER X 199      43.040  58.689  44.178  1.00  0.00      PROA  
ATOM   3107  HB1 SER X 199      43.478  59.522  44.768  1.00  0.00      PROA  
ATOM   3108  HB2 SER X 199      42.437  57.980  44.785  1.00  0.00      PROA  
ATOM   3109  OG  SER X 199      42.319  59.262  43.084  1.00  0.00      PROA  
ATOM   3110  HG1 SER X 199      41.790  58.541  42.734  1.00  0.00      PROA  
ATOM   3111  C   SER X 199      45.233  58.536  42.897  1.00  0.00      PROA  
ATOM   3112  O   SER X 199      45.122  58.630  41.638  1.00  0.00      PROA  
ATOM   3113  N   SER X 200      46.266  59.092  43.596  1.00  0.00      PROA  
ATOM   3114  HN  SER X 200      46.211  59.156  44.589  1.00  0.00      PROA  
ATOM   3115  CA  SER X 200      47.435  59.585  42.862  1.00  0.00      PROA  
ATOM   3116  HA  SER X 200      46.957  60.237  42.146  1.00  0.00      PROA  
ATOM   3117  CB  SER X 200      48.479  60.433  43.748  1.00  0.00      PROA  
ATOM   3118  HB1 SER X 200      48.999  59.820  44.515  1.00  0.00      PROA  
ATOM   3119  HB2 SER X 200      47.934  61.312  44.152  1.00  0.00      PROA  
ATOM   3120  OG  SER X 200      49.496  61.057  43.035  1.00  0.00      PROA  
ATOM   3121  HG1 SER X 200      48.986  61.539  42.378  1.00  0.00      PROA  
ATOM   3122  C   SER X 200      48.198  58.512  42.057  1.00  0.00      PROA  
ATOM   3123  O   SER X 200      48.503  58.739  40.894  1.00  0.00      PROA  
ATOM   3124  N   GLU X 201      48.478  57.307  42.652  1.00  0.00      PROA  
ATOM   3125  HN  GLU X 201      48.162  57.074  43.568  1.00  0.00      PROA  
ATOM   3126  CA  GLU X 201      49.222  56.178  42.046  1.00  0.00      PROA  
ATOM   3127  HA  GLU X 201      50.114  56.543  41.558  1.00  0.00      PROA  
ATOM   3128  CB  GLU X 201      49.589  55.184  43.163  1.00  0.00      PROA  
ATOM   3129  HB1 GLU X 201      48.652  55.003  43.731  1.00  0.00      PROA  
ATOM   3130  HB2 GLU X 201      50.366  55.558  43.864  1.00  0.00      PROA  
ATOM   3131  CG  GLU X 201      50.185  53.829  42.647  1.00  0.00      PROA  
ATOM   3132  HG1 GLU X 201      51.001  54.071  41.931  1.00  0.00      PROA  
ATOM   3133  HG2 GLU X 201      49.438  53.228  42.086  1.00  0.00      PROA  
ATOM   3134  CD  GLU X 201      50.746  52.888  43.701  1.00  0.00      PROA  
ATOM   3135  OE1 GLU X 201      49.942  52.111  44.269  1.00  0.00      PROA  
ATOM   3136  OE2 GLU X 201      51.948  52.938  43.986  1.00  0.00      PROA  
ATOM   3137  C   GLU X 201      48.545  55.563  40.848  1.00  0.00      PROA  
ATOM   3138  O   GLU X 201      49.133  55.312  39.794  1.00  0.00      PROA  
ATOM   3139  N   GLN X 202      47.249  55.264  40.933  1.00  0.00      PROA  
ATOM   3140  HN  GLN X 202      46.738  55.397  41.778  1.00  0.00      PROA  
ATOM   3141  CA  GLN X 202      46.357  54.783  39.803  1.00  0.00      PROA  
ATOM   3142  HA  GLN X 202      46.813  53.896  39.389  1.00  0.00      PROA  
ATOM   3143  CB  GLN X 202      45.005  54.152  40.265  1.00  0.00      PROA  
ATOM   3144  HB1 GLN X 202      44.357  54.012  39.374  1.00  0.00      PROA  
ATOM   3145  HB2 GLN X 202      44.496  54.950  40.846  1.00  0.00      PROA  
ATOM   3146  CG  GLN X 202      45.102  52.757  40.970  1.00  0.00      PROA  
ATOM   3147  HG1 GLN X 202      46.122  52.578  41.371  1.00  0.00      PROA  
ATOM   3148  HG2 GLN X 202      45.008  51.950  40.212  1.00  0.00      PROA  
ATOM   3149  CD  GLN X 202      44.007  52.571  42.019  1.00  0.00      PROA  
ATOM   3150  OE1 GLN X 202      42.831  52.329  41.746  1.00  0.00      PROA  
ATOM   3151  NE2 GLN X 202      44.327  52.797  43.291  1.00  0.00      PROA  
ATOM   3152 HE21 GLN X 202      43.592  52.562  43.926  1.00  0.00      PROA  
ATOM   3153 HE22 GLN X 202      45.279  52.845  43.596  1.00  0.00      PROA  
ATOM   3154  C   GLN X 202      46.279  55.774  38.657  1.00  0.00      PROA  
ATOM   3155  O   GLN X 202      46.190  55.310  37.512  1.00  0.00      PROA  
ATOM   3156  N   ASP X 203      46.333  57.106  38.885  1.00  0.00      PROA  
ATOM   3157  HN  ASP X 203      46.534  57.517  39.771  1.00  0.00      PROA  
ATOM   3158  CA  ASP X 203      46.318  58.033  37.787  1.00  0.00      PROA  
ATOM   3159  HA  ASP X 203      45.528  57.679  37.142  1.00  0.00      PROA  
ATOM   3160  CB  ASP X 203      45.967  59.385  38.351  1.00  0.00      PROA  
ATOM   3161  HB1 ASP X 203      46.746  59.615  39.111  1.00  0.00      PROA  
ATOM   3162  HB2 ASP X 203      45.005  59.376  38.907  1.00  0.00      PROA  
ATOM   3163  CG  ASP X 203      45.915  60.614  37.436  1.00  0.00      PROA  
ATOM   3164  OD1 ASP X 203      45.905  61.758  38.052  1.00  0.00      PROA  
ATOM   3165  OD2 ASP X 203      45.750  60.505  36.170  1.00  0.00      PROA  
ATOM   3166  C   ASP X 203      47.596  58.011  36.984  1.00  0.00      PROA  
ATOM   3167  O   ASP X 203      47.671  57.978  35.755  1.00  0.00      PROA  
ATOM   3168  N   TYR X 204      48.718  57.930  37.726  1.00  0.00      PROA  
ATOM   3169  HN  TYR X 204      48.565  58.122  38.692  1.00  0.00      PROA  
ATOM   3170  CA  TYR X 204      50.099  57.632  37.328  1.00  0.00      PROA  
ATOM   3171  HA  TYR X 204      50.372  58.503  36.751  1.00  0.00      PROA  
ATOM   3172  CB  TYR X 204      51.189  57.640  38.473  1.00  0.00      PROA  
ATOM   3173  HB1 TYR X 204      50.891  56.990  39.324  1.00  0.00      PROA  
ATOM   3174  HB2 TYR X 204      51.236  58.668  38.889  1.00  0.00      PROA  
ATOM   3175  CG  TYR X 204      52.566  57.226  37.929  1.00  0.00      PROA  
ATOM   3176  CD1 TYR X 204      53.240  58.088  37.101  1.00  0.00      PROA  
ATOM   3177  HD1 TYR X 204      52.897  59.061  36.783  1.00  0.00      PROA  
ATOM   3178  CE1 TYR X 204      54.516  57.677  36.622  1.00  0.00      PROA  
ATOM   3179  HE1 TYR X 204      55.064  58.271  35.905  1.00  0.00      PROA  
ATOM   3180  CZ  TYR X 204      55.074  56.424  36.924  1.00  0.00      PROA  
ATOM   3181  OH  TYR X 204      56.361  56.106  36.579  1.00  0.00      PROA  
ATOM   3182  HH  TYR X 204      56.704  56.763  35.969  1.00  0.00      PROA  
ATOM   3183  CD2 TYR X 204      53.074  55.959  38.287  1.00  0.00      PROA  
ATOM   3184  HD2 TYR X 204      52.409  55.310  38.840  1.00  0.00      PROA  
ATOM   3185  CE2 TYR X 204      54.347  55.570  37.788  1.00  0.00      PROA  
ATOM   3186  HE2 TYR X 204      54.877  54.634  37.893  1.00  0.00      PROA  
ATOM   3187  C   TYR X 204      50.161  56.372  36.485  1.00  0.00      PROA  
ATOM   3188  O   TYR X 204      50.646  56.379  35.282  1.00  0.00      PROA  
ATOM   3189  N   TYR X 205      49.722  55.185  36.987  1.00  0.00      PROA  
ATOM   3190  HN  TYR X 205      49.501  55.167  37.958  1.00  0.00      PROA  
ATOM   3191  CA  TYR X 205      49.929  53.977  36.234  1.00  0.00      PROA  
ATOM   3192  HA  TYR X 205      50.930  53.959  35.831  1.00  0.00      PROA  
ATOM   3193  CB  TYR X 205      49.777  52.708  37.127  1.00  0.00      PROA  
ATOM   3194  HB1 TYR X 205      49.786  51.763  36.541  1.00  0.00      PROA  
ATOM   3195  HB2 TYR X 205      48.788  52.798  37.626  1.00  0.00      PROA  
ATOM   3196  CG  TYR X 205      50.846  52.616  38.200  1.00  0.00      PROA  
ATOM   3197  CD1 TYR X 205      50.485  52.224  39.493  1.00  0.00      PROA  
ATOM   3198  HD1 TYR X 205      49.466  51.996  39.772  1.00  0.00      PROA  
ATOM   3199  CE1 TYR X 205      51.493  51.882  40.487  1.00  0.00      PROA  
ATOM   3200  HE1 TYR X 205      51.067  51.494  41.402  1.00  0.00      PROA  
ATOM   3201  CZ  TYR X 205      52.782  52.092  40.190  1.00  0.00      PROA  
ATOM   3202  OH  TYR X 205      53.667  51.887  41.236  1.00  0.00      PROA  
ATOM   3203  HH  TYR X 205      54.453  51.504  40.838  1.00  0.00      PROA  
ATOM   3204  CD2 TYR X 205      52.244  52.601  37.908  1.00  0.00      PROA  
ATOM   3205  HD2 TYR X 205      52.500  52.903  36.902  1.00  0.00      PROA  
ATOM   3206  CE2 TYR X 205      53.219  52.323  38.876  1.00  0.00      PROA  
ATOM   3207  HE2 TYR X 205      54.266  52.356  38.617  1.00  0.00      PROA  
ATOM   3208  C   TYR X 205      49.016  53.804  35.059  1.00  0.00      PROA  
ATOM   3209  O   TYR X 205      49.415  53.265  34.007  1.00  0.00      PROA  
ATOM   3210  N   SER X 206      47.797  54.356  35.026  1.00  0.00      PROA  
ATOM   3211  HN  SER X 206      47.450  54.835  35.829  1.00  0.00      PROA  
ATOM   3212  CA  SER X 206      46.805  54.344  33.880  1.00  0.00      PROA  
ATOM   3213  HA  SER X 206      46.594  53.346  33.524  1.00  0.00      PROA  
ATOM   3214  CB  SER X 206      45.454  54.893  34.265  1.00  0.00      PROA  
ATOM   3215  HB1 SER X 206      44.988  54.210  35.006  1.00  0.00      PROA  
ATOM   3216  HB2 SER X 206      44.693  55.084  33.478  1.00  0.00      PROA  
ATOM   3217  OG  SER X 206      45.512  56.163  34.944  1.00  0.00      PROA  
ATOM   3218  HG1 SER X 206      45.562  55.896  35.865  1.00  0.00      PROA  
ATOM   3219  C   SER X 206      47.205  55.112  32.609  1.00  0.00      PROA  
ATOM   3220  O   SER X 206      47.175  54.575  31.499  1.00  0.00      PROA  
ATOM   3221  N   ASN X 207      47.802  56.288  32.802  1.00  0.00      PROA  
ATOM   3222  HN  ASN X 207      47.854  56.583  33.754  1.00  0.00      PROA  
ATOM   3223  CA  ASN X 207      48.384  57.071  31.709  1.00  0.00      PROA  
ATOM   3224  HA  ASN X 207      47.605  57.131  30.963  1.00  0.00      PROA  
ATOM   3225  CB  ASN X 207      48.692  58.529  32.062  1.00  0.00      PROA  
ATOM   3226  HB1 ASN X 207      49.573  58.658  32.726  1.00  0.00      PROA  
ATOM   3227  HB2 ASN X 207      47.784  59.015  32.481  1.00  0.00      PROA  
ATOM   3228  CG  ASN X 207      49.106  59.375  30.848  1.00  0.00      PROA  
ATOM   3229  OD1 ASN X 207      50.160  59.998  30.792  1.00  0.00      PROA  
ATOM   3230  ND2 ASN X 207      48.184  59.410  29.816  1.00  0.00      PROA  
ATOM   3231 HD21 ASN X 207      47.290  59.082  30.121  1.00  0.00      PROA  
ATOM   3232 HD22 ASN X 207      48.351  59.906  28.964  1.00  0.00      PROA  
ATOM   3233  C   ASN X 207      49.609  56.352  31.140  1.00  0.00      PROA  
ATOM   3234  O   ASN X 207      49.901  56.252  29.916  1.00  0.00      PROA  
ATOM   3235  N   MET X 208      50.350  55.720  31.957  1.00  0.00      PROA  
ATOM   3236  HN  MET X 208      50.200  55.849  32.934  1.00  0.00      PROA  
ATOM   3237  CA  MET X 208      51.400  54.826  31.634  1.00  0.00      PROA  
ATOM   3238  HA  MET X 208      52.064  55.277  30.911  1.00  0.00      PROA  
ATOM   3239  CB  MET X 208      52.369  54.574  32.902  1.00  0.00      PROA  
ATOM   3240  HB1 MET X 208      53.141  53.848  32.567  1.00  0.00      PROA  
ATOM   3241  HB2 MET X 208      51.718  54.211  33.725  1.00  0.00      PROA  
ATOM   3242  CG  MET X 208      53.142  55.732  33.440  1.00  0.00      PROA  
ATOM   3243  HG1 MET X 208      53.548  55.545  34.457  1.00  0.00      PROA  
ATOM   3244  HG2 MET X 208      52.405  56.563  33.406  1.00  0.00      PROA  
ATOM   3245  SD  MET X 208      54.507  56.268  32.328  1.00  0.00      PROA  
ATOM   3246  CE  MET X 208      55.845  55.245  32.990  1.00  0.00      PROA  
ATOM   3247  HE1 MET X 208      55.769  54.177  32.693  1.00  0.00      PROA  
ATOM   3248  HE2 MET X 208      55.855  55.294  34.100  1.00  0.00      PROA  
ATOM   3249  HE3 MET X 208      56.881  55.558  32.739  1.00  0.00      PROA  
ATOM   3250  C   MET X 208      51.090  53.561  30.897  1.00  0.00      PROA  
ATOM   3251  O   MET X 208      51.709  53.202  29.918  1.00  0.00      PROA  
ATOM   3252  N   ARG X 209      49.956  52.877  31.236  1.00  0.00      PROA  
ATOM   3253  HN  ARG X 209      49.386  53.209  31.984  1.00  0.00      PROA  
ATOM   3254  CA  ARG X 209      49.453  51.743  30.441  1.00  0.00      PROA  
ATOM   3255  HA  ARG X 209      50.228  51.005  30.302  1.00  0.00      PROA  
ATOM   3256  CB  ARG X 209      48.358  50.870  31.179  1.00  0.00      PROA  
ATOM   3257  HB1 ARG X 209      48.024  50.052  30.506  1.00  0.00      PROA  
ATOM   3258  HB2 ARG X 209      47.499  51.558  31.333  1.00  0.00      PROA  
ATOM   3259  CG  ARG X 209      48.817  50.380  32.586  1.00  0.00      PROA  
ATOM   3260  HG1 ARG X 209      47.959  50.135  33.248  1.00  0.00      PROA  
ATOM   3261  HG2 ARG X 209      49.320  51.241  33.076  1.00  0.00      PROA  
ATOM   3262  CD  ARG X 209      49.843  49.231  32.697  1.00  0.00      PROA  
ATOM   3263  HD1 ARG X 209      50.715  49.352  32.020  1.00  0.00      PROA  
ATOM   3264  HD2 ARG X 209      49.380  48.304  32.296  1.00  0.00      PROA  
ATOM   3265  NE  ARG X 209      50.107  49.140  34.199  1.00  0.00      PROA  
ATOM   3266  HE  ARG X 209      49.513  48.638  34.827  1.00  0.00      PROA  
ATOM   3267  CZ  ARG X 209      51.279  49.583  34.677  1.00  0.00      PROA  
ATOM   3268  NH1 ARG X 209      52.223  50.220  34.072  1.00  0.00      PROA  
ATOM   3269 HH11 ARG X 209      52.211  50.533  33.121  1.00  0.00      PROA  
ATOM   3270 HH12 ARG X 209      53.024  50.513  34.592  1.00  0.00      PROA  
ATOM   3271  NH2 ARG X 209      51.501  49.350  35.947  1.00  0.00      PROA  
ATOM   3272 HH21 ARG X 209      50.711  49.178  36.534  1.00  0.00      PROA  
ATOM   3273 HH22 ARG X 209      52.380  49.706  36.265  1.00  0.00      PROA  
ATOM   3274  C   ARG X 209      49.017  52.018  29.051  1.00  0.00      PROA  
ATOM   3275  O   ARG X 209      49.279  51.207  28.172  1.00  0.00      PROA  
ATOM   3276  N   GLN X 210      48.479  53.197  28.749  1.00  0.00      PROA  
ATOM   3277  HN  GLN X 210      48.455  53.830  29.518  1.00  0.00      PROA  
ATOM   3278  CA  GLN X 210      48.048  53.646  27.421  1.00  0.00      PROA  
ATOM   3279  HA  GLN X 210      47.498  52.844  26.948  1.00  0.00      PROA  
ATOM   3280  CB  GLN X 210      46.985  54.852  27.572  1.00  0.00      PROA  
ATOM   3281  HB1 GLN X 210      46.802  55.273  26.560  1.00  0.00      PROA  
ATOM   3282  HB2 GLN X 210      47.404  55.650  28.222  1.00  0.00      PROA  
ATOM   3283  CG  GLN X 210      45.610  54.345  28.123  1.00  0.00      PROA  
ATOM   3284  HG1 GLN X 210      45.010  55.262  28.310  1.00  0.00      PROA  
ATOM   3285  HG2 GLN X 210      45.767  53.726  29.033  1.00  0.00      PROA  
ATOM   3286  CD  GLN X 210      44.946  53.444  27.071  1.00  0.00      PROA  
ATOM   3287  OE1 GLN X 210      44.756  52.216  27.127  1.00  0.00      PROA  
ATOM   3288  NE2 GLN X 210      44.521  54.139  26.001  1.00  0.00      PROA  
ATOM   3289 HE21 GLN X 210      44.630  55.127  26.102  1.00  0.00      PROA  
ATOM   3290 HE22 GLN X 210      44.173  53.684  25.181  1.00  0.00      PROA  
ATOM   3291  C   GLN X 210      49.233  53.916  26.506  1.00  0.00      PROA  
ATOM   3292  O   GLN X 210      50.228  54.528  26.907  1.00  0.00      PROA  
ATOM   3293  N   GLU X 211      49.209  53.456  25.249  1.00  0.00      PROA  
ATOM   3294  HN  GLU X 211      48.395  53.005  24.892  1.00  0.00      PROA  
ATOM   3295  CA  GLU X 211      50.317  53.637  24.329  1.00  0.00      PROA  
ATOM   3296  HA  GLU X 211      51.203  53.891  24.892  1.00  0.00      PROA  
ATOM   3297  CB  GLU X 211      50.575  52.203  23.696  1.00  0.00      PROA  
ATOM   3298  HB1 GLU X 211      51.132  52.152  22.737  1.00  0.00      PROA  
ATOM   3299  HB2 GLU X 211      49.605  51.780  23.355  1.00  0.00      PROA  
ATOM   3300  CG  GLU X 211      51.090  51.196  24.694  1.00  0.00      PROA  
ATOM   3301  HG1 GLU X 211      50.558  51.200  25.669  1.00  0.00      PROA  
ATOM   3302  HG2 GLU X 211      52.201  51.228  24.680  1.00  0.00      PROA  
ATOM   3303  CD  GLU X 211      50.842  49.726  24.273  1.00  0.00      PROA  
ATOM   3304  OE1 GLU X 211      50.478  49.485  23.087  1.00  0.00      PROA  
ATOM   3305  OE2 GLU X 211      51.021  48.811  25.086  1.00  0.00      PROA  
ATOM   3306  C   GLU X 211      50.121  54.627  23.336  1.00  0.00      PROA  
ATOM   3307  O   GLU X 211      49.017  55.146  23.111  1.00  0.00      PROA  
ATOM   3308  N   ALA X 212      51.204  55.036  22.624  1.00  0.00      PROA  
ATOM   3309  HN  ALA X 212      52.054  54.572  22.861  1.00  0.00      PROA  
ATOM   3310  CA  ALA X 212      51.124  55.769  21.413  1.00  0.00      PROA  
ATOM   3311  HA  ALA X 212      52.114  55.834  20.984  1.00  0.00      PROA  
ATOM   3312  CB  ALA X 212      50.276  55.002  20.383  1.00  0.00      PROA  
ATOM   3313  HB1 ALA X 212      49.297  54.707  20.816  1.00  0.00      PROA  
ATOM   3314  HB2 ALA X 212      50.832  54.069  20.149  1.00  0.00      PROA  
ATOM   3315  HB3 ALA X 212      50.115  55.477  19.391  1.00  0.00      PROA  
ATOM   3316  C   ALA X 212      50.684  57.150  21.725  1.00  0.00      PROA  
ATOM   3317  O   ALA X 212      49.958  57.867  21.017  1.00  0.00      PROA  
ATOM   3318  N   LEU X 213      51.103  57.599  22.898  1.00  0.00      PROA  
ATOM   3319  HN  LEU X 213      51.735  57.029  23.417  1.00  0.00      PROA  
ATOM   3320  CA  LEU X 213      50.849  58.984  23.352  1.00  0.00      PROA  
ATOM   3321  HA  LEU X 213      50.021  59.332  22.752  1.00  0.00      PROA  
ATOM   3322  CB  LEU X 213      50.605  59.009  24.905  1.00  0.00      PROA  
ATOM   3323  HB1 LEU X 213      50.299  60.015  25.263  1.00  0.00      PROA  
ATOM   3324  HB2 LEU X 213      51.468  58.555  25.439  1.00  0.00      PROA  
ATOM   3325  CG  LEU X 213      49.423  58.136  25.288  1.00  0.00      PROA  
ATOM   3326  HG  LEU X 213      49.677  57.078  25.073  1.00  0.00      PROA  
ATOM   3327  CD1 LEU X 213      49.346  58.191  26.813  1.00  0.00      PROA  
ATOM   3328 HD11 LEU X 213      48.320  57.819  27.019  1.00  0.00      PROA  
ATOM   3329 HD12 LEU X 213      49.392  59.215  27.243  1.00  0.00      PROA  
ATOM   3330 HD13 LEU X 213      50.002  57.400  27.232  1.00  0.00      PROA  
ATOM   3331  CD2 LEU X 213      48.080  58.543  24.579  1.00  0.00      PROA  
ATOM   3332 HD21 LEU X 213      47.996  59.650  24.582  1.00  0.00      PROA  
ATOM   3333 HD22 LEU X 213      47.245  57.993  25.064  1.00  0.00      PROA  
ATOM   3334 HD23 LEU X 213      48.197  58.127  23.555  1.00  0.00      PROA  
ATOM   3335  C   LEU X 213      51.990  59.977  23.116  1.00  0.00      PROA  
ATOM   3336  O   LEU X 213      52.011  61.117  23.612  1.00  0.00      PROA  
ATOM   3337  N   GLY X 214      52.976  59.611  22.313  1.00  0.00      PROA  
ATOM   3338  HN  GLY X 214      53.100  58.711  21.903  1.00  0.00      PROA  
ATOM   3339  CA  GLY X 214      54.052  60.549  21.923  1.00  0.00      PROA  
ATOM   3340  HA1 GLY X 214      53.546  61.496  21.805  1.00  0.00      PROA  
ATOM   3341  HA2 GLY X 214      54.469  60.091  21.039  1.00  0.00      PROA  
ATOM   3342  C   GLY X 214      55.028  60.594  23.043  1.00  0.00      PROA  
ATOM   3343  O   GLY X 214      55.625  61.700  23.241  1.00  0.00      PROA  
ATOM   3344  N   HSD X 215      55.168  59.511  23.812  1.00  0.00      PROA  
ATOM   3345  HN  HSD X 215      54.635  58.715  23.538  1.00  0.00      PROA  
ATOM   3346  CA  HSD X 215      56.139  59.481  24.900  1.00  0.00      PROA  
ATOM   3347  HA  HSD X 215      56.233  60.467  25.329  1.00  0.00      PROA  
ATOM   3348  CB  HSD X 215      55.766  58.337  25.918  1.00  0.00      PROA  
ATOM   3349  HB1 HSD X 215      55.928  57.464  25.250  1.00  0.00      PROA  
ATOM   3350  HB2 HSD X 215      54.735  58.248  26.324  1.00  0.00      PROA  
ATOM   3351  ND1 HSD X 215      56.568  58.856  28.198  1.00  0.00      PROA  
ATOM   3352  HD1 HSD X 215      55.913  59.596  28.344  1.00  0.00      PROA  
ATOM   3353  CG  HSD X 215      56.709  58.195  27.027  1.00  0.00      PROA  
ATOM   3354  CE1 HSD X 215      57.482  58.305  29.096  1.00  0.00      PROA  
ATOM   3355  HE1 HSD X 215      57.588  58.685  30.111  1.00  0.00      PROA  
ATOM   3356  NE2 HSD X 215      58.176  57.293  28.483  1.00  0.00      PROA  
ATOM   3357  CD2 HSD X 215      57.684  57.256  27.193  1.00  0.00      PROA  
ATOM   3358  HD2 HSD X 215      58.103  56.630  26.415  1.00  0.00      PROA  
ATOM   3359  C   HSD X 215      57.490  59.244  24.241  1.00  0.00      PROA  
ATOM   3360  O   HSD X 215      57.602  58.300  23.475  1.00  0.00      PROA  
ATOM   3361  N   GLU X 216      58.470  60.042  24.592  1.00  0.00      PROA  
ATOM   3362  HN  GLU X 216      58.401  60.592  25.420  1.00  0.00      PROA  
ATOM   3363  CA  GLU X 216      59.764  60.213  23.879  1.00  0.00      PROA  
ATOM   3364  HA  GLU X 216      59.426  60.278  22.855  1.00  0.00      PROA  
ATOM   3365  CB  GLU X 216      60.596  61.489  24.255  1.00  0.00      PROA  
ATOM   3366  HB1 GLU X 216      61.079  61.671  23.272  1.00  0.00      PROA  
ATOM   3367  HB2 GLU X 216      61.403  61.180  24.953  1.00  0.00      PROA  
ATOM   3368  CG  GLU X 216      59.745  62.790  24.528  1.00  0.00      PROA  
ATOM   3369  HG1 GLU X 216      59.213  62.668  25.496  1.00  0.00      PROA  
ATOM   3370  HG2 GLU X 216      58.979  62.843  23.725  1.00  0.00      PROA  
ATOM   3371  CD  GLU X 216      60.587  64.075  24.540  1.00  0.00      PROA  
ATOM   3372  OE1 GLU X 216      60.975  64.623  25.621  1.00  0.00      PROA  
ATOM   3373  OE2 GLU X 216      60.917  64.630  23.427  1.00  0.00      PROA  
ATOM   3374  C   GLU X 216      60.627  58.959  24.056  1.00  0.00      PROA  
ATOM   3375  O   GLU X 216      60.752  58.551  25.207  1.00  0.00      PROA  
ATOM   3376  N   PRO X 217      61.209  58.441  23.006  1.00  0.00      PROA  
ATOM   3377  CD  PRO X 217      61.115  59.105  21.660  1.00  0.00      PROA  
ATOM   3378  HD1 PRO X 217      61.709  60.039  21.757  1.00  0.00      PROA  
ATOM   3379  HD2 PRO X 217      60.128  59.363  21.219  1.00  0.00      PROA  
ATOM   3380  CA  PRO X 217      62.071  57.340  22.943  1.00  0.00      PROA  
ATOM   3381  HA  PRO X 217      61.524  56.416  22.841  1.00  0.00      PROA  
ATOM   3382  CB  PRO X 217      62.832  57.412  21.579  1.00  0.00      PROA  
ATOM   3383  HB1 PRO X 217      63.214  56.443  21.194  1.00  0.00      PROA  
ATOM   3384  HB2 PRO X 217      63.740  58.031  21.739  1.00  0.00      PROA  
ATOM   3385  CG  PRO X 217      61.812  58.116  20.672  1.00  0.00      PROA  
ATOM   3386  HG1 PRO X 217      62.181  58.749  19.837  1.00  0.00      PROA  
ATOM   3387  HG2 PRO X 217      61.078  57.383  20.275  1.00  0.00      PROA  
ATOM   3388  C   PRO X 217      63.039  57.002  24.169  1.00  0.00      PROA  
ATOM   3389  O   PRO X 217      63.942  57.786  24.414  1.00  0.00      PROA  
ATOM   3390  N   ARG X 218      62.798  55.900  24.859  1.00  0.00      PROA  
ATOM   3391  HN  ARG X 218      62.138  55.198  24.602  1.00  0.00      PROA  
ATOM   3392  CA  ARG X 218      63.738  55.348  25.861  1.00  0.00      PROA  
ATOM   3393  HA  ARG X 218      63.955  56.203  26.485  1.00  0.00      PROA  
ATOM   3394  CB  ARG X 218      63.167  54.306  26.775  1.00  0.00      PROA  
ATOM   3395  HB1 ARG X 218      63.969  53.704  27.254  1.00  0.00      PROA  
ATOM   3396  HB2 ARG X 218      62.568  53.515  26.276  1.00  0.00      PROA  
ATOM   3397  CG  ARG X 218      62.224  54.806  27.887  1.00  0.00      PROA  
ATOM   3398  HG1 ARG X 218      61.378  55.307  27.372  1.00  0.00      PROA  
ATOM   3399  HG2 ARG X 218      62.721  55.638  28.429  1.00  0.00      PROA  
ATOM   3400  CD  ARG X 218      61.726  53.751  28.884  1.00  0.00      PROA  
ATOM   3401  HD1 ARG X 218      61.266  52.850  28.424  1.00  0.00      PROA  
ATOM   3402  HD2 ARG X 218      61.006  54.191  29.607  1.00  0.00      PROA  
ATOM   3403  NE  ARG X 218      63.006  53.344  29.511  1.00  0.00      PROA  
ATOM   3404  HE  ARG X 218      63.835  53.901  29.538  1.00  0.00      PROA  
ATOM   3405  CZ  ARG X 218      63.204  52.243  30.067  1.00  0.00      PROA  
ATOM   3406  NH1 ARG X 218      62.209  51.398  30.481  1.00  0.00      PROA  
ATOM   3407 HH11 ARG X 218      61.265  51.717  30.394  1.00  0.00      PROA  
ATOM   3408 HH12 ARG X 218      62.460  50.456  30.702  1.00  0.00      PROA  
ATOM   3409  NH2 ARG X 218      64.389  51.777  30.179  1.00  0.00      PROA  
ATOM   3410 HH21 ARG X 218      64.413  50.783  30.280  1.00  0.00      PROA  
ATOM   3411 HH22 ARG X 218      65.051  52.197  29.558  1.00  0.00      PROA  
ATOM   3412  C   ARG X 218      65.127  54.890  25.284  1.00  0.00      PROA  
ATOM   3413  O   ARG X 218      65.237  53.967  24.544  1.00  0.00      PROA  
ATOM   3414  N   VAL X 219      66.134  55.546  25.742  1.00  0.00      PROA  
ATOM   3415  HN  VAL X 219      66.124  56.262  26.436  1.00  0.00      PROA  
ATOM   3416  CA  VAL X 219      67.504  55.471  25.170  1.00  0.00      PROA  
ATOM   3417  HA  VAL X 219      67.422  54.914  24.248  1.00  0.00      PROA  
ATOM   3418  CB  VAL X 219      68.314  56.765  24.857  1.00  0.00      PROA  
ATOM   3419  HB  VAL X 219      68.478  57.319  25.806  1.00  0.00      PROA  
ATOM   3420  CG1 VAL X 219      69.646  56.407  24.225  1.00  0.00      PROA  
ATOM   3421 HG11 VAL X 219      69.957  57.280  23.613  1.00  0.00      PROA  
ATOM   3422 HG12 VAL X 219      69.457  55.530  23.571  1.00  0.00      PROA  
ATOM   3423 HG13 VAL X 219      70.429  56.271  25.000  1.00  0.00      PROA  
ATOM   3424  CG2 VAL X 219      67.410  57.566  23.874  1.00  0.00      PROA  
ATOM   3425 HG21 VAL X 219      68.066  58.317  23.385  1.00  0.00      PROA  
ATOM   3426 HG22 VAL X 219      66.519  58.016  24.360  1.00  0.00      PROA  
ATOM   3427 HG23 VAL X 219      67.137  56.892  23.033  1.00  0.00      PROA  
ATOM   3428  C   VAL X 219      68.509  54.623  26.013  1.00  0.00      PROA  
ATOM   3429  O   VAL X 219      69.076  53.617  25.569  1.00  0.00      PROA  
ATOM   3430  N   ASN X 220      68.718  54.918  27.307  1.00  0.00      PROA  
ATOM   3431  HN  ASN X 220      68.400  55.796  27.655  1.00  0.00      PROA  
ATOM   3432  CA  ASN X 220      69.447  54.032  28.230  1.00  0.00      PROA  
ATOM   3433  HA  ASN X 220      69.564  53.060  27.775  1.00  0.00      PROA  
ATOM   3434  CB  ASN X 220      70.836  54.556  28.733  1.00  0.00      PROA  
ATOM   3435  HB1 ASN X 220      71.433  53.719  29.154  1.00  0.00      PROA  
ATOM   3436  HB2 ASN X 220      70.645  55.482  29.314  1.00  0.00      PROA  
ATOM   3437  CG  ASN X 220      71.579  55.002  27.497  1.00  0.00      PROA  
ATOM   3438  OD1 ASN X 220      71.826  56.215  27.361  1.00  0.00      PROA  
ATOM   3439  ND2 ASN X 220      71.893  54.086  26.566  1.00  0.00      PROA  
ATOM   3440 HD21 ASN X 220      72.337  54.427  25.738  1.00  0.00      PROA  
ATOM   3441 HD22 ASN X 220      71.536  53.159  26.683  1.00  0.00      PROA  
ATOM   3442  C   ASN X 220      68.647  53.908  29.498  1.00  0.00      PROA  
ATOM   3443  O   ASN X 220      68.473  54.907  30.177  1.00  0.00      PROA  
ATOM   3444  N   MET X 221      68.108  52.728  29.889  1.00  0.00      PROA  
ATOM   3445  HN  MET X 221      67.583  52.751  30.737  1.00  0.00      PROA  
ATOM   3446  CA  MET X 221      68.192  51.432  29.216  1.00  0.00      PROA  
ATOM   3447  HA  MET X 221      69.179  51.357  28.785  1.00  0.00      PROA  
ATOM   3448  CB  MET X 221      68.179  50.249  30.221  1.00  0.00      PROA  
ATOM   3449  HB1 MET X 221      68.365  49.247  29.777  1.00  0.00      PROA  
ATOM   3450  HB2 MET X 221      67.286  50.331  30.877  1.00  0.00      PROA  
ATOM   3451  CG  MET X 221      69.258  50.427  31.327  1.00  0.00      PROA  
ATOM   3452  HG1 MET X 221      69.151  51.420  31.813  1.00  0.00      PROA  
ATOM   3453  HG2 MET X 221      70.253  50.457  30.833  1.00  0.00      PROA  
ATOM   3454  SD  MET X 221      69.165  49.160  32.544  1.00  0.00      PROA  
ATOM   3455  CE  MET X 221      69.889  47.685  31.689  1.00  0.00      PROA  
ATOM   3456  HE1 MET X 221      70.935  47.929  31.402  1.00  0.00      PROA  
ATOM   3457  HE2 MET X 221      69.386  47.459  30.724  1.00  0.00      PROA  
ATOM   3458  HE3 MET X 221      69.904  46.816  32.381  1.00  0.00      PROA  
ATOM   3459  C   MET X 221      67.205  51.260  28.088  1.00  0.00      PROA  
ATOM   3460  O   MET X 221      66.334  52.103  27.799  1.00  0.00      PROA  
ATOM   3461  N   PHE X 222      67.294  50.254  27.289  1.00  0.00      PROA  
ATOM   3462  HN  PHE X 222      67.893  49.482  27.488  1.00  0.00      PROA  
ATOM   3463  CA  PHE X 222      66.403  50.068  26.140  1.00  0.00      PROA  
ATOM   3464  HA  PHE X 222      66.267  51.074  25.771  1.00  0.00      PROA  
ATOM   3465  CB  PHE X 222      67.281  49.132  25.220  1.00  0.00      PROA  
ATOM   3466  HB1 PHE X 222      67.187  48.042  25.415  1.00  0.00      PROA  
ATOM   3467  HB2 PHE X 222      68.379  49.295  25.229  1.00  0.00      PROA  
ATOM   3468  CG  PHE X 222      67.029  49.440  23.782  1.00  0.00      PROA  
ATOM   3469  CD1 PHE X 222      67.667  50.508  23.201  1.00  0.00      PROA  
ATOM   3470  HD1 PHE X 222      68.003  51.195  23.964  1.00  0.00      PROA  
ATOM   3471  CE1 PHE X 222      67.450  50.700  21.833  1.00  0.00      PROA  
ATOM   3472  HE1 PHE X 222      67.988  51.505  21.352  1.00  0.00      PROA  
ATOM   3473  CZ  PHE X 222      66.698  49.809  21.067  1.00  0.00      PROA  
ATOM   3474  HZ  PHE X 222      66.504  49.952  20.013  1.00  0.00      PROA  
ATOM   3475  CD2 PHE X 222      66.294  48.574  23.020  1.00  0.00      PROA  
ATOM   3476  HD2 PHE X 222      65.767  47.776  23.521  1.00  0.00      PROA  
ATOM   3477  CE2 PHE X 222      66.039  48.746  21.633  1.00  0.00      PROA  
ATOM   3478  HE2 PHE X 222      65.604  47.972  21.020  1.00  0.00      PROA  
ATOM   3479  C   PHE X 222      65.052  49.343  26.580  1.00  0.00      PROA  
ATOM   3480  O   PHE X 222      65.058  48.587  27.538  1.00  0.00      PROA  
ATOM   3481  N   PRO X 223      63.937  49.497  25.888  1.00  0.00      PROA  
ATOM   3482  CD  PRO X 223      63.655  50.733  25.127  1.00  0.00      PROA  
ATOM   3483  HD1 PRO X 223      64.328  50.811  24.247  1.00  0.00      PROA  
ATOM   3484  HD2 PRO X 223      63.840  51.586  25.814  1.00  0.00      PROA  
ATOM   3485  CA  PRO X 223      62.744  48.704  26.081  1.00  0.00      PROA  
ATOM   3486  HA  PRO X 223      62.301  48.908  27.045  1.00  0.00      PROA  
ATOM   3487  CB  PRO X 223      61.907  49.123  24.875  1.00  0.00      PROA  
ATOM   3488  HB1 PRO X 223      60.847  48.815  25.007  1.00  0.00      PROA  
ATOM   3489  HB2 PRO X 223      62.411  48.676  23.990  1.00  0.00      PROA  
ATOM   3490  CG  PRO X 223      62.179  50.636  24.819  1.00  0.00      PROA  
ATOM   3491  HG1 PRO X 223      62.059  51.145  23.839  1.00  0.00      PROA  
ATOM   3492  HG2 PRO X 223      61.503  51.170  25.520  1.00  0.00      PROA  
ATOM   3493  C   PRO X 223      62.952  47.215  26.165  1.00  0.00      PROA  
ATOM   3494  O   PRO X 223      63.672  46.804  25.215  1.00  0.00      PROA  
ATOM   3495  N   PHE X 224      62.536  46.529  27.207  1.00  0.00      PROA  
ATOM   3496  HN  PHE X 224      62.782  45.566  27.132  1.00  0.00      PROA  
ATOM   3497  CA  PHE X 224      61.449  46.855  28.169  1.00  0.00      PROA  
ATOM   3498  HA  PHE X 224      61.027  47.842  28.048  1.00  0.00      PROA  
ATOM   3499  CB  PHE X 224      60.318  45.849  28.048  1.00  0.00      PROA  
ATOM   3500  HB1 PHE X 224      59.511  46.030  28.791  1.00  0.00      PROA  
ATOM   3501  HB2 PHE X 224      60.726  44.884  28.417  1.00  0.00      PROA  
ATOM   3502  CG  PHE X 224      59.691  45.768  26.737  1.00  0.00      PROA  
ATOM   3503  CD1 PHE X 224      59.564  44.524  26.084  1.00  0.00      PROA  
ATOM   3504  HD1 PHE X 224      59.988  43.636  26.530  1.00  0.00      PROA  
ATOM   3505  CE1 PHE X 224      58.825  44.397  24.919  1.00  0.00      PROA  
ATOM   3506  HE1 PHE X 224      58.684  43.463  24.394  1.00  0.00      PROA  
ATOM   3507  CZ  PHE X 224      58.133  45.489  24.370  1.00  0.00      PROA  
ATOM   3508  HZ  PHE X 224      57.530  45.269  23.503  1.00  0.00      PROA  
ATOM   3509  CD2 PHE X 224      59.138  46.850  26.132  1.00  0.00      PROA  
ATOM   3510  HD2 PHE X 224      59.315  47.879  26.408  1.00  0.00      PROA  
ATOM   3511  CE2 PHE X 224      58.307  46.735  25.002  1.00  0.00      PROA  
ATOM   3512  HE2 PHE X 224      57.830  47.577  24.521  1.00  0.00      PROA  
ATOM   3513  C   PHE X 224      62.068  46.942  29.520  1.00  0.00      PROA  
ATOM   3514  O   PHE X 224      61.412  47.157  30.507  1.00  0.00      PROA  
ATOM   3515  N   VAL X 225      63.380  46.747  29.629  1.00  0.00      PROA  
ATOM   3516  HN  VAL X 225      63.916  46.938  28.811  1.00  0.00      PROA  
ATOM   3517  CA  VAL X 225      64.111  46.686  30.918  1.00  0.00      PROA  
ATOM   3518  HA  VAL X 225      63.413  46.231  31.606  1.00  0.00      PROA  
ATOM   3519  CB  VAL X 225      65.496  45.906  30.803  1.00  0.00      PROA  
ATOM   3520  HB  VAL X 225      65.995  45.895  31.795  1.00  0.00      PROA  
ATOM   3521  CG1 VAL X 225      65.018  44.483  30.407  1.00  0.00      PROA  
ATOM   3522 HG11 VAL X 225      65.899  43.816  30.295  1.00  0.00      PROA  
ATOM   3523 HG12 VAL X 225      64.368  44.493  29.505  1.00  0.00      PROA  
ATOM   3524 HG13 VAL X 225      64.517  44.058  31.303  1.00  0.00      PROA  
ATOM   3525  CG2 VAL X 225      66.514  46.492  29.831  1.00  0.00      PROA  
ATOM   3526 HG21 VAL X 225      66.657  47.581  29.999  1.00  0.00      PROA  
ATOM   3527 HG22 VAL X 225      66.183  46.337  28.782  1.00  0.00      PROA  
ATOM   3528 HG23 VAL X 225      67.489  45.988  30.001  1.00  0.00      PROA  
ATOM   3529  C   VAL X 225      64.351  48.046  31.502  1.00  0.00      PROA  
ATOM   3530  O   VAL X 225      64.139  49.104  30.928  1.00  0.00      PROA  
ATOM   3531  N   GLY X 226      64.898  48.005  32.705  1.00  0.00      PROA  
ATOM   3532  HN  GLY X 226      64.884  47.122  33.168  1.00  0.00      PROA  
ATOM   3533  CA  GLY X 226      65.496  49.196  33.380  1.00  0.00      PROA  
ATOM   3534  HA1 GLY X 226      66.056  49.633  32.567  1.00  0.00      PROA  
ATOM   3535  HA2 GLY X 226      65.994  48.798  34.253  1.00  0.00      PROA  
ATOM   3536  C   GLY X 226      64.587  50.271  33.824  1.00  0.00      PROA  
ATOM   3537  O   GLY X 226      63.467  50.350  33.353  1.00  0.00      PROA  
ATOM   3538  N   GLU X 227      65.080  51.124  34.797  1.00  0.00      PROA  
ATOM   3539  HN  GLU X 227      66.018  50.943  35.083  1.00  0.00      PROA  
ATOM   3540  CA  GLU X 227      64.277  52.133  35.412  1.00  0.00      PROA  
ATOM   3541  HA  GLU X 227      63.567  51.598  36.025  1.00  0.00      PROA  
ATOM   3542  CB  GLU X 227      65.090  52.907  36.525  1.00  0.00      PROA  
ATOM   3543  HB1 GLU X 227      64.320  53.588  36.947  1.00  0.00      PROA  
ATOM   3544  HB2 GLU X 227      65.877  53.458  35.968  1.00  0.00      PROA  
ATOM   3545  CG  GLU X 227      65.552  52.089  37.791  1.00  0.00      PROA  
ATOM   3546  HG1 GLU X 227      66.149  51.196  37.509  1.00  0.00      PROA  
ATOM   3547  HG2 GLU X 227      64.622  51.710  38.265  1.00  0.00      PROA  
ATOM   3548  CD  GLU X 227      66.249  52.896  38.835  1.00  0.00      PROA  
ATOM   3549  OE1 GLU X 227      65.606  53.067  39.943  1.00  0.00      PROA  
ATOM   3550  OE2 GLU X 227      67.329  53.443  38.549  1.00  0.00      PROA  
ATOM   3551  C   GLU X 227      63.624  53.196  34.435  1.00  0.00      PROA  
ATOM   3552  O   GLU X 227      64.147  53.629  33.415  1.00  0.00      PROA  
ATOM   3553  N   GLN X 228      62.437  53.704  34.681  1.00  0.00      PROA  
ATOM   3554  HN  GLN X 228      62.063  54.168  33.881  1.00  0.00      PROA  
ATOM   3555  CA  GLN X 228      61.614  53.679  35.917  1.00  0.00      PROA  
ATOM   3556  HA  GLN X 228      62.286  54.091  36.654  1.00  0.00      PROA  
ATOM   3557  CB  GLN X 228      60.437  54.664  35.748  1.00  0.00      PROA  
ATOM   3558  HB1 GLN X 228      60.847  55.660  36.021  1.00  0.00      PROA  
ATOM   3559  HB2 GLN X 228      59.633  54.526  36.503  1.00  0.00      PROA  
ATOM   3560  CG  GLN X 228      59.672  54.895  34.390  1.00  0.00      PROA  
ATOM   3561  HG1 GLN X 228      60.341  55.616  33.872  1.00  0.00      PROA  
ATOM   3562  HG2 GLN X 228      58.748  55.440  34.678  1.00  0.00      PROA  
ATOM   3563  CD  GLN X 228      59.473  53.601  33.517  1.00  0.00      PROA  
ATOM   3564  OE1 GLN X 228      58.616  52.813  33.908  1.00  0.00      PROA  
ATOM   3565  NE2 GLN X 228      60.123  53.536  32.375  1.00  0.00      PROA  
ATOM   3566 HE21 GLN X 228      59.812  52.904  31.665  1.00  0.00      PROA  
ATOM   3567 HE22 GLN X 228      60.593  54.369  32.084  1.00  0.00      PROA  
ATOM   3568  C   GLN X 228      61.158  52.266  36.383  1.00  0.00      PROA  
ATOM   3569  O   GLN X 228      60.982  51.327  35.670  1.00  0.00      PROA  
ATOM   3570  N   GLN X 229      60.883  52.208  37.738  1.00  0.00      PROA  
ATOM   3571  HN  GLN X 229      60.893  52.997  38.347  1.00  0.00      PROA  
ATOM   3572  CA  GLN X 229      60.242  51.012  38.348  1.00  0.00      PROA  
ATOM   3573  HA  GLN X 229      60.750  50.157  37.925  1.00  0.00      PROA  
ATOM   3574  CB  GLN X 229      60.585  51.089  39.909  1.00  0.00      PROA  
ATOM   3575  HB1 GLN X 229      59.950  50.309  40.380  1.00  0.00      PROA  
ATOM   3576  HB2 GLN X 229      60.178  52.045  40.301  1.00  0.00      PROA  
ATOM   3577  CG  GLN X 229      62.079  50.890  40.340  1.00  0.00      PROA  
ATOM   3578  HG1 GLN X 229      62.756  51.737  40.100  1.00  0.00      PROA  
ATOM   3579  HG2 GLN X 229      62.463  49.979  39.833  1.00  0.00      PROA  
ATOM   3580  CD  GLN X 229      62.292  50.559  41.842  1.00  0.00      PROA  
ATOM   3581  OE1 GLN X 229      62.286  49.384  42.165  1.00  0.00      PROA  
ATOM   3582  NE2 GLN X 229      62.662  51.570  42.580  1.00  0.00      PROA  
ATOM   3583 HE21 GLN X 229      62.779  51.382  43.555  1.00  0.00      PROA  
ATOM   3584 HE22 GLN X 229      62.456  52.471  42.198  1.00  0.00      PROA  
ATOM   3585  C   GLN X 229      58.794  50.756  38.006  1.00  0.00      PROA  
ATOM   3586  O   GLN X 229      57.979  51.701  37.820  1.00  0.00      PROA  
ATOM   3587  N   SER X 230      58.349  49.475  37.856  1.00  0.00      PROA  
ATOM   3588  HN  SER X 230      57.480  49.174  37.469  1.00  0.00      PROA  
ATOM   3589  CA  SER X 230      59.155  48.269  37.931  1.00  0.00      PROA  
ATOM   3590  HA  SER X 230      60.046  48.496  38.496  1.00  0.00      PROA  
ATOM   3591  CB  SER X 230      58.396  47.023  38.482  1.00  0.00      PROA  
ATOM   3592  HB1 SER X 230      57.593  46.776  37.755  1.00  0.00      PROA  
ATOM   3593  HB2 SER X 230      57.881  47.344  39.413  1.00  0.00      PROA  
ATOM   3594  OG  SER X 230      59.225  45.882  38.898  1.00  0.00      PROA  
ATOM   3595  HG1 SER X 230      59.757  46.190  39.635  1.00  0.00      PROA  
ATOM   3596  C   SER X 230      59.602  47.822  36.542  1.00  0.00      PROA  
ATOM   3597  O   SER X 230      58.892  47.879  35.514  1.00  0.00      PROA  
ATOM   3598  N   GLU X 231      60.871  47.321  36.577  1.00  0.00      PROA  
ATOM   3599  HN  GLU X 231      61.486  47.374  37.360  1.00  0.00      PROA  
ATOM   3600  CA  GLU X 231      61.437  46.720  35.441  1.00  0.00      PROA  
ATOM   3601  HA  GLU X 231      61.391  47.448  34.646  1.00  0.00      PROA  
ATOM   3602  CB  GLU X 231      63.050  46.481  35.710  1.00  0.00      PROA  
ATOM   3603  HB1 GLU X 231      63.251  46.497  36.803  1.00  0.00      PROA  
ATOM   3604  HB2 GLU X 231      63.510  47.332  35.163  1.00  0.00      PROA  
ATOM   3605  CG  GLU X 231      63.710  45.235  35.061  1.00  0.00      PROA  
ATOM   3606  HG1 GLU X 231      63.410  45.170  33.993  1.00  0.00      PROA  
ATOM   3607  HG2 GLU X 231      63.340  44.315  35.562  1.00  0.00      PROA  
ATOM   3608  CD  GLU X 231      65.189  45.333  35.244  1.00  0.00      PROA  
ATOM   3609  OE1 GLU X 231      65.762  45.918  34.324  1.00  0.00      PROA  
ATOM   3610  OE2 GLU X 231      65.715  44.958  36.311  1.00  0.00      PROA  
ATOM   3611  C   GLU X 231      60.710  45.469  34.899  1.00  0.00      PROA  
ATOM   3612  O   GLU X 231      60.113  44.649  35.581  1.00  0.00      PROA  
ATOM   3613  N   PHE X 232      60.633  45.355  33.600  1.00  0.00      PROA  
ATOM   3614  HN  PHE X 232      61.028  46.087  33.051  1.00  0.00      PROA  
ATOM   3615  CA  PHE X 232      60.211  44.072  33.063  1.00  0.00      PROA  
ATOM   3616  HA  PHE X 232      59.230  43.853  33.458  1.00  0.00      PROA  
ATOM   3617  CB  PHE X 232      60.043  44.365  31.604  1.00  0.00      PROA  
ATOM   3618  HB1 PHE X 232      60.982  44.807  31.211  1.00  0.00      PROA  
ATOM   3619  HB2 PHE X 232      59.317  45.139  31.274  1.00  0.00      PROA  
ATOM   3620  CG  PHE X 232      59.698  43.125  30.714  1.00  0.00      PROA  
ATOM   3621  CD1 PHE X 232      60.719  42.211  30.327  1.00  0.00      PROA  
ATOM   3622  HD1 PHE X 232      61.719  42.331  30.717  1.00  0.00      PROA  
ATOM   3623  CE1 PHE X 232      60.473  41.153  29.483  1.00  0.00      PROA  
ATOM   3624  HE1 PHE X 232      61.196  40.460  29.078  1.00  0.00      PROA  
ATOM   3625  CZ  PHE X 232      59.150  40.884  29.129  1.00  0.00      PROA  
ATOM   3626  HZ  PHE X 232      58.862  40.114  28.430  1.00  0.00      PROA  
ATOM   3627  CD2 PHE X 232      58.380  42.872  30.287  1.00  0.00      PROA  
ATOM   3628  HD2 PHE X 232      57.465  43.339  30.620  1.00  0.00      PROA  
ATOM   3629  CE2 PHE X 232      58.109  41.756  29.489  1.00  0.00      PROA  
ATOM   3630  HE2 PHE X 232      57.105  41.629  29.114  1.00  0.00      PROA  
ATOM   3631  C   PHE X 232      61.121  42.937  33.408  1.00  0.00      PROA  
ATOM   3632  O   PHE X 232      62.341  43.016  33.174  1.00  0.00      PROA  
ATOM   3633  N   SER X 233      60.586  41.895  34.028  1.00  0.00      PROA  
ATOM   3634  HN  SER X 233      59.627  41.916  34.300  1.00  0.00      PROA  
ATOM   3635  CA  SER X 233      61.474  40.781  34.386  1.00  0.00      PROA  
ATOM   3636  HA  SER X 233      62.411  40.900  33.860  1.00  0.00      PROA  
ATOM   3637  CB  SER X 233      61.595  40.726  35.915  1.00  0.00      PROA  
ATOM   3638  HB1 SER X 233      60.542  40.785  36.263  1.00  0.00      PROA  
ATOM   3639  HB2 SER X 233      62.136  41.608  36.320  1.00  0.00      PROA  
ATOM   3640  OG  SER X 233      62.250  39.543  36.460  1.00  0.00      PROA  
ATOM   3641  HG1 SER X 233      62.190  39.581  37.417  1.00  0.00      PROA  
ATOM   3642  C   SER X 233      60.933  39.553  33.707  1.00  0.00      PROA  
ATOM   3643  O   SER X 233      59.700  39.281  33.563  1.00  0.00      PROA  
ATOM   3644  N   SER X 234      61.850  38.647  33.258  1.00  0.00      PROA  
ATOM   3645  HN  SER X 234      62.766  38.905  32.960  1.00  0.00      PROA  
ATOM   3646  CA  SER X 234      61.508  37.271  32.974  1.00  0.00      PROA  
ATOM   3647  HA  SER X 234      60.456  37.074  32.823  1.00  0.00      PROA  
ATOM   3648  CB  SER X 234      62.037  36.845  31.552  1.00  0.00      PROA  
ATOM   3649  HB1 SER X 234      61.499  37.380  30.739  1.00  0.00      PROA  
ATOM   3650  HB2 SER X 234      61.892  35.748  31.452  1.00  0.00      PROA  
ATOM   3651  OG  SER X 234      63.411  37.164  31.460  1.00  0.00      PROA  
ATOM   3652  HG1 SER X 234      63.447  38.120  31.378  1.00  0.00      PROA  
ATOM   3653  C   SER X 234      61.966  36.361  34.115  1.00  0.00      PROA  
ATOM   3654  O   SER X 234      61.948  35.121  34.000  1.00  0.00      PROA  
ATOM   3655  N   PHE X 235      62.446  36.873  35.286  1.00  0.00      PROA  
ATOM   3656  HN  PHE X 235      62.475  37.865  35.380  1.00  0.00      PROA  
ATOM   3657  CA  PHE X 235      63.126  36.104  36.267  1.00  0.00      PROA  
ATOM   3658  HA  PHE X 235      63.234  35.101  35.880  1.00  0.00      PROA  
ATOM   3659  CB  PHE X 235      64.493  36.858  36.658  1.00  0.00      PROA  
ATOM   3660  HB1 PHE X 235      64.294  37.946  36.765  1.00  0.00      PROA  
ATOM   3661  HB2 PHE X 235      65.212  36.733  35.820  1.00  0.00      PROA  
ATOM   3662  CG  PHE X 235      65.213  36.368  37.855  1.00  0.00      PROA  
ATOM   3663  CD1 PHE X 235      65.273  37.229  38.936  1.00  0.00      PROA  
ATOM   3664  HD1 PHE X 235      64.624  38.090  38.879  1.00  0.00      PROA  
ATOM   3665  CE1 PHE X 235      65.997  36.930  40.157  1.00  0.00      PROA  
ATOM   3666  HE1 PHE X 235      65.998  37.742  40.868  1.00  0.00      PROA  
ATOM   3667  CZ  PHE X 235      66.776  35.748  40.148  1.00  0.00      PROA  
ATOM   3668  HZ  PHE X 235      67.221  35.446  41.085  1.00  0.00      PROA  
ATOM   3669  CD2 PHE X 235      65.910  35.139  37.989  1.00  0.00      PROA  
ATOM   3670  HD2 PHE X 235      65.863  34.437  37.172  1.00  0.00      PROA  
ATOM   3671  CE2 PHE X 235      66.677  34.816  39.167  1.00  0.00      PROA  
ATOM   3672  HE2 PHE X 235      67.065  33.811  39.252  1.00  0.00      PROA  
ATOM   3673  C   PHE X 235      62.167  35.969  37.435  1.00  0.00      PROA  
ATOM   3674  O   PHE X 235      61.630  34.911  37.591  1.00  0.00      PROA  
ATOM   3675  N   ASP X 236      62.053  37.003  38.293  1.00  0.00      PROA  
ATOM   3676  HN  ASP X 236      62.567  37.858  38.293  1.00  0.00      PROA  
ATOM   3677  CA  ASP X 236      61.178  36.975  39.478  1.00  0.00      PROA  
ATOM   3678  HA  ASP X 236      61.014  35.974  39.850  1.00  0.00      PROA  
ATOM   3679  CB  ASP X 236      61.901  37.726  40.646  1.00  0.00      PROA  
ATOM   3680  HB1 ASP X 236      62.863  37.284  40.983  1.00  0.00      PROA  
ATOM   3681  HB2 ASP X 236      61.294  37.675  41.575  1.00  0.00      PROA  
ATOM   3682  CG  ASP X 236      62.092  39.160  40.351  1.00  0.00      PROA  
ATOM   3683  OD1 ASP X 236      62.134  39.563  39.190  1.00  0.00      PROA  
ATOM   3684  OD2 ASP X 236      62.307  39.948  41.339  1.00  0.00      PROA  
ATOM   3685  C   ASP X 236      59.709  37.421  39.117  1.00  0.00      PROA  
ATOM   3686  O   ASP X 236      58.936  37.834  39.975  1.00  0.00      PROA  
ATOM   3687  N   LYS X 237      59.339  37.453  37.817  1.00  0.00      PROA  
ATOM   3688  HN  LYS X 237      59.925  36.934  37.199  1.00  0.00      PROA  
ATOM   3689  CA  LYS X 237      58.049  37.773  37.310  1.00  0.00      PROA  
ATOM   3690  HA  LYS X 237      57.257  37.541  38.007  1.00  0.00      PROA  
ATOM   3691  CB  LYS X 237      57.910  39.258  36.883  1.00  0.00      PROA  
ATOM   3692  HB1 LYS X 237      56.876  39.531  36.582  1.00  0.00      PROA  
ATOM   3693  HB2 LYS X 237      58.626  39.423  36.051  1.00  0.00      PROA  
ATOM   3694  CG  LYS X 237      58.287  40.208  38.020  1.00  0.00      PROA  
ATOM   3695  HG1 LYS X 237      59.346  39.954  38.240  1.00  0.00      PROA  
ATOM   3696  HG2 LYS X 237      57.815  39.954  38.993  1.00  0.00      PROA  
ATOM   3697  CD  LYS X 237      58.086  41.677  37.555  1.00  0.00      PROA  
ATOM   3698  HD1 LYS X 237      58.383  41.764  36.488  1.00  0.00      PROA  
ATOM   3699  HD2 LYS X 237      58.758  42.285  38.198  1.00  0.00      PROA  
ATOM   3700  CE  LYS X 237      56.727  42.227  37.637  1.00  0.00      PROA  
ATOM   3701  HE1 LYS X 237      55.994  41.711  36.981  1.00  0.00      PROA  
ATOM   3702  HE2 LYS X 237      56.787  43.304  37.370  1.00  0.00      PROA  
ATOM   3703  NZ  LYS X 237      56.150  42.121  38.954  1.00  0.00      PROA  
ATOM   3704  HZ1 LYS X 237      55.115  42.149  39.044  1.00  0.00      PROA  
ATOM   3705  HZ2 LYS X 237      56.569  42.916  39.477  1.00  0.00      PROA  
ATOM   3706  HZ3 LYS X 237      56.484  41.313  39.519  1.00  0.00      PROA  
ATOM   3707  C   LYS X 237      57.805  36.833  36.143  1.00  0.00      PROA  
ATOM   3708  O   LYS X 237      58.657  36.326  35.413  1.00  0.00      PROA  
ATOM   3709  N   ASN X 238      56.473  36.678  35.862  1.00  0.00      PROA  
ATOM   3710  HN  ASN X 238      55.754  37.032  36.455  1.00  0.00      PROA  
ATOM   3711  CA  ASN X 238      55.964  35.875  34.810  1.00  0.00      PROA  
ATOM   3712  HA  ASN X 238      56.488  34.935  34.727  1.00  0.00      PROA  
ATOM   3713  CB  ASN X 238      54.420  35.497  34.985  1.00  0.00      PROA  
ATOM   3714  HB1 ASN X 238      53.976  34.879  34.177  1.00  0.00      PROA  
ATOM   3715  HB2 ASN X 238      53.933  36.487  35.112  1.00  0.00      PROA  
ATOM   3716  CG  ASN X 238      54.256  34.632  36.270  1.00  0.00      PROA  
ATOM   3717  OD1 ASN X 238      55.268  34.040  36.721  1.00  0.00      PROA  
ATOM   3718  ND2 ASN X 238      53.078  34.614  36.949  1.00  0.00      PROA  
ATOM   3719 HD21 ASN X 238      52.277  35.152  36.683  1.00  0.00      PROA  
ATOM   3720 HD22 ASN X 238      53.014  33.963  37.706  1.00  0.00      PROA  
ATOM   3721  C   ASN X 238      56.026  36.610  33.453  1.00  0.00      PROA  
ATOM   3722  O   ASN X 238      54.994  37.149  33.047  1.00  0.00      PROA  
ATOM   3723  N   ASP X 239      57.194  36.840  32.871  1.00  0.00      PROA  
ATOM   3724  HN  ASP X 239      57.926  36.342  33.329  1.00  0.00      PROA  
ATOM   3725  CA  ASP X 239      57.502  37.630  31.663  1.00  0.00      PROA  
ATOM   3726  HA  ASP X 239      58.540  37.927  31.634  1.00  0.00      PROA  
ATOM   3727  CB  ASP X 239      57.304  36.830  30.382  1.00  0.00      PROA  
ATOM   3728  HB1 ASP X 239      57.484  37.425  29.462  1.00  0.00      PROA  
ATOM   3729  HB2 ASP X 239      56.234  36.568  30.240  1.00  0.00      PROA  
ATOM   3730  CG  ASP X 239      58.072  35.581  30.303  1.00  0.00      PROA  
ATOM   3731  OD1 ASP X 239      58.769  35.124  31.267  1.00  0.00      PROA  
ATOM   3732  OD2 ASP X 239      57.956  34.998  29.193  1.00  0.00      PROA  
ATOM   3733  C   ASP X 239      56.828  38.954  31.636  1.00  0.00      PROA  
ATOM   3734  O   ASP X 239      56.301  39.336  30.600  1.00  0.00      PROA  
ATOM   3735  N   SER X 240      56.923  39.819  32.641  1.00  0.00      PROA  
ATOM   3736  HN  SER X 240      57.526  39.613  33.408  1.00  0.00      PROA  
ATOM   3737  CA  SER X 240      56.031  40.932  32.735  1.00  0.00      PROA  
ATOM   3738  HA  SER X 240      55.746  41.330  31.772  1.00  0.00      PROA  
ATOM   3739  CB  SER X 240      54.675  40.531  33.470  1.00  0.00      PROA  
ATOM   3740  HB1 SER X 240      55.021  40.019  34.395  1.00  0.00      PROA  
ATOM   3741  HB2 SER X 240      54.321  39.709  32.813  1.00  0.00      PROA  
ATOM   3742  OG  SER X 240      53.857  41.627  33.764  1.00  0.00      PROA  
ATOM   3743  HG1 SER X 240      53.670  41.970  32.887  1.00  0.00      PROA  
ATOM   3744  C   SER X 240      56.674  42.098  33.531  1.00  0.00      PROA  
ATOM   3745  O   SER X 240      57.707  41.904  34.173  1.00  0.00      PROA  
ATOM   3746  N   ARG X 241      56.169  43.330  33.529  1.00  0.00      PROA  
ATOM   3747  HN  ARG X 241      55.458  43.553  32.866  1.00  0.00      PROA  
ATOM   3748  CA  ARG X 241      56.596  44.428  34.396  1.00  0.00      PROA  
ATOM   3749  HA  ARG X 241      57.589  44.190  34.750  1.00  0.00      PROA  
ATOM   3750  CB  ARG X 241      56.935  45.696  33.509  1.00  0.00      PROA  
ATOM   3751  HB1 ARG X 241      57.708  45.510  32.732  1.00  0.00      PROA  
ATOM   3752  HB2 ARG X 241      57.439  46.285  34.304  1.00  0.00      PROA  
ATOM   3753  CG  ARG X 241      55.778  46.389  32.799  1.00  0.00      PROA  
ATOM   3754  HG1 ARG X 241      54.951  46.517  33.529  1.00  0.00      PROA  
ATOM   3755  HG2 ARG X 241      55.393  45.721  31.998  1.00  0.00      PROA  
ATOM   3756  CD  ARG X 241      56.151  47.830  32.284  1.00  0.00      PROA  
ATOM   3757  HD1 ARG X 241      55.236  48.236  31.803  1.00  0.00      PROA  
ATOM   3758  HD2 ARG X 241      57.035  47.744  31.616  1.00  0.00      PROA  
ATOM   3759  NE  ARG X 241      56.599  48.647  33.451  1.00  0.00      PROA  
ATOM   3760  HE  ARG X 241      56.922  48.105  34.226  1.00  0.00      PROA  
ATOM   3761  CZ  ARG X 241      57.091  49.840  33.472  1.00  0.00      PROA  
ATOM   3762  NH1 ARG X 241      56.724  50.792  32.599  1.00  0.00      PROA  
ATOM   3763 HH11 ARG X 241      56.268  50.473  31.769  1.00  0.00      PROA  
ATOM   3764 HH12 ARG X 241      57.109  51.707  32.718  1.00  0.00      PROA  
ATOM   3765  NH2 ARG X 241      57.918  50.324  34.384  1.00  0.00      PROA  
ATOM   3766 HH21 ARG X 241      58.302  49.626  34.989  1.00  0.00      PROA  
ATOM   3767 HH22 ARG X 241      58.137  51.296  34.307  1.00  0.00      PROA  
ATOM   3768  C   ARG X 241      55.654  44.715  35.533  1.00  0.00      PROA  
ATOM   3769  O   ARG X 241      55.836  45.486  36.532  1.00  0.00      PROA  
ATOM   3770  N   GLY X 242      54.409  44.123  35.398  1.00  0.00      PROA  
ATOM   3771  HN  GLY X 242      54.201  43.512  34.637  1.00  0.00      PROA  
ATOM   3772  CA  GLY X 242      53.240  44.489  36.260  1.00  0.00      PROA  
ATOM   3773  HA1 GLY X 242      52.580  43.651  36.087  1.00  0.00      PROA  
ATOM   3774  HA2 GLY X 242      52.898  45.462  35.940  1.00  0.00      PROA  
ATOM   3775  C   GLY X 242      53.403  44.602  37.783  1.00  0.00      PROA  
ATOM   3776  O   GLY X 242      54.411  44.178  38.416  1.00  0.00      PROA  
ATOM   3777  N   GLN X 243      52.469  45.277  38.378  1.00  0.00      PROA  
ATOM   3778  HN  GLN X 243      51.748  45.607  37.774  1.00  0.00      PROA  
ATOM   3779  CA  GLN X 243      52.383  45.554  39.802  1.00  0.00      PROA  
ATOM   3780  HA  GLN X 243      53.282  46.004  40.196  1.00  0.00      PROA  
ATOM   3781  CB  GLN X 243      51.335  46.649  40.181  1.00  0.00      PROA  
ATOM   3782  HB1 GLN X 243      51.440  46.861  41.266  1.00  0.00      PROA  
ATOM   3783  HB2 GLN X 243      50.361  46.162  39.965  1.00  0.00      PROA  
ATOM   3784  CG  GLN X 243      51.449  48.010  39.342  1.00  0.00      PROA  
ATOM   3785  HG1 GLN X 243      50.892  48.836  39.835  1.00  0.00      PROA  
ATOM   3786  HG2 GLN X 243      50.988  47.923  38.335  1.00  0.00      PROA  
ATOM   3787  CD  GLN X 243      52.880  48.451  39.181  1.00  0.00      PROA  
ATOM   3788  OE1 GLN X 243      53.407  48.596  38.079  1.00  0.00      PROA  
ATOM   3789  NE2 GLN X 243      53.585  48.832  40.277  1.00  0.00      PROA  
ATOM   3790 HE21 GLN X 243      53.102  48.994  41.138  1.00  0.00      PROA  
ATOM   3791 HE22 GLN X 243      54.497  49.237  40.217  1.00  0.00      PROA  
ATOM   3792  C   GLN X 243      52.095  44.337  40.647  1.00  0.00      PROA  
ATOM   3793  O   GLN X 243      51.528  43.347  40.214  1.00  0.00      PROA  
ATOM   3794  N   GLU X 244      52.567  44.343  41.945  1.00  0.00      PROA  
ATOM   3795  HN  GLU X 244      52.902  45.194  42.344  1.00  0.00      PROA  
ATOM   3796  CA  GLU X 244      52.556  43.181  42.908  1.00  0.00      PROA  
ATOM   3797  HA  GLU X 244      52.707  42.247  42.389  1.00  0.00      PROA  
ATOM   3798  CB  GLU X 244      53.725  43.312  43.975  1.00  0.00      PROA  
ATOM   3799  HB1 GLU X 244      53.734  42.421  44.637  1.00  0.00      PROA  
ATOM   3800  HB2 GLU X 244      53.497  44.177  44.633  1.00  0.00      PROA  
ATOM   3801  CG  GLU X 244      55.083  43.324  43.262  1.00  0.00      PROA  
ATOM   3802  HG1 GLU X 244      55.169  44.182  42.561  1.00  0.00      PROA  
ATOM   3803  HG2 GLU X 244      55.231  42.352  42.746  1.00  0.00      PROA  
ATOM   3804  CD  GLU X 244      56.271  43.362  44.228  1.00  0.00      PROA  
ATOM   3805  OE1 GLU X 244      57.147  42.517  44.096  1.00  0.00      PROA  
ATOM   3806  OE2 GLU X 244      56.203  44.213  45.137  1.00  0.00      PROA  
ATOM   3807  C   GLU X 244      51.285  43.146  43.717  1.00  0.00      PROA  
ATOM   3808  O   GLU X 244      50.932  44.041  44.451  1.00  0.00      PROA  
ATOM   3809  N   ALA X 245      50.548  42.055  43.529  1.00  0.00      PROA  
ATOM   3810  HN  ALA X 245      50.791  41.413  42.806  1.00  0.00      PROA  
ATOM   3811  CA  ALA X 245      49.283  41.804  44.166  1.00  0.00      PROA  
ATOM   3812  HA  ALA X 245      48.851  42.745  44.472  1.00  0.00      PROA  
ATOM   3813  CB  ALA X 245      48.268  41.208  43.192  1.00  0.00      PROA  
ATOM   3814  HB1 ALA X 245      48.667  40.221  42.875  1.00  0.00      PROA  
ATOM   3815  HB2 ALA X 245      48.125  41.864  42.307  1.00  0.00      PROA  
ATOM   3816  HB3 ALA X 245      47.319  41.205  43.770  1.00  0.00      PROA  
ATOM   3817  C   ALA X 245      49.503  40.884  45.341  1.00  0.00      PROA  
ATOM   3818  O   ALA X 245      50.231  39.937  45.228  1.00  0.00      PROA  
ATOM   3819  N   ILE X 246      48.909  41.201  46.488  1.00  0.00      PROA  
ATOM   3820  HN  ILE X 246      48.347  42.024  46.527  1.00  0.00      PROA  
ATOM   3821  CA  ILE X 246      49.162  40.538  47.745  1.00  0.00      PROA  
ATOM   3822  HA  ILE X 246      50.243  40.530  47.738  1.00  0.00      PROA  
ATOM   3823  CB  ILE X 246      48.521  41.324  48.843  1.00  0.00      PROA  
ATOM   3824  HB  ILE X 246      47.423  41.241  48.690  1.00  0.00      PROA  
ATOM   3825  CG2 ILE X 246      48.816  40.717  50.209  1.00  0.00      PROA  
ATOM   3826 HG21 ILE X 246      48.381  41.301  51.049  1.00  0.00      PROA  
ATOM   3827 HG22 ILE X 246      49.892  40.680  50.485  1.00  0.00      PROA  
ATOM   3828 HG23 ILE X 246      48.375  39.713  50.387  1.00  0.00      PROA  
ATOM   3829  CG1 ILE X 246      48.698  42.815  48.824  1.00  0.00      PROA  
ATOM   3830 HG11 ILE X 246      48.280  43.203  49.776  1.00  0.00      PROA  
ATOM   3831 HG12 ILE X 246      48.101  43.178  47.960  1.00  0.00      PROA  
ATOM   3832  CD  ILE X 246      50.141  43.193  48.723  1.00  0.00      PROA  
ATOM   3833  HD1 ILE X 246      50.363  44.270  48.883  1.00  0.00      PROA  
ATOM   3834  HD2 ILE X 246      50.521  42.888  47.725  1.00  0.00      PROA  
ATOM   3835  HD3 ILE X 246      50.764  42.614  49.439  1.00  0.00      PROA  
ATOM   3836  C   ILE X 246      48.666  39.041  47.738  1.00  0.00      PROA  
ATOM   3837  O   ILE X 246      47.546  38.712  47.519  1.00  0.00      PROA  
ATOM   3838  N   SER X 247      49.504  38.098  48.126  1.00  0.00      PROA  
ATOM   3839  HN  SER X 247      50.423  38.313  48.446  1.00  0.00      PROA  
ATOM   3840  CA  SER X 247      49.235  36.696  48.044  1.00  0.00      PROA  
ATOM   3841  HA  SER X 247      48.178  36.473  48.079  1.00  0.00      PROA  
ATOM   3842  CB  SER X 247      49.890  35.981  46.819  1.00  0.00      PROA  
ATOM   3843  HB1 SER X 247      50.994  36.077  46.757  1.00  0.00      PROA  
ATOM   3844  HB2 SER X 247      49.536  36.283  45.811  1.00  0.00      PROA  
ATOM   3845  OG  SER X 247      49.573  34.566  46.740  1.00  0.00      PROA  
ATOM   3846  HG1 SER X 247      50.022  34.169  45.990  1.00  0.00      PROA  
ATOM   3847  C   SER X 247      49.812  36.005  49.267  1.00  0.00      PROA  
ATOM   3848  O   SER X 247      50.679  36.565  49.868  1.00  0.00      PROA  
ATOM   3849  N   LYS X 248      49.228  34.851  49.683  1.00  0.00      PROA  
ATOM   3850  HN  LYS X 248      48.513  34.466  49.107  1.00  0.00      PROA  
ATOM   3851  CA  LYS X 248      49.567  34.055  50.772  1.00  0.00      PROA  
ATOM   3852  HA  LYS X 248      50.083  34.544  51.585  1.00  0.00      PROA  
ATOM   3853  CB  LYS X 248      48.326  33.322  51.392  1.00  0.00      PROA  
ATOM   3854  HB1 LYS X 248      48.804  32.777  52.232  1.00  0.00      PROA  
ATOM   3855  HB2 LYS X 248      47.818  32.623  50.694  1.00  0.00      PROA  
ATOM   3856  CG  LYS X 248      47.225  34.275  51.848  1.00  0.00      PROA  
ATOM   3857  HG1 LYS X 248      46.848  35.001  51.097  1.00  0.00      PROA  
ATOM   3858  HG2 LYS X 248      47.875  34.825  52.561  1.00  0.00      PROA  
ATOM   3859  CD  LYS X 248      46.029  33.568  52.488  1.00  0.00      PROA  
ATOM   3860  HD1 LYS X 248      45.301  34.308  52.886  1.00  0.00      PROA  
ATOM   3861  HD2 LYS X 248      46.200  32.892  53.352  1.00  0.00      PROA  
ATOM   3862  CE  LYS X 248      45.266  32.707  51.463  1.00  0.00      PROA  
ATOM   3863  HE1 LYS X 248      44.335  32.319  51.928  1.00  0.00      PROA  
ATOM   3864  HE2 LYS X 248      45.760  31.775  51.116  1.00  0.00      PROA  
ATOM   3865  NZ  LYS X 248      44.898  33.515  50.361  1.00  0.00      PROA  
ATOM   3866  HZ1 LYS X 248      44.196  32.898  49.906  1.00  0.00      PROA  
ATOM   3867  HZ2 LYS X 248      45.620  33.858  49.695  1.00  0.00      PROA  
ATOM   3868  HZ3 LYS X 248      44.285  34.316  50.617  1.00  0.00      PROA  
ATOM   3869  C   LYS X 248      50.569  32.978  50.263  1.00  0.00      PROA  
ATOM   3870  O   LYS X 248      50.837  31.974  50.937  1.00  0.00      PROA  
ATOM   3871  N   ARG X 249      51.122  33.162  49.063  1.00  0.00      PROA  
ATOM   3872  HN  ARG X 249      50.806  33.930  48.512  1.00  0.00      PROA  
ATOM   3873  CA  ARG X 249      51.935  32.204  48.406  1.00  0.00      PROA  
ATOM   3874  HA  ARG X 249      52.388  31.680  49.234  1.00  0.00      PROA  
ATOM   3875  CB  ARG X 249      51.060  31.383  47.454  1.00  0.00      PROA  
ATOM   3876  HB1 ARG X 249      50.823  31.879  46.489  1.00  0.00      PROA  
ATOM   3877  HB2 ARG X 249      50.103  31.267  48.006  1.00  0.00      PROA  
ATOM   3878  CG  ARG X 249      51.558  29.895  47.239  1.00  0.00      PROA  
ATOM   3879  HG1 ARG X 249      51.481  29.387  48.225  1.00  0.00      PROA  
ATOM   3880  HG2 ARG X 249      52.606  29.910  46.872  1.00  0.00      PROA  
ATOM   3881  CD  ARG X 249      50.629  28.975  46.393  1.00  0.00      PROA  
ATOM   3882  HD1 ARG X 249      51.273  28.071  46.347  1.00  0.00      PROA  
ATOM   3883  HD2 ARG X 249      50.554  29.352  45.351  1.00  0.00      PROA  
ATOM   3884  NE  ARG X 249      49.324  28.708  47.017  1.00  0.00      PROA  
ATOM   3885  HE  ARG X 249      49.220  28.561  48.001  1.00  0.00      PROA  
ATOM   3886  CZ  ARG X 249      48.243  28.933  46.331  1.00  0.00      PROA  
ATOM   3887  NH1 ARG X 249      48.101  29.030  45.014  1.00  0.00      PROA  
ATOM   3888 HH11 ARG X 249      48.894  28.817  44.443  1.00  0.00      PROA  
ATOM   3889 HH12 ARG X 249      47.202  29.288  44.661  1.00  0.00      PROA  
ATOM   3890  NH2 ARG X 249      47.059  28.971  46.961  1.00  0.00      PROA  
ATOM   3891 HH21 ARG X 249      47.083  29.105  47.951  1.00  0.00      PROA  
ATOM   3892 HH22 ARG X 249      46.235  29.049  46.400  1.00  0.00      PROA  
ATOM   3893  C   ARG X 249      53.168  32.834  47.734  1.00  0.00      PROA  
ATOM   3894  O   ARG X 249      53.044  33.949  47.157  1.00  0.00      PROA  
ATOM   3895  N   LEU X 250      54.361  32.232  47.830  1.00  0.00      PROA  
ATOM   3896  HN  LEU X 250      54.395  31.414  48.399  1.00  0.00      PROA  
ATOM   3897  CA  LEU X 250      55.588  32.810  47.297  1.00  0.00      PROA  
ATOM   3898  HA  LEU X 250      55.309  33.661  46.693  1.00  0.00      PROA  
ATOM   3899  CB  LEU X 250      56.654  33.358  48.356  1.00  0.00      PROA  
ATOM   3900  HB1 LEU X 250      57.484  33.931  47.891  1.00  0.00      PROA  
ATOM   3901  HB2 LEU X 250      57.005  32.475  48.930  1.00  0.00      PROA  
ATOM   3902  CG  LEU X 250      56.017  34.272  49.456  1.00  0.00      PROA  
ATOM   3903  HG  LEU X 250      55.050  33.847  49.799  1.00  0.00      PROA  
ATOM   3904  CD1 LEU X 250      56.958  34.425  50.708  1.00  0.00      PROA  
ATOM   3905 HD11 LEU X 250      56.582  35.251  51.350  1.00  0.00      PROA  
ATOM   3906 HD12 LEU X 250      57.916  34.880  50.375  1.00  0.00      PROA  
ATOM   3907 HD13 LEU X 250      57.200  33.442  51.165  1.00  0.00      PROA  
ATOM   3908  CD2 LEU X 250      55.709  35.638  48.893  1.00  0.00      PROA  
ATOM   3909 HD21 LEU X 250      55.460  36.346  49.713  1.00  0.00      PROA  
ATOM   3910 HD22 LEU X 250      54.796  35.743  48.269  1.00  0.00      PROA  
ATOM   3911 HD23 LEU X 250      56.519  36.003  48.226  1.00  0.00      PROA  
ATOM   3912  C   LEU X 250      56.284  31.856  46.372  1.00  0.00      PROA  
ATOM   3913  O   LEU X 250      56.236  30.608  46.530  1.00  0.00      PROA  
ATOM   3914  N   SER X 251      56.984  32.472  45.464  1.00  0.00      PROA  
ATOM   3915  HN  SER X 251      56.908  33.466  45.440  1.00  0.00      PROA  
ATOM   3916  CA  SER X 251      57.855  31.755  44.582  1.00  0.00      PROA  
ATOM   3917  HA  SER X 251      58.011  30.714  44.824  1.00  0.00      PROA  
ATOM   3918  CB  SER X 251      57.302  31.919  43.149  1.00  0.00      PROA  
ATOM   3919  HB1 SER X 251      57.248  32.961  42.767  1.00  0.00      PROA  
ATOM   3920  HB2 SER X 251      56.276  31.494  43.123  1.00  0.00      PROA  
ATOM   3921  OG  SER X 251      58.110  31.056  42.305  1.00  0.00      PROA  
ATOM   3922  HG1 SER X 251      57.792  30.151  42.353  1.00  0.00      PROA  
ATOM   3923  C   SER X 251      59.164  32.520  44.798  1.00  0.00      PROA  
ATOM   3924  O   SER X 251      59.276  33.701  45.099  1.00  0.00      PROA  
ATOM   3925  N   VAL X 252      60.216  31.679  44.725  1.00  0.00      PROA  
ATOM   3926  HN  VAL X 252      60.088  30.694  44.625  1.00  0.00      PROA  
ATOM   3927  CA  VAL X 252      61.520  32.071  45.014  1.00  0.00      PROA  
ATOM   3928  HA  VAL X 252      61.697  33.134  44.935  1.00  0.00      PROA  
ATOM   3929  CB  VAL X 252      62.130  31.719  46.380  1.00  0.00      PROA  
ATOM   3930  HB  VAL X 252      63.206  31.995  46.347  1.00  0.00      PROA  
ATOM   3931  CG1 VAL X 252      61.512  32.547  47.459  1.00  0.00      PROA  
ATOM   3932 HG11 VAL X 252      61.823  32.252  48.483  1.00  0.00      PROA  
ATOM   3933 HG12 VAL X 252      60.410  32.404  47.460  1.00  0.00      PROA  
ATOM   3934 HG13 VAL X 252      61.711  33.622  47.258  1.00  0.00      PROA  
ATOM   3935  CG2 VAL X 252      61.903  30.254  46.687  1.00  0.00      PROA  
ATOM   3936 HG21 VAL X 252      60.852  29.988  46.930  1.00  0.00      PROA  
ATOM   3937 HG22 VAL X 252      62.420  29.953  47.624  1.00  0.00      PROA  
ATOM   3938 HG23 VAL X 252      62.280  29.560  45.905  1.00  0.00      PROA  
ATOM   3939  C   VAL X 252      62.441  31.445  44.008  1.00  0.00      PROA  
ATOM   3940  O   VAL X 252      62.281  30.320  43.602  1.00  0.00      PROA  
ATOM   3941  N   VAL X 253      63.441  32.245  43.581  1.00  0.00      PROA  
ATOM   3942  HN  VAL X 253      63.750  32.978  44.182  1.00  0.00      PROA  
ATOM   3943  CA  VAL X 253      64.157  31.830  42.376  1.00  0.00      PROA  
ATOM   3944  HA  VAL X 253      63.998  30.812  42.051  1.00  0.00      PROA  
ATOM   3945  CB  VAL X 253      63.568  32.610  41.162  1.00  0.00      PROA  
ATOM   3946  HB  VAL X 253      62.491  32.335  41.177  1.00  0.00      PROA  
ATOM   3947  CG1 VAL X 253      63.714  34.144  41.460  1.00  0.00      PROA  
ATOM   3948 HG11 VAL X 253      63.233  34.701  40.625  1.00  0.00      PROA  
ATOM   3949 HG12 VAL X 253      64.774  34.475  41.501  1.00  0.00      PROA  
ATOM   3950 HG13 VAL X 253      63.055  34.440  42.304  1.00  0.00      PROA  
ATOM   3951  CG2 VAL X 253      64.174  32.049  39.800  1.00  0.00      PROA  
ATOM   3952 HG21 VAL X 253      63.791  32.533  38.877  1.00  0.00      PROA  
ATOM   3953 HG22 VAL X 253      63.992  30.954  39.845  1.00  0.00      PROA  
ATOM   3954 HG23 VAL X 253      65.274  32.189  39.874  1.00  0.00      PROA  
ATOM   3955  C   VAL X 253      65.621  32.171  42.606  1.00  0.00      PROA  
ATOM   3956  O   VAL X 253      66.009  33.106  43.293  1.00  0.00      PROA  
ATOM   3957  N   SER X 254      66.533  31.318  42.086  1.00  0.00      PROA  
ATOM   3958  HN  SER X 254      66.234  30.405  41.818  1.00  0.00      PROA  
ATOM   3959  CA  SER X 254      68.026  31.526  42.229  1.00  0.00      PROA  
ATOM   3960  HA  SER X 254      68.202  32.592  42.220  1.00  0.00      PROA  
ATOM   3961  CB  SER X 254      68.520  30.786  43.532  1.00  0.00      PROA  
ATOM   3962  HB1 SER X 254      68.270  29.704  43.523  1.00  0.00      PROA  
ATOM   3963  HB2 SER X 254      67.904  31.119  44.395  1.00  0.00      PROA  
ATOM   3964  OG  SER X 254      69.951  30.955  43.802  1.00  0.00      PROA  
ATOM   3965  HG1 SER X 254      70.363  30.154  43.468  1.00  0.00      PROA  
ATOM   3966  C   SER X 254      68.796  30.968  41.041  1.00  0.00      PROA  
ATOM   3967  O   SER X 254      68.415  29.917  40.460  1.00  0.00      PROA  
ATOM   3968  N   ARG X 255      69.844  31.676  40.605  1.00  0.00      PROA  
ATOM   3969  HN  ARG X 255      69.883  32.651  40.805  1.00  0.00      PROA  
ATOM   3970  CA  ARG X 255      70.696  31.182  39.551  1.00  0.00      PROA  
ATOM   3971  HA  ARG X 255      70.083  30.782  38.757  1.00  0.00      PROA  
ATOM   3972  CB  ARG X 255      71.548  32.386  39.072  1.00  0.00      PROA  
ATOM   3973  HB1 ARG X 255      72.361  31.981  38.433  1.00  0.00      PROA  
ATOM   3974  HB2 ARG X 255      71.924  32.928  39.967  1.00  0.00      PROA  
ATOM   3975  CG  ARG X 255      70.800  33.412  38.171  1.00  0.00      PROA  
ATOM   3976  HG1 ARG X 255      69.947  33.916  38.675  1.00  0.00      PROA  
ATOM   3977  HG2 ARG X 255      70.256  32.901  37.346  1.00  0.00      PROA  
ATOM   3978  CD  ARG X 255      71.739  34.467  37.666  1.00  0.00      PROA  
ATOM   3979  HD1 ARG X 255      72.210  35.130  38.423  1.00  0.00      PROA  
ATOM   3980  HD2 ARG X 255      71.092  35.114  37.035  1.00  0.00      PROA  
ATOM   3981  NE  ARG X 255      72.731  33.849  36.811  1.00  0.00      PROA  
ATOM   3982  HE  ARG X 255      72.710  32.867  36.623  1.00  0.00      PROA  
ATOM   3983  CZ  ARG X 255      73.612  34.505  36.093  1.00  0.00      PROA  
ATOM   3984  NH1 ARG X 255      73.649  35.836  36.044  1.00  0.00      PROA  
ATOM   3985 HH11 ARG X 255      73.021  36.334  36.641  1.00  0.00      PROA  
ATOM   3986 HH12 ARG X 255      73.826  36.312  35.182  1.00  0.00      PROA  
ATOM   3987  NH2 ARG X 255      74.326  33.751  35.310  1.00  0.00      PROA  
ATOM   3988 HH21 ARG X 255      74.103  32.807  35.554  1.00  0.00      PROA  
ATOM   3989 HH22 ARG X 255      75.173  34.066  34.881  1.00  0.00      PROA  
ATOM   3990  C   ARG X 255      71.570  30.006  39.886  1.00  0.00      PROA  
ATOM   3991  O   ARG X 255      71.680  29.151  39.016  1.00  0.00      PROA  
ATOM   3992  N   VAL X 256      72.086  29.944  41.111  1.00  0.00      PROA  
ATOM   3993  HN  VAL X 256      71.984  30.701  41.753  1.00  0.00      PROA  
ATOM   3994  CA  VAL X 256      72.743  28.783  41.700  1.00  0.00      PROA  
ATOM   3995  HA  VAL X 256      73.142  28.206  40.879  1.00  0.00      PROA  
ATOM   3996  CB  VAL X 256      73.749  29.199  42.847  1.00  0.00      PROA  
ATOM   3997  HB  VAL X 256      73.228  29.694  43.694  1.00  0.00      PROA  
ATOM   3998  CG1 VAL X 256      74.555  27.990  43.489  1.00  0.00      PROA  
ATOM   3999 HG11 VAL X 256      73.785  27.463  44.092  1.00  0.00      PROA  
ATOM   4000 HG12 VAL X 256      75.425  28.417  44.033  1.00  0.00      PROA  
ATOM   4001 HG13 VAL X 256      74.892  27.333  42.659  1.00  0.00      PROA  
ATOM   4002  CG2 VAL X 256      74.635  30.356  42.342  1.00  0.00      PROA  
ATOM   4003 HG21 VAL X 256      75.368  30.675  43.113  1.00  0.00      PROA  
ATOM   4004 HG22 VAL X 256      73.991  31.234  42.121  1.00  0.00      PROA  
ATOM   4005 HG23 VAL X 256      75.138  30.083  41.389  1.00  0.00      PROA  
ATOM   4006  C   VAL X 256      71.559  27.968  42.240  1.00  0.00      PROA  
ATOM   4007  O   VAL X 256      70.751  28.512  42.978  1.00  0.00      PROA  
ATOM   4008  N   PRO X 257      71.338  26.683  41.942  1.00  0.00      PROA  
ATOM   4009  CD  PRO X 257      72.260  25.785  41.146  1.00  0.00      PROA  
ATOM   4010  HD1 PRO X 257      72.929  25.274  41.873  1.00  0.00      PROA  
ATOM   4011  HD2 PRO X 257      72.823  26.274  40.323  1.00  0.00      PROA  
ATOM   4012  CA  PRO X 257      70.293  25.785  42.604  1.00  0.00      PROA  
ATOM   4013  HA  PRO X 257      69.296  26.099  42.333  1.00  0.00      PROA  
ATOM   4014  CB  PRO X 257      70.538  24.411  41.913  1.00  0.00      PROA  
ATOM   4015  HB1 PRO X 257      69.653  23.772  41.701  1.00  0.00      PROA  
ATOM   4016  HB2 PRO X 257      71.126  23.746  42.581  1.00  0.00      PROA  
ATOM   4017  CG  PRO X 257      71.371  24.699  40.667  1.00  0.00      PROA  
ATOM   4018  HG1 PRO X 257      71.986  23.851  40.293  1.00  0.00      PROA  
ATOM   4019  HG2 PRO X 257      70.840  25.044  39.754  1.00  0.00      PROA  
ATOM   4020  C   PRO X 257      70.359  25.788  44.090  1.00  0.00      PROA  
ATOM   4021  O   PRO X 257      71.481  25.708  44.642  1.00  0.00      PROA  
ATOM   4022  N   PHE X 258      69.165  25.897  44.720  1.00  0.00      PROA  
ATOM   4023  HN  PHE X 258      68.301  25.824  44.226  1.00  0.00      PROA  
ATOM   4024  CA  PHE X 258      68.983  26.084  46.154  1.00  0.00      PROA  
ATOM   4025  HA  PHE X 258      69.408  27.073  46.243  1.00  0.00      PROA  
ATOM   4026  CB  PHE X 258      67.399  26.041  46.460  1.00  0.00      PROA  
ATOM   4027  HB1 PHE X 258      67.274  25.940  47.560  1.00  0.00      PROA  
ATOM   4028  HB2 PHE X 258      66.783  25.192  46.095  1.00  0.00      PROA  
ATOM   4029  CG  PHE X 258      66.799  27.436  46.067  1.00  0.00      PROA  
ATOM   4030  CD1 PHE X 258      67.095  28.595  46.793  1.00  0.00      PROA  
ATOM   4031  HD1 PHE X 258      67.657  28.596  47.716  1.00  0.00      PROA  
ATOM   4032  CE1 PHE X 258      66.353  29.746  46.603  1.00  0.00      PROA  
ATOM   4033  HE1 PHE X 258      66.567  30.595  47.236  1.00  0.00      PROA  
ATOM   4034  CZ  PHE X 258      65.380  29.831  45.567  1.00  0.00      PROA  
ATOM   4035  HZ  PHE X 258      64.900  30.779  45.369  1.00  0.00      PROA  
ATOM   4036  CD2 PHE X 258      65.845  27.520  45.029  1.00  0.00      PROA  
ATOM   4037  HD2 PHE X 258      65.648  26.654  44.415  1.00  0.00      PROA  
ATOM   4038  CE2 PHE X 258      65.185  28.729  44.751  1.00  0.00      PROA  
ATOM   4039  HE2 PHE X 258      64.420  28.639  43.994  1.00  0.00      PROA  
ATOM   4040  C   PHE X 258      69.722  25.076  47.033  1.00  0.00      PROA  
ATOM   4041  O   PHE X 258      69.806  23.850  46.735  1.00  0.00      PROA  
ATOM   4042  N   THR X 259      70.194  25.528  48.185  1.00  0.00      PROA  
ATOM   4043  HN  THR X 259      70.006  26.497  48.332  1.00  0.00      PROA  
ATOM   4044  CA  THR X 259      70.737  24.796  49.349  1.00  0.00      PROA  
ATOM   4045  HA  THR X 259      70.797  23.750  49.088  1.00  0.00      PROA  
ATOM   4046  CB  THR X 259      72.019  25.234  49.847  1.00  0.00      PROA  
ATOM   4047  HB  THR X 259      72.751  24.800  49.133  1.00  0.00      PROA  
ATOM   4048  OG1 THR X 259      72.219  24.958  51.264  1.00  0.00      PROA  
ATOM   4049  HG1 THR X 259      72.499  24.056  51.431  1.00  0.00      PROA  
ATOM   4050  CG2 THR X 259      72.031  26.782  49.703  1.00  0.00      PROA  
ATOM   4051 HG21 THR X 259      71.978  27.272  48.708  1.00  0.00      PROA  
ATOM   4052 HG22 THR X 259      73.023  27.096  50.091  1.00  0.00      PROA  
ATOM   4053 HG23 THR X 259      71.247  27.379  50.216  1.00  0.00      PROA  
ATOM   4054  C   THR X 259      69.642  24.841  50.319  1.00  0.00      PROA  
ATOM   4055  O   THR X 259      69.129  25.908  50.615  1.00  0.00      PROA  
ATOM   4056  N   GLU X 260      69.246  23.651  50.859  1.00  0.00      PROA  
ATOM   4057  HN  GLU X 260      69.954  22.955  50.765  1.00  0.00      PROA  
ATOM   4058  CA  GLU X 260      68.056  23.594  51.598  1.00  0.00      PROA  
ATOM   4059  HA  GLU X 260      67.368  24.400  51.383  1.00  0.00      PROA  
ATOM   4060  CB  GLU X 260      67.338  22.212  51.423  1.00  0.00      PROA  
ATOM   4061  HB1 GLU X 260      66.557  22.159  52.211  1.00  0.00      PROA  
ATOM   4062  HB2 GLU X 260      67.970  21.374  51.784  1.00  0.00      PROA  
ATOM   4063  CG  GLU X 260      66.634  22.032  50.079  1.00  0.00      PROA  
ATOM   4064  HG1 GLU X 260      67.360  22.396  49.321  1.00  0.00      PROA  
ATOM   4065  HG2 GLU X 260      65.793  22.758  50.058  1.00  0.00      PROA  
ATOM   4066  CD  GLU X 260      66.239  20.546  49.756  1.00  0.00      PROA  
ATOM   4067  OE1 GLU X 260      67.016  19.852  49.088  1.00  0.00      PROA  
ATOM   4068  OE2 GLU X 260      65.067  20.164  50.095  1.00  0.00      PROA  
ATOM   4069  C   GLU X 260      68.326  23.918  53.118  1.00  0.00      PROA  
ATOM   4070  O   GLU X 260      67.407  24.268  53.884  1.00  0.00      PROA  
ATOM   4071  N   GLU X 261      69.629  23.933  53.428  1.00  0.00      PROA  
ATOM   4072  HN  GLU X 261      70.387  23.620  52.861  1.00  0.00      PROA  
ATOM   4073  CA  GLU X 261      70.063  24.273  54.781  1.00  0.00      PROA  
ATOM   4074  HA  GLU X 261      69.412  23.869  55.542  1.00  0.00      PROA  
ATOM   4075  CB  GLU X 261      71.549  23.747  54.983  1.00  0.00      PROA  
ATOM   4076  HB1 GLU X 261      71.706  24.143  56.009  1.00  0.00      PROA  
ATOM   4077  HB2 GLU X 261      72.353  24.176  54.348  1.00  0.00      PROA  
ATOM   4078  CG  GLU X 261      71.786  22.212  54.915  1.00  0.00      PROA  
ATOM   4079  HG1 GLU X 261      71.816  21.968  53.833  1.00  0.00      PROA  
ATOM   4080  HG2 GLU X 261      70.917  21.727  55.410  1.00  0.00      PROA  
ATOM   4081  CD  GLU X 261      73.135  21.870  55.548  1.00  0.00      PROA  
ATOM   4082  OE1 GLU X 261      73.244  21.920  56.829  1.00  0.00      PROA  
ATOM   4083  OE2 GLU X 261      74.080  21.548  54.838  1.00  0.00      PROA  
ATOM   4084  C   GLU X 261      69.928  25.816  55.118  1.00  0.00      PROA  
ATOM   4085  O   GLU X 261      69.645  26.160  56.274  1.00  0.00      PROA  
ATOM   4086  N   GLN X 262      70.103  26.687  54.078  1.00  0.00      PROA  
ATOM   4087  HN  GLN X 262      70.391  26.333  53.191  1.00  0.00      PROA  
ATOM   4088  CA  GLN X 262      69.898  28.140  54.205  1.00  0.00      PROA  
ATOM   4089  HA  GLN X 262      70.146  28.491  55.196  1.00  0.00      PROA  
ATOM   4090  CB  GLN X 262      70.857  28.862  53.306  1.00  0.00      PROA  
ATOM   4091  HB1 GLN X 262      70.732  29.951  53.487  1.00  0.00      PROA  
ATOM   4092  HB2 GLN X 262      70.624  28.649  52.241  1.00  0.00      PROA  
ATOM   4093  CG  GLN X 262      72.432  28.518  53.380  1.00  0.00      PROA  
ATOM   4094  HG1 GLN X 262      72.912  29.285  52.736  1.00  0.00      PROA  
ATOM   4095  HG2 GLN X 262      72.536  27.562  52.824  1.00  0.00      PROA  
ATOM   4096  CD  GLN X 262      73.074  28.478  54.742  1.00  0.00      PROA  
ATOM   4097  OE1 GLN X 262      72.762  29.188  55.682  1.00  0.00      PROA  
ATOM   4098  NE2 GLN X 262      74.144  27.718  54.805  1.00  0.00      PROA  
ATOM   4099 HE21 GLN X 262      74.651  27.527  55.645  1.00  0.00      PROA  
ATOM   4100 HE22 GLN X 262      74.479  27.234  53.996  1.00  0.00      PROA  
ATOM   4101  C   GLN X 262      68.480  28.470  54.006  1.00  0.00      PROA  
ATOM   4102  O   GLN X 262      67.964  29.444  54.571  1.00  0.00      PROA  
ATOM   4103  N   LEU X 263      67.751  27.759  53.135  1.00  0.00      PROA  
ATOM   4104  HN  LEU X 263      68.225  27.083  52.576  1.00  0.00      PROA  
ATOM   4105  CA  LEU X 263      66.356  27.963  52.761  1.00  0.00      PROA  
ATOM   4106  HA  LEU X 263      66.220  29.021  52.586  1.00  0.00      PROA  
ATOM   4107  CB  LEU X 263      65.992  27.245  51.451  1.00  0.00      PROA  
ATOM   4108  HB1 LEU X 263      66.172  26.167  51.649  1.00  0.00      PROA  
ATOM   4109  HB2 LEU X 263      66.680  27.592  50.650  1.00  0.00      PROA  
ATOM   4110  CG  LEU X 263      64.519  27.324  50.939  1.00  0.00      PROA  
ATOM   4111  HG  LEU X 263      63.841  26.875  51.696  1.00  0.00      PROA  
ATOM   4112  CD1 LEU X 263      64.083  28.815  50.757  1.00  0.00      PROA  
ATOM   4113 HD11 LEU X 263      64.866  29.245  50.096  1.00  0.00      PROA  
ATOM   4114 HD12 LEU X 263      64.139  29.334  51.738  1.00  0.00      PROA  
ATOM   4115 HD13 LEU X 263      63.141  28.930  50.180  1.00  0.00      PROA  
ATOM   4116  CD2 LEU X 263      64.535  26.527  49.611  1.00  0.00      PROA  
ATOM   4117 HD21 LEU X 263      64.954  25.514  49.792  1.00  0.00      PROA  
ATOM   4118 HD22 LEU X 263      65.086  27.024  48.785  1.00  0.00      PROA  
ATOM   4119 HD23 LEU X 263      63.505  26.428  49.207  1.00  0.00      PROA  
ATOM   4120  C   LEU X 263      65.434  27.762  53.860  1.00  0.00      PROA  
ATOM   4121  O   LEU X 263      64.599  28.577  54.153  1.00  0.00      PROA  
ATOM   4122  N   PHE X 264      65.677  26.654  54.619  1.00  0.00      PROA  
ATOM   4123  HN  PHE X 264      66.459  26.080  54.385  1.00  0.00      PROA  
ATOM   4124  CA  PHE X 264      64.661  26.270  55.617  1.00  0.00      PROA  
ATOM   4125  HA  PHE X 264      63.692  26.640  55.315  1.00  0.00      PROA  
ATOM   4126  CB  PHE X 264      64.588  24.640  55.820  1.00  0.00      PROA  
ATOM   4127  HB1 PHE X 264      64.065  24.496  56.790  1.00  0.00      PROA  
ATOM   4128  HB2 PHE X 264      65.565  24.112  55.850  1.00  0.00      PROA  
ATOM   4129  CG  PHE X 264      63.625  24.094  54.666  1.00  0.00      PROA  
ATOM   4130  CD1 PHE X 264      64.122  23.963  53.341  1.00  0.00      PROA  
ATOM   4131  HD1 PHE X 264      65.159  24.200  53.150  1.00  0.00      PROA  
ATOM   4132  CE1 PHE X 264      63.306  23.313  52.369  1.00  0.00      PROA  
ATOM   4133  HE1 PHE X 264      63.713  23.042  51.407  1.00  0.00      PROA  
ATOM   4134  CZ  PHE X 264      61.984  22.997  52.720  1.00  0.00      PROA  
ATOM   4135  HZ  PHE X 264      61.358  22.520  51.980  1.00  0.00      PROA  
ATOM   4136  CD2 PHE X 264      62.294  23.694  54.996  1.00  0.00      PROA  
ATOM   4137  HD2 PHE X 264      61.784  23.838  55.937  1.00  0.00      PROA  
ATOM   4138  CE2 PHE X 264      61.540  23.125  53.993  1.00  0.00      PROA  
ATOM   4139  HE2 PHE X 264      60.524  22.859  54.243  1.00  0.00      PROA  
ATOM   4140  C   PHE X 264      64.829  26.935  56.952  1.00  0.00      PROA  
ATOM   4141  O   PHE X 264      63.899  27.074  57.719  1.00  0.00      PROA  
ATOM   4142  N   SER X 265      65.995  27.627  57.041  1.00  0.00      PROA  
ATOM   4143  HN  SER X 265      66.668  27.406  56.341  1.00  0.00      PROA  
ATOM   4144  CA  SER X 265      66.238  28.514  58.212  1.00  0.00      PROA  
ATOM   4145  HA  SER X 265      66.249  27.922  59.116  1.00  0.00      PROA  
ATOM   4146  CB  SER X 265      67.579  29.310  57.944  1.00  0.00      PROA  
ATOM   4147  HB1 SER X 265      67.639  29.947  57.036  1.00  0.00      PROA  
ATOM   4148  HB2 SER X 265      68.395  28.596  57.701  1.00  0.00      PROA  
ATOM   4149  OG  SER X 265      67.985  30.235  58.981  1.00  0.00      PROA  
ATOM   4150  HG1 SER X 265      68.001  29.802  59.837  1.00  0.00      PROA  
ATOM   4151  C   SER X 265      65.223  29.631  58.444  1.00  0.00      PROA  
ATOM   4152  O   SER X 265      64.741  29.839  59.606  1.00  0.00      PROA  
ATOM   4153  N   ILE X 266      64.885  30.420  57.404  1.00  0.00      PROA  
ATOM   4154  HN  ILE X 266      65.143  30.186  56.469  1.00  0.00      PROA  
ATOM   4155  CA  ILE X 266      63.879  31.482  57.475  1.00  0.00      PROA  
ATOM   4156  HA  ILE X 266      64.217  32.248  58.156  1.00  0.00      PROA  
ATOM   4157  CB  ILE X 266      63.831  32.068  56.031  1.00  0.00      PROA  
ATOM   4158  HB  ILE X 266      63.783  31.211  55.325  1.00  0.00      PROA  
ATOM   4159  CG2 ILE X 266      62.562  32.990  55.826  1.00  0.00      PROA  
ATOM   4160 HG21 ILE X 266      62.526  33.634  54.921  1.00  0.00      PROA  
ATOM   4161 HG22 ILE X 266      62.386  33.630  56.716  1.00  0.00      PROA  
ATOM   4162 HG23 ILE X 266      61.610  32.434  55.695  1.00  0.00      PROA  
ATOM   4163  CG1 ILE X 266      65.135  32.940  55.706  1.00  0.00      PROA  
ATOM   4164 HG11 ILE X 266      65.049  33.057  54.604  1.00  0.00      PROA  
ATOM   4165 HG12 ILE X 266      65.986  32.261  55.928  1.00  0.00      PROA  
ATOM   4166  CD  ILE X 266      65.119  34.299  56.351  1.00  0.00      PROA  
ATOM   4167  HD1 ILE X 266      64.207  34.886  56.108  1.00  0.00      PROA  
ATOM   4168  HD2 ILE X 266      65.996  34.792  55.878  1.00  0.00      PROA  
ATOM   4169  HD3 ILE X 266      65.236  34.164  57.447  1.00  0.00      PROA  
ATOM   4170  C   ILE X 266      62.481  31.045  57.933  1.00  0.00      PROA  
ATOM   4171  O   ILE X 266      61.835  31.664  58.782  1.00  0.00      PROA  
ATOM   4172  N   PHE X 267      62.059  29.804  57.575  1.00  0.00      PROA  
ATOM   4173  HN  PHE X 267      62.586  29.224  56.958  1.00  0.00      PROA  
ATOM   4174  CA  PHE X 267      60.802  29.194  58.025  1.00  0.00      PROA  
ATOM   4175  HA  PHE X 267      60.094  30.008  58.074  1.00  0.00      PROA  
ATOM   4176  CB  PHE X 267      60.361  27.902  57.158  1.00  0.00      PROA  
ATOM   4177  HB1 PHE X 267      59.282  27.654  57.247  1.00  0.00      PROA  
ATOM   4178  HB2 PHE X 267      61.072  27.103  57.459  1.00  0.00      PROA  
ATOM   4179  CG  PHE X 267      60.529  28.178  55.624  1.00  0.00      PROA  
ATOM   4180  CD1 PHE X 267      60.326  29.378  54.994  1.00  0.00      PROA  
ATOM   4181  HD1 PHE X 267      59.889  30.149  55.612  1.00  0.00      PROA  
ATOM   4182  CE1 PHE X 267      60.648  29.611  53.726  1.00  0.00      PROA  
ATOM   4183  HE1 PHE X 267      60.427  30.559  53.258  1.00  0.00      PROA  
ATOM   4184  CZ  PHE X 267      61.337  28.618  52.946  1.00  0.00      PROA  
ATOM   4185  HZ  PHE X 267      61.528  28.798  51.900  1.00  0.00      PROA  
ATOM   4186  CD2 PHE X 267      61.073  27.160  54.848  1.00  0.00      PROA  
ATOM   4187  HD2 PHE X 267      61.333  26.281  55.419  1.00  0.00      PROA  
ATOM   4188  CE2 PHE X 267      61.544  27.366  53.515  1.00  0.00      PROA  
ATOM   4189  HE2 PHE X 267      61.921  26.499  52.992  1.00  0.00      PROA  
ATOM   4190  C   PHE X 267      60.902  28.723  59.530  1.00  0.00      PROA  
ATOM   4191  O   PHE X 267      59.970  28.911  60.315  1.00  0.00      PROA  
ATOM   4192  N   ASP X 268      62.023  28.258  60.069  1.00  0.00      PROA  
ATOM   4193  HN  ASP X 268      62.837  28.031  59.541  1.00  0.00      PROA  
ATOM   4194  CA  ASP X 268      62.262  28.074  61.562  1.00  0.00      PROA  
ATOM   4195  HA  ASP X 268      61.424  27.473  61.879  1.00  0.00      PROA  
ATOM   4196  CB  ASP X 268      63.689  27.457  61.785  1.00  0.00      PROA  
ATOM   4197  HB1 ASP X 268      63.864  27.488  62.882  1.00  0.00      PROA  
ATOM   4198  HB2 ASP X 268      64.470  28.098  61.322  1.00  0.00      PROA  
ATOM   4199  CG  ASP X 268      63.971  26.067  61.289  1.00  0.00      PROA  
ATOM   4200  OD1 ASP X 268      63.018  25.319  60.927  1.00  0.00      PROA  
ATOM   4201  OD2 ASP X 268      65.166  25.671  61.300  1.00  0.00      PROA  
ATOM   4202  C   ASP X 268      62.137  29.371  62.338  1.00  0.00      PROA  
ATOM   4203  O   ASP X 268      61.678  29.406  63.471  1.00  0.00      PROA  
ATOM   4204  N   ILE X 269      62.702  30.487  61.771  1.00  0.00      PROA  
ATOM   4205  HN  ILE X 269      63.078  30.398  60.851  1.00  0.00      PROA  
ATOM   4206  CA  ILE X 269      62.611  31.775  62.390  1.00  0.00      PROA  
ATOM   4207  HA  ILE X 269      62.797  31.696  63.450  1.00  0.00      PROA  
ATOM   4208  CB  ILE X 269      63.708  32.658  61.791  1.00  0.00      PROA  
ATOM   4209  HB  ILE X 269      63.532  32.665  60.693  1.00  0.00      PROA  
ATOM   4210  CG2 ILE X 269      63.518  34.112  62.277  1.00  0.00      PROA  
ATOM   4211 HG21 ILE X 269      63.280  34.211  63.358  1.00  0.00      PROA  
ATOM   4212 HG22 ILE X 269      62.742  34.629  61.675  1.00  0.00      PROA  
ATOM   4213 HG23 ILE X 269      64.429  34.731  62.133  1.00  0.00      PROA  
ATOM   4214  CG1 ILE X 269      65.183  32.167  62.016  1.00  0.00      PROA  
ATOM   4215 HG11 ILE X 269      65.207  31.069  62.180  1.00  0.00      PROA  
ATOM   4216 HG12 ILE X 269      65.611  32.561  62.963  1.00  0.00      PROA  
ATOM   4217  CD  ILE X 269      66.140  32.587  60.915  1.00  0.00      PROA  
ATOM   4218  HD1 ILE X 269      66.042  32.027  59.961  1.00  0.00      PROA  
ATOM   4219  HD2 ILE X 269      67.217  32.383  61.090  1.00  0.00      PROA  
ATOM   4220  HD3 ILE X 269      66.135  33.692  60.793  1.00  0.00      PROA  
ATOM   4221  C   ILE X 269      61.199  32.379  62.287  1.00  0.00      PROA  
ATOM   4222  O   ILE X 269      60.746  33.054  63.236  1.00  0.00      PROA  
ATOM   4223  N   VAL X 270      60.421  32.020  61.232  1.00  0.00      PROA  
ATOM   4224  HN  VAL X 270      60.764  31.694  60.354  1.00  0.00      PROA  
ATOM   4225  CA  VAL X 270      59.056  32.524  61.036  1.00  0.00      PROA  
ATOM   4226  HA  VAL X 270      58.915  33.244  61.829  1.00  0.00      PROA  
ATOM   4227  CB  VAL X 270      58.993  33.275  59.666  1.00  0.00      PROA  
ATOM   4228  HB  VAL X 270      59.328  32.643  58.817  1.00  0.00      PROA  
ATOM   4229  CG1 VAL X 270      57.571  33.822  59.437  1.00  0.00      PROA  
ATOM   4230 HG11 VAL X 270      57.560  34.386  58.479  1.00  0.00      PROA  
ATOM   4231 HG12 VAL X 270      57.319  34.495  60.284  1.00  0.00      PROA  
ATOM   4232 HG13 VAL X 270      56.752  33.108  59.202  1.00  0.00      PROA  
ATOM   4233  CG2 VAL X 270      60.010  34.491  59.577  1.00  0.00      PROA  
ATOM   4234 HG21 VAL X 270      59.846  35.120  60.479  1.00  0.00      PROA  
ATOM   4235 HG22 VAL X 270      59.741  35.073  58.671  1.00  0.00      PROA  
ATOM   4236 HG23 VAL X 270      61.079  34.195  59.514  1.00  0.00      PROA  
ATOM   4237  C   VAL X 270      57.969  31.421  60.947  1.00  0.00      PROA  
ATOM   4238  O   VAL X 270      57.770  30.807  59.892  1.00  0.00      PROA  
ATOM   4239  N   PRO X 271      57.160  31.252  61.951  1.00  0.00      PROA  
ATOM   4240  CD  PRO X 271      57.533  31.517  63.329  1.00  0.00      PROA  
ATOM   4241  HD1 PRO X 271      57.586  32.611  63.511  1.00  0.00      PROA  
ATOM   4242  HD2 PRO X 271      58.495  31.008  63.555  1.00  0.00      PROA  
ATOM   4243  CA  PRO X 271      55.959  30.363  61.931  1.00  0.00      PROA  
ATOM   4244  HA  PRO X 271      56.309  29.343  61.899  1.00  0.00      PROA  
ATOM   4245  CB  PRO X 271      55.271  30.745  63.226  1.00  0.00      PROA  
ATOM   4246  HB1 PRO X 271      54.679  29.889  63.616  1.00  0.00      PROA  
ATOM   4247  HB2 PRO X 271      54.615  31.636  63.132  1.00  0.00      PROA  
ATOM   4248  CG  PRO X 271      56.395  30.922  64.236  1.00  0.00      PROA  
ATOM   4249  HG1 PRO X 271      56.283  31.540  65.152  1.00  0.00      PROA  
ATOM   4250  HG2 PRO X 271      56.680  29.886  64.519  1.00  0.00      PROA  
ATOM   4251  C   PRO X 271      55.065  30.558  60.704  1.00  0.00      PROA  
ATOM   4252  O   PRO X 271      54.850  31.759  60.356  1.00  0.00      PROA  
ATOM   4253  N   GLY X 272      54.533  29.534  60.093  1.00  0.00      PROA  
ATOM   4254  HN  GLY X 272      54.627  28.631  60.504  1.00  0.00      PROA  
ATOM   4255  CA  GLY X 272      53.484  29.683  59.110  1.00  0.00      PROA  
ATOM   4256  HA1 GLY X 272      53.477  30.738  58.878  1.00  0.00      PROA  
ATOM   4257  HA2 GLY X 272      52.535  29.458  59.574  1.00  0.00      PROA  
ATOM   4258  C   GLY X 272      53.565  29.041  57.759  1.00  0.00      PROA  
ATOM   4259  O   GLY X 272      52.680  28.990  56.864  1.00  0.00      PROA  
ATOM   4260  N   LEU X 273      54.696  28.303  57.544  1.00  0.00      PROA  
ATOM   4261  HN  LEU X 273      55.466  28.146  58.158  1.00  0.00      PROA  
ATOM   4262  CA  LEU X 273      54.796  27.504  56.277  1.00  0.00      PROA  
ATOM   4263  HA  LEU X 273      54.598  28.145  55.431  1.00  0.00      PROA  
ATOM   4264  CB  LEU X 273      56.223  26.959  56.324  1.00  0.00      PROA  
ATOM   4265  HB1 LEU X 273      56.322  26.200  57.129  1.00  0.00      PROA  
ATOM   4266  HB2 LEU X 273      56.920  27.795  56.548  1.00  0.00      PROA  
ATOM   4267  CG  LEU X 273      56.711  26.333  55.019  1.00  0.00      PROA  
ATOM   4268  HG  LEU X 273      55.909  25.824  54.442  1.00  0.00      PROA  
ATOM   4269  CD1 LEU X 273      57.087  27.400  54.016  1.00  0.00      PROA  
ATOM   4270 HD11 LEU X 273      58.081  27.893  53.968  1.00  0.00      PROA  
ATOM   4271 HD12 LEU X 273      56.454  28.308  54.116  1.00  0.00      PROA  
ATOM   4272 HD13 LEU X 273      56.942  27.057  52.969  1.00  0.00      PROA  
ATOM   4273  CD2 LEU X 273      57.821  25.359  55.203  1.00  0.00      PROA  
ATOM   4274 HD21 LEU X 273      58.745  25.820  55.613  1.00  0.00      PROA  
ATOM   4275 HD22 LEU X 273      58.117  25.002  54.194  1.00  0.00      PROA  
ATOM   4276 HD23 LEU X 273      57.545  24.412  55.716  1.00  0.00      PROA  
ATOM   4277  C   LEU X 273      53.868  26.335  56.168  1.00  0.00      PROA  
ATOM   4278  O   LEU X 273      53.847  25.470  57.072  1.00  0.00      PROA  
ATOM   4279  N   GLU X 274      52.908  26.318  55.267  1.00  0.00      PROA  
ATOM   4280  HN  GLU X 274      52.751  27.154  54.748  1.00  0.00      PROA  
ATOM   4281  CA  GLU X 274      52.121  25.177  55.014  1.00  0.00      PROA  
ATOM   4282  HA  GLU X 274      51.909  24.666  55.942  1.00  0.00      PROA  
ATOM   4283  CB  GLU X 274      50.863  25.568  54.220  1.00  0.00      PROA  
ATOM   4284  HB1 GLU X 274      50.382  24.575  54.088  1.00  0.00      PROA  
ATOM   4285  HB2 GLU X 274      51.039  26.048  53.233  1.00  0.00      PROA  
ATOM   4286  CG  GLU X 274      49.922  26.522  55.022  1.00  0.00      PROA  
ATOM   4287  HG1 GLU X 274      50.409  27.520  55.065  1.00  0.00      PROA  
ATOM   4288  HG2 GLU X 274      49.856  26.138  56.062  1.00  0.00      PROA  
ATOM   4289  CD  GLU X 274      48.520  26.511  54.489  1.00  0.00      PROA  
ATOM   4290  OE1 GLU X 274      48.023  25.424  54.124  1.00  0.00      PROA  
ATOM   4291  OE2 GLU X 274      47.907  27.605  54.472  1.00  0.00      PROA  
ATOM   4292  C   GLU X 274      52.990  24.188  54.303  1.00  0.00      PROA  
ATOM   4293  O   GLU X 274      53.112  23.035  54.715  1.00  0.00      PROA  
ATOM   4294  N   TYR X 275      53.693  24.609  53.246  1.00  0.00      PROA  
ATOM   4295  HN  TYR X 275      53.652  25.567  52.975  1.00  0.00      PROA  
ATOM   4296  CA  TYR X 275      54.596  23.724  52.460  1.00  0.00      PROA  
ATOM   4297  HA  TYR X 275      55.146  23.099  53.149  1.00  0.00      PROA  
ATOM   4298  CB  TYR X 275      53.809  22.825  51.337  1.00  0.00      PROA  
ATOM   4299  HB1 TYR X 275      53.029  22.226  51.853  1.00  0.00      PROA  
ATOM   4300  HB2 TYR X 275      54.580  22.149  50.908  1.00  0.00      PROA  
ATOM   4301  CG  TYR X 275      53.187  23.602  50.121  1.00  0.00      PROA  
ATOM   4302  CD1 TYR X 275      51.794  23.662  50.037  1.00  0.00      PROA  
ATOM   4303  HD1 TYR X 275      51.177  23.244  50.818  1.00  0.00      PROA  
ATOM   4304  CE1 TYR X 275      51.216  24.262  48.912  1.00  0.00      PROA  
ATOM   4305  HE1 TYR X 275      50.174  24.532  48.822  1.00  0.00      PROA  
ATOM   4306  CZ  TYR X 275      52.106  24.748  47.863  1.00  0.00      PROA  
ATOM   4307  OH  TYR X 275      51.623  25.393  46.728  1.00  0.00      PROA  
ATOM   4308  HH  TYR X 275      50.674  25.418  46.871  1.00  0.00      PROA  
ATOM   4309  CD2 TYR X 275      53.998  24.129  49.126  1.00  0.00      PROA  
ATOM   4310  HD2 TYR X 275      55.071  24.147  49.245  1.00  0.00      PROA  
ATOM   4311  CE2 TYR X 275      53.519  24.722  47.947  1.00  0.00      PROA  
ATOM   4312  HE2 TYR X 275      54.127  25.164  47.172  1.00  0.00      PROA  
ATOM   4313  C   TYR X 275      55.738  24.582  51.803  1.00  0.00      PROA  
ATOM   4314  O   TYR X 275      55.538  25.718  51.455  1.00  0.00      PROA  
ATOM   4315  N   CYS X 276      56.922  23.967  51.637  1.00  0.00      PROA  
ATOM   4316  HN  CYS X 276      57.043  23.000  51.845  1.00  0.00      PROA  
ATOM   4317  CA  CYS X 276      58.036  24.563  50.785  1.00  0.00      PROA  
ATOM   4318  HA  CYS X 276      57.498  25.256  50.154  1.00  0.00      PROA  
ATOM   4319  CB  CYS X 276      59.097  25.322  51.620  1.00  0.00      PROA  
ATOM   4320  HB1 CYS X 276      59.515  24.587  52.339  1.00  0.00      PROA  
ATOM   4321  HB2 CYS X 276      58.639  26.177  52.162  1.00  0.00      PROA  
ATOM   4322  SG  CYS X 276      60.493  25.846  50.563  1.00  0.00      PROA  
ATOM   4323  HG1 CYS X 276      61.010  24.627  50.504  1.00  0.00      PROA  
ATOM   4324  C   CYS X 276      58.459  23.426  49.881  1.00  0.00      PROA  
ATOM   4325  O   CYS X 276      59.158  22.510  50.318  1.00  0.00      PROA  
ATOM   4326  N   GLU X 277      58.100  23.433  48.582  1.00  0.00      PROA  
ATOM   4327  HN  GLU X 277      57.761  24.261  48.143  1.00  0.00      PROA  
ATOM   4328  CA  GLU X 277      58.598  22.412  47.636  1.00  0.00      PROA  
ATOM   4329  HA  GLU X 277      59.130  21.632  48.161  1.00  0.00      PROA  
ATOM   4330  CB  GLU X 277      57.283  21.888  46.963  1.00  0.00      PROA  
ATOM   4331  HB1 GLU X 277      57.486  21.542  45.927  1.00  0.00      PROA  
ATOM   4332  HB2 GLU X 277      56.517  22.690  46.891  1.00  0.00      PROA  
ATOM   4333  CG  GLU X 277      56.651  20.630  47.574  1.00  0.00      PROA  
ATOM   4334  HG1 GLU X 277      55.909  20.228  46.852  1.00  0.00      PROA  
ATOM   4335  HG2 GLU X 277      56.308  20.997  48.565  1.00  0.00      PROA  
ATOM   4336  CD  GLU X 277      57.612  19.537  47.869  1.00  0.00      PROA  
ATOM   4337  OE1 GLU X 277      58.636  19.293  47.127  1.00  0.00      PROA  
ATOM   4338  OE2 GLU X 277      57.343  18.797  48.877  1.00  0.00      PROA  
ATOM   4339  C   GLU X 277      59.575  22.962  46.718  1.00  0.00      PROA  
ATOM   4340  O   GLU X 277      59.228  24.017  46.103  1.00  0.00      PROA  
ATOM   4341  N   VAL X 278      60.723  22.378  46.534  1.00  0.00      PROA  
ATOM   4342  HN  VAL X 278      60.889  21.479  46.931  1.00  0.00      PROA  
ATOM   4343  CA  VAL X 278      61.829  22.759  45.683  1.00  0.00      PROA  
ATOM   4344  HA  VAL X 278      61.638  23.699  45.187  1.00  0.00      PROA  
ATOM   4345  CB  VAL X 278      63.136  22.884  46.529  1.00  0.00      PROA  
ATOM   4346  HB  VAL X 278      63.127  22.069  47.285  1.00  0.00      PROA  
ATOM   4347  CG1 VAL X 278      64.463  22.925  45.709  1.00  0.00      PROA  
ATOM   4348 HG11 VAL X 278      64.525  23.810  45.041  1.00  0.00      PROA  
ATOM   4349 HG12 VAL X 278      64.529  22.022  45.066  1.00  0.00      PROA  
ATOM   4350 HG13 VAL X 278      65.263  22.774  46.466  1.00  0.00      PROA  
ATOM   4351  CG2 VAL X 278      63.106  24.104  47.406  1.00  0.00      PROA  
ATOM   4352 HG21 VAL X 278      64.002  24.152  48.062  1.00  0.00      PROA  
ATOM   4353 HG22 VAL X 278      62.177  23.944  47.994  1.00  0.00      PROA  
ATOM   4354 HG23 VAL X 278      63.018  25.078  46.879  1.00  0.00      PROA  
ATOM   4355  C   VAL X 278      62.084  21.635  44.679  1.00  0.00      PROA  
ATOM   4356  O   VAL X 278      62.180  20.423  44.983  1.00  0.00      PROA  
ATOM   4357  N   GLN X 279      62.136  21.972  43.389  1.00  0.00      PROA  
ATOM   4358  HN  GLN X 279      62.159  22.948  43.190  1.00  0.00      PROA  
ATOM   4359  CA  GLN X 279      62.084  20.992  42.320  1.00  0.00      PROA  
ATOM   4360  HA  GLN X 279      61.402  20.236  42.681  1.00  0.00      PROA  
ATOM   4361  CB  GLN X 279      61.376  21.445  40.946  1.00  0.00      PROA  
ATOM   4362  HB1 GLN X 279      61.403  20.581  40.249  1.00  0.00      PROA  
ATOM   4363  HB2 GLN X 279      61.898  22.342  40.552  1.00  0.00      PROA  
ATOM   4364  CG  GLN X 279      59.811  21.589  41.107  1.00  0.00      PROA  
ATOM   4365  HG1 GLN X 279      59.365  20.722  41.639  1.00  0.00      PROA  
ATOM   4366  HG2 GLN X 279      59.324  21.632  40.109  1.00  0.00      PROA  
ATOM   4367  CD  GLN X 279      59.527  22.889  41.926  1.00  0.00      PROA  
ATOM   4368  OE1 GLN X 279      60.052  23.982  41.536  1.00  0.00      PROA  
ATOM   4369  NE2 GLN X 279      58.901  22.738  43.126  1.00  0.00      PROA  
ATOM   4370 HE21 GLN X 279      58.811  23.534  43.724  1.00  0.00      PROA  
ATOM   4371 HE22 GLN X 279      58.654  21.804  43.383  1.00  0.00      PROA  
ATOM   4372  C   GLN X 279      63.512  20.323  42.090  1.00  0.00      PROA  
ATOM   4373  O   GLN X 279      64.574  21.001  42.097  1.00  0.00      PROA  
ATOM   4374  N   ARG X 280      63.441  19.103  41.615  1.00  0.00      PROA  
ATOM   4375  HN  ARG X 280      62.548  18.698  41.433  1.00  0.00      PROA  
ATOM   4376  CA  ARG X 280      64.519  18.357  41.030  1.00  0.00      PROA  
ATOM   4377  HA  ARG X 280      65.485  18.774  41.272  1.00  0.00      PROA  
ATOM   4378  CB  ARG X 280      64.497  16.932  41.611  1.00  0.00      PROA  
ATOM   4379  HB1 ARG X 280      65.470  16.454  41.369  1.00  0.00      PROA  
ATOM   4380  HB2 ARG X 280      63.772  16.288  41.070  1.00  0.00      PROA  
ATOM   4381  CG  ARG X 280      64.315  16.876  43.173  1.00  0.00      PROA  
ATOM   4382  HG1 ARG X 280      64.331  15.810  43.485  1.00  0.00      PROA  
ATOM   4383  HG2 ARG X 280      63.288  17.260  43.353  1.00  0.00      PROA  
ATOM   4384  CD  ARG X 280      65.316  17.702  44.080  1.00  0.00      PROA  
ATOM   4385  HD1 ARG X 280      65.584  18.686  43.639  1.00  0.00      PROA  
ATOM   4386  HD2 ARG X 280      66.205  17.055  44.236  1.00  0.00      PROA  
ATOM   4387  NE  ARG X 280      64.659  17.938  45.429  1.00  0.00      PROA  
ATOM   4388  HE  ARG X 280      63.713  17.672  45.612  1.00  0.00      PROA  
ATOM   4389  CZ  ARG X 280      65.206  18.514  46.448  1.00  0.00      PROA  
ATOM   4390  NH1 ARG X 280      66.492  18.864  46.591  1.00  0.00      PROA  
ATOM   4391 HH11 ARG X 280      67.156  18.398  46.005  1.00  0.00      PROA  
ATOM   4392 HH12 ARG X 280      66.716  19.203  47.504  1.00  0.00      PROA  
ATOM   4393  NH2 ARG X 280      64.422  18.830  47.438  1.00  0.00      PROA  
ATOM   4394 HH21 ARG X 280      63.459  18.590  47.304  1.00  0.00      PROA  
ATOM   4395 HH22 ARG X 280      64.857  19.196  48.261  1.00  0.00      PROA  
ATOM   4396  C   ARG X 280      64.380  18.197  39.533  1.00  0.00      PROA  
ATOM   4397  O   ARG X 280      65.311  17.674  38.938  1.00  0.00      PROA  
ATOM   4398  N   ASP X 281      63.324  18.596  38.884  1.00  0.00      PROA  
ATOM   4399  HN  ASP X 281      62.618  19.011  39.455  1.00  0.00      PROA  
ATOM   4400  CA  ASP X 281      63.041  18.440  37.459  1.00  0.00      PROA  
ATOM   4401  HA  ASP X 281      63.222  17.382  37.342  1.00  0.00      PROA  
ATOM   4402  CB  ASP X 281      61.609  19.072  37.191  1.00  0.00      PROA  
ATOM   4403  HB1 ASP X 281      61.383  18.928  36.113  1.00  0.00      PROA  
ATOM   4404  HB2 ASP X 281      61.713  20.125  37.527  1.00  0.00      PROA  
ATOM   4405  CG  ASP X 281      60.457  18.367  37.843  1.00  0.00      PROA  
ATOM   4406  OD1 ASP X 281      60.495  17.124  37.962  1.00  0.00      PROA  
ATOM   4407  OD2 ASP X 281      59.500  19.004  38.265  1.00  0.00      PROA  
ATOM   4408  C   ASP X 281      64.104  18.947  36.506  1.00  0.00      PROA  
ATOM   4409  O   ASP X 281      64.770  19.919  36.768  1.00  0.00      PROA  
ATOM   4410  N   PRO X 282      64.364  18.223  35.431  1.00  0.00      PROA  
ATOM   4411  CD  PRO X 282      63.640  17.021  35.071  1.00  0.00      PROA  
ATOM   4412  HD1 PRO X 282      62.548  17.210  35.154  1.00  0.00      PROA  
ATOM   4413  HD2 PRO X 282      63.840  16.228  35.824  1.00  0.00      PROA  
ATOM   4414  CA  PRO X 282      65.238  18.743  34.398  1.00  0.00      PROA  
ATOM   4415  HA  PRO X 282      66.170  19.103  34.809  1.00  0.00      PROA  
ATOM   4416  CB  PRO X 282      65.420  17.483  33.509  1.00  0.00      PROA  
ATOM   4417  HB1 PRO X 282      66.269  16.896  33.919  1.00  0.00      PROA  
ATOM   4418  HB2 PRO X 282      65.661  17.762  32.461  1.00  0.00      PROA  
ATOM   4419  CG  PRO X 282      64.094  16.773  33.668  1.00  0.00      PROA  
ATOM   4420  HG1 PRO X 282      63.324  17.215  32.999  1.00  0.00      PROA  
ATOM   4421  HG2 PRO X 282      64.112  15.694  33.404  1.00  0.00      PROA  
ATOM   4422  C   PRO X 282      64.673  19.914  33.576  1.00  0.00      PROA  
ATOM   4423  O   PRO X 282      65.212  20.279  32.523  1.00  0.00      PROA  
ATOM   4424  N   TYR X 283      63.563  20.506  34.007  1.00  0.00      PROA  
ATOM   4425  HN  TYR X 283      63.091  20.319  34.865  1.00  0.00      PROA  
ATOM   4426  CA  TYR X 283      62.952  21.421  33.113  1.00  0.00      PROA  
ATOM   4427  HA  TYR X 283      63.084  21.182  32.067  1.00  0.00      PROA  
ATOM   4428  CB  TYR X 283      61.426  21.523  33.439  1.00  0.00      PROA  
ATOM   4429  HB1 TYR X 283      60.950  22.064  32.593  1.00  0.00      PROA  
ATOM   4430  HB2 TYR X 283      61.268  22.044  34.408  1.00  0.00      PROA  
ATOM   4431  CG  TYR X 283      60.742  20.214  33.496  1.00  0.00      PROA  
ATOM   4432  CD1 TYR X 283      61.144  19.281  32.518  1.00  0.00      PROA  
ATOM   4433  HD1 TYR X 283      61.891  19.516  31.774  1.00  0.00      PROA  
ATOM   4434  CE1 TYR X 283      60.536  18.048  32.427  1.00  0.00      PROA  
ATOM   4435  HE1 TYR X 283      60.876  17.365  31.662  1.00  0.00      PROA  
ATOM   4436  CZ  TYR X 283      59.497  17.740  33.339  1.00  0.00      PROA  
ATOM   4437  OH  TYR X 283      59.035  16.448  33.333  1.00  0.00      PROA  
ATOM   4438  HH  TYR X 283      59.779  15.966  32.965  1.00  0.00      PROA  
ATOM   4439  CD2 TYR X 283      59.651  19.902  34.353  1.00  0.00      PROA  
ATOM   4440  HD2 TYR X 283      59.356  20.535  35.176  1.00  0.00      PROA  
ATOM   4441  CE2 TYR X 283      59.003  18.684  34.253  1.00  0.00      PROA  
ATOM   4442  HE2 TYR X 283      58.230  18.314  34.911  1.00  0.00      PROA  
ATOM   4443  C   TYR X 283      63.387  22.824  33.224  1.00  0.00      PROA  
ATOM   4444  O   TYR X 283      62.985  23.722  32.531  1.00  0.00      PROA  
ATOM   4445  N   SER X 284      64.329  23.048  34.153  1.00  0.00      PROA  
ATOM   4446  HN  SER X 284      64.717  22.303  34.691  1.00  0.00      PROA  
ATOM   4447  CA  SER X 284      64.917  24.375  34.232  1.00  0.00      PROA  
ATOM   4448  HA  SER X 284      64.993  24.828  33.255  1.00  0.00      PROA  
ATOM   4449  CB  SER X 284      64.255  25.223  35.344  1.00  0.00      PROA  
ATOM   4450  HB1 SER X 284      64.494  24.874  36.372  1.00  0.00      PROA  
ATOM   4451  HB2 SER X 284      63.152  25.125  35.256  1.00  0.00      PROA  
ATOM   4452  OG  SER X 284      64.482  26.620  35.248  1.00  0.00      PROA  
ATOM   4453  HG1 SER X 284      64.031  27.091  35.953  1.00  0.00      PROA  
ATOM   4454  C   SER X 284      66.357  24.124  34.621  1.00  0.00      PROA  
ATOM   4455  O   SER X 284      66.785  23.084  35.134  1.00  0.00      PROA  
ATOM   4456  N   ASN X 285      67.184  25.093  34.392  1.00  0.00      PROA  
ATOM   4457  HN  ASN X 285      66.983  25.839  33.761  1.00  0.00      PROA  
ATOM   4458  CA  ASN X 285      68.594  25.155  34.872  1.00  0.00      PROA  
ATOM   4459  HA  ASN X 285      69.100  24.256  35.192  1.00  0.00      PROA  
ATOM   4460  CB  ASN X 285      69.576  25.537  33.720  1.00  0.00      PROA  
ATOM   4461  HB1 ASN X 285      70.612  25.524  34.122  1.00  0.00      PROA  
ATOM   4462  HB2 ASN X 285      69.320  26.572  33.406  1.00  0.00      PROA  
ATOM   4463  CG  ASN X 285      69.430  24.656  32.518  1.00  0.00      PROA  
ATOM   4464  OD1 ASN X 285      69.134  23.462  32.459  1.00  0.00      PROA  
ATOM   4465  ND2 ASN X 285      69.666  25.360  31.369  1.00  0.00      PROA  
ATOM   4466 HD21 ASN X 285      69.700  24.818  30.530  1.00  0.00      PROA  
ATOM   4467 HD22 ASN X 285      69.966  26.314  31.356  1.00  0.00      PROA  
ATOM   4468  C   ASN X 285      68.668  26.194  36.025  1.00  0.00      PROA  
ATOM   4469  O   ASN X 285      69.557  26.073  36.873  1.00  0.00      PROA  
ATOM   4470  N   TYR X 286      67.541  26.965  36.245  1.00  0.00      PROA  
ATOM   4471  HN  TYR X 286      66.696  26.913  35.719  1.00  0.00      PROA  
ATOM   4472  CA  TYR X 286      67.473  27.710  37.467  1.00  0.00      PROA  
ATOM   4473  HA  TYR X 286      68.500  27.956  37.691  1.00  0.00      PROA  
ATOM   4474  CB  TYR X 286      66.700  29.133  37.334  1.00  0.00      PROA  
ATOM   4475  HB1 TYR X 286      66.724  29.805  38.218  1.00  0.00      PROA  
ATOM   4476  HB2 TYR X 286      65.635  28.944  37.080  1.00  0.00      PROA  
ATOM   4477  CG  TYR X 286      67.392  29.972  36.316  1.00  0.00      PROA  
ATOM   4478  CD1 TYR X 286      68.821  30.007  36.082  1.00  0.00      PROA  
ATOM   4479  HD1 TYR X 286      69.559  29.310  36.452  1.00  0.00      PROA  
ATOM   4480  CE1 TYR X 286      69.325  31.055  35.244  1.00  0.00      PROA  
ATOM   4481  HE1 TYR X 286      70.398  31.100  35.131  1.00  0.00      PROA  
ATOM   4482  CZ  TYR X 286      68.542  32.018  34.696  1.00  0.00      PROA  
ATOM   4483  OH  TYR X 286      69.161  32.967  33.847  1.00  0.00      PROA  
ATOM   4484  HH  TYR X 286      68.590  33.721  33.682  1.00  0.00      PROA  
ATOM   4485  CD2 TYR X 286      66.627  30.980  35.700  1.00  0.00      PROA  
ATOM   4486  HD2 TYR X 286      65.564  31.032  35.885  1.00  0.00      PROA  
ATOM   4487  CE2 TYR X 286      67.130  32.061  34.967  1.00  0.00      PROA  
ATOM   4488  HE2 TYR X 286      66.503  32.804  34.496  1.00  0.00      PROA  
ATOM   4489  C   TYR X 286      67.020  27.024  38.681  1.00  0.00      PROA  
ATOM   4490  O   TYR X 286      66.578  25.904  38.645  1.00  0.00      PROA  
ATOM   4491  N   GLY X 287      67.262  27.593  39.864  1.00  0.00      PROA  
ATOM   4492  HN  GLY X 287      67.758  28.457  39.899  1.00  0.00      PROA  
ATOM   4493  CA  GLY X 287      66.690  27.040  41.099  1.00  0.00      PROA  
ATOM   4494  HA1 GLY X 287      67.343  27.463  41.848  1.00  0.00      PROA  
ATOM   4495  HA2 GLY X 287      66.587  25.968  41.175  1.00  0.00      PROA  
ATOM   4496  C   GLY X 287      65.361  27.566  41.423  1.00  0.00      PROA  
ATOM   4497  O   GLY X 287      65.176  28.788  41.554  1.00  0.00      PROA  
ATOM   4498  N   HSD X 288      64.453  26.702  41.769  1.00  0.00      PROA  
ATOM   4499  HN  HSD X 288      64.566  25.721  41.636  1.00  0.00      PROA  
ATOM   4500  CA  HSD X 288      63.007  27.047  42.045  1.00  0.00      PROA  
ATOM   4501  HA  HSD X 288      62.926  28.119  42.147  1.00  0.00      PROA  
ATOM   4502  CB  HSD X 288      62.102  26.642  40.863  1.00  0.00      PROA  
ATOM   4503  HB1 HSD X 288      61.025  26.791  41.087  1.00  0.00      PROA  
ATOM   4504  HB2 HSD X 288      62.135  25.539  40.735  1.00  0.00      PROA  
ATOM   4505  ND1 HSD X 288      61.976  28.449  39.245  1.00  0.00      PROA  
ATOM   4506  HD1 HSD X 288      61.288  28.961  39.759  1.00  0.00      PROA  
ATOM   4507  CG  HSD X 288      62.489  27.270  39.633  1.00  0.00      PROA  
ATOM   4508  CE1 HSD X 288      62.442  28.809  38.008  1.00  0.00      PROA  
ATOM   4509  HE1 HSD X 288      62.049  29.668  37.464  1.00  0.00      PROA  
ATOM   4510  NE2 HSD X 288      63.166  27.834  37.546  1.00  0.00      PROA  
ATOM   4511  CD2 HSD X 288      63.271  26.927  38.551  1.00  0.00      PROA  
ATOM   4512  HD2 HSD X 288      63.876  26.066  38.292  1.00  0.00      PROA  
ATOM   4513  C   HSD X 288      62.402  26.345  43.234  1.00  0.00      PROA  
ATOM   4514  O   HSD X 288      62.394  25.143  43.434  1.00  0.00      PROA  
ATOM   4515  N   GLY X 289      61.757  27.125  44.140  1.00  0.00      PROA  
ATOM   4516  HN  GLY X 289      61.801  28.112  44.002  1.00  0.00      PROA  
ATOM   4517  CA  GLY X 289      60.963  26.684  45.207  1.00  0.00      PROA  
ATOM   4518  HA1 GLY X 289      61.494  26.966  46.104  1.00  0.00      PROA  
ATOM   4519  HA2 GLY X 289      60.887  25.616  45.064  1.00  0.00      PROA  
ATOM   4520  C   GLY X 289      59.667  27.395  45.102  1.00  0.00      PROA  
ATOM   4521  O   GLY X 289      59.555  28.539  44.701  1.00  0.00      PROA  
ATOM   4522  N   VAL X 290      58.602  26.740  45.676  1.00  0.00      PROA  
ATOM   4523  HN  VAL X 290      58.725  25.768  45.855  1.00  0.00      PROA  
ATOM   4524  CA  VAL X 290      57.285  27.276  45.838  1.00  0.00      PROA  
ATOM   4525  HA  VAL X 290      57.309  28.352  45.752  1.00  0.00      PROA  
ATOM   4526  CB  VAL X 290      56.245  26.753  44.896  1.00  0.00      PROA  
ATOM   4527  HB  VAL X 290      56.457  27.079  43.855  1.00  0.00      PROA  
ATOM   4528  CG1 VAL X 290      56.355  25.194  44.818  1.00  0.00      PROA  
ATOM   4529 HG11 VAL X 290      55.433  24.764  44.372  1.00  0.00      PROA  
ATOM   4530 HG12 VAL X 290      56.318  24.735  45.830  1.00  0.00      PROA  
ATOM   4531 HG13 VAL X 290      57.182  24.669  44.296  1.00  0.00      PROA  
ATOM   4532  CG2 VAL X 290      54.829  27.265  45.128  1.00  0.00      PROA  
ATOM   4533 HG21 VAL X 290      54.323  26.775  45.987  1.00  0.00      PROA  
ATOM   4534 HG22 VAL X 290      54.230  27.043  44.219  1.00  0.00      PROA  
ATOM   4535 HG23 VAL X 290      54.858  28.369  45.248  1.00  0.00      PROA  
ATOM   4536  C   VAL X 290      56.856  27.039  47.325  1.00  0.00      PROA  
ATOM   4537  O   VAL X 290      57.098  25.995  47.914  1.00  0.00      PROA  
ATOM   4538  N   VAL X 291      56.285  28.158  47.907  1.00  0.00      PROA  
ATOM   4539  HN  VAL X 291      56.099  28.973  47.364  1.00  0.00      PROA  
ATOM   4540  CA  VAL X 291      56.302  28.392  49.392  1.00  0.00      PROA  
ATOM   4541  HA  VAL X 291      56.425  27.449  49.904  1.00  0.00      PROA  
ATOM   4542  CB  VAL X 291      57.561  29.280  49.661  1.00  0.00      PROA  
ATOM   4543  HB  VAL X 291      57.296  30.271  49.234  1.00  0.00      PROA  
ATOM   4544  CG1 VAL X 291      57.823  29.335  51.172  1.00  0.00      PROA  
ATOM   4545 HG11 VAL X 291      58.227  28.380  51.570  1.00  0.00      PROA  
ATOM   4546 HG12 VAL X 291      57.016  29.818  51.763  1.00  0.00      PROA  
ATOM   4547 HG13 VAL X 291      58.667  30.043  51.314  1.00  0.00      PROA  
ATOM   4548  CG2 VAL X 291      58.831  28.770  48.897  1.00  0.00      PROA  
ATOM   4549 HG21 VAL X 291      58.820  27.664  48.791  1.00  0.00      PROA  
ATOM   4550 HG22 VAL X 291      59.723  28.975  49.528  1.00  0.00      PROA  
ATOM   4551 HG23 VAL X 291      58.926  29.310  47.931  1.00  0.00      PROA  
ATOM   4552  C   VAL X 291      55.004  28.917  49.811  1.00  0.00      PROA  
ATOM   4553  O   VAL X 291      54.720  30.109  49.642  1.00  0.00      PROA  
ATOM   4554  N   GLN X 292      54.157  28.072  50.418  1.00  0.00      PROA  
ATOM   4555  HN  GLN X 292      54.317  27.102  50.585  1.00  0.00      PROA  
ATOM   4556  CA  GLN X 292      52.881  28.545  50.884  1.00  0.00      PROA  
ATOM   4557  HA  GLN X 292      52.706  29.470  50.352  1.00  0.00      PROA  
ATOM   4558  CB  GLN X 292      51.642  27.751  50.519  1.00  0.00      PROA  
ATOM   4559  HB1 GLN X 292      51.873  26.715  50.848  1.00  0.00      PROA  
ATOM   4560  HB2 GLN X 292      51.588  27.669  49.412  1.00  0.00      PROA  
ATOM   4561  CG  GLN X 292      50.227  28.132  51.020  1.00  0.00      PROA  
ATOM   4562  HG1 GLN X 292      49.777  29.111  50.749  1.00  0.00      PROA  
ATOM   4563  HG2 GLN X 292      50.225  28.086  52.130  1.00  0.00      PROA  
ATOM   4564  CD  GLN X 292      49.258  27.111  50.445  1.00  0.00      PROA  
ATOM   4565  OE1 GLN X 292      49.061  27.126  49.226  1.00  0.00      PROA  
ATOM   4566  NE2 GLN X 292      48.827  26.136  51.255  1.00  0.00      PROA  
ATOM   4567 HE21 GLN X 292      48.399  25.326  50.855  1.00  0.00      PROA  
ATOM   4568 HE22 GLN X 292      48.845  26.199  52.253  1.00  0.00      PROA  
ATOM   4569  C   GLN X 292      52.825  28.980  52.297  1.00  0.00      PROA  
ATOM   4570  O   GLN X 292      53.118  28.182  53.180  1.00  0.00      PROA  
ATOM   4571  N   TYR X 293      52.369  30.249  52.597  1.00  0.00      PROA  
ATOM   4572  HN  TYR X 293      52.175  30.929  51.894  1.00  0.00      PROA  
ATOM   4573  CA  TYR X 293      52.263  30.719  53.955  1.00  0.00      PROA  
ATOM   4574  HA  TYR X 293      52.689  30.008  54.646  1.00  0.00      PROA  
ATOM   4575  CB  TYR X 293      53.156  31.924  54.216  1.00  0.00      PROA  
ATOM   4576  HB1 TYR X 293      52.603  32.770  54.676  1.00  0.00      PROA  
ATOM   4577  HB2 TYR X 293      53.495  32.361  53.252  1.00  0.00      PROA  
ATOM   4578  CG  TYR X 293      54.483  31.722  54.930  1.00  0.00      PROA  
ATOM   4579  CD1 TYR X 293      54.551  31.997  56.327  1.00  0.00      PROA  
ATOM   4580  HD1 TYR X 293      53.693  32.557  56.669  1.00  0.00      PROA  
ATOM   4581  CE1 TYR X 293      55.712  31.735  57.076  1.00  0.00      PROA  
ATOM   4582  HE1 TYR X 293      55.783  31.945  58.134  1.00  0.00      PROA  
ATOM   4583  CZ  TYR X 293      56.828  31.014  56.456  1.00  0.00      PROA  
ATOM   4584  OH  TYR X 293      57.972  30.840  57.199  1.00  0.00      PROA  
ATOM   4585  HH  TYR X 293      57.740  31.010  58.114  1.00  0.00      PROA  
ATOM   4586  CD2 TYR X 293      55.637  31.119  54.331  1.00  0.00      PROA  
ATOM   4587  HD2 TYR X 293      55.479  31.061  53.265  1.00  0.00      PROA  
ATOM   4588  CE2 TYR X 293      56.755  30.751  55.081  1.00  0.00      PROA  
ATOM   4589  HE2 TYR X 293      57.635  30.312  54.634  1.00  0.00      PROA  
ATOM   4590  C   TYR X 293      50.805  30.767  54.398  1.00  0.00      PROA  
ATOM   4591  O   TYR X 293      49.909  30.982  53.538  1.00  0.00      PROA  
ATOM   4592  N   PHE X 294      50.536  30.487  55.645  1.00  0.00      PROA  
ATOM   4593  HN  PHE X 294      51.208  30.168  56.308  1.00  0.00      PROA  
ATOM   4594  CA  PHE X 294      49.247  30.275  56.141  1.00  0.00      PROA  
ATOM   4595  HA  PHE X 294      48.775  29.541  55.504  1.00  0.00      PROA  
ATOM   4596  CB  PHE X 294      49.225  29.644  57.538  1.00  0.00      PROA  
ATOM   4597  HB1 PHE X 294      49.909  30.331  58.080  1.00  0.00      PROA  
ATOM   4598  HB2 PHE X 294      49.503  28.569  57.504  1.00  0.00      PROA  
ATOM   4599  CG  PHE X 294      47.873  29.672  58.203  1.00  0.00      PROA  
ATOM   4600  CD1 PHE X 294      46.931  28.751  57.821  1.00  0.00      PROA  
ATOM   4601  HD1 PHE X 294      47.109  28.161  56.934  1.00  0.00      PROA  
ATOM   4602  CE1 PHE X 294      45.728  28.655  58.482  1.00  0.00      PROA  
ATOM   4603  HE1 PHE X 294      45.020  27.904  58.163  1.00  0.00      PROA  
ATOM   4604  CZ  PHE X 294      45.512  29.324  59.684  1.00  0.00      PROA  
ATOM   4605  HZ  PHE X 294      44.545  29.170  60.139  1.00  0.00      PROA  
ATOM   4606  CD2 PHE X 294      47.696  30.450  59.332  1.00  0.00      PROA  
ATOM   4607  HD2 PHE X 294      48.416  31.176  59.681  1.00  0.00      PROA  
ATOM   4608  CE2 PHE X 294      46.465  30.241  60.133  1.00  0.00      PROA  
ATOM   4609  HE2 PHE X 294      46.238  30.872  60.980  1.00  0.00      PROA  
ATOM   4610  C   PHE X 294      48.373  31.621  56.103  1.00  0.00      PROA  
ATOM   4611  O   PHE X 294      47.181  31.550  55.679  1.00  0.00      PROA  
ATOM   4612  N   ASN X 295      48.940  32.797  56.529  1.00  0.00      PROA  
ATOM   4613  HN  ASN X 295      49.860  32.970  56.871  1.00  0.00      PROA  
ATOM   4614  CA  ASN X 295      48.126  34.071  56.356  1.00  0.00      PROA  
ATOM   4615  HA  ASN X 295      47.295  33.843  55.703  1.00  0.00      PROA  
ATOM   4616  CB  ASN X 295      47.437  34.468  57.789  1.00  0.00      PROA  
ATOM   4617  HB1 ASN X 295      47.012  33.597  58.332  1.00  0.00      PROA  
ATOM   4618  HB2 ASN X 295      46.529  35.094  57.667  1.00  0.00      PROA  
ATOM   4619  CG  ASN X 295      48.388  35.152  58.837  1.00  0.00      PROA  
ATOM   4620  OD1 ASN X 295      49.631  35.176  58.629  1.00  0.00      PROA  
ATOM   4621  ND2 ASN X 295      47.873  35.695  59.978  1.00  0.00      PROA  
ATOM   4622 HD21 ASN X 295      48.478  36.086  60.672  1.00  0.00      PROA  
ATOM   4623 HD22 ASN X 295      46.886  35.638  60.129  1.00  0.00      PROA  
ATOM   4624  C   ASN X 295      49.023  35.124  55.665  1.00  0.00      PROA  
ATOM   4625  O   ASN X 295      50.248  35.002  55.542  1.00  0.00      PROA  
ATOM   4626  N   VAL X 296      48.399  36.164  55.117  1.00  0.00      PROA  
ATOM   4627  HN  VAL X 296      47.409  36.284  55.095  1.00  0.00      PROA  
ATOM   4628  CA  VAL X 296      48.994  37.331  54.481  1.00  0.00      PROA  
ATOM   4629  HA  VAL X 296      49.477  36.841  53.648  1.00  0.00      PROA  
ATOM   4630  CB  VAL X 296      47.892  38.341  54.077  1.00  0.00      PROA  
ATOM   4631  HB  VAL X 296      47.282  38.699  54.934  1.00  0.00      PROA  
ATOM   4632  CG1 VAL X 296      48.489  39.596  53.537  1.00  0.00      PROA  
ATOM   4633 HG11 VAL X 296      47.796  40.330  53.073  1.00  0.00      PROA  
ATOM   4634 HG12 VAL X 296      49.329  39.367  52.847  1.00  0.00      PROA  
ATOM   4635 HG13 VAL X 296      48.939  40.258  54.307  1.00  0.00      PROA  
ATOM   4636  CG2 VAL X 296      46.986  37.762  52.997  1.00  0.00      PROA  
ATOM   4637 HG21 VAL X 296      47.721  37.613  52.177  1.00  0.00      PROA  
ATOM   4638 HG22 VAL X 296      46.246  38.549  52.739  1.00  0.00      PROA  
ATOM   4639 HG23 VAL X 296      46.519  36.792  53.272  1.00  0.00      PROA  
ATOM   4640  C   VAL X 296      50.088  37.967  55.366  1.00  0.00      PROA  
ATOM   4641  O   VAL X 296      51.176  38.306  54.891  1.00  0.00      PROA  
ATOM   4642  N   ALA X 297      49.756  38.252  56.655  1.00  0.00      PROA  
ATOM   4643  HN  ALA X 297      48.824  38.015  56.917  1.00  0.00      PROA  
ATOM   4644  CA  ALA X 297      50.661  38.945  57.566  1.00  0.00      PROA  
ATOM   4645  HA  ALA X 297      50.843  39.939  57.184  1.00  0.00      PROA  
ATOM   4646  CB  ALA X 297      49.911  39.117  58.950  1.00  0.00      PROA  
ATOM   4647  HB1 ALA X 297      49.811  38.101  59.390  1.00  0.00      PROA  
ATOM   4648  HB2 ALA X 297      48.874  39.405  58.671  1.00  0.00      PROA  
ATOM   4649  HB3 ALA X 297      50.465  39.917  59.486  1.00  0.00      PROA  
ATOM   4650  C   ALA X 297      51.980  38.175  57.803  1.00  0.00      PROA  
ATOM   4651  O   ALA X 297      53.097  38.742  57.645  1.00  0.00      PROA  
ATOM   4652  N   SER X 298      51.934  36.869  58.057  1.00  0.00      PROA  
ATOM   4653  HN  SER X 298      51.024  36.467  57.986  1.00  0.00      PROA  
ATOM   4654  CA  SER X 298      53.132  35.984  58.023  1.00  0.00      PROA  
ATOM   4655  HA  SER X 298      53.886  36.470  58.626  1.00  0.00      PROA  
ATOM   4656  CB  SER X 298      52.841  34.515  58.641  1.00  0.00      PROA  
ATOM   4657  HB1 SER X 298      52.521  34.728  59.683  1.00  0.00      PROA  
ATOM   4658  HB2 SER X 298      53.850  34.053  58.695  1.00  0.00      PROA  
ATOM   4659  OG  SER X 298      51.836  33.785  58.044  1.00  0.00      PROA  
ATOM   4660  HG1 SER X 298      50.998  34.244  58.137  1.00  0.00      PROA  
ATOM   4661  C   SER X 298      53.769  35.903  56.635  1.00  0.00      PROA  
ATOM   4662  O   SER X 298      54.986  35.954  56.571  1.00  0.00      PROA  
ATOM   4663  N   ALA X 299      53.014  35.804  55.532  1.00  0.00      PROA  
ATOM   4664  HN  ALA X 299      52.021  35.738  55.519  1.00  0.00      PROA  
ATOM   4665  CA  ALA X 299      53.651  35.747  54.225  1.00  0.00      PROA  
ATOM   4666  HA  ALA X 299      54.496  35.078  54.290  1.00  0.00      PROA  
ATOM   4667  CB  ALA X 299      52.547  35.287  53.122  1.00  0.00      PROA  
ATOM   4668  HB1 ALA X 299      52.091  34.299  53.346  1.00  0.00      PROA  
ATOM   4669  HB2 ALA X 299      52.940  35.403  52.090  1.00  0.00      PROA  
ATOM   4670  HB3 ALA X 299      51.665  35.961  53.084  1.00  0.00      PROA  
ATOM   4671  C   ALA X 299      54.348  36.974  53.821  1.00  0.00      PROA  
ATOM   4672  O   ALA X 299      55.444  36.832  53.300  1.00  0.00      PROA  
ATOM   4673  N   ILE X 300      53.719  38.171  54.040  1.00  0.00      PROA  
ATOM   4674  HN  ILE X 300      52.812  38.194  54.453  1.00  0.00      PROA  
ATOM   4675  CA  ILE X 300      54.395  39.493  53.941  1.00  0.00      PROA  
ATOM   4676  HA  ILE X 300      54.625  39.521  52.887  1.00  0.00      PROA  
ATOM   4677  CB  ILE X 300      53.356  40.603  54.190  1.00  0.00      PROA  
ATOM   4678  HB  ILE X 300      52.851  40.431  55.165  1.00  0.00      PROA  
ATOM   4679  CG2 ILE X 300      54.083  41.956  54.306  1.00  0.00      PROA  
ATOM   4680 HG21 ILE X 300      54.903  42.013  55.053  1.00  0.00      PROA  
ATOM   4681 HG22 ILE X 300      53.453  42.813  54.628  1.00  0.00      PROA  
ATOM   4682 HG23 ILE X 300      54.540  42.422  53.407  1.00  0.00      PROA  
ATOM   4683  CG1 ILE X 300      52.287  40.782  53.026  1.00  0.00      PROA  
ATOM   4684 HG11 ILE X 300      51.668  39.879  52.834  1.00  0.00      PROA  
ATOM   4685 HG12 ILE X 300      52.930  41.037  52.158  1.00  0.00      PROA  
ATOM   4686  CD  ILE X 300      51.217  41.839  53.348  1.00  0.00      PROA  
ATOM   4687  HD1 ILE X 300      50.585  41.481  54.190  1.00  0.00      PROA  
ATOM   4688  HD2 ILE X 300      50.466  41.795  52.531  1.00  0.00      PROA  
ATOM   4689  HD3 ILE X 300      51.557  42.881  53.533  1.00  0.00      PROA  
ATOM   4690  C   ILE X 300      55.724  39.577  54.698  1.00  0.00      PROA  
ATOM   4691  O   ILE X 300      56.786  40.002  54.136  1.00  0.00      PROA  
ATOM   4692  N   TYR X 301      55.771  39.253  56.024  1.00  0.00      PROA  
ATOM   4693  HN  TYR X 301      54.955  38.967  56.518  1.00  0.00      PROA  
ATOM   4694  CA  TYR X 301      56.900  39.130  56.988  1.00  0.00      PROA  
ATOM   4695  HA  TYR X 301      57.370  40.064  57.257  1.00  0.00      PROA  
ATOM   4696  CB  TYR X 301      56.442  38.705  58.397  1.00  0.00      PROA  
ATOM   4697  HB1 TYR X 301      56.083  37.656  58.477  1.00  0.00      PROA  
ATOM   4698  HB2 TYR X 301      55.533  39.250  58.731  1.00  0.00      PROA  
ATOM   4699  CG  TYR X 301      57.538  38.911  59.416  1.00  0.00      PROA  
ATOM   4700  CD1 TYR X 301      57.684  40.161  60.017  1.00  0.00      PROA  
ATOM   4701  HD1 TYR X 301      56.995  40.964  59.798  1.00  0.00      PROA  
ATOM   4702  CE1 TYR X 301      58.807  40.380  60.832  1.00  0.00      PROA  
ATOM   4703  HE1 TYR X 301      58.967  41.377  61.217  1.00  0.00      PROA  
ATOM   4704  CZ  TYR X 301      59.619  39.311  61.166  1.00  0.00      PROA  
ATOM   4705  OH  TYR X 301      60.612  39.523  62.147  1.00  0.00      PROA  
ATOM   4706  HH  TYR X 301      60.741  40.454  62.339  1.00  0.00      PROA  
ATOM   4707  CD2 TYR X 301      58.341  37.849  59.785  1.00  0.00      PROA  
ATOM   4708  HD2 TYR X 301      58.223  36.858  59.374  1.00  0.00      PROA  
ATOM   4709  CE2 TYR X 301      59.380  38.030  60.674  1.00  0.00      PROA  
ATOM   4710  HE2 TYR X 301      60.055  37.215  60.889  1.00  0.00      PROA  
ATOM   4711  C   TYR X 301      57.979  38.118  56.537  1.00  0.00      PROA  
ATOM   4712  O   TYR X 301      59.180  38.315  56.708  1.00  0.00      PROA  
ATOM   4713  N   ALA X 302      57.507  36.870  56.154  1.00  0.00      PROA  
ATOM   4714  HN  ALA X 302      56.565  36.570  56.278  1.00  0.00      PROA  
ATOM   4715  CA  ALA X 302      58.355  35.847  55.571  1.00  0.00      PROA  
ATOM   4716  HA  ALA X 302      59.057  35.623  56.361  1.00  0.00      PROA  
ATOM   4717  CB  ALA X 302      57.560  34.579  55.218  1.00  0.00      PROA  
ATOM   4718  HB1 ALA X 302      56.980  34.063  56.014  1.00  0.00      PROA  
ATOM   4719  HB2 ALA X 302      58.321  33.793  55.025  1.00  0.00      PROA  
ATOM   4720  HB3 ALA X 302      56.933  34.570  54.301  1.00  0.00      PROA  
ATOM   4721  C   ALA X 302      58.974  36.451  54.307  1.00  0.00      PROA  
ATOM   4722  O   ALA X 302      60.140  36.240  54.145  1.00  0.00      PROA  
ATOM   4723  N   LYS X 303      58.269  37.169  53.399  1.00  0.00      PROA  
ATOM   4724  HN  LYS X 303      57.286  37.288  53.511  1.00  0.00      PROA  
ATOM   4725  CA  LYS X 303      58.938  37.771  52.178  1.00  0.00      PROA  
ATOM   4726  HA  LYS X 303      59.423  37.002  51.596  1.00  0.00      PROA  
ATOM   4727  CB  LYS X 303      57.857  38.453  51.294  1.00  0.00      PROA  
ATOM   4728  HB1 LYS X 303      57.329  39.219  51.901  1.00  0.00      PROA  
ATOM   4729  HB2 LYS X 303      57.118  37.645  51.100  1.00  0.00      PROA  
ATOM   4730  CG  LYS X 303      58.351  39.029  49.996  1.00  0.00      PROA  
ATOM   4731  HG1 LYS X 303      59.088  38.321  49.558  1.00  0.00      PROA  
ATOM   4732  HG2 LYS X 303      58.828  40.024  50.130  1.00  0.00      PROA  
ATOM   4733  CD  LYS X 303      57.171  39.096  49.127  1.00  0.00      PROA  
ATOM   4734  HD1 LYS X 303      56.550  39.787  49.736  1.00  0.00      PROA  
ATOM   4735  HD2 LYS X 303      56.604  38.142  49.076  1.00  0.00      PROA  
ATOM   4736  CE  LYS X 303      57.462  39.712  47.769  1.00  0.00      PROA  
ATOM   4737  HE1 LYS X 303      56.450  39.701  47.311  1.00  0.00      PROA  
ATOM   4738  HE2 LYS X 303      58.201  39.120  47.188  1.00  0.00      PROA  
ATOM   4739  NZ  LYS X 303      57.908  41.054  47.857  1.00  0.00      PROA  
ATOM   4740  HZ1 LYS X 303      57.319  41.585  48.530  1.00  0.00      PROA  
ATOM   4741  HZ2 LYS X 303      57.690  41.417  46.907  1.00  0.00      PROA  
ATOM   4742  HZ3 LYS X 303      58.930  41.100  48.044  1.00  0.00      PROA  
ATOM   4743  C   LYS X 303      60.073  38.793  52.499  1.00  0.00      PROA  
ATOM   4744  O   LYS X 303      61.149  38.838  51.854  1.00  0.00      PROA  
ATOM   4745  N   TYR X 304      59.908  39.694  53.558  1.00  0.00      PROA  
ATOM   4746  HN  TYR X 304      59.072  39.735  54.101  1.00  0.00      PROA  
ATOM   4747  CA  TYR X 304      60.947  40.590  54.104  1.00  0.00      PROA  
ATOM   4748  HA  TYR X 304      61.255  41.219  53.282  1.00  0.00      PROA  
ATOM   4749  CB  TYR X 304      60.218  41.421  55.217  1.00  0.00      PROA  
ATOM   4750  HB1 TYR X 304      59.457  40.732  55.645  1.00  0.00      PROA  
ATOM   4751  HB2 TYR X 304      59.754  42.304  54.727  1.00  0.00      PROA  
ATOM   4752  CG  TYR X 304      61.130  42.012  56.281  1.00  0.00      PROA  
ATOM   4753  CD1 TYR X 304      61.939  43.131  56.041  1.00  0.00      PROA  
ATOM   4754  HD1 TYR X 304      62.043  43.602  55.074  1.00  0.00      PROA  
ATOM   4755  CE1 TYR X 304      62.849  43.515  57.074  1.00  0.00      PROA  
ATOM   4756  HE1 TYR X 304      63.494  44.340  56.810  1.00  0.00      PROA  
ATOM   4757  CZ  TYR X 304      62.860  42.817  58.281  1.00  0.00      PROA  
ATOM   4758  OH  TYR X 304      63.804  43.209  59.260  1.00  0.00      PROA  
ATOM   4759  HH  TYR X 304      63.738  42.546  59.951  1.00  0.00      PROA  
ATOM   4760  CD2 TYR X 304      61.025  41.404  57.569  1.00  0.00      PROA  
ATOM   4761  HD2 TYR X 304      60.372  40.551  57.680  1.00  0.00      PROA  
ATOM   4762  CE2 TYR X 304      61.890  41.818  58.611  1.00  0.00      PROA  
ATOM   4763  HE2 TYR X 304      61.852  41.336  59.576  1.00  0.00      PROA  
ATOM   4764  C   TYR X 304      62.150  39.859  54.579  1.00  0.00      PROA  
ATOM   4765  O   TYR X 304      63.265  40.156  54.212  1.00  0.00      PROA  
ATOM   4766  N   LYS X 305      61.970  38.729  55.336  1.00  0.00      PROA  
ATOM   4767  HN  LYS X 305      61.043  38.393  55.489  1.00  0.00      PROA  
ATOM   4768  CA  LYS X 305      62.996  37.888  55.851  1.00  0.00      PROA  
ATOM   4769  HA  LYS X 305      63.769  38.303  56.481  1.00  0.00      PROA  
ATOM   4770  CB  LYS X 305      62.297  36.969  56.971  1.00  0.00      PROA  
ATOM   4771  HB1 LYS X 305      62.956  36.081  57.084  1.00  0.00      PROA  
ATOM   4772  HB2 LYS X 305      61.351  36.545  56.574  1.00  0.00      PROA  
ATOM   4773  CG  LYS X 305      61.948  37.680  58.241  1.00  0.00      PROA  
ATOM   4774  HG1 LYS X 305      61.461  36.912  58.879  1.00  0.00      PROA  
ATOM   4775  HG2 LYS X 305      61.245  38.519  58.050  1.00  0.00      PROA  
ATOM   4776  CD  LYS X 305      63.139  38.353  59.063  1.00  0.00      PROA  
ATOM   4777  HD1 LYS X 305      62.677  38.882  59.922  1.00  0.00      PROA  
ATOM   4778  HD2 LYS X 305      63.426  39.199  58.401  1.00  0.00      PROA  
ATOM   4779  CE  LYS X 305      64.219  37.322  59.372  1.00  0.00      PROA  
ATOM   4780  HE1 LYS X 305      64.823  36.903  58.538  1.00  0.00      PROA  
ATOM   4781  HE2 LYS X 305      63.841  36.523  60.045  1.00  0.00      PROA  
ATOM   4782  NZ  LYS X 305      65.298  38.027  60.088  1.00  0.00      PROA  
ATOM   4783  HZ1 LYS X 305      64.965  38.440  60.984  1.00  0.00      PROA  
ATOM   4784  HZ2 LYS X 305      65.587  38.812  59.468  1.00  0.00      PROA  
ATOM   4785  HZ3 LYS X 305      66.145  37.437  60.212  1.00  0.00      PROA  
ATOM   4786  C   LYS X 305      63.777  37.294  54.712  1.00  0.00      PROA  
ATOM   4787  O   LYS X 305      65.021  37.307  54.720  1.00  0.00      PROA  
ATOM   4788  N   LEU X 306      63.084  36.831  53.665  1.00  0.00      PROA  
ATOM   4789  HN  LEU X 306      62.099  36.985  53.667  1.00  0.00      PROA  
ATOM   4790  CA  LEU X 306      63.544  36.283  52.425  1.00  0.00      PROA  
ATOM   4791  HA  LEU X 306      64.178  35.484  52.780  1.00  0.00      PROA  
ATOM   4792  CB  LEU X 306      62.374  35.645  51.570  1.00  0.00      PROA  
ATOM   4793  HB1 LEU X 306      62.594  35.572  50.484  1.00  0.00      PROA  
ATOM   4794  HB2 LEU X 306      61.552  36.386  51.663  1.00  0.00      PROA  
ATOM   4795  CG  LEU X 306      61.829  34.333  52.130  1.00  0.00      PROA  
ATOM   4796  HG  LEU X 306      61.693  34.293  53.233  1.00  0.00      PROA  
ATOM   4797  CD1 LEU X 306      60.503  33.960  51.560  1.00  0.00      PROA  
ATOM   4798 HD11 LEU X 306      59.976  33.104  52.033  1.00  0.00      PROA  
ATOM   4799 HD12 LEU X 306      60.613  33.753  50.474  1.00  0.00      PROA  
ATOM   4800 HD13 LEU X 306      59.839  34.848  51.610  1.00  0.00      PROA  
ATOM   4801  CD2 LEU X 306      62.836  33.189  51.930  1.00  0.00      PROA  
ATOM   4802 HD21 LEU X 306      63.898  33.513  51.962  1.00  0.00      PROA  
ATOM   4803 HD22 LEU X 306      62.676  32.673  50.959  1.00  0.00      PROA  
ATOM   4804 HD23 LEU X 306      62.717  32.506  52.797  1.00  0.00      PROA  
ATOM   4805  C   LEU X 306      64.333  37.281  51.583  1.00  0.00      PROA  
ATOM   4806  O   LEU X 306      65.305  36.929  50.956  1.00  0.00      PROA  
ATOM   4807  N   HSD X 307      63.971  38.558  51.535  1.00  0.00      PROA  
ATOM   4808  HN  HSD X 307      63.086  38.728  51.964  1.00  0.00      PROA  
ATOM   4809  CA  HSD X 307      64.674  39.639  50.800  1.00  0.00      PROA  
ATOM   4810  HA  HSD X 307      65.007  39.480  49.785  1.00  0.00      PROA  
ATOM   4811  CB  HSD X 307      63.642  40.963  50.768  1.00  0.00      PROA  
ATOM   4812  HB1 HSD X 307      64.285  41.837  50.530  1.00  0.00      PROA  
ATOM   4813  HB2 HSD X 307      63.168  41.083  51.766  1.00  0.00      PROA  
ATOM   4814  ND1 HSD X 307      62.958  40.771  48.389  1.00  0.00      PROA  
ATOM   4815  HD1 HSD X 307      63.838  40.706  47.917  1.00  0.00      PROA  
ATOM   4816  CG  HSD X 307      62.659  40.917  49.682  1.00  0.00      PROA  
ATOM   4817  CE1 HSD X 307      61.795  40.832  47.698  1.00  0.00      PROA  
ATOM   4818  HE1 HSD X 307      61.672  40.701  46.623  1.00  0.00      PROA  
ATOM   4819  NE2 HSD X 307      60.785  41.047  48.549  1.00  0.00      PROA  
ATOM   4820  CD2 HSD X 307      61.337  41.142  49.748  1.00  0.00      PROA  
ATOM   4821  HD2 HSD X 307      60.781  41.197  50.675  1.00  0.00      PROA  
ATOM   4822  C   HSD X 307      65.909  40.054  51.550  1.00  0.00      PROA  
ATOM   4823  O   HSD X 307      66.765  40.703  51.024  1.00  0.00      PROA  
ATOM   4824  N   GLY X 308      66.109  39.726  52.883  1.00  0.00      PROA  
ATOM   4825  HN  GLY X 308      65.312  39.276  53.279  1.00  0.00      PROA  
ATOM   4826  CA  GLY X 308      67.293  40.046  53.550  1.00  0.00      PROA  
ATOM   4827  HA1 GLY X 308      66.985  39.992  54.584  1.00  0.00      PROA  
ATOM   4828  HA2 GLY X 308      67.650  41.024  53.261  1.00  0.00      PROA  
ATOM   4829  C   GLY X 308      68.264  38.980  53.169  1.00  0.00      PROA  
ATOM   4830  O   GLY X 308      69.357  39.242  52.726  1.00  0.00      PROA  
ATOM   4831  N   PHE X 309      67.877  37.671  53.300  1.00  0.00      PROA  
ATOM   4832  HN  PHE X 309      66.947  37.508  53.617  1.00  0.00      PROA  
ATOM   4833  CA  PHE X 309      68.837  36.602  53.318  1.00  0.00      PROA  
ATOM   4834  HA  PHE X 309      69.757  37.061  53.647  1.00  0.00      PROA  
ATOM   4835  CB  PHE X 309      68.453  35.524  54.254  1.00  0.00      PROA  
ATOM   4836  HB1 PHE X 309      67.628  34.903  53.843  1.00  0.00      PROA  
ATOM   4837  HB2 PHE X 309      68.076  35.911  55.225  1.00  0.00      PROA  
ATOM   4838  CG  PHE X 309      69.696  34.562  54.449  1.00  0.00      PROA  
ATOM   4839  CD1 PHE X 309      71.049  34.948  54.446  1.00  0.00      PROA  
ATOM   4840  HD1 PHE X 309      71.396  35.963  54.319  1.00  0.00      PROA  
ATOM   4841  CE1 PHE X 309      72.073  33.950  54.510  1.00  0.00      PROA  
ATOM   4842  HE1 PHE X 309      73.087  34.320  54.550  1.00  0.00      PROA  
ATOM   4843  CZ  PHE X 309      71.788  32.625  54.730  1.00  0.00      PROA  
ATOM   4844  HZ  PHE X 309      72.550  31.906  54.994  1.00  0.00      PROA  
ATOM   4845  CD2 PHE X 309      69.446  33.238  54.633  1.00  0.00      PROA  
ATOM   4846  HD2 PHE X 309      68.474  32.780  54.519  1.00  0.00      PROA  
ATOM   4847  CE2 PHE X 309      70.427  32.247  54.809  1.00  0.00      PROA  
ATOM   4848  HE2 PHE X 309      70.180  31.223  55.043  1.00  0.00      PROA  
ATOM   4849  C   PHE X 309      69.194  36.105  51.902  1.00  0.00      PROA  
ATOM   4850  O   PHE X 309      68.412  35.371  51.303  1.00  0.00      PROA  
ATOM   4851  N   GLN X 310      70.390  36.490  51.398  1.00  0.00      PROA  
ATOM   4852  HN  GLN X 310      70.987  37.106  51.908  1.00  0.00      PROA  
ATOM   4853  CA  GLN X 310      70.782  36.334  50.023  1.00  0.00      PROA  
ATOM   4854  HA  GLN X 310      69.993  35.775  49.540  1.00  0.00      PROA  
ATOM   4855  CB  GLN X 310      71.219  37.622  49.290  1.00  0.00      PROA  
ATOM   4856  HB1 GLN X 310      71.440  37.308  48.248  1.00  0.00      PROA  
ATOM   4857  HB2 GLN X 310      72.146  38.082  49.695  1.00  0.00      PROA  
ATOM   4858  CG  GLN X 310      70.025  38.634  49.364  1.00  0.00      PROA  
ATOM   4859  HG1 GLN X 310      70.421  39.665  49.240  1.00  0.00      PROA  
ATOM   4860  HG2 GLN X 310      69.603  38.654  50.391  1.00  0.00      PROA  
ATOM   4861  CD  GLN X 310      68.992  38.281  48.295  1.00  0.00      PROA  
ATOM   4862  OE1 GLN X 310      69.375  38.365  47.124  1.00  0.00      PROA  
ATOM   4863  NE2 GLN X 310      67.770  37.764  48.653  1.00  0.00      PROA  
ATOM   4864 HE21 GLN X 310      67.111  37.445  47.971  1.00  0.00      PROA  
ATOM   4865 HE22 GLN X 310      67.565  37.421  49.570  1.00  0.00      PROA  
ATOM   4866  C   GLN X 310      71.943  35.288  50.063  1.00  0.00      PROA  
ATOM   4867  O   GLN X 310      72.860  35.487  50.847  1.00  0.00      PROA  
ATOM   4868  N   TYR X 311      71.905  34.154  49.335  1.00  0.00      PROA  
ATOM   4869  HN  TYR X 311      71.071  33.908  48.848  1.00  0.00      PROA  
ATOM   4870  CA  TYR X 311      72.864  33.139  49.586  1.00  0.00      PROA  
ATOM   4871  HA  TYR X 311      73.816  33.616  49.767  1.00  0.00      PROA  
ATOM   4872  CB  TYR X 311      72.507  32.372  50.869  1.00  0.00      PROA  
ATOM   4873  HB1 TYR X 311      72.634  33.052  51.737  1.00  0.00      PROA  
ATOM   4874  HB2 TYR X 311      73.151  31.515  51.160  1.00  0.00      PROA  
ATOM   4875  CG  TYR X 311      71.068  31.932  50.866  1.00  0.00      PROA  
ATOM   4876  CD1 TYR X 311      69.996  32.592  51.489  1.00  0.00      PROA  
ATOM   4877  HD1 TYR X 311      70.320  33.460  52.043  1.00  0.00      PROA  
ATOM   4878  CE1 TYR X 311      68.711  32.075  51.334  1.00  0.00      PROA  
ATOM   4879  HE1 TYR X 311      67.905  32.564  51.862  1.00  0.00      PROA  
ATOM   4880  CZ  TYR X 311      68.460  30.868  50.711  1.00  0.00      PROA  
ATOM   4881  OH  TYR X 311      67.153  30.476  50.173  1.00  0.00      PROA  
ATOM   4882  HH  TYR X 311      66.548  31.219  50.242  1.00  0.00      PROA  
ATOM   4883  CD2 TYR X 311      70.787  30.760  50.049  1.00  0.00      PROA  
ATOM   4884  HD2 TYR X 311      71.561  30.185  49.563  1.00  0.00      PROA  
ATOM   4885  CE2 TYR X 311      69.514  30.252  50.050  1.00  0.00      PROA  
ATOM   4886  HE2 TYR X 311      69.227  29.342  49.544  1.00  0.00      PROA  
ATOM   4887  C   TYR X 311      73.134  32.223  48.408  1.00  0.00      PROA  
ATOM   4888  O   TYR X 311      72.376  32.224  47.401  1.00  0.00      PROA  
ATOM   4889  N   PRO X 312      74.196  31.433  48.392  1.00  0.00      PROA  
ATOM   4890  CD  PRO X 312      74.395  30.438  47.291  1.00  0.00      PROA  
ATOM   4891  HD1 PRO X 312      73.793  30.764  46.416  1.00  0.00      PROA  
ATOM   4892  HD2 PRO X 312      73.860  29.501  47.560  1.00  0.00      PROA  
ATOM   4893  CA  PRO X 312      75.507  31.739  48.912  1.00  0.00      PROA  
ATOM   4894  HA  PRO X 312      75.476  31.835  49.987  1.00  0.00      PROA  
ATOM   4895  CB  PRO X 312      76.390  30.631  48.416  1.00  0.00      PROA  
ATOM   4896  HB1 PRO X 312      76.298  29.853  49.204  1.00  0.00      PROA  
ATOM   4897  HB2 PRO X 312      77.449  30.967  48.405  1.00  0.00      PROA  
ATOM   4898  CG  PRO X 312      75.868  30.305  47.071  1.00  0.00      PROA  
ATOM   4899  HG1 PRO X 312      76.130  31.106  46.347  1.00  0.00      PROA  
ATOM   4900  HG2 PRO X 312      76.061  29.265  46.729  1.00  0.00      PROA  
ATOM   4901  C   PRO X 312      76.085  33.147  48.413  1.00  0.00      PROA  
ATOM   4902  O   PRO X 312      75.473  33.712  47.483  1.00  0.00      PROA  
ATOM   4903  N   PRO X 313      77.089  33.717  49.059  1.00  0.00      PROA  
ATOM   4904  CD  PRO X 313      77.706  33.111  50.275  1.00  0.00      PROA  
ATOM   4905  HD1 PRO X 313      78.252  32.203  49.943  1.00  0.00      PROA  
ATOM   4906  HD2 PRO X 313      77.056  32.864  51.142  1.00  0.00      PROA  
ATOM   4907  CA  PRO X 313      77.977  34.796  48.487  1.00  0.00      PROA  
ATOM   4908  HA  PRO X 313      77.567  35.733  48.833  1.00  0.00      PROA  
ATOM   4909  CB  PRO X 313      79.218  34.667  49.283  1.00  0.00      PROA  
ATOM   4910  HB1 PRO X 313      79.860  35.571  49.223  1.00  0.00      PROA  
ATOM   4911  HB2 PRO X 313      79.769  33.792  48.876  1.00  0.00      PROA  
ATOM   4912  CG  PRO X 313      78.721  34.245  50.636  1.00  0.00      PROA  
ATOM   4913  HG1 PRO X 313      79.588  33.900  51.239  1.00  0.00      PROA  
ATOM   4914  HG2 PRO X 313      78.241  35.049  51.234  1.00  0.00      PROA  
ATOM   4915  C   PRO X 313      78.147  34.946  47.019  1.00  0.00      PROA  
ATOM   4916  O   PRO X 313      78.360  33.952  46.319  1.00  0.00      PROA  
ATOM   4917  N   GLY X 314      77.981  36.272  46.493  1.00  0.00      PROA  
ATOM   4918  HN  GLY X 314      77.745  37.047  47.076  1.00  0.00      PROA  
ATOM   4919  CA  GLY X 314      78.150  36.517  45.070  1.00  0.00      PROA  
ATOM   4920  HA1 GLY X 314      78.938  35.926  44.625  1.00  0.00      PROA  
ATOM   4921  HA2 GLY X 314      78.234  37.550  44.768  1.00  0.00      PROA  
ATOM   4922  C   GLY X 314      76.874  36.034  44.361  1.00  0.00      PROA  
ATOM   4923  O   GLY X 314      76.885  35.738  43.185  1.00  0.00      PROA  
ATOM   4924  N   ASN X 315      75.758  35.964  45.067  1.00  0.00      PROA  
ATOM   4925  HN  ASN X 315      75.694  36.106  46.052  1.00  0.00      PROA  
ATOM   4926  CA  ASN X 315      74.512  35.616  44.509  1.00  0.00      PROA  
ATOM   4927  HA  ASN X 315      74.524  36.023  43.509  1.00  0.00      PROA  
ATOM   4928  CB  ASN X 315      74.364  34.110  44.369  1.00  0.00      PROA  
ATOM   4929  HB1 ASN X 315      74.630  33.729  45.378  1.00  0.00      PROA  
ATOM   4930  HB2 ASN X 315      75.194  33.647  43.795  1.00  0.00      PROA  
ATOM   4931  CG  ASN X 315      73.028  33.542  43.839  1.00  0.00      PROA  
ATOM   4932  OD1 ASN X 315      72.700  33.703  42.651  1.00  0.00      PROA  
ATOM   4933  ND2 ASN X 315      72.242  32.886  44.700  1.00  0.00      PROA  
ATOM   4934 HD21 ASN X 315      71.489  32.385  44.272  1.00  0.00      PROA  
ATOM   4935 HD22 ASN X 315      72.455  32.922  45.676  1.00  0.00      PROA  
ATOM   4936  C   ASN X 315      73.265  36.338  45.012  1.00  0.00      PROA  
ATOM   4937  O   ASN X 315      73.177  36.663  46.189  1.00  0.00      PROA  
ATOM   4938  N   ARG X 316      72.249  36.525  44.089  1.00  0.00      PROA  
ATOM   4939  HN  ARG X 316      72.408  36.203  43.160  1.00  0.00      PROA  
ATOM   4940  CA  ARG X 316      71.023  37.236  44.445  1.00  0.00      PROA  
ATOM   4941  HA  ARG X 316      71.045  37.589  45.466  1.00  0.00      PROA  
ATOM   4942  CB  ARG X 316      70.790  38.428  43.475  1.00  0.00      PROA  
ATOM   4943  HB1 ARG X 316      70.301  38.169  42.512  1.00  0.00      PROA  
ATOM   4944  HB2 ARG X 316      71.774  38.903  43.279  1.00  0.00      PROA  
ATOM   4945  CG  ARG X 316      69.980  39.710  43.938  1.00  0.00      PROA  
ATOM   4946  HG1 ARG X 316      70.241  40.512  43.215  1.00  0.00      PROA  
ATOM   4947  HG2 ARG X 316      70.489  40.004  44.881  1.00  0.00      PROA  
ATOM   4948  CD  ARG X 316      68.477  39.521  44.197  1.00  0.00      PROA  
ATOM   4949  HD1 ARG X 316      68.269  38.783  45.001  1.00  0.00      PROA  
ATOM   4950  HD2 ARG X 316      68.010  39.147  43.261  1.00  0.00      PROA  
ATOM   4951  NE  ARG X 316      67.791  40.831  44.479  1.00  0.00      PROA  
ATOM   4952  HE  ARG X 316      67.659  41.504  43.751  1.00  0.00      PROA  
ATOM   4953  CZ  ARG X 316      67.965  41.464  45.637  1.00  0.00      PROA  
ATOM   4954  NH1 ARG X 316      68.670  41.023  46.643  1.00  0.00      PROA  
ATOM   4955 HH11 ARG X 316      68.410  41.466  47.501  1.00  0.00      PROA  
ATOM   4956 HH12 ARG X 316      69.032  40.094  46.575  1.00  0.00      PROA  
ATOM   4957  NH2 ARG X 316      67.434  42.700  45.659  1.00  0.00      PROA  
ATOM   4958 HH21 ARG X 316      66.968  43.096  44.868  1.00  0.00      PROA  
ATOM   4959 HH22 ARG X 316      67.382  43.273  46.476  1.00  0.00      PROA  
ATOM   4960  C   ARG X 316      69.880  36.145  44.306  1.00  0.00      PROA  
ATOM   4961  O   ARG X 316      69.922  35.227  43.476  1.00  0.00      PROA  
ATOM   4962  N   ILE X 317      68.879  36.323  45.199  1.00  0.00      PROA  
ATOM   4963  HN  ILE X 317      68.914  37.019  45.912  1.00  0.00      PROA  
ATOM   4964  CA  ILE X 317      67.788  35.409  45.269  1.00  0.00      PROA  
ATOM   4965  HA  ILE X 317      67.730  34.725  44.434  1.00  0.00      PROA  
ATOM   4966  CB  ILE X 317      67.653  34.614  46.575  1.00  0.00      PROA  
ATOM   4967  HB  ILE X 317      67.594  35.240  47.490  1.00  0.00      PROA  
ATOM   4968  CG2 ILE X 317      66.266  33.894  46.556  1.00  0.00      PROA  
ATOM   4969 HG21 ILE X 317      66.050  33.374  45.598  1.00  0.00      PROA  
ATOM   4970 HG22 ILE X 317      65.374  34.514  46.788  1.00  0.00      PROA  
ATOM   4971 HG23 ILE X 317      66.138  33.119  47.342  1.00  0.00      PROA  
ATOM   4972  CG1 ILE X 317      68.878  33.679  46.678  1.00  0.00      PROA  
ATOM   4973 HG11 ILE X 317      69.677  34.448  46.739  1.00  0.00      PROA  
ATOM   4974 HG12 ILE X 317      69.097  33.089  45.762  1.00  0.00      PROA  
ATOM   4975  CD  ILE X 317      68.899  32.805  47.940  1.00  0.00      PROA  
ATOM   4976  HD1 ILE X 317      69.842  32.265  48.169  1.00  0.00      PROA  
ATOM   4977  HD2 ILE X 317      68.154  32.028  47.664  1.00  0.00      PROA  
ATOM   4978  HD3 ILE X 317      68.554  33.414  48.802  1.00  0.00      PROA  
ATOM   4979  C   ILE X 317      66.539  36.288  45.112  1.00  0.00      PROA  
ATOM   4980  O   ILE X 317      66.259  37.158  45.948  1.00  0.00      PROA  
ATOM   4981  N   GLY X 318      65.743  35.976  43.957  1.00  0.00      PROA  
ATOM   4982  HN  GLY X 318      65.821  35.111  43.468  1.00  0.00      PROA  
ATOM   4983  CA  GLY X 318      64.452  36.627  43.850  1.00  0.00      PROA  
ATOM   4984  HA1 GLY X 318      64.236  36.513  42.798  1.00  0.00      PROA  
ATOM   4985  HA2 GLY X 318      64.576  37.641  44.201  1.00  0.00      PROA  
ATOM   4986  C   GLY X 318      63.343  36.027  44.755  1.00  0.00      PROA  
ATOM   4987  O   GLY X 318      63.370  34.838  45.050  1.00  0.00      PROA  
ATOM   4988  N   VAL X 319      62.391  36.807  45.128  1.00  0.00      PROA  
ATOM   4989  HN  VAL X 319      62.405  37.782  44.918  1.00  0.00      PROA  
ATOM   4990  CA  VAL X 319      61.176  36.322  45.761  1.00  0.00      PROA  
ATOM   4991  HA  VAL X 319      61.093  35.290  45.453  1.00  0.00      PROA  
ATOM   4992  CB  VAL X 319      61.227  36.345  47.312  1.00  0.00      PROA  
ATOM   4993  HB  VAL X 319      62.016  35.577  47.458  1.00  0.00      PROA  
ATOM   4994  CG1 VAL X 319      61.754  37.707  47.860  1.00  0.00      PROA  
ATOM   4995 HG11 VAL X 319      60.952  38.466  47.749  1.00  0.00      PROA  
ATOM   4996 HG12 VAL X 319      62.636  38.079  47.297  1.00  0.00      PROA  
ATOM   4997 HG13 VAL X 319      62.132  37.638  48.902  1.00  0.00      PROA  
ATOM   4998  CG2 VAL X 319      59.929  35.822  47.957  1.00  0.00      PROA  
ATOM   4999 HG21 VAL X 319      60.084  35.786  49.057  1.00  0.00      PROA  
ATOM   5000 HG22 VAL X 319      59.804  34.759  47.658  1.00  0.00      PROA  
ATOM   5001 HG23 VAL X 319      59.030  36.444  47.758  1.00  0.00      PROA  
ATOM   5002  C   VAL X 319      59.985  37.077  45.268  1.00  0.00      PROA  
ATOM   5003  O   VAL X 319      59.954  38.262  45.139  1.00  0.00      PROA  
ATOM   5004  N   SER X 320      58.881  36.394  45.014  1.00  0.00      PROA  
ATOM   5005  HN  SER X 320      58.899  35.401  45.109  1.00  0.00      PROA  
ATOM   5006  CA  SER X 320      57.656  36.967  44.446  1.00  0.00      PROA  
ATOM   5007  HA  SER X 320      57.621  38.027  44.650  1.00  0.00      PROA  
ATOM   5008  CB  SER X 320      57.538  36.964  42.888  1.00  0.00      PROA  
ATOM   5009  HB1 SER X 320      58.370  37.589  42.500  1.00  0.00      PROA  
ATOM   5010  HB2 SER X 320      56.540  37.375  42.620  1.00  0.00      PROA  
ATOM   5011  OG  SER X 320      57.634  35.684  42.373  1.00  0.00      PROA  
ATOM   5012  HG1 SER X 320      58.560  35.440  42.442  1.00  0.00      PROA  
ATOM   5013  C   SER X 320      56.350  36.357  44.940  1.00  0.00      PROA  
ATOM   5014  O   SER X 320      56.340  35.167  45.299  1.00  0.00      PROA  
ATOM   5015  N   PHE X 321      55.315  37.177  44.968  1.00  0.00      PROA  
ATOM   5016  HN  PHE X 321      55.470  38.152  44.823  1.00  0.00      PROA  
ATOM   5017  CA  PHE X 321      53.982  36.742  45.016  1.00  0.00      PROA  
ATOM   5018  HA  PHE X 321      53.886  36.000  45.794  1.00  0.00      PROA  
ATOM   5019  CB  PHE X 321      52.985  37.879  45.099  1.00  0.00      PROA  
ATOM   5020  HB1 PHE X 321      51.948  37.482  45.082  1.00  0.00      PROA  
ATOM   5021  HB2 PHE X 321      53.026  38.581  44.239  1.00  0.00      PROA  
ATOM   5022  CG  PHE X 321      53.037  38.723  46.355  1.00  0.00      PROA  
ATOM   5023  CD1 PHE X 321      52.886  38.231  47.728  1.00  0.00      PROA  
ATOM   5024  HD1 PHE X 321      52.686  37.181  47.887  1.00  0.00      PROA  
ATOM   5025  CE1 PHE X 321      53.013  39.137  48.797  1.00  0.00      PROA  
ATOM   5026  HE1 PHE X 321      52.901  38.811  49.821  1.00  0.00      PROA  
ATOM   5027  CZ  PHE X 321      53.274  40.505  48.490  1.00  0.00      PROA  
ATOM   5028  HZ  PHE X 321      53.322  41.194  49.319  1.00  0.00      PROA  
ATOM   5029  CD2 PHE X 321      53.244  40.101  46.148  1.00  0.00      PROA  
ATOM   5030  HD2 PHE X 321      53.256  40.432  45.120  1.00  0.00      PROA  
ATOM   5031  CE2 PHE X 321      53.380  41.014  47.186  1.00  0.00      PROA  
ATOM   5032  HE2 PHE X 321      53.654  42.042  47.002  1.00  0.00      PROA  
ATOM   5033  C   PHE X 321      53.693  35.827  43.772  1.00  0.00      PROA  
ATOM   5034  O   PHE X 321      53.920  36.174  42.598  1.00  0.00      PROA  
ATOM   5035  N   ILE X 322      52.976  34.733  44.052  1.00  0.00      PROA  
ATOM   5036  HN  ILE X 322      52.888  34.499  45.018  1.00  0.00      PROA  
ATOM   5037  CA  ILE X 322      52.359  33.820  43.060  1.00  0.00      PROA  
ATOM   5038  HA  ILE X 322      52.535  34.245  42.083  1.00  0.00      PROA  
ATOM   5039  CB  ILE X 322      53.009  32.374  43.038  1.00  0.00      PROA  
ATOM   5040  HB  ILE X 322      54.108  32.486  42.925  1.00  0.00      PROA  
ATOM   5041  CG2 ILE X 322      52.772  31.694  44.429  1.00  0.00      PROA  
ATOM   5042 HG21 ILE X 322      53.387  32.139  45.242  1.00  0.00      PROA  
ATOM   5043 HG22 ILE X 322      53.053  30.626  44.309  1.00  0.00      PROA  
ATOM   5044 HG23 ILE X 322      51.699  31.689  44.719  1.00  0.00      PROA  
ATOM   5045  CG1 ILE X 322      52.563  31.465  41.945  1.00  0.00      PROA  
ATOM   5046 HG11 ILE X 322      52.332  32.026  41.014  1.00  0.00      PROA  
ATOM   5047 HG12 ILE X 322      51.594  30.955  42.133  1.00  0.00      PROA  
ATOM   5048  CD  ILE X 322      53.531  30.337  41.523  1.00  0.00      PROA  
ATOM   5049  HD1 ILE X 322      53.813  29.666  42.362  1.00  0.00      PROA  
ATOM   5050  HD2 ILE X 322      54.327  30.678  40.826  1.00  0.00      PROA  
ATOM   5051  HD3 ILE X 322      53.074  29.714  40.725  1.00  0.00      PROA  
ATOM   5052  C   ILE X 322      50.889  33.765  43.333  1.00  0.00      PROA  
ATOM   5053  O   ILE X 322      50.489  33.692  44.475  1.00  0.00      PROA  
ATOM   5054  N   ASP X 323      49.996  33.839  42.328  1.00  0.00      PROA  
ATOM   5055  HN  ASP X 323      50.237  33.781  41.362  1.00  0.00      PROA  
ATOM   5056  CA  ASP X 323      48.553  34.030  42.617  1.00  0.00      PROA  
ATOM   5057  HA  ASP X 323      48.605  34.898  43.257  1.00  0.00      PROA  
ATOM   5058  CB  ASP X 323      47.799  34.479  41.333  1.00  0.00      PROA  
ATOM   5059  HB1 ASP X 323      47.760  33.604  40.650  1.00  0.00      PROA  
ATOM   5060  HB2 ASP X 323      48.446  35.215  40.811  1.00  0.00      PROA  
ATOM   5061  CG  ASP X 323      46.418  35.056  41.456  1.00  0.00      PROA  
ATOM   5062  OD1 ASP X 323      46.053  35.617  42.521  1.00  0.00      PROA
[truncated: 17,749,683 more chars]
